# Supplementary material for: Genus-Wide Pan-Genome Analysis of Oryza Calcium-Dependent Protein Kinase Genes and Their Related Kinases Highlights the Complexity of Protein Domain Architectures and Expression Dynamics
Source: Plants (Basel). 2025 May 20;14(10):1542. doi: 10.3390/plants14101542 (PMC12115312; doi:10.3390/plants14101542)
Supplement: Supplementary file 1 [file plants-14-01542-s001.zip]

Archive with 7 entries (6 files):
- plants-3587130-supplementary/
- plants-3587130-supplementary/Supplementary Figures and Table S6.pdf
- plants-3587130-supplementary/Table S1.xlsx
- plants-3587130-supplementary/Table S2.xlsx
- plants-3587130-supplementary/Table S3.xlsx
- plants-3587130-supplementary/Table S4.xlsx
- plants-3587130-supplementary/Table S5.xlsx
