# Supplementary material for: Genus-Wide Pan-Genome Analysis of Oryza Calcium-Dependent Protein Kinase Genes and Their Related Kinases Highlights the Complexity of Protein Domain Architectures and Expression Dynamics
Source: Plants (Basel). 2025 May 20;14(10):1542. doi: 10.3390/plants14101542 (PMC12115312; doi:10.3390/plants14101542)
Supplement: Supplementary file 1 [file plants-14-01542-s001.zip › plants-3587130-supplementary/Table S1.xlsx]

## Sheet: Table S1
Table S1 Meta information of 35 genome assemblies used in this study.
No.	Ecotype	ID	Species	Genome type	Group	Source	Other Name	Genome size (Mb)	BUSCOs assessment					References
									Completeness (%)	Single completeness (%)	duplicated completeness (%)	Fragment (%)	Missing (%)
1	Outgroup	L.perrieri	Leersia perrieri	Outgroup	Outgroup	EnsemblPlant		267	97.6					Stein et al., 2018, Nature genetics [5]
2	Wild	O.meyeriana	Oryza meyeriana	GG				1706.03	95.8	92.9	2.9	1.4	2.8	Long et al., 2024, Nature Communications [8]
3	Wild	O.brachyantha	Oryza brachyantha	FF				321.76	97.2	96	1.2	1.2	1.6	Long et al., 2024, Nature Communications [8]
4	Wild	O.coarctata	Oryza coarctata	KKLL		NGDC		573.4	97.8	68.84	29	0.43	1.73	Zhao et al., 2023, Scientific Data [7]
5	Wild	O.australiensis	Oryza australiensis	EE				967.54	97.5	96	1.5	1.1	1.4	Long et al., 2024, Nature Communications [8]
6	Wild	O.eichingeri	Oryza eichingeri	CC				1139.47	97.1	94.7	2.4	1	1.9	Long et al., 2024, Nature Communications [8]
7	Wild	O.officainalis	Oryza officainalis	CC				617.66	96.6	94.1	2.5	0.9	2.5	Long et al., 2024, Nature Communications [8]
8	Wild	O.rhizomatis	Oryza rhizomatis	CC				629.52	99.5	93.3	1.9	2.2	2.6	Long et al., 2024, Nature Communications [8]
9	Wild	O.alta	Oryza alta	CCDD				961.09	99.4	12.6	86.8	0.2	0.4	Long et al., 2024, Nature Communications [8]
10	Wild	O.grandiglumis	Oryza grandiglumis	CCDD				960.69	99	11.5	87.5	0.4	0.6	Long et al., 2024, Nature Communications [8]
11	Wild	O.latifolia	Oryza latifolia	CCDD				1191.14	99.2	7.5	91.7	0.3	0.5	Long et al., 2024, Nature Communications [8]
12	Wild	O.malampuzhaensis	Oryza malampuzhaensis	BBCC				985.64	99.5	13.3	86.2	86.2	0.1	Long et al., 2024, Nature Communications [8]
13	Wild	O.minuta	Oryza minuta	BBCC				1043.39	99	12.4	86.6	0.3	0.7	Long et al., 2024, Nature Communications [8]
14	Wild	O.punctata (BBCC)	Oryza punctata	BBCC				974.93	99.3	8.6	90.7	0.4	0.3	Long et al., 2024, Nature Communications [8]
15	Wild	O.punctata (BB)	Oryza punctata	BB		EnsemblPlant		394	97.2					Stein et al., 2018, Nature genetics [5]
16	Wild	O.barthii	Oryza barthii	AA		EnsemblPlant		308	97.1					Stein et al., 2018, Nature genetics [5]
17	Wild	O.rufipogon	Oryza rufipogon	AA		EnsemblPlant		338	97.8					Stein et al., 2018, Nature genetics [5]
18	Wild	O.nivara	Oryza nivara	AA		EnsemblPlant		338	98					Stein et al., 2018, Nature genetics [5]
19	Wild	O.meridionalis	Oryza meridionalis	AA		EnsemblPlant		336	91.8					Stein et al., 2018, Nature genetics [5]
20	Wild	O.glumaepatula	Oryza glumaepatula	AA		EnsemblPlant		373	98					Stein et al., 2018, Nature genetics [5]
21	Wild	O.longistaminata	Oryza longistaminata	AA		EnsemblPlant		347						Zhang et al., 2015, Molecular Plant [4]
22	Cultivar	OsDG	Oryza sativa cv. DG	AA	XI-1A	RiceRC	Digu	391.1	97.6	95.4	2.2	0.4	2	Qin et al., 2021, Cell [12]
23	Cultivar	OsTM	Oryza sativa cv. TM	AA	XI-2	RiceRC	TSIPALA MENAHAR::IRGC 69979; IRIS313-11794	390.9	98.9	96.7	2.2	0.2	0.9	Qin et al., 2021, Cell [12]
24	Cultivar	OsTumba	Oryza sativa cv. TUMBA	AA	XI-3	RiceRC	TUMBA::IRGC 66681; IRIS313-9188	391.5	98.4	96.0	2.4	0.4	1.2	Qin et al., 2021, Cell [12]
25	Cultivar	OsFH838	Oryza sativa cv. FH838	AA	XI-adm	RiceRC	Fuhui838	392.9	98.7	96.2	2.5	0.3	1	Qin et al., 2021, Cell [12]
26	Cultivar	OsLJ	Oryza sativa cv. LJ	AA	GJ-adm	RiceRC	LiJiangXinTuanHeiGu	371.7	98.4	95.9	2.5	0.4	1.2	Qin et al., 2021, Cell [12]
27	Cultivar	OsLemont	Oryza sativa cv. Lemont	AA	GJ-trp	RiceRC	Lemont; 9f782e9e.0; CX77	379.9	98.2	95.8	2.4	0.4	1.4	Qin et al., 2021, Cell [12]
28	Cultivar	OsNamRoo	Oryza sativa cv. NamRoo	AA	GJ-sbtrp	RiceRC	NAMROO	378	98.2	95.7	2.5	0.5	1.3	Qin et al., 2021, Cell [12]
29	Cultivar	MSU	Oryza sativa cv. Nippobare	AA	GJ-tmp	MSU		389	94.2					Hamilton.,2025, Nucleic Acids Research [39]
30	Cultivar	OsBasmati1	Oryza sativa cv. Basmati1	AA	cB	RiceRC	Basmati1	380.1	98.6	95.8	2.8	0.2	1.2	Qin et al., 2021, Cell [12]
31	Cultivar	OsN22	Oryza sativa cv. N22	AA	cA	RGI		382.95	98.1					Yu et al., 2023, Molecular Plant [13]
32	Cultivar	OsIR64	Oryza sativa cv. IR64	AA	XI-1B	RGI		386.7	95.7					Yu et al., 2023, Molecular Plant [13]
33	Cultivar	CG14	Oryza glaberrima cv. CG14	AA		RiceRC		344.7	98.5	96	2.4	0.4	1.2	Qin et al., 2021, Cell [12]
34	Weedy	CX20	O. sativa f. spontanea cv. CX20	AA	indica group	NGDC		> 390	> 95					Wu et al., 2023, Genome Biology [17]
35	Weedy	18WR	O. sativa f. spontanea cv. 18WR-118	AA	japonica group	NGDC		340-390	> 95					Wu et al., 2023, Genome Biology [17]
