# Supplementary material for: Genus-Wide Pan-Genome Analysis of Oryza Calcium-Dependent Protein Kinase Genes and Their Related Kinases Highlights the Complexity of Protein Domain Architectures and Expression Dynamics
Source: Plants (Basel). 2025 May 20;14(10):1542. doi: 10.3390/plants14101542 (PMC12115312; doi:10.3390/plants14101542)
Supplement: Supplementary file 1 [file plants-14-01542-s001.zip › plants-3587130-supplementary/Table S2.xlsx]

## Sheet: Table S2
Table S2 Information of the identified CPKs and their related kinases in three Nipponbare reference ge-nomes.
Source	Gene name	Gene ID	Palmitoylation sites	Myristoylation sites	Protein length	No. of EF-hand motif	No. of Ca2+-binding site	Protein sequence
RAP-DB	OsCCaMK	Os05g0489900	FALSE	FALSE	516	3	3	MSKTESRKLSDDYEVVDVLGRGGFSIVRRGVSKSEEKTQVAIKTLRRLGPAMAGMKQGTKPVPGSGLPMWKQVSISDALLTNEILVMRRIVESVAPHPNVINLHDVYEDVHGVHLVLELCSGGELFDRIVGRDRYSEFDAACVIRQIASGLEALHKASIVHRDLKPENCLFSDKDEKSTLKIMDFGLSSVEDFSDPIVALFGSIDYVSPEALSRQEVSAASDMWSVGVILYILLSGCPPFHAATNREKQQRILQGEFSFQDHTWKTISSSAKDLISRLLSVQPYKRPTASDLLRHPWVIGDCAKQDLMDAEVVSKLQKFNARRKLRAAAIASVLSCKVALRTKRLRNLLGTHDLTSEELDNLRLHFGRICADGENATLSEFEQVLRAMKMDSLIPLAPR…
RAP-DB	OsCPK1	Os01g0622600	FALSE	TRUE	518	4	4	MGNRTSRHHRAAPEQPPPQPKPKPQPQQQQQQWPRPQQPTPPPAAAPDAAMGRVLGRPMEDVRATYTFGRELGRGQFGVTYLVTHKATGKRFACKSIATRKLAHRDDIEDVRREVQIMHHLTGHRNIVELRGAYEDRHSVNLIMELCEGGELFDRIIARGHYSERAAAALCREIVAVVHSCHSMGVFHRDLKPENFLFLSKSEDSPLKATDFGLSVFFKPGEHFKDLVGSAYYVAPEVLKRNYGAEADIWSAGVILYILLSGVPPFWAESEDGIFDAVLRGHIDFSSEPWPSISNGAKDLVKKMLRQDPKERLTSAEILNHPWIREDGEAPDKPLDITVISRMKQFRAMNKLKKVALKVVAENLSDEEITGLKEMFRSLDTDNSGTITLEELRSGLPKL…
RAP-DB	OsCPK2	Os01g0808400	TRUE	TRUE	515	4	4	MGNCCPGSGDAEPASSDASTGNGSSSFKAGASPSSAPAQNKPPAPIGPVLGRPMEDVRSIYTIGKELGRGQFGVTSLCTHKATGQKFACKTIAKRKLSTKEDVEDVRREVQIMYHLAGQPNVVELKGAYEDKQSVHLVMELCAGGELFDRIIAKGHYTERAAASLLRTIVEIIHTCHSLGVIHRDLKPENFLLLSKDEDAPLKATDFGLSVFFKQGEVFKDIVGSAYYIAPEVLKRSYGPEADIWSVGVILYILLCGVPPFWAESEHGIFNSILRGQVDFTSDPWPRISASAKDLVRKMLNSDPKKRISAYEVLNHPWIKEDGEAPDTPLDNAVMNRLKQFRAMNQFKKAALRVIAGCLSEEEIRGLKEMFKSMDSDNSGTITVDELRKGLSKQGTKLT…
RAP-DB	OsCPK3	Os01g0832300	TRUE	TRUE	551	4	3	MGNCCRSPAAAAREDVKSSHFPASAGKKKPHQARNGGVGGGGGGGGGGGGGGGAGQKRLPVLGEEGCELIGGIDDKYALDRELGRGEFGVTYLCMDRDTKELLACKSISKRKLRTAVDVEDVRREVAIMRHLPKSASIVSLREACEDEGAVHLVMELCEGGELFDRIVARGHYTERAAANVTRTIVEVVQLCHRHGVIHRDLKPENFLFANKKENSPLKAIDFGLSIFFKPGEKFSEIVGSPYYMAPEVLKRNYGPEIDIWSAGVILYILLCGVPPFWAETEQGVAQAILRGNIDFKREPWPNVSENAKDLVRRMLEPDPKLRLTAKQVLEHPWLQNAKKAPNVPLGDIVKSRLKQFSRMNRFKRRALRVIADHLSAEEVEDIKEMFKAMDTDNDGIVS…
RAP-DB	OsCPK4	Os02g0126400	TRUE	TRUE	522	4	4	MGACFSSHTATAAADGGSGKRQQRKGDHKGKLPDGGGGEKEKEAARVEFGYERDFEGRYQVGRLLGHGQFGYTFAATDRASGDRVAVKRIDKAKMVRPVAVEDVKREVKILKELKGHENIVHFYNAFEDDSYVYIVMELCEGGELLDRILAKKNSRYSEKDAAVVVRQMLKVAAECHLHGLVHRDMKPENFLFKSTKEDSPLKATDFGLSDFIKPGKKFHDIVGSAYYVAPEVLKRRSGPESDVWSIGVITYILLCGRRPFWNKTEDGIFREVLRNKPDFRKKPWPGISSGAKDFVKKLLVKNPRARLTAAQALSHPWVREGGEASEIPVDISVLSNMRQFVKYSRFKQFALRALASTLKEEELADLKDQFDAIDVDKSGSISIEEMRHALAKDLPWRL…
RAP-DB	OsCPK5	Os02g0685900	TRUE	TRUE	549	4	4	MGNTCGVTLRSKYFASFRGASQRHDEAGYAPVATSAAAAAAADEPAGKKAPRGSAAAADAPHAASMKRGAPAPAELTANVLGHPTPSLSEHYALGRKLGQGQFGTTYLCTDLATGVDYACKSIAKRKLITKEDVEDVRREIQIMHHLAGHRNVVAIKGAYEDPQYVHIVMELCAGGELFDRIIERGQFSERKAAELTRIIVGVIEACHSLGVIHRDLKPENFLLANKDDDLSLKAIDFGLSVFFKPGQVFTDVVGSPYYVAPEVLRKCYGPEADVWTAGVILYILLSGVPPFWAETQQGIFDAVLKGVIDFDSDPWPVISDSAKDLIRRMLNPRPKERLTAHEVLCHPWICDHGVAPDRPLDPAVLSRIKQFSAMNKLKKMALRVIAESLSEEEIAGLK…
RAP-DB	OsCPK6	Os02g0832000	FALSE	TRUE	545	4	4	MGNYYSCGASSTSSPTSPSLVDYYYCYHRYPSSCSSTSTATSSGGRMPIRSHQQRLSSPTAVLGHETPALREVYTVGRKLGQGQFGTTYLCTQVSTGAEYACKSIAKRKLLSPEDVEDVRREIQIMHHLAGHGSVVTIQGAYEDNLYVHIVMELCEGGELFDRIVERGYFSERKAAEITRVIVGVVEACHSLGVMHRDLKPENFLLKESSSSSSLKAIDFGLSVFFKPGQVFSDVVGSPYYVAPEVLCKHYGPEADVWTAGVIVYILLSGVPPFWAETQQGIFDAVLRGSLDFDSDPWPTISDSAKDLIRRMLRSPPRERLTAHQVLCHPWVCDDGVAPDRPLAPAVLSRLKQFSAMNRLKKMALRVIARNLSEEELAGLKEMFKAMDTDASGAITFDE…
RAP-DB	OsCPK7	Os03g0128700	TRUE	TRUE	542	3	1	MGNQCQNGTLGSDYHNRFPREHAVGYVQGDSYLDLKKFDDTWPEVNNFKPTAASILRRGLDPTSINVLGRKTADLREHYIIGRKLGQGQFGTTYLCTEINTGCEYACKTIPKRKLITKEDVEDVRREIQIMHHLSGHKNVVAIKDVYEDGQAVHIVMELCAGGELFDRIQEKGHYSERKAAELIRIIVSIVAMCHSLGVMHRDLKPENFLLLDKDDDLSIKAIDFGLSVFFKPGQVFTELVGSPYYVAPEVLHKRYGPESDVWSAGVILYVLLSGVPPFWAETQQGIFDAVLKGHIDFQSDPWPKISDSAKDLIRKMLSHCPSERLKAHEVLRHPWICENGVATDQALDPSVISRLKQFSAMNKLKKLALRVIAERLSEEEIAGLREMFKAVDTKNRGV…
RAP-DB	OsCPK8	Os03g0808600	TRUE	TRUE	538	4	4	MGNCCGTPATAEEGGKRRRRGKQKKANPFTVAYNRAPSSAGAAAGRPGLMVLRDPTGRDLGARYELGGELGRGEFGITYLCTEAETGDRYACKSISKRKLRTPVDVEDVRREVEIMRHMPSHPNIVSLRAAYEDEDNVHLVMELCEGGELFDRIVARGHYTERAAAAVTRTIVEVVQMCHRHGVMHRDLKPENFLYANKKDSSPLKAIDFGLSVFFRPGERFTEIVGSPYYMAPEVLKRHYGPEVDVWSAGVILYILLCGVPPFWAETEQGVAQAIIRSVVDFKREPWPRVSEPAKDLVKRMLDPNPMTRLTAEQVLEHPWLHDSKKMPDIPLGDAVRARLQQFAAMNKLKKKALKVIAEHLSAEEAADIKDMFDKMDVSKNGQLTFEDFKAGIRKLGN…
RAP-DB	OsCPK9	Os03g0688300	TRUE	TRUE	574	4	4	MGNTCCVAPATTDEVGAPPRDHHHAAKKSPAPSATTTTATRQRHGQEPKPKPKPRARAKPNPYDWAPPRVLPARGGAAASAVRVLEGVVPHHPRLRVTDKYQLGRELGRGEFGVTHLATDRATRERLACKSIPKRRLRTAVDVADVRREVAIMASLPDHPALVRLRAAYEDADAVHLVMELCDGGELFDRIVARGRYTERAAAAAARTVAEVVRACHAHGVMHRDLKPENFLYAGKAEDAQLKAIDFGLSVFFRPGERFREIVGSPYYMAPEVLRRDYGPEVDIWSAGVILYILLCGVPPFWAETEQGVARAILRGAADFDREPWPRISRAAKSLVRQMLDVDPRRRPTAQQVLDHPWLHHAARAPNVPLGDVVRARLKQFSLMNRLKKKAMRVIAEHL…
RAP-DB	OsCPK10	Os03g0788500	TRUE	TRUE	599	4	4	MGNTCVGPSISKNGFFQSVSTVLWKARQDGDDALPGANGAPDGGGQGRLPAPPPPTSDAPLAVQNKPPEHVKIVSTTDTASAEQDASKSSAGSDSGEAARPRPRVPPVKRVSSAGLLVGSVLKRKTESLKDKYSLGRKLGQGQFGTTYLCVERATGKEFACKSILKRKLVTDDDVEDVRREIQIMYHLAGHPNVISIRGAYEDAVAVHLVMELCAGGELFDRIVQKGHYTERKAAELARVIVGVVEVCHSMGVMHRDLKPENFLFADQTEEAALKTIDFGLSIFFRPGQVFTDVVGSPYYVAPEVLKKKYGQEADVWSAGVIIYILLCGVPPFWAENEQGIFEEVLHGRLDFQSEPWPSISEGAKDLVRRMLVRDPKKRLTAHEVLRHPWVQVGGLAPD…
RAP-DB	OsCPK11	Os03g0789000	TRUE	TRUE	576	4	4	MGNNCVGPSAAGQNGFFANVALWRPRPADAAPPALPPPSSAPSDQAPEPVTIPPSEHSSHHSSRSTDPSTPTSAAEQPANKAAPKVKRVQSAGLLADSVLKRDVNTARLKDLYTIGKKLGQGQFGTTYLCVEKATGREFACKSIAKRKLLTQEDVEDVRREIQIMHHLAGHANVVSIVGAYEDAVAVQLVMELCAGGELFDRIIQRGHYSEKAAAQLARVIVGVIEACHSLGVMHRDLKPENFLFIHQKEDSPLKAIDFGLSIFFKPGETFTDVVGSPYYVAPEVLMKHYGREVDVWSAGVIIYILLSGVPPFWDESEQGIFEQVLKGDLDFSSEPWPNISESAKDLVRKMLIRDPKKRLTAHEALCHPWVCVDGVAPDKPLDSAVLSRLKQFSAMNKL…
RAP-DB	OsCPK12	Os04g0560600	TRUE	TRUE	533	4	4	MGNCFTKTYEIPITSGTMRRPASTAERSKARGGDEPGTWRRPSFPRHGAPPHRPPTGSSSAAGALSRRASGGGGEMGPVLQRAMVSVRSLYQLDRKLGSGQFGTTYLCTERATGNRYACKSVSKRKLVRRTDVDDVRREITILQHLSGQPNIAEFRGAYEDNDHVHLVMEFCSGGELFDRITAKGSYSERQAAAVCRDILTVVHVCHFMGVIHRDLKPENFLLASADDDAPLKAIDFGLSVFIEEGKVYKDIVGSAYYVAPEVLQRNYGKEADIWSAGVILYILLCGTPPFWAETEKGIFDAILVNQVDFSTSPWPSISESAKDLIRQMLHRDPQKRITASQALEHRWLKEGGASDRPIDSAVLSRMKQFKAMNKLKQLALKVIAENLSPEEIKGLKQM…
RAP-DB	OsCPK13	Os04g0584600	TRUE	TRUE	551	4	4	MGNACGGSLRSKYLSFKQTASQRHDTDDNNNAAAADSPKKPSRPPAAAKTDDHPVSASAPAAAMRRGQAPADLGSVLGHPTPNLRDLYAMGRKLGQGQFGTTYLCTELSTGVDYACKSISKRKLITKEDIEDVRREIQIMHHLSGHKNVVAIKGAYEDQLYVHIVMELCAGGELFDRIIQRGHYSERKAAELTRIIVGVVEACHSLGVMHRDLKPENFLLANKDDDLSLKAIDFGLSVFFKPGQTFTDVVGSPYYVAPEVLLKHYGPEADVWTAGVILYILLSGVPPFWAETQQGIFDAVLKGFIDFDSDPWPVISESAKDLITKMLNPRPKERLTAHEVLCHPWIRDHGVAPDRPLDPAVLSRIKQFSAMNKLKKMALRVIAESLSEEEIAGLKEMFQ…
RAP-DB	OsCPK14	Os05g0491900	TRUE	TRUE	522	4	4	MGNCCPPGSSSEPDPPPASSGSSRPAGSAGAAASPATISPSAAPAPAKPPAPIGPVLGRPMEDVKSIYTVGKELGRGQFGVTSLCTHKATGQRFACKTISKRKLSTKEDVEDVRREVQIMYHLAGQPGVVELKGAYEDKHAVHLVMELCAGGELFDRIIAKGHYTEHAASSLLRTIVEIIHTCHSMGVIHRDLKPENFLLLSKDEHAPLKATDFGLSVFFKEGEVFRDIVGSAYYIAPEVLKRSYGPEADIWSIGVMLYILLCGVPPFWAESEHGIFNSILRGHVDFSSEPWSRISHGAKDLVRRMLHSDPKQRISAYDVLNHPWIKEDGEAPDTPLDNAVLGRLKQFRAMNQFKKAALRVIAGCLSEEEIRGLKEMFKSMDSDNSGTITVDELRKGLA…
RAP-DB	OsCPK15	Os05g0585500	FALSE	TRUE	542	4	4	MGARASRHRQSPDQSQSQSPSPHHKHHHHHQTTRAPKPKPKPQPPPPQQPRSQPPPPPRHQPQQAPQQAAAEDGVGRVLGRPMEDVRATYTFGRELGRGQFGVTYLATHKPTGRRYACKSIAARKLARPDDLDDVRREVHIMHHLTGHRNIVELRGAYEDRHSVNLVMELCEGGELFDRIIARGHYSERAAAALCREIVSVVHSCHSMGVMHRDLKPENFLFLNKREDSPLKATDFGLSVFFKPGEQFRDLVGSAYYVAPEVLKRLYGAEADIWSAGVILYILLSGVPPFWAENEDGIFDAVLQGHIDFSSEPWPSISSGAKDLVKRMLRQDPKERLTAAEILNHPWIREDGEAPDKPLDITVISRMKQFRAMNKLKKVALKVVAENLSEEEIVGLKEM…
RAP-DB	OsCPK16	Os05g0467000	TRUE	TRUE	547	4	3	MGNCCRSPAAAAREDVKTSHFPASTGGGKKKPHQARNGGGGGGGGGGGGWEKKRLSVLGEEGSEVNGGIEEKYALDRELGRGEFGVTYLCMDRCSRELLACKSISKRKLRTPVDVEDVRREVAIMRHLPRSASIVSLREACEDDGAVHLVMELCEGGELFDRIVARGHYTERAAAAVTRTIVEVVQLCHRHGVIHRDLKPENFLFANKKENSPLKAIDFGLSIFFKPGEKFSEIVGSPYYMAPEVLKRNYGPEIDIWSAGVILYILLCGVPPFWAETEQGVAQAILRGNIDFKREPWPNVSDNAKDLVRQMLQPDPKLRLTAKQVLEHTWLQNAKKAPNVPLGDIVKSRLKQFSRMNRFKRRALRVIADHLSAEEVEDIKDMFKVMDTDNDGIVSYEEL…
RAP-DB	OsCPK17	Os07g0161600	TRUE	TRUE	568	4	4	MGNTCVGPSSAADRHGFFHSVSLAVLWRPGGRAEPSQPPGYPPRESSHSSVTSSTAPERVTIADSDLSSSTPNKGGNKPKVRRVQSAGLLADSVLKRDSERLKDLYTLGKKLGQGQFGTTYQCVEKATGKVLACKSIAKRKLVSEEDVEDVRREIQIMHHLAGHPSVVSIVGAYEDAVAVHLVMELCAGGELFDRIVQRGHYSEKAAAQLARVIIGVVEACHSLGVMHRDLKPENFLFVNHKEDSPLKTIDFGLSIFFKPGENYSDVVGSPYYVAPEVLMKHYGREVDVWSAGVIIYILLSGVPPFWDESEQGIFEKVLKGDLDFSSDPWPAISDSAKDLVRKMLNRDPRKRLTAHEALCHPWVCVDGVAPDKPLDSAVLTRLKQFSAMNKLKKMALRV…
RAP-DB	OsCPK18	Os07g0409900	TRUE	TRUE	512	4	4	MGLCSSSSARRDAGTPGGGNGAGNKDNAGRKGIVACGKRTDFGYDKDFEARYALGKLLGHGQFGYTFAAVDRRSSERVAVKRIDKNKMVLPVAVEDVKREVKILKALQGHENVVHFYNAFEDDNYVYIVMELCEGGELLDRILAKKDSRYSEKDAAVVVRQMLKVAAECHLHGLVHRDMKPENFLFKSTKEDSSLKATDFGLSDFIRPGKHFRDIVGSAYYVAPEVLKRKSGPESDVWSIGVITYILLCGRRPFWDKTEDGIFKEVLKNKPDFRRKPWPNITPCAKDFVQKLLVKDPRARLTAAQALSHEWVREGGQASDIPLDISVLHNMRQFVKYSRFKQFALRALASTLNAEELSDLRDQFNAIDVDKNGTISLEELKQALAKDVPWRLKGPRVLE…
RAP-DB	OsCPK19	Os07g0515100	TRUE	TRUE	533	4	4	MGSCCSRATSPDSGRGGANGYGYSHQTKPAQTTPSYNHPQPPPPAEVRYTPSAMNPPVVPPVVAPPKPTPDTILGKPYDDVRSVYSLGKELGRGQFGVTYLCTEIASGKQYACKSISKRKLVSKADKEDIRREIQIMQHLSGQQNIVEFRGAYEDKSNVHVVMELCAGGELFDRIIAKGHYSERAAATICRAVVNVVNICHFMGVMHRDLKPENFLLATKEENAMLKATDFGLSVFIEEGKMYRDIVGSAYYVAPEVLRRNYGKEIDVWSAGVILYILLSGVPPFWAETEKGIFDAILQGEIDFESQPWPSISESAKDLVRKMLTQDPKKRITSAQVLQHPWLRDGEASDKPIDSAVLSRMKQFRAMNKLKKMALKVIASNLNEEEIKGLKQMFTNMDT…
RAP-DB	OsCPK20	Os07g0568600	TRUE	TRUE	550	4	4	MGNCCVTPEGSGRGRKKQQQEQKQKQKEPKQQQQQQKKGKKPNPFSIEYNRSSAPSGHRLVVLREPTGRDIAARYELGGELGRGEFGVTYLCTERETGDAYACKSISKKKLRTAVDIEDVRREVDIMRHLPKHPNIVTLRDTYEDDNAVHLVMELCEGGELFDRIVARGHYTERAAALVTRTIVEVVQMCHKHGVMHRDLKPENFLFANKKETAALKAIDFGLSVFFTPGERFTEIVGSPYYMAPEVLKRNYGPEVDVWSAGVILYILLCGVPPFWAETEQGVAQAIIRSVIDFKRDPWPRVSDNAKDLVKGMLNPDPRRRLNAQQVLDHPWLQNIKKAPNVNLGETVKARLQQFSVMNKFKKHALRVIAEHLSVEEVAGIKDMFEKMDLNKDNMINFD…
RAP-DB	OsCPK21	Os08g0540400	TRUE	TRUE	565	4	4	MGGCYSAYASSRKLRGRISKISLVIPDPVPDAEAASPRKDGVDGDGDDVRGGGGGCDDGGDVVAIATTTADEFARRYVLGKELGRGEFGVTRRCSDAATGEALACKTIRKHRRLAPPRVTAAKAAAAHGEDVKREVAIMRRMSSASSSRGGGAASSAAVVRLREACEDAADGSVHLVMELCEGGELFDRIVARGHYSERAAANIFRTIVDVVQLCHSNGVIHRDLKPENFLFANKSEDSPLKVIDFGLSVFFKPGDRFTEVVGSAYYMAPEVLRRSYGPEVDVWSAGVILYILLCGVPPFWGDNDEKIAQAILRGAIDFNREPLPRVSANAKDLVRRMLDPNPSTRLTAKQVLEHPWLKNADTAPNVSLGDAVRARLQQFSAMNKFKKKALGVVARNLP…
RAP-DB	OsCPK22	Os09g0514200	TRUE	TRUE	577	4	4	MGGCSSAFAVSTRMIRFSRGRVPAAILPVTSNDEPCCSCSPENNNKNNDGGGGGCDGGEHQKGKSWRRWQYRRCGGGGGGGGGRKNAILGDAADVKTAAGFAERYRLGAELGRGEFGVTRRCSDAATGEALACKTIRRKRLRRCRGDAEDVRREVEILRRISALGAGADSVVRLRDACEDSDGVHLVMELCEGGELFDRIFARGHYTERAAAKLARTIVGVVQLCHENGVMHRDLKPENFLFANKSEDSPLKAIDFGLSVFFKPGERFTQVVGSTYYMAPEVLNRSYGPEADVWSAGVILYILLCGVPPFWGDNDEKTVTAILQGGINFQREPWPKVSPHAKDLVSKMLDPDPSTRLTAKEVLEHPWLKNADRAPNVSLGEIVRSRLMQFSAMNKFKKK…
RAP-DB	OsCPK23	Os10g0539600	TRUE	TRUE	534	3	1	MGNSCQNGTYGNNYQNSNRFQNDRFASRYVDGNDTEDCYSGSSRASLAGALRQGLNLKSPVLGYKTPNVRELYTLGRELGQGQFGKTYLCTEISTGCQYACKTILKSNLRCVSDIEDVRREIQIMHHLSGQKNIVTIKDTYEDEQAVHIVMELCAGGELFSKIQKRGHYSERKAAELIKIIVGIIETCHSHGVMHRDLKPENFLLLDADDEFSVKAIDFGLSVFFRPGQVFREVVGSPYYIAPEVLEKRYGPEADIWTAGVILYVLLTGVPPFWADTQSGIYEKVLDGRIDFKSNRWPRISDSAKDLIKKMLCPYPSERLKAHEVLKHPWICDNGVATNRALDPSVLPRLKQFSAMNRLKKLSLQIIAERLSEEEIVGLREMFKAMDTKNRSVVTFGEL…
RAP-DB	OsCPK24	Os11g0171500	FALSE	FALSE	513	4	4	MQPDPSGSGGDGNANAKAKLAPPPVTAAGGRPVSVLPHKTANVRDHYRIGKKLGQGQFGTTYLCVDKASGGEFACKSIPKRKLLCREDYEDVWREIQIMHHLSEHPNVVRIRGAYEDALFVHIVMELCAGGELFDRIVAKGHYTERAAAQLIRTIVAVVEGCHSLGVMHRDLKPENFLFASAAEDAPLKATDFGLSMFYKPGDKFSDVVGSPYYVAPEVLQKCYGPESDVWSAGVILYILLCGVPPFWAETEAGIFRQILRGKLDFESEPWPSISDSAKDLVRNMLCRDPTKRLTAHEVLCHPWIVDDAVAPDKPIDSAVLSRLKHFSAMNKLKKMALRVIAESLSEEEIGGLKELFKMIDTDDSGTITFDELKEGLKRVGSELTEHEIQALMEAADID…
RAP-DB	OsCPK25	Os11g0136600	TRUE	TRUE	541	4	4	MGQCCTGGGKAVAGDEAEPGTSKAAPPSRGTSSKNGSAKQQPCSPAAKAAATEAAAAASSSKKPAGPIGEVLERPMEEVRTTYSIGKELGRGQFGVTHLCTHKATGEKLACKTIAKRKLANKEDVDDVRREVQIMHHLSGQPNIVDLRGAYEDKHNVHLVMELCAGGELFDRIIARGHYTERAAAALLRAIVGIVHTCHSMGVIHRDLKPENFLLLSKGDDAPLKATDFGLSVFFKEGEVFRDIVGSAYYIAPEVLKRKYGPEADIWSIGVMLYIFLAGVPPFWAESENAIFTAILRGQIDLASEPWPKISSGAKDLVRKMLNINPKERLTAFQVLNHPWIKEDGDAPDVPLDNVVLNRLKQFRAMNQFKKAALRIIAGCLSEEEIKGLKEMFKNIDKD…
RAP-DB	OsCPK26	Os12g0133500	TRUE	TRUE	541	4	4	MGQCCTGGGKAVAGDEAEPGTSKAAPPSRGTSSKNGSAKQQPCSPAAKAAATEAAAAASSSKKPAGPIGEVLERPMEEVRTTYSIGKELGRGQFGVTHLCTHKATGEKLACKTIAKRKLANKEDVDDVRREVQIMHHLSGQPNIVDLRGAYEDKHNVHLVMELCAGGELFDRIIARGHYTERAAAALLRAIVGIVHTCHSMGVIHRDLKPENFLLLSKGDDAPLKATDFGLSVFFKEGEVFRDIVGSAYYIAPEVLKRKYGPEADIWSIGVMLYIFLAGVPPFWAESENAIFAAILRGQIDLASEPWPKISSGAKDLVRKMLNINPKERLTAFQVLNHPWIKEDGDAPDVPLDNVVLNRLKQFRAMNQFKKAALRIIAGCLSEEEIKGLKEMFKNIDKD…
RAP-DB	OsCPK27	Os12g0486600	TRUE	TRUE	612	4	4	MGNVCIGPRRNFAKNGLLGILRPRHAAPSSPSQPTTTSRSIPVVLPSAPSSKPPPPTQTAPPVPVVISEPPPPQPQPEPQPAAPSQPPPPQEQPSPPPPASSNTTQQPPPPQQRQQSRAKKPAHIKRISSAGLQVESVLRRKTENLKDKYSLGRKLGQGQFGTTYLCVDKANGGEYACKSIAKRKLLTDEDVEDVRREIQIMHHLAGHPNIISIRGAYEDAVAVHVVMELCAGGELFDRIVRKGHYTERQAAGLARVIVAVVESCHSLGVMHRDLKPENFLFVGNEEDAPLKTIDFGLSMFFRPGEVFTDVVGSPYYVAPEVLKKSYGQEADVWSAGVIIYILLCGVPPFWAETEQGIFEQVLHGTLDFESDPWPNVSDGAKDLLRKVLVRDPKKRLTA…
RAP-DB	OsCPK28	Os12g0169800	FALSE	FALSE	526	4	4	MQPDPQPHGRGREKAAGAGPRLPPPVTAPSVGRPASVLPHKTANVRDHYRIGKKLGQGQFGTTYLCVGKPDGGEYACKSIPKRKLLCREDYEDVWREIQIMHHLSEHPNVVRIRGAYEDALFVHIVMELCAGGELFDRIVAKGHYTERAAALLIRTIVGVVEGCHSLGVMHRDLKPENFLFASTAEDAPLKATDFGLSVFYKPGDKFSDVVGSPYYVAPEVLQKIYGPEADVWSAGVILYILLCGVPPFWAETESGIFRQILRGKLDLESDPWPSISDSAKDLVRNMLIRDPTKRFTAHEVLCHPWIVDDAVAPDKPIDSAVLSRLKHFSAMNKLKKMALRVIAESLSEEEIGGLKELFKMIDTDNSGTITYDELKNGLKRVGSDLMEPEIQALMDAAD…
RAP-DB	OsCPK29	Os12g0230200	TRUE	TRUE	563	4	3	MGNCCVSRPSGADKRRRCGSSTAPHTRGGRRVIGAANMRCLSTVSSVSDAARAVMSNEPATVLGNSGSSGNGGVMAAEEMLRRYEIGEELGRGEFGVTRRCRDAVTGERLACKSISKRKLRSSVDVEDVRREVAIMRSLPAHANVVRLREAFEDADAVHLVMEVCEGGELFDRIVARGHYTERAAAAVMRTIMDVVQHCHKNGVMHRDLKPENFLYANASENSPLKVIDFGLSVCFKPGARFNEIVGSPYYMAPEVLKRNYGQEIDIWSAGVILYILLCGVPPFWAETDEGIAQAIIRSHIDFQREPWPKVSDNAKDLVRRMLDPNPYTRLTAQQVLEHPWIQNASAAPNIPLGEAVRSRLKQFTVMNKFKKKALLVVAEYLPTEELDAIRELFNMLDT…
RAP-DB	OsCRK1	Os03g0366200	TRUE	TRUE	600	0	0	MGLCHGKSAAVLEPTVEEEEEGATRVAEAAAAPAKPASPAPSAAAAAAAPAKPGTPKQHKFPFYLPSPLPASSYKGSPANSSVASTPARGGFKRPFPPPSPAKHIRALLARRHGSVKPNEASIPESGEPGVALDKGFGFSRHFAAKYELGREVGRGHFGYTCAATCKKGELKGDDVAVKVIPKAKMTTAIAIEDVRREVRILSSLAGHSNLVQFYDAYEDEENVYIVMELCKGGELLDRILARGGKYSEEDAKVVMRQILSVASFCHLQGVVHRDLKPENFLFSSKDENSAMKVIDFGLSDFVKPDERLNDIVGSAYYVAPEVLHRSYGTEADMWSIGVIVYILLCGSRPFWARTESGIFRAVLKADPSFEEAPWPTLSAEAKDFVRRLLNKDYRKRMT…
RAP-DB	OsCRK2	Os06g0714200	TRUE	TRUE	623	0	0	MGQCYGKGASGRTADDEGGVVTEHQSPPPANGLPSTPPRQQAQAQAQQVGTPRRRGSKSGSTTPGHQTPGVAWPSPYPSGGASPLPAGVSPSPARSTPRRFFKRPFPPPSPAKHIKATLAKRLGGGKPKEGTIPEEGGVGAGGGGGGAADGAETERPLDKTFGFSKNFGAKYELGKEVGRGHFGHTCSAVVKKGEYKGQTVAVKIIAKAKMTTAISIEDVRREVKILRALSGHNNLVKFYDACEDGLNVYIVMELCEGGELLDRILARGGRYTEEDAKAIVVQILSVVAFCHLQGVVHRDLKPENFLFTTRDENAPMKLIDFGLSDFIRPDERLNDIVGSAYYVAPEVLHRSYSMEADIWSIGVITYILLCGSRPFWARTESGIFRSVLRADPNFDDSP…
RAP-DB	OsCRK3	Os07g0619800	FALSE	TRUE	453	0	0	MGDEVGRGHFGYTCAAKIKKGARKGDAVAVKVIPKAKMTTSIAIEDVRREVKILKALAGHKNLVQFYDAYEDNDNVYIVMELCEGGELLDRILSRGGKYSEDDAKAVLVQILNVVSFCHIQGVVHRDLKPENFLFTSKDENSQLKAIDFGLSDFVKPDERLNDIVGSAYYVAPEVLHRCYSTEADVWSIGVIAYILLCGSRPFWARTESGIFRSVLKADPSYNEAPWPSLTLEAMDFVKRLLCKDPRRRMTAAQALSHPWIRNYNDIKLPLDILIFRLIKAYIRSSSLRKAALRALSKTLTVDELFYLKGQFSLLEPDRNGCITLDNIRMALTREATYAMKESRVQEILVSLSALQYRRMDFQEFCAAAVSVHQLEALDRWEQHARSAYDFFEKDGNRA…
RAP-DB	OsCRK4	Os07g0641200	TRUE	TRUE	594	1	0	MGLCHGKPSQIPEPEAEEAAAAAGVAVAGAASPGPAAAAAAAAAAKPGTPKQPKFPFYLPSPLPASSYKSSPANSSVASTPARGGLKRPFPPPSPAKHIRALLARRHGSVKPNEAPIPEGGETEVGLDKGFGFSKHFFAKYELGDEVGRGHFGYTCSAKAKKGDHKGHDVAVKVIPKAKMTTAIAIEDVRREVRILSSLTGHSNLVQFYDAFEDEDNVYIVMELCKGGELLDRILARGGKYSEEDAKVVMVQILSVVSFCHLQGVVHRDLKPENFLFTSKDENSALKVIDFGLSDFVKPDERLNDIVGSAYYVAPEVLHRSYGTEADMWSIGVIAYILLCGSRPFWARTESGIFRAVLKAEPSFDEAPWPTLTAEAKDFVKRLLNKDYRKRMTAAQALS…
RAP-DB	OsCRK5	Os10g0510700	FALSE	TRUE	730	0	0	MGPTAVSLVGPIRQRGGSPPRLASLADARGAYVSFIHHTTIAPFHFLSSPISSLLLLSAINPSGGGGGEHLDHLAAGEQRRRGRRIRWGEGRSRRAGEMGQCYARNVPVDGEGGGGVVTTTTTTTISVSASAAGEEVEVGRGGGGGGGRRSGRPSPAGTPRRRGATPARSSVAGSPWAGSPLPEGIAPSPAPSATTPRRFFRRPFPPPSPAKHIKASLARRLGQRSPATAQAQQAAKPPAEVPIPEHGGGGGAAAGEVERELDKSFGYDRHFAAKYELGKEVGRGHFGHTCLARARKGDMRGQLLAVKVISKAKMTTAISIEDVRREVKILKALSGHSNLVKFYDACEDALNVYIIMELCEGGELLDRILSRGGRYTEEDAKVIVEQILNVVSFCHLQG…
RAP-DB	OsPEPRK1	Os09g0466900	FALSE	FALSE	453	0	0	MESSLPRKRKGARSACSLVGSSHEPTTVARKRACREPKPRPEKKKKDPSSDDASGRGGGGGVVQTAPPASGRAAPESPSRGLKRKLGCIESATRMGRKKRLESEYELGAEIGQGKFGSVRICRAKVGGEEFACKALPKNGEETVHREVEIMQHLSGHPGIVTLKAVFEDADKFYLVMELCGGGRLLDEMAREGKFSEQRAAIVIKDLMSVVKYCHEMGVVHRDIKPENILLTKAGKIKLADFGLAARVADGQKLSGIAGSPAYVAPEVLSGCYSEKVDVWGAGVLLHVLLHGSLPFQGGSLDAVFEAIKTVELDFHSGPWESISSLARDLISRMLNRDVPSRITADEVLSHPWVVFYTECPLKAVTANLSITNNIVAPRITWDRIRLHCESISSDSSSQ…
RAP-DB	OsPEPRK2	Os06g0127300	FALSE	FALSE	294	0	0	LSLSPHPDASRCRRLTSPPATPLGRRSSQRARIFECIRSTELRFPSDPWDKVSDSAKELITEMLRRDPRQRLTAKQVLEHSWIQDHADQSQDSCGHCHEINLRGEDAGSCSFSTPLASCSRDVSFNTGGPVACQSMSEEACSPTFACRSSFSAFVAENAPSCALSGFSFGGVCEPCNAVFPSPVASMPSFSFFCGQEPGEPESSPDGDALGEKAHCDATVVALVSSSAPRTAEVLRAAVRANPSRAIGMNSRRNHTIGAGEREHLDVAVAESVIRWASCTNLSTTHSLRASLVC
RAP-DB	OsPPCK1	Os02g0625300	FALSE	FALSE	305	0	0	MEFTPKITGKTTSMSGELKRDYEIGEEIGRGRFGVVHRCTSRATGEAFAVKSVDRSQLADDLDRELAELEPKLAQLAAAGNPGVVQVHAVYEDDAWTHMVMDLCSGPDLLDWIRLRRGAPVPEPVAAAVVAQLAEALAHCHRRGVAHRDVKPDNILLDVVDDGIDGGGTPRARLADFGSAAWVGESGGSAEGLVGTPHYVAPEVVAGGEYGEKADVWSAGVVLYVLLSGGALPFGGETAAEVLASVLRGSVRFPPRLFAGVSPAAKDLMRRMMCRDTWRRFSAEQVLGHPWIVSGGGARAMEQPT
RAP-DB	OsPPCK2	Os02g0807000	FALSE	FALSE	289	0	0	MSSGGELALRQEYVIGDEIGRGRFGTVRRCYAVATGEAFAVKSTPKAPLREAEAADALDLALAEQEPKVHLVASAPGPGASPHVVALHAAFEDDAAVHLVVDLCAGGDLLSLVSSRGRLPEHEAADLVAQLASALASCHRRGVAHRDVKPDNLLFDGGGVLKLGDFGSAGWFGDGRPMTGLVGTPYYVAPEVVAGREYGEKVDVWSAGVVLYMMLSGTLPFYGATAAEVFQCVLRGNLRFPPRAFASVSPEAKDLMRRMLCKDVSRRFSADQVLRHPWIVSRGGAAVMG
RAP-DB	OsPPCK3	Os04g0517500	FALSE	FALSE	232	0	0	MSEELKRDFEIGEEIGRGRFGVVHRCASRSTGEAYAVKSVDRSRLSDDLDRSLAALEPKLARLAAAGNPGVVQVHAVYEDDDWTHTVMDLCTRPDILDWVRLRCGKPVPEPDATAVVAQIAEALALCHRRGVAHRDVKPDNVLLDATGDGPPRVRLADFGSAAWVGDGISAEGARGDSRTTSRPRWSPGASTGRRPTCGARGWSCTCSSPAARSRSAARRPPTCSPPSCGAT
MSU	OsCCaMK	LOC_Os05g41090	FALSE	FALSE	516	3	3	MSKTESRKLSDDYEVVDVLGRGGFSIVRRGVSKSEEKTQVAIKTLRRLGPAMAGMKQGTKPVPGSGLPMWKQVSISDALLTNEILVMRRIVESVAPHPNVINLHDVYEDVHGVHLVLELCSGGELFDRIVGRDRYSEFDAACVIRQIASGLEALHKASIVHRDLKPENCLFSDKDEKSTLKIMDFGLSSVEDFSDPIVALFGSIDYVSPEALSRQEVSAASDMWSVGVILYILLSGCPPFHAATNREKQQRILQGEFSFQDHTWKTISSSAKDLISRLLSVQPYKRPTASDLLRHPWVIGDCAKQDLMDAEVVSKLQKFNARRKLRAAAIASVLSCKVALRTKRLRNLLGTHDLTSEELDNLRLHFGRICADGENATLSEFEQVLRAMKMDSLIPLAPR…
MSU	OsCPK1	LOC_Os01g43410	FALSE	TRUE	518	4	4	MGNRTSRHHRAAPEQPPPQPKPKPQPQQQQQQWPRPQQPTPPPAAAPDAAMGRVLGRPMEDVRATYTFGRELGRGQFGVTYLVTHKATGKRFACKSIATRKLAHRDDIEDVRREVQIMHHLTGHRNIVELRGAYEDRHSVNLIMELCEGGELFDRIIARGHYSERAAAALCREIVAVVHSCHSMGVFHRDLKPENFLFLSKSEDSPLKATDFGLSVFFKPGEHFKDLVGSAYYVAPEVLKRNYGAEADIWSAGVILYILLSGVPPFWAESEDGIFDAVLRGHIDFSSEPWPSISNGAKDLVKKMLRQDPKERLTSAEILNHPWIREDGEAPDKPLDITVISRMKQFRAMNKLKKVALKVVAENLSDEEITGLKEMFRSLDTDNSGTITLEELRSGLPKL…
MSU	OsCPK2	LOC_Os01g59360	TRUE	TRUE	515	4	4	MGNCCPGSGDAEPASSDASTGNGSSSFKAGASPSSAPAQNKPPAPIGPVLGRPMEDVRSIYTIGKELGRGQFGVTSLCTHKATGQKFACKTIAKRKLSTKEDVEDVRREVQIMYHLAGQPNVVELKGAYEDKQSVHLVMELCAGGELFDRIIAKGHYTERAAASLLRTIVEIIHTCHSLGVIHRDLKPENFLLLSKDEDAPLKATDFGLSVFFKQGEVFKDIVGSAYYIAPEVLKRSYGPEADIWSVGVILYILLCGVPPFWAESEHGIFNSILRGQVDFTSDPWPRISASAKDLVRKMLNSDPKKRISAYEVLNHPWIKEDGEAPDTPLDNAVMNRLKQFRAMNQFKKAALRVIAGCLSEEEIRGLKEMFKSMDSDNSGTITVDELRKGLSKQGTKLT…
MSU	OsCPK3	LOC_Os01g61590	TRUE	TRUE	551	4	3	MGNCCRSPAAAAREDVKSSHFPASAGKKKPHQARNGGVGGGGGGGGGGGGGGGAGQKRLPVLGEEGCELIGGIDDKYALDRELGRGEFGVTYLCMDRDTKELLACKSISKRKLRTAVDVEDVRREVAIMRHLPKSASIVSLREACEDEGAVHLVMELCEGGELFDRIVARGHYTERAAANVTRTIVEVVQLCHRHGVIHRDLKPENFLFANKKENSPLKAIDFGLSIFFKPGEKFSEIVGSPYYMAPEVLKRNYGPEIDIWSAGVILYILLCGVPPFWAETEQGVAQAILRGNIDFKREPWPNVSENAKDLVRRMLEPDPKLRLTAKQVLEHPWLQNAKKAPNVPLGDIVKSRLKQFSRMNRFKRRALRVIADHLSAEEVEDIKEMFKAMDTDNDGIVS…
MSU	OsCPK4	LOC_Os02g03410	TRUE	TRUE	522	4	4	MGACFSSHTATAAADGGSGKRQQRKGDHKGKLPDGGGGEKEKEAARVEFGYERDFEGRYQVGRLLGHGQFGYTFAATDRASGDRVAVKRIDKAKMVRPVAVEDVKREVKILKELKGHENIVHFYNAFEDDSYVYIVMELCEGGELLDRILAKKNSRYSEKDAAVVVRQMLKVAAECHLHGLVHRDMKPENFLFKSTKEDSPLKATDFGLSDFIKPGKKFHDIVGSAYYVAPEVLKRRSGPESDVWSIGVITYILLCGRRPFWNKTEDGIFREVLRNKPDFRKKPWPGISSGAKDFVKKLLVKNPRARLTAAQALSHPWVREGGEASEIPVDISVLSNMRQFVKYSRFKQFALRALASTLKEEELADLKDQFDAIDVDKSGSISIEEMRHALAKDLPWRL…
MSU	OsCPK5	LOC_Os02g46090	TRUE	TRUE	549	4	4	MGNTCGVTLRSKYFASFRGASQRHDEAGYAPVATSAAAAAAADEPAGKKAPRGSAAAADAPHAASMKRGAPAPAELTANVLGHPTPSLSEHYALGRKLGQGQFGTTYLCTDLATGVDYACKSIAKRKLITKEDVEDVRREIQIMHHLAGHRNVVAIKGAYEDPQYVHIVMELCAGGELFDRIIERGQFSERKAAELTRIIVGVIEACHSLGVIHRDLKPENFLLANKDDDLSLKAIDFGLSVFFKPGQVFTDVVGSPYYVAPEVLRKCYGPEADVWTAGVILYILLSGVPPFWAETQQGIFDAVLKGVIDFDSDPWPVISDSAKDLIRRMLNPRPKERLTAHEVLCHPWICDHGVAPDRPLDPAVLSRIKQFSAMNKLKKMALRVIAESLSEEEIAGLK…
MSU	OsCPK6	LOC_Os02g58520	FALSE	TRUE	545	4	4	MGNYYSCGASSTSSPTSPSLVDYYYCYHRYPSSCSSTSTATSSGGRMPIRSHQQRLSSPTAVLGHETPALREVYTVGRKLGQGQFGTTYLCTQVSTGAEYACKSIAKRKLLSPEDVEDVRREIQIMHHLAGHGSVVTIQGAYEDNLYVHIVMELCEGGELFDRIVERGYFSERKAAEITRVIVGVVEACHSLGVMHRDLKPENFLLKESSSSSSLKAIDFGLSVFFKPGQVFSDVVGSPYYVAPEVLCKHYGPEADVWTAGVIVYILLSGVPPFWAETQQGIFDAVLRGSLDFDSDPWPTISDSAKDLIRRMLRSPPRERLTAHQVLCHPWVCDDGVAPDRPLAPAVLSRLKQFSAMNRLKKMALRVIARNLSEEELAGLKEMFKAMDTDASGAITFDE…
MSU	OsCPK7	LOC_Os03g03660	TRUE	TRUE	564	3	1	MGNQCQNGTLGSDYHNRFPREHAVGYVQGDSYLDLKKFDDTWPEVNNFKPTAASILRRGLDPTSINVLGRKTADLREHYIIGRKLGQGQFGTTYLCTEINTGCEYACKTIPKRKLITKEDVEDVRREIQIMHHLSGHKNVVAIKDVYEDGQAVHIVMELCAGGELFDRIQEKGHYSERKAAELIRIIVSIVAMCHSLGVMHRDLKPENFLLLDKDDDLSIKAIDFGLSVFFKPGQVFTELVGSPYYVAPEVLHKRYGPESDVWSAGVILYVLLSGVPPFWAETQQGIFDAVLKGHIDFQSDPWPKISDSAKDLIRKMLSHCPSERLKAHEVLRHPWICENGVATDQALDPSVISRLKQFSAMNKLKKLALRVIAERLSEEEIAGLREMFKAVDTKNRGV…
MSU	OsCPK8	LOC_Os03g59390	TRUE	TRUE	538	4	4	MGNCCGTPATAEEGGKRRRRGKQKKANPFTVAYNRAPSSAGAAAGRPGLMVLRDPTGRDLGARYELGGELGRGEFGITYLCTEAETGDRYACKSISKRKLRTPVDVEDVRREVEIMRHMPSHPNIVSLRAAYEDEDNVHLVMELCEGGELFDRIVARGHYTERAAAAVTRTIVEVVQMCHRHGVMHRDLKPENFLYANKKDSSPLKAIDFGLSVFFRPGERFTEIVGSPYYMAPEVLKRHYGPEVDVWSAGVILYILLCGVPPFWAETEQGVAQAIIRSVVDFKREPWPRVSEPAKDLVKRMLDPNPMTRLTAEQVLEHPWLHDSKKMPDIPLGDAVRARLQQFAAMNKLKKKALKVIAEHLSAEEAADIKDMFDKMDVSKNGQLTFEDFKAGIRKLGN…
MSU	OsCPK9	LOC_Os03g48270	TRUE	TRUE	574	4	4	MGNTCCVAPATTDEVGAPPRDHHHAAKKSPAPSATTTTATRQRHGQEPKPKPKPRARAKPNPYDWAPPRVLPARGGAAASAVRVLEGVVPHHPRLRVTDKYQLGRELGRGEFGVTHLATDRATRERLACKSIPKRRLRTAVDVADVRREVAIMASLPDHPALVRLRAAYEDADAVHLVMELCDGGELFDRIVARGRYTERAAAAAARTVAEVVRACHAHGVMHRDLKPENFLYAGKAEDAQLKAIDFGLSVFFRPGERFREIVGSPYYMAPEVLRRDYGPEVDIWSAGVILYILLCGVPPFWAETEQGVARAILRGAADFDREPWPRISRAAKSLVRQMLDVDPRRRPTAQQVLDHPWLHHAARAPNVPLGDVVRARLKQFSLMNRLKKKAMRVIAEHL…
MSU	OsCPK10	LOC_Os03g57450	TRUE	TRUE	599	4	4	MGNTCVGPSISKNGFFQSVSTVLWKARQDGDDALPGANGAPDGGGQGRLPAPPPPTSDAPLAVQNKPPEHVKIVSTTDTASAEQDASKSSAGSDSGEAARPRPRVPPVKRVSSAGLLVGSVLKRKTESLKDKYSLGRKLGQGQFGTTYLCVERATGKEFACKSILKRKLVTDDDVEDVRREIQIMYHLAGHPNVISIRGAYEDAVAVHLVMELCAGGELFDRIVQKGHYTERKAAELARVIVGVVEVCHSMGVMHRDLKPENFLFADQTEEAALKTIDFGLSIFFRPGQVFTDVVGSPYYVAPEVLKKKYGQEADVWSAGVIIYILLCGVPPFWAENEQGIFEEVLHGRLDFQSEPWPSISEGAKDLVRRMLVRDPKKRLTAHEVLRHPWVQVGGLAPD…
MSU	OsCPK11	LOC_Os03g57510	TRUE	TRUE	576	4	4	MGNNCVGPSAAGQNGFFANVALWRPRPADAAPPALPPPSSAPSDQAPEPVTIPPSEHSSHHSSRSTDPSTPTSAAEQPANKAAPKVKRVQSAGLLADSVLKRDVNTARLKDLYTIGKKLGQGQFGTTYLCVEKATGREFACKSIAKRKLLTQEDVEDVRREIQIMHHLAGHANVVSIVGAYEDAVAVQLVMELCAGGELFDRIIQRGHYSEKAAAQLARVIVGVIEACHSLGVMHRDLKPENFLFIHQKEDSPLKAIDFGLSIFFKPGETFTDVVGSPYYVAPEVLMKHYGREVDVWSAGVIIYILLSGVPPFWDESEQGIFEQVLKGDLDFSSEPWPNISESAKDLVRKMLIRDPKKRLTAHEALCHPWVCVDGVAPDKPLDSAVLSRLKQFSAMNKL…
MSU	OsCPK12	LOC_Os04g47300	TRUE	TRUE	533	4	4	MGNCFTKTYEIPITSGTMRRPASTAERSKARGGDEPGTWRRPSFPRHGAPPHRPPTGSSSAAGALSRRASGGGGEMGPVLQRAMVSVRSLYQLDRKLGSGQFGTTYLCTERATGNRYACKSVSKRKLVRRTDVDDVRREITILQHLSGQPNIAEFRGAYEDNDHVHLVMEFCSGGELFDRITAKGSYSERQAAAVCRDILTVVHVCHFMGVIHRDLKPENFLLASADDDAPLKAIDFGLSVFIEEGKVYKDIVGSAYYVAPEVLQRNYGKEADIWSAGVILYILLCGTPPFWAETEKGIFDAILVNQVDFSTSPWPSISESAKDLIRQMLHRDPQKRITASQALEHRWLKEGGASDRPIDSAVLSRMKQFKAMNKLKQLALKVIAENLSPEEIKGLKQM…
MSU	OsCPK13	LOC_Os04g49510	TRUE	TRUE	551	4	4	MGNACGGSLRSKYLSFKQTASQRHDTDDNNNAAAADSPKKPSRPPAAAKTDDHPVSASAPAAAMRRGQAPADLGSVLGHPTPNLRDLYAMGRKLGQGQFGTTYLCTELSTGVDYACKSISKRKLITKEDIEDVRREIQIMHHLSGHKNVVAIKGAYEDQLYVHIVMELCAGGELFDRIIQRGHYSERKAAELTRIIVGVVEACHSLGVMHRDLKPENFLLANKDDDLSLKAIDFGLSVFFKPGQTFTDVVGSPYYVAPEVLLKHYGPEADVWTAGVILYILLSGVPPFWAETQQGIFDAVLKGFIDFDSDPWPVISESAKDLITKMLNPRPKERLTAHEVLCHPWIRDHGVAPDRPLDPAVLSRIKQFSAMNKLKKMALRVIAESLSEEEIAGLKEMFQ…
MSU	OsCPK14	LOC_Os05g41270	TRUE	TRUE	522	4	4	MGNCCPPGSSSEPDPPPASSGSSRPAGSAGAAASPATISPSAAPAPAKPPAPIGPVLGRPMEDVKSIYTVGKELGRGQFGVTSLCTHKATGQRFACKTISKRKLSTKEDVEDVRREVQIMYHLAGQPGVVELKGAYEDKHAVHLVMELCAGGELFDRIIAKGHYTEHAASSLLRTIVEIIHTCHSMGVIHRDLKPENFLLLSKDEHAPLKATDFGLSVFFKEGEVFRDIVGSAYYIAPEVLKRSYGPEADIWSIGVMLYILLCGVPPFWAESEHGIFNSILRGHVDFSSEPWSRISHGAKDLVRRMLHSDPKQRISAYDVLNHPWIKEDGEAPDTPLDNAVLGRLKQFRAMNQFKKAALRVIAGCLSEEEIRGLKEMFKSMDSDNSGTITVDELRKGLA…
MSU	OsCPK15	LOC_Os05g50810	FALSE	FALSE	565	4	4	MVSSSSSPQSKPPKPKPKPLSPPMGARASRHRQSPDQSQSQSPSPHHKHHHHHQTTRAPKPKPKPQPPPPQQPRSQPPPPPRHQPQQAPQQAAAEDGVGRVLGRPMEDVRATYTFGRELGRGQFGVTYLATHKPTGRRYACKSIAARKLARPDDLDDVRREVHIMHHLTGHRNIVELRGAYEDRHSVNLVMELCEGGELFDRIIARGHYSERAAAALCREIVSVVHSCHSMGVMHRDLKPENFLFLNKREDSPLKATDFGLSVFFKPGEQFRDLVGSAYYVAPEVLKRLYGAEADIWSAGVILYILLSGVPPFWAENEDGIFDAVLQGHIDFSSEPWPSISSGAKDLVKRMLRQDPKERLTAAEILNHPWIREDGEAPDKPLDITVISRMKQFRAMNKL…
MSU	OsCPK16	LOC_Os05g39090	TRUE	TRUE	547	4	3	MGNCCRSPAAAAREDVKTSHFPASTGGGKKKPHQARNGGGGGGGGGGGGWEKKRLSVLGEEGSEVNGGIEEKYALDRELGRGEFGVTYLCMDRCSRELLACKSISKRKLRTPVDVEDVRREVAIMRHLPRSASIVSLREACEDDGAVHLVMELCEGGELFDRIVARGHYTERAAAAVTRTIVEVVQLCHRHGVIHRDLKPENFLFANKKENSPLKAIDFGLSIFFKPGEKFSEIVGSPYYMAPEVLKRNYGPEIDIWSAGVILYILLCGVPPFWAETEQGVAQAILRGNIDFKREPWPNVSDNAKDLVRQMLQPDPKLRLTAKQVLEHTWLQNAKKAPNVPLGDIVKSRLKQFSRMNRFKRRALRVIADHLSAEEVEDIKDMFKVMDTDNDGIVSYEEL…
MSU	OsCPK17	LOC_Os07g06740	TRUE	TRUE	568	4	4	MGNTCVGPSSAADRHGFFHSVSLAVLWRPGGRAEPSQPPGYPPRESSHSSVTSSTAPERVTIADSDLSSSTPNKGGNKPKVRRVQSAGLLADSVLKRDSERLKDLYTLGKKLGQGQFGTTYQCVEKATGKVLACKSIAKRKLVSEEDVEDVRREIQIMHHLAGHPSVVSIVGAYEDAVAVHLVMELCAGGELFDRIVQRGHYSEKAAAQLARVIIGVVEACHSLGVMHRDLKPENFLFVNHKEDSPLKTIDFGLSIFFKPGENYSDVVGSPYYVAPEVLMKHYGREVDVWSAGVIIYILLSGVPPFWDESEQGIFEKVLKGDLDFSSDPWPAISDSAKDLVRKMLNRDPRKRLTAHEALCHPWVCVDGVAPDKPLDSAVLTRLKQFSAMNKLKKMALRV…
MSU	OsCPK18	LOC_Os07g22710	TRUE	TRUE	512	4	4	MGLCSSSSARRDAGTPGGGNGAGNKDNAGRKGIVACGKRTDFGYDKDFEARYALGKLLGHGQFGYTFAAVDRRSSERVAVKRIDKNKMVLPVAVEDVKREVKILKALQGHENVVHFYNAFEDDNYVYIVMELCEGGELLDRILAKKDSRYSEKDAAVVVRQMLKVAAECHLHGLVHRDMKPENFLFKSTKEDSSLKATDFGLSDFIRPGKHFRDIVGSAYYVAPEVLKRKSGPESDVWSIGVITYILLCGRRPFWDKTEDGIFKEVLKNKPDFRRKPWPNITPCAKDFVQKLLVKDPRARLTAAQALSHEWVREGGQASDIPLDISVLHNMRQFVKYSRFKQFALRALASTLNAEELSDLRDQFNAIDVDKNGTISLEELKQALAKDVPWRLKGPRVLE…
MSU	OsCPK19	LOC_Os07g33110	TRUE	TRUE	533	4	4	MGSCCSRATSPDSGRGGANGYGYSHQTKPAQTTPSYNHPQPPPPAEVRYTPSAMNPPVVPPVVAPPKPTPDTILGKPYDDVRSVYSLGKELGRGQFGVTYLCTEIASGKQYACKSISKRKLVSKADKEDIRREIQIMQHLSGQQNIVEFRGAYEDKSNVHVVMELCAGGELFDRIIAKGHYSERAAATICRAVVNVVNICHFMGVMHRDLKPENFLLATKEENAMLKATDFGLSVFIEEGKMYRDIVGSAYYVAPEVLRRNYGKEIDVWSAGVILYILLSGVPPFWAETEKGIFDAILQGEIDFESQPWPSISESAKDLVRKMLTQDPKKRITSAQVLQHPWLRDGEASDKPIDSAVLSRMKQFRAMNKLKKMALKVIASNLNEEEIKGLKQMFTNMDT…
MSU	OsCPK20	LOC_Os07g38120	TRUE	TRUE	550	4	4	MGNCCVTPEGSGRGRKKQQQEQKQKQKEPKQQQQQQKKGKKPNPFSIEYNRSSAPSGHRLVVLREPTGRDIAARYELGGELGRGEFGVTYLCTERETGDAYACKSISKKKLRTAVDIEDVRREVDIMRHLPKHPNIVTLRDTYEDDNAVHLVMELCEGGELFDRIVARGHYTERAAALVTRTIVEVVQMCHKHGVMHRDLKPENFLFANKKETAALKAIDFGLSVFFTPGERFTEIVGSPYYMAPEVLKRNYGPEVDVWSAGVILYILLCGVPPFWAETEQGVAQAIIRSVIDFKRDPWPRVSDNAKDLVKGMLNPDPRRRLNAQQVLDHPWLQNIKKAPNVNLGETVKARLQQFSVMNKFKKHALRVIAEHLSVEEVAGIKDMFEKMDLNKDNMINFD…
MSU	OsCPK21	LOC_Os08g42750	TRUE	TRUE	565	4	4	MGGCYSAYASSRKLRGRISKISLVIPDPVPDAEAASPRKDGVDGDGDDVRGGGGGCDDGGDVVAIATTTADEFARRYVLGKELGRGEFGVTRRCSDAATGEALACKTIRKHRRLAPPRVTAAKAAAAHGEDVKREVAIMRRMSSASSSRGGGAASSAAVVRLREACEDAADGSVHLVMELCEGGELFDRIVARGHYSERAAANIFRTIVDVVQLCHSNGVIHRDLKPENFLFANKSEDSPLKVIDFGLSVFFKPGDRFTEVVGSAYYMAPEVLRRSYGPEVDVWSAGVILYILLCGVPPFWGDNDEKIAQAILRGAIDFNREPLPRVSANAKDLVRRMLDPNPSTRLTAKQVLEHPWLKNADTAPNVSLGDAVRARLQQFSAMNKFKKKALGVVARNLP…
MSU	OsCPK22	LOC_Os09g33910	TRUE	TRUE	577	4	4	MGGCSSAFAVSTRMIRFSRGRVPAAILPVTSNDEPCCSCSPENNNKNNDGGGGGCDGGEHQKGKSWRRWQYRRCGGGGGGGGGRKNAILGDAADVKTAAGFAERYRLGAELGRGEFGVTRRCSDAATGEALACKTIRRKRLRRCRGDAEDVRREVEILRRISALGAGADSVVRLRDACEDSDGVHLVMELCEGGELFDRIFARGHYTERAAAKLARTIVGVVQLCHENGVMHRDLKPENFLFANKSEDSPLKAIDFGLSVFFKPGERFTQVVGSTYYMAPEVLNRSYGPEADVWSAGVILYILLCGVPPFWGDNDEKTVTAILQGGINFQREPWPKVSPHAKDLVSKMLDPDPSTRLTAKEVLEHPWLKNADRAPNVSLGEIVRSRLMQFSAMNKFKKK…
MSU	OsCPK23	LOC_Os10g39420	TRUE	TRUE	534	3	1	MGNSCQNGTYGNNYQNSNRFQNDRFASRYVDGNDTEDCYSGSSRASLAGALRQGLNLKSPVLGYKTPNVRELYTLGRELGQGQFGKTYLCTEISTGCQYACKTILKSNLRCVSDIEDVRREIQIMHHLSGQKNIVTIKDTYEDEQAVHIVMELCAGGELFSKIQKRGHYSERKAAELIKIIVGIIETCHSHGVMHRDLKPENFLLLDADDEFSVKAIDFGLSVFFRPGQVFREVVGSPYYIAPEVLEKRYGPEADIWTAGVILYVLLTGVPPFWADTQSGIYEKVLDGRIDFKSNRWPRISDSAKDLIKKMLCPYPSERLKAHEVLKHPWICDNGVATNRALDPSVLPRLKQFSAMNRLKKLSLQIIAERLSEEEIVGLREMFKAMDTKNRSVVTFGEL…
MSU	OsCPK24	LOC_Os11g07040	FALSE	FALSE	513	4	4	MQPDPSGSGGDGNANAKAKLAPPPVTAAGGRPVSVLPHKTANVRDHYRIGKKLGQGQFGTTYLCVDKASGGEFACKSIPKRKLLCREDYEDVWREIQIMHHLSEHPNVVRIRGAYEDALFVHIVMELCAGGELFDRIVAKGHYTERAAAQLIRTIVAVVEGCHSLGVMHRDLKPENFLFASAAEDAPLKATDFGLSMFYKPGDKFSDVVGSPYYVAPEVLQKCYGPESDVWSAGVILYILLCGVPPFWAETEAGIFRQILRGKLDFESEPWPSISDSAKDLVRNMLCRDPTKRLTAHEVLCHPWIVDDAVAPDKPIDSAVLSRLKHFSAMNKLKKMALRVIAESLSEEEIGGLKELFKMIDTDDSGTITFDELKEGLKRVGSELTEHEIQALMEAADID…
MSU	OsCPK25	LOC_Os11g04170	TRUE	TRUE	541	4	4	MGQCCTGGGKAVAGDEAEPGTSKAAPPSRGTSSKNGSAKQQPCSPAAKAAATEAAAAASSSKKPAGPIGEVLERPMEEVRTTYSIGKELGRGQFGVTHLCTHKATGEKLACKTIAKRKLANKEDVDDVRREVQIMHHLSGQPNIVDLRGAYEDKHNVHLVMELCAGGELFDRIIARGHYTERAAAALLRAIVGIVHTCHSMGVIHRDLKPENFLLLSKGDDAPLKATDFGLSVFFKEGEVFRDIVGSAYYIAPEVLKRKYGPEADIWSIGVMLYIFLAGVPPFWAESENAIFTAILRGQIDLASEPWPKISSGAKDLVRKMLNINPKERLTAFQVLNHPWIKEDGDAPDVPLDNVVLNRLKQFRAMNQFKKAALRIIAGCLSEEEIKGLKEMFKNIDKD…
MSU	OsCPK26	LOC_Os12g03970	TRUE	TRUE	541	4	4	MGQCCTGGGKAVAGDEAEPGTSKAAPPSRGTSSKNGSAKQQPCSPAAKAAATEAAAAASSSKKPAGPIGEVLERPMEEVRTTYSIGKELGRGQFGVTHLCTHKATGEKLACKTIAKRKLANKEDVDDVRREVQIMHHLSGQPNIVDLRGAYEDKHNVHLVMELCAGGELFDRIIARGHYTERAAAALLRAIVGIVHTCHSMGVIHRDLKPENFLLLSKGDDAPLKATDFGLSVFFKEGEVFRDIVGSAYYIAPEVLKRKYGPEADIWSIGVMLYIFLAGVPPFWAESENAIFAAILRGQIDLASEPWPKISSGAKDLVRKMLNINPKERLTAFQVLNHPWIKEDGDAPDVPLDNVVLNRLKQFRAMNQFKKAALRIIAGCLSEEEIKGLKEMFKNIDKD…
MSU	OsCPK27	LOC_Os12g30150	TRUE	TRUE	612	4	4	MGNVCIGPRRNFAKNGLLGILRPRHAAPSSPSQPTTTSRSIPVVLPSAPSSKPPPPTQTAPPVPVVISEPPPPQPQPEPQPAAPSQPPPPQEQPSPPPPASSNTTQQPPPPQQRQQSRAKKPAHIKRISSAGLQVESVLRRKTENLKDKYSLGRKLGQGQFGTTYLCVDKANGGEYACKSIAKRKLLTDEDVEDVRREIQIMHHLAGHPNIISIRGAYEDAVAVHVVMELCAGGELFDRIVRKGHYTERQAAGLARVIVAVVESCHSLGVMHRDLKPENFLFVGNEEDAPLKTIDFGLSMFFRPGEVFTDVVGSPYYVAPEVLKKSYGQEADVWSAGVIIYILLCGVPPFWAETEQGIFEQVLHGTLDFESDPWPNVSDGAKDLLRKVLVRDPKKRLTA…
MSU	OsCPK28	LOC_Os12g07230	FALSE	FALSE	526	4	4	MQPDPQPHGRGREKAAGAGPRLPPPVTAPSVGRPASVLPHKTANVRDHYRIGKKLGQGQFGTTYLCVGKPDGGEYACKSIPKRKLLCREDYEDVWREIQIMHHLSEHPNVVRIRGAYEDALFVHIVMELCAGGELFDRIVAKGHYTERAAALLIRTIVGVVEGCHSLGVMHRDLKPENFLFASTAEDAPLKATDFGLSVFYKPGDKFSDVVGSPYYVAPEVLQKIYGPEADVWSAGVILYILLCGVPPFWAETESGIFRQILRGKLDLESDPWPSISDSAKDLVRNMLIRDPTKRFTAHEVLCHPWIVDDAVAPDKPIDSAVLSRLKHFSAMNKLKKMALRVIAESLSEEEIGGLKELFKMIDTDNSGTITYDELKNGLKRVGSDLMEPEIQALMDAAD…
MSU	OsCPK29	LOC_Os12g12860	TRUE	TRUE	563	4	3	MGNCCVSRPSGADKRRRCGSSTAPHTRGGRRVIGAANMRCLSTVSSVSDAARAVMSNEPATVLGNSGSSGNGGVMAAEEMLRRYEIGEELGRGEFGVTRRCRDAVTGERLACKSISKRKLRSSVDVEDVRREVAIMRSLPAHANVVRLREAFEDADAVHLVMEVCEGGELFDRIVARGHYTERAAAAVMRTIMDVVQHCHKNGVMHRDLKPENFLYANASENSPLKVIDFGLSVCFKPGARFNEIVGSPYYMAPEVLKRNYGQEIDIWSAGVILYILLCGVPPFWAETDEGIAQAIIRSHIDFQREPWPKVSDNAKDLVRRMLDPNPYTRLTAQQVLEHPWIQNASAAPNIPLGEAVRSRLKQFTVMNKFKKKALLVVAEYLPTEELDAIRELFNMLDT…
MSU	OsCRK1	LOC_Os03g25070	TRUE	TRUE	600	0	0	MGLCHGKSAAVLEPTVEEEEEGATRVAEAAAAPAKPASPAPSAAAAAAAPAKPGTPKQHKFPFYLPSPLPASSYKGSPANSSVASTPARGGFKRPFPPPSPAKHIRALLARRHGSVKPNEASIPESGEPGVALDKGFGFSRHFAAKYELGREVGRGHFGYTCAATCKKGELKGDDVAVKVIPKAKMTTAIAIEDVRREVRILSSLAGHSNLVQFYDAYEDEENVYIVMELCKGGELLDRILARGGKYSEEDAKVVMRQILSVASFCHLQGVVHRDLKPENFLFSSKDENSAMKVIDFGLSDFVKPDERLNDIVGSAYYVAPEVLHRSYGTEADMWSIGVIVYILLCGSRPFWARTESGIFRAVLKADPSFEEAPWPTLSAEAKDFVRRLLNKDYRKRMT…
MSU	OsCRK2	LOC_Os06g50030	TRUE	TRUE	623	0	0	MGQCYGKGASGRTADDEGGVVTEHQSPPPANGLPSTPPRQQAQAQAQQVGTPRRRGSKSGSTTPGHQTPGVAWPSPYPSGGASPLPAGVSPSPARSTPRRFFKRPFPPPSPAKHIKATLAKRLGGGKPKEGTIPEEGGVGAGGGGGGAADGAETERPLDKTFGFSKNFGAKYELGKEVGRGHFGHTCSAVVKKGEYKGQTVAVKIIAKAKMTTAISIEDVRREVKILRALSGHNNLVKFYDACEDGLNVYIVMELCEGGELLDRILARGGRYTEEDAKAIVVQILSVVAFCHLQGVVHRDLKPENFLFTTRDENAPMKLIDFGLSDFIRPDERLNDIVGSAYYVAPEVLHRSYSMEADIWSIGVITYILLCGSRPFWARTESGIFRSVLRADPNFDDSP…
MSU	OsCRK3	LOC_Os07g42770	FALSE	TRUE	453	0	0	MGDEVGRGHFGYTCAAKIKKGARKGDAVAVKVIPKAKMTTSIAIEDVRREVKILKALAGHKNLVQFYDAYEDNDNVYIVMELCEGGELLDRILSRGGKYSEDDAKAVLVQILNVVSFCHIQGVVHRDLKPENFLFTSKDENSQLKAIDFGLSDFVKPDERLNDIVGSAYYVAPEVLHRCYSTEADVWSIGVIAYILLCGSRPFWARTESGIFRSVLKADPSYNEAPWPSLTLEAMDFVKRLLCKDPRRRMTAAQALSHPWIRNYNDIKLPLDILIFRLIKAYIRSSSLRKAALRALSKTLTVDELFYLKGQFSLLEPDRNGCITLDNIRMALTREATYAMKESRVQEILVSLSALQYRRMDFQEFCAAAVSVHQLEALDRWEQHARSAYDFFEKDGNRA…
MSU	OsCRK4	LOC_Os07g44710	TRUE	TRUE	594	1	0	MGLCHGKPSQIPEPEAEEAAAAAGVAVAGAASPGPAAAAAAAAAAKPGTPKQPKFPFYLPSPLPASSYKSSPANSSVASTPARGGLKRPFPPPSPAKHIRALLARRHGSVKPNEAPIPEGGETEVGLDKGFGFSKHFFAKYELGDEVGRGHFGYTCSAKAKKGDHKGHDVAVKVIPKAKMTTAIAIEDVRREVRILSSLTGHSNLVQFYDAFEDEDNVYIVMELCKGGELLDRILARGGKYSEEDAKVVMVQILSVVSFCHLQGVVHRDLKPENFLFTSKDENSALKVIDFGLSDFVKPDERLNDIVGSAYYVAPEVLHRSYGTEADMWSIGVIAYILLCGSRPFWARTESGIFRAVLKAEPSFDEAPWPTLTAEAKDFVKRLLNKDYRKRMTAAQALS…
MSU	OsCRK5	LOC_Os10g36710	TRUE	TRUE	632	0	0	MGQCYARNVPVDGEGGGGVVTTTTTTTISVSASAAGEEVEVGRGGGGGGGRRSGRPSPAGTPRRRGATPARSSVAGSPWAGSPLPEGIAPSPAPSATTPRRFFRRPFPPPSPAKHIKASLARRLGQRSPATAQAQQAAKPPAEVPIPEHGGGGGAAAGEVERELDKSFGYDRHFAAKYELGKEVGRGHFGHTCLARARKGDMRGQLLAVKVISKAKMTTAISIEDVRREVKILKALSGHSNLVKFYDACEDALNVYIIMELCEGGELLDRILSRGGRYTEEDAKVIVEQILNVVSFCHLQGVVHRDLKPENFLFSTRDDHSPMKIIDFGLSDFIRPDERLNDIVGSAYYVAPEVLHRSYSTEADMWSIGVITYILLCGSRPFWARTESGIFRSVLRADP…
MSU	OsPEPRK1	LOC_Os09g29170	FALSE	FALSE	453	0	0	MESSLPRKRKGARSACSLVGSSHEPTTVARKRACREPKPRPEKKKKDPSSDDASGRGGGGGVVQTAPPASGRAAPESPSRGLKRKLGCIESATRMGRKKRLESEYELGAEIGQGKFGSVRICRAKVGGEEFACKALPKNGEETVHREVEIMQHLSGHPGIVTLKAVFEDADKFYLVMELCGGGRLLDEMAREGKFSEQRAAIVIKDLMSVVKYCHEMGVVHRDIKPENILLTKAGKIKLADFGLAARVADGQKLSGIAGSPAYVAPEVLSGCYSEKVDVWGAGVLLHVLLHGSLPFQGGSLDAVFEAIKTVELDFHSGPWESISSLARDLISRMLNRDVPSRITADEVLSHPWVVFYTECPLKAVTANLSITNNIVAPRITWDRIRLHCESISSDSSSQ…
MSU	OsPEPRK2	LOC_Os06g03682	FALSE	FALSE	506	0	0	MAAAGGGGDAKYNSYKAAGLRGAILEAAHVSCLEDRYALGPQLGWGQFGVIRSCSDMVTGEALACKSIAKDRLVSPDDVRGVKLEIEVMARLSGHPNVVDLKAVYEDEASVHLVMELCAGGELFHRLEERGCFSEHEAAALFRYLMEVVAHCHSKGIVHRDLKPENILLVSKSPSSPIKLADFGLATYIQPGRSLSGMVGSPFYIAPEVLAGGYNEAADVWSAGVILYILLSGIPPFWGKTKSKIFECIRSTELRFPSDPWDKVSDSAKELITEMLRRDPRQRLTAKQVLEHSWIQDHADQSQDSCGHCHEINLRGEDAGSCSFSTPLASCSRDVSFNTGGPVACQSMSEEACSPTFACRSSFSAFVAENAPSCALSGFSFGGVCEPCNAVFPSPVASM…
MSU	OsPPCK1	LOC_Os02g41580	FALSE	FALSE	305	0	0	MEFTPKITGKTTSMSGELKRDYEIGEEIGRGRFGVVHRCTSRATGEAFAVKSVDRSQLADDLDRELAELEPKLAQLAAAGNPGVVQVHAVYEDDAWTHMVMDLCSGPDLLDWIRLRRGAPVPEPVAAAVVAQLAEALAHCHRRGVAHRDVKPDNILLDVVDDGIDGGGTPRARLADFGSAAWVGESGGSAEGLVGTPHYVAPEVVAGGEYGEKADVWSAGVVLYVLLSGGALPFGGETAAEVLASVLRGSVRFPPRLFAGVSPAAKDLMRRMMCRDTWRRFSAEQVLGHPWIVSGGGARAMEQPT
MSU	OsPPCK2	LOC_Os02g56310	FALSE	FALSE	289	0	0	MSSGGELALRQEYVIGDEIGRGRFGTVRRCYAVATGEAFAVKSTPKAPLREAEAADALDLALAEQEPKVHLVASAPGPGASPHVVALHAAFEDDAAVHLVVDLCAGGDLLSLVSSRGRLPEHEAADLVAQLASALASCHRRGVAHRDVKPDNLLFDGGGVLKLGDFGSAGWFGDGRPMTGLVGTPYYVAPEVVAGREYGEKVDVWSAGVVLYMMLSGTLPFYGATAAEVFQCVLRGNLRFPPRAFASVSPEAKDLMRRMLCKDVSRRFSADQVLRHPWIVSRGGAAVMG
MSU	OsPPCK3	LOC_Os04g43710	FALSE	FALSE	232	0	0	MSEELKRDFEIGEEIGRGRFGVVHRCASRSTGEAYAVKSVDRSRLSDDLDRSLAALEPKLARLAAAGNPGVVQVHAVYEDDDWTHTVMDLCTRPDILDWVRLRCGKPVPEPDATAVVAQIAEALALCHRRGVAHRDVKPDNVLLDATGDGPPRVRLADFGSAAWVGDGISAEGARGDSRTTSRPRWSPGASTGRRPTCGARGWSCTCSSPAARSRSAARRPPTCSPPSCGAT
AGIS-1.0	OsCCaMK	AGIS_Os05g036040	FALSE	FALSE	516	3	3	MSKTESRKLSDDYEVVDVLGRGGFSIVRRGVSKSEEKTQVAIKTLRRLGPAMAGMKQGTKPVPGSGLPMWKQVSISDALLTNEILVMRRIVESVAPHPNVINLHDVYEDVHGVHLVLELCSGGELFDRIVGRDRYSEFDAACVIRQIASGLEALHKASIVHRDLKPENCLFSDKDEKSTLKIMDFGLSSVEDFSDPIVALFGSIDYVSPEALSRQEVSAASDMWSVGVILYILLSGCPPFHAATNREKQQRILQGEFSFQDHTWKTISSSAKDLISRLLSVQPYKRPTASDLLRHPWVIGDCAKQDLMDAEVVSKLQKFNARRKLRAAAIASVLSCKVALRTKRLRNLLGTHDLTSEELDNLRLHFGRICADGENATLSEFEQVLRAMKMDSLIPLAPR…
AGIS-1.0	OsCPK1	AGIS_Os01g037150	FALSE	TRUE	518	4	4	MGNRTSRHHRAAPEQPPPQPKPKPQPQQQQQQWPRPQQPTPPPAAAPDAAMGRVLGRPMEDVRATYTFGRELGRGQFGVTYLVTHKATGKRFACKSIATRKLAHRDDIEDVRREVQIMHHLTGHRNIVELRGAYEDRHSVNLIMELCEGGELFDRIIARGHYSERAAAALCREIVAVVHSCHSMGVFHRDLKPENFLFLSKSEDSPLKATDFGLSVFFKPGEHFKDLVGSAYYVAPEVLKRNYGAEADIWSAGVILYILLSGVPPFWAESEDGIFDAVLRGHIDFSSEPWPSISNGAKDLVKKMLRQDPKERLTSAEILNHPWIREDGEAPDKPLDITVISRMKQFRAMNKLKKVALKVVAENLSDEEITGLKEMFRSLDTDNSGTITLEELRSGLPKL…
AGIS-1.0	OsCPK2	AGIS_Os01g051840	TRUE	TRUE	515	4	4	MGNCCPGSGDAEPASSDASTGNGSSSFKAGASPSSAPAQNKPPAPIGPVLGRPMEDVRSIYTIGKELGRGQFGVTSLCTHKATGQKFACKTIAKRKLSTKEDVEDVRREVQIMYHLAGQPNVVELKGAYEDKQSVHLVMELCAGGELFDRIIAKGHYTERAAASLLRTIVEIIHTCHSLGVIHRDLKPENFLLLSKDEDAPLKATDFGLSVFFKQGEVFKDIVGSAYYIAPEVLKRSYGPEADIWSVGVILYILLCGVPPFWAESEHGIFNSILRGQVDFTSDPWPRISASAKDLVRKMLNSDPKKRISAYEVLNHPWIKEDGEAPDTPLDNAVMNRLKQFRAMNQFKKAALRVIAGCLSEEEIRGLKEMFKSMDSDNSGTITVDELRKGLSKQGTKLT…
AGIS-1.0	OsCPK3	AGIS_Os01g053950	TRUE	TRUE	551	4	3	MGNCCRSPAAAAREDVKSSHFPASAGKKKPHQARNGGVGGGGGGGGGGGGGGGAGQKRLPVLGEEGCELIGGIDDKYALDRELGRGEFGVTYLCMDRDTKELLACKSISKRKLRTAVDVEDVRREVAIMRHLPKSASIVSLREACEDEGAVHLVMELCEGGELFDRIVARGHYTERAAANVTRTIVEVVQLCHRHGVIHRDLKPENFLFANKKENSPLKAIDFGLSIFFKPGEKFSEIVGSPYYMAPEVLKRNYGPEIDIWSAGVILYILLCGVPPFWAETEQGVAQAILRGNIDFKREPWPNVSENAKDLVRRMLEPDPKLRLTAKQVLEHPWLQNAKKAPNVPLGDIVKSRLKQFSRMNRFKRRALRVIADHLSAEEVEDIKEMFKAMDTDNDGIVS…
AGIS-1.0	OsCPK4	AGIS_Os02g002400	TRUE	TRUE	522	4	4	MGACFSSHTATAAADGGSGKRQQRKGDHKGKLPDGGGGEKEKEAARVEFGYERDFEGRYQVGRLLGHGQFGYTFAATDRASGDRVAVKRIDKAKMVRPVAVEDVKREVKILKELKGHENIVHFYNAFEDDSYVYIVMELCEGGELLDRILAKKNSRYSEKDAAVVVRQMLKVAAECHLHGLVHRDMKPENFLFKSTKEDSPLKATDFGLSDFIKPGKKFHDIVGSAYYVAPEVLKRRSGPESDVWSIGVITYILLCGRRPFWNKTEDGIFREVLRNKPDFRKKPWPGISSGAKDFVKKLLVKNPRARLTAAQALSHPWVREGGEASEIPVDISVLSNMRQFVKYSRFKQFALRALASTLKEEELADLKDQFDAIDVDKSGSISIEEMRHALAKDLPWRL…
AGIS-1.0	OsCPK5	AGIS_Os02g041480	TRUE	TRUE	549	4	4	MGNTCGVTLRSKYFASFRGASQRHDEAGYAPVATSAAAAAAADEPAGKKAPRGSAAAADAPHAASMKRGAPAPAELTANVLGHPTPSLSEHYALGRKLGQGQFGTTYLCTDLATGVDYACKSIAKRKLITKEDVEDVRREIQIMHHLAGHRNVVAIKGAYEDPQYVHIVMELCAGGELFDRIIERGQFSERKAAELTRIIVGVIEACHSLGVIHRDLKPENFLLANKDDDLSLKAIDFGLSVFFKPGQVFTDVVGSPYYVAPEVLRKCYGPEADVWTAGVILYILLSGVPPFWAETQQGIFDAVLKGVIDFDSDPWPVISDSAKDLIRRMLNPRPKERLTAHEVLCHPWICDHGVAPDRPLDPAVLSRIKQFSAMNKLKKMALRVIAESLSEEEIAGLK…
AGIS-1.0	OsCPK6	AGIS_Os02g053810	FALSE	TRUE	545	4	4	MGNYYSCGASSTSSPTSPSLVDYYYCYHRYPSSCSSTSTATSSGGRMPIRSHQQRLSSPTAVLGHETPALREVYTVGRKLGQGQFGTTYLCTQVSTGAEYACKSIAKRKLLSPEDVEDVRREIQIMHHLAGHGSVVTIQGAYEDNLYVHIVMELCEGGELFDRIVERGYFSERKAAEITRVIVGVVEACHSLGVMHRDLKPENFLLKESSSSSSLKAIDFGLSVFFKPGQVFSDVVGSPYYVAPEVLCKHYGPEADVWTAGVIVYILLSGVPPFWAETQQGIFDAVLRGSLDFDSDPWPTISDSAKDLIRRMLRSPPRERLTAHQVLCHPWVCDDGVAPDRPLAPAVLSRLKQFSAMNRLKKMALRVIARNLSEEELAGLKEMFKAMDTDASGAITFDE…
AGIS-1.0	OsCPK7	AGIS_Os03g002590	TRUE	TRUE	564	3	1	MGNQCQNGTLGSDYHNRFPREHAVGYVQGDSYLDLKKFDDTWPEVNNFKPTAASILRRGLDPTSINVLGRKTADLREHYIIGRKLGQGQFGTTYLCTEINTGCEYACKTIPKRKLITKEDVEDVRREIQIMHHLSGHKNVVAIKDVYEDGQAVHIVMELCAGGELFDRIQEKGHYSERKAAELIRIIVSIVAMCHSLGVMHRDLKPENFLLLDKDDDLSIKAIDFGLSVFFKPGQVFTELVGSPYYVAPEVLHKRYGPESDVWSAGVILYVLLSGVPPFWAETQQGIFDAVLKGHIDFQSDPWPKISDSAKDLIRKMLSHCPSERLKAHEVLRHPWICENGVATDQALDPSVISRLKQFSAMNKLKKLALRVIAERLSEEEIAGLREMFKAVDTKNRGV…
AGIS-1.0	OsCPK8	AGIS_Os03g051710	TRUE	TRUE	538	4	4	MGNCCGTPATAEEGGKRRRRGKQKKANPFTVAYNRAPSSAGAAAGRPGLMVLRDPTGRDLGARYELGGELGRGEFGITYLCTEAETGDRYACKSISKRKLRTPVDVEDVRREVEIMRHMPSHPNIVSLRAAYEDEDNVHLVMELCEGGELFDRIVARGHYTERAAAAVTRTIVEVVQMCHRHGVMHRDLKPENFLYANKKDSSPLKAIDFGLSVFFRPGERFTEIVGSPYYMAPEVLKRHYGPEVDVWSAGVILYILLCGVPPFWAETEQGVAQAIIRSVVDFKREPWPRVSEPAKDLVKRMLDPNPMTRLTAEQVLEHPWLHDSKKMPDIPLGDAVRARLQQFAAMNKLKKKALKVIAEHLSAEEAADIKDMFDKMDVSKNGQLTFEDFKAGIRKLGN…
AGIS-1.0	OsCPK9	AGIS_Os03g041730	TRUE	TRUE	574	4	4	MGNTCCVAPATTDEVGAPPRDHHHAAKKSPAPSATTTTATRQRHGQEPKPKPKPRARAKPNPYDWAPPRVLPARGGAAASAVRVLEGVVPHHPRLRVTDKYQLGRELGRGEFGVTHLATDRATRERLACKSIPKRRLRTAVDVADVRREVAIMASLPDHPALVRLRAAYEDADAVHLVMELCDGGELFDRIVARGRYTERAAAAAARTVAEVVRACHAHGVMHRDLKPENFLYAGKAEDAQLKAIDFGLSVFFRPGERFREIVGSPYYMAPEVLRRDYGPEVDIWSAGVILYILLCGVPPFWAETEQGVARAILRGAADFDREPWPRISRAAKSLVRQMLDVDPRRRPTAQQVLDHPWLHHAARAPNVPLGDVVRARLKQFSLMNRLKKKAMRVIAEHL…
AGIS-1.0	OsCPK10	AGIS_Os03g049930	TRUE	TRUE	599	4	4	MGNTCVGPSISKNGFFQSVSTVLWKARQDGDDALPGANGAPDGGGQGRLPAPPPPTSDAPLAVQNKPPEHVKIVSTTDTASAEQDASKSSAGSDSGEAARPRPRVPPVKRVSSAGLLVGSVLKRKTESLKDKYSLGRKLGQGQFGTTYLCVERATGKEFACKSILKRKLVTDDDVEDVRREIQIMYHLAGHPNVISIRGAYEDAVAVHLVMELCAGGELFDRIVQKGHYTERKAAELARVIVGVVEVCHSMGVMHRDLKPENFLFADQTEEAALKTIDFGLSIFFRPGQVFTDVVGSPYYVAPEVLKKKYGQEADVWSAGVIIYILLCGVPPFWAENEQGIFEEVLHGRLDFQSEPWPSISEGAKDLVRRMLVRDPKKRLTAHEVLRHPWVQVGGLAPD…
AGIS-1.0	OsCPK11	AGIS_Os03g049990	TRUE	TRUE	576	4	4	MGNNCVGPSAAGQNGFFANVALWRPRPADAAPPALPPPSSAPSDQAPEPVTIPPSEHSSHHSSRSTDPSTPTSAAEQPANKAAPKVKRVQSAGLLADSVLKRDVNTARLKDLYTIGKKLGQGQFGTTYLCVEKATGREFACKSIAKRKLLTQEDVEDVRREIQIMHHLAGHANVVSIVGAYEDAVAVQLVMELCAGGELFDRIIQRGHYSEKAAAQLARVIVGVIEACHSLGVMHRDLKPENFLFIHQKEDSPLKAIDFGLSIFFKPGETFTDVVGSPYYVAPEVLMKHYGREVDVWSAGVIIYILLSGVPPFWDESEQGIFEQVLKGDLDFSSEPWPNISESAKDLVRKMLIRDPKKRLTAHEALCHPWVCVDGVAPDKPLDSAVLSRLKQFSAMNKL…
AGIS-1.0	OsCPK12	AGIS_Os04g041590	TRUE	TRUE	533	4	4	MGNCFTKTYEIPITSGTMRRPASTAERSKARGGDEPGTWRRPSFPRHGAPPHRPPTGSSSAAGALSRRASGGGGEMGPVLQRAMVSVRSLYQLDRKLGSGQFGTTYLCTERATGNRYACKSVSKRKLVRRTDVDDVRREITILQHLSGQPNIAEFRGAYEDNDHVHLVMEFCSGGELFDRITAKGSYSERQAAAVCRDILTVVHVCHFMGVIHRDLKPENFLLASADDDAPLKAIDFGLSVFIEEGKVYKDIVGSAYYVAPEVLQRNYGKEADIWSAGVILYILLCGTPPFWAETEKGIFDAILVNQVDFSTSPWPSISESAKDLIRQMLHRDPQKRITASQALEHRWLKEGGASDRPIDSAVLSRMKQFKAMNKLKQLALKVIAENLSPEEIKGLKQM…
AGIS-1.0	OsCPK13	AGIS_Os04g043580	TRUE	TRUE	551	4	4	MGNACGGSLRSKYLSFKQTASQRHDTDDNNNAAAADSPKKPSRPPAAAKTDDHPVSASAPAAAMRRGQAPADLGSVLGHPTPNLRDLYAMGRKLGQGQFGTTYLCTELSTGVDYACKSISKRKLITKEDIEDVRREIQIMHHLSGHKNVVAIKGAYEDQLYVHIVMELCAGGELFDRIIQRGHYSERKAAELTRIIVGVVEACHSLGVMHRDLKPENFLLANKDDDLSLKAIDFGLSVFFKPGQTFTDVVGSPYYVAPEVLLKHYGPEADVWTAGVILYILLSGVPPFWAETQQGIFDAVLKGFIDFDSDPWPVISESAKDLITKMLNPRPKERLTAHEVLCHPWIRDHGVAPDRPLDPAVLSRIKQFSAMNKLKKMALRVIAESLSEEEIAGLKEMFQ…
AGIS-1.0	OsCPK14	AGIS_Os05g036210	TRUE	TRUE	522	4	4	MGNCCPPGSSSEPDPPPASSGSSRPAGSAGAAASPATISPSAAPAPAKPPAPIGPVLGRPMEDVKSIYTVGKELGRGQFGVTSLCTHKATGQRFACKTISKRKLSTKEDVEDVRREVQIMYHLAGQPGVVELKGAYEDKHAVHLVMELCAGGELFDRIIAKGHYTEHAASSLLRTIVEIIHTCHSMGVIHRDLKPENFLLLSKDEHAPLKATDFGLSVFFKEGEVFRDIVGSAYYIAPEVLKRSYGPEADIWSIGVMLYILLCGVPPFWAESEHGIFNSILRGHVDFSSEPWSRISHGAKDLVRRMLHSDPKQRISAYDVLNHPWIKEDGEAPDTPLDNAVLGRLKQFRAMNQFKKAALRVIAGCLSEEEIRGLKEMFKSMDSDNSGTITVDELRKGLA…
AGIS-1.0	OsCPK15	AGIS_Os05g044760	FALSE	FALSE	565	4	4	MVSSSSSPQSKPPKPKPKPLSPPMGARASRHRQSPDQSQSQSPSPHHKHHHHHQTTRAPKPKPKPQPPPPQQPRSQPPPPPRHQPQQAPQQAAAEDGVGRVLGRPMEDVRATYTFGRELGRGQFGVTYLATHKPTGRRYACKSIAARKLARPDDLDDVRREVHIMHHLTGHRNIVELRGAYEDRHSVNLVMELCEGGELFDRIIARGHYSERAAAALCREIVSVVHSCHSMGVMHRDLKPENFLFLNKREDSPLKATDFGLSVFFKPGEQFRDLVGSAYYVAPEVLKRLYGAEADIWSAGVILYILLSGVPPFWAENEDGIFDAVLQGHIDFSSEPWPSISSGAKDLVKRMLRQDPKERLTAAEILNHPWIREDGEAPDKPLDITVISRMKQFRAMNKL…
AGIS-1.0	OsCPK16	AGIS_Os05g034090	TRUE	TRUE	547	4	3	MGNCCRSPAAAAREDVKTSHFPASTGGGKKKPHQARNGGGGGGGGGGGGWEKKRLSVLGEEGSEVNGGIEEKYALDRELGRGEFGVTYLCMDRCSRELLACKSISKRKLRTPVDVEDVRREVAIMRHLPRSASIVSLREACEDDGAVHLVMELCEGGELFDRIVARGHYTERAAAAVTRTIVEVVQLCHRHGVIHRDLKPENFLFANKKENSPLKAIDFGLSIFFKPGEKFSEIVGSPYYMAPEVLKRNYGPEIDIWSAGVILYILLCGVPPFWAETEQGVAQAILRGNIDFKREPWPNVSDNAKDLVRQMLQPDPKLRLTAKQVLEHTWLQNAKKAPNVPLGDIVKSRLKQFSRMNRFKRRALRVIADHLSAEEVEDIKDMFKVMDTDNDGIVSYEEL…
AGIS-1.0	OsCPK17	AGIS_Os07g005520	TRUE	TRUE	568	4	4	MGNTCVGPSSAADRHGFFHSVSLAVLWRPGGRAEPSQPPGYPPRESSHSSVTSSTAPERVTIADSDLSSSTPNKGGNKPKVRRVQSAGLLADSVLKRDSERLKDLYTLGKKLGQGQFGTTYQCVEKATGKVLACKSIAKRKLVSEEDVEDVRREIQIMHHLAGHPSVVSIVGAYEDAVAVHLVMELCAGGELFDRIVQRGHYSEKAAAQLARVIIGVVEACHSLGVMHRDLKPENFLFVNHKEDSPLKTIDFGLSIFFKPGENYSDVVGSPYYVAPEVLMKHYGREVDVWSAGVIIYILLSGVPPFWDESEQGIFEKVLKGDLDFSSDPWPAISDSAKDLVRKMLNRDPRKRLTAHEALCHPWVCVDGVAPDKPLDSAVLTRLKQFSAMNKLKKMALRV…
AGIS-1.0	OsCPK18	AGIS_Os07g019210	TRUE	TRUE	512	4	4	MGLCSSSSARRDAGTPGGGNGAGNKDNAGRKGIVACGKRTDFGYDKDFEARYALGKLLGHGQFGYTFAAVDRRSSERVAVKRIDKNKMVLPVAVEDVKREVKILKALQGHENVVHFYNAFEDDNYVYIVMELCEGGELLDRILAKKDSRYSEKDAAVVVRQMLKVAAECHLHGLVHRDMKPENFLFKSTKEDSSLKATDFGLSDFIRPGKHFRDIVGSAYYVAPEVLKRKSGPESDVWSIGVITYILLCGRRPFWDKTEDGIFKEVLKNKPDFRRKPWPNITPCAKDFVQKLLVKDPRARLTAAQALSHEWVREGGQASDIPLDISVLHNMRQFVKYSRFKQFALRALASTLNAEELSDLRDQFNAIDVDKNGTISLEELKQALAKDVPWRLKGPRVLE…
AGIS-1.0	OsCPK19	AGIS_Os07g029220	TRUE	TRUE	533	4	4	MGSCCSRATSPDSGRGGANGYGYSHQTKPAQTTPSYNHPQPPPPAEVRYTPSAMNPPVVPPVVAPPKPTPDTILGKPYDDVRSVYSLGKELGRGQFGVTYLCTEIASGKQYACKSISKRKLVSKADKEDIRREIQIMQHLSGQQNIVEFRGAYEDKSNVHVVMELCAGGELFDRIIAKGHYSERAAATICRAVVNVVNICHFMGVMHRDLKPENFLLATKEENAMLKATDFGLSVFIEEGKMYRDIVGSAYYVAPEVLRRNYGKEIDVWSAGVILYILLSGVPPFWAETEKGIFDAILQGEIDFESQPWPSISESAKDLVRKMLTQDPKKRITSAQVLQHPWLRDGEASDKPIDSAVLSRMKQFRAMNKLKKMALKVIASNLNEEEIKGLKQMFTNMDT…
AGIS-1.0	OsCPK20	AGIS_Os07g033930	TRUE	TRUE	550	4	4	MGNCCVTPEGSGRGRKKQQQEQKQKQKEPKQQQQQQKKGKKPNPFSIEYNRSSAPSGHRLVVLREPTGRDIAARYELGGELGRGEFGVTYLCTERETGDAYACKSISKKKLRTAVDIEDVRREVDIMRHLPKHPNIVTLRDTYEDDNAVHLVMELCEGGELFDRIVARGHYTERAAALVTRTIVEVVQMCHKHGVMHRDLKPENFLFANKKETAALKAIDFGLSVFFTPGERFTEIVGSPYYMAPEVLKRNYGPEVDVWSAGVILYILLCGVPPFWAETEQGVAQAIIRSVIDFKRDPWPRVSDNAKDLVKGMLNPDPRRRLNAQQVLDHPWLQNIKKAPNVNLGETVKARLQQFSVMNKFKKHALRVIAEHLSVEEVAGIKDMFEKMDLNKDNMINFD…
AGIS-1.0	OsCPK21	AGIS_Os08g039800	TRUE	TRUE	565	4	4	MGGCYSAYASSRKLRGRISKISLVIPDPVPDAEAASPRKDGVDGDGDDVRGGGGGCDDGGDVVAIATTTADEFARRYVLGKELGRGEFGVTRRCSDAATGEALACKTIRKHRRLAPPRVTAAKAAAAHGEDVKREVAIMRRMSSASSSRGGGAASSAAVVRLREACEDAADGSVHLVMELCEGGELFDRIVARGHYSERAAANIFRTIVDVVQLCHSNGVIHRDLKPENFLFANKSEDSPLKVIDFGLSVFFKPGDRFTEVVGSAYYMAPEVLRRSYGPEVDVWSAGVILYILLCGVPPFWGDNDEKIAQAILRGAIDFNREPLPRVSANAKDLVRRMLDPNPSTRLTAKQVLEHPWLKNADTAPNVSLGDAVRARLQQFSAMNKFKKKALGVVARNLP…
AGIS-1.0	OsCPK22	AGIS_Os09g039210	TRUE	TRUE	577	4	4	MGGCSSAFAVSTRMIRFSRGRVPAAILPVTSNDEPCCSCSPENNNKNNDGGGGGCDGGEHQKGKSWRRWQYRRCGGGGGGGGGRKNAILGDAADVKTAAGFAERYRLGAELGRGEFGVTRRCSDAATGEALACKTIRRKRLRRCRGDAEDVRREVEILRRISALGAGADSVVRLRDACEDSDGVHLVMELCEGGELFDRIFARGHYTERAAAKLARTIVGVVQLCHENGVMHRDLKPENFLFANKSEDSPLKAIDFGLSVFFKPGERFTQVVGSTYYMAPEVLNRSYGPEADVWSAGVILYILLCGVPPFWGDNDEKTVTAILQGGINFQREPWPKVSPHAKDLVSKMLDPDPSTRLTAKEVLEHPWLKNADRAPNVSLGEIVRSRLMQFSAMNKFKKK…
AGIS-1.0	OsCPK23	AGIS_Os10g032480	TRUE	TRUE	534	3	1	MGNSCQNGTYGNNYQNSNRFQNDRFASRYVDGNDTEDCYSGSSRASLAGALRQGLNLKSPVLGYKTPNVRELYTLGRELGQGQFGKTYLCTEISTGCQYACKTILKSNLRCVSDIEDVRREIQIMHHLSGQKNIVTIKDTYEDEQAVHIVMELCAGGELFSKIQKRGHYSERKAAELIKIIVGIIETCHSHGVMHRDLKPENFLLLDADDEFSVKAIDFGLSVFFRPGQVFREVVGSPYYIAPEVLEKRYGPEADIWTAGVILYVLLTGVPPFWADTQSGIYEKVLDGRIDFKSNRWPRISDSAKDLIKKMLCPYPSERLKAHEVLKHPWICDNGVATNRALDPSVLPRLKQFSAMNRLKKLSLQIIAERLSEEEIVGLREMFKAMDTKNRSVVTFGEL…
AGIS-1.0	OsCPK24	AGIS_Os11g006030	FALSE	FALSE	513	4	4	MQPDPSGSGGDGNANAKAKLAPPPVTAAGGRPVSVLPHKTANVRDHYRIGKKLGQGQFGTTYLCVDKASGGEFACKSIPKRKLLCREDYEDVWREIQIMHHLSEHPNVVRIRGAYEDALFVHIVMELCAGGELFDRIVAKGHYTERAAAQLIRTIVAVVEGCHSLGVMHRDLKPENFLFASAAEDAPLKATDFGLSMFYKPGDKFSDVVGSPYYVAPEVLQKCYGPESDVWSAGVILYILLCGVPPFWAETEAGIFRQILRGKLDFESEPWPSISDSAKDLVRNMLCRDPTKRLTAHEVLCHPWIVDDAVAPDKPIDSAVLSRLKHFSAMNKLKKMALRVIAESLSEEEIGGLKELFKMIDTDDSGTITFDELKEGLKRVGSELTEHEIQALMEAADID…
AGIS-1.0	OsCPK25	AGIS_Os11g003110	TRUE	TRUE	541	4	4	MGQCCTGGGKAVAGDEAEPGTSKAAPPSRGTSSKNGSAKQQPCSPAAKAAATEAAAAASSSKKPAGPIGEVLERPMEEVRTTYSIGKELGRGQFGVTHLCTHKATGEKLACKTIAKRKLANKEDVDDVRREVQIMHHLSGQPNIVDLRGAYEDKHNVHLVMELCAGGELFDRIIARGHYTERAAAALLRAIVGIVHTCHSMGVIHRDLKPENFLLLSKGDDAPLKATDFGLSVFFKEGEVFRDIVGSAYYIAPEVLKRKYGPEADIWSIGVMLYIFLAGVPPFWAESENAIFTAILRGQIDLASEPWPKISSGAKDLVRKMLNINPKERLTAFQVLNHPWIKEDGDAPDVPLDNVVLNRLKQFRAMNQFKKAALRIIAGCLSEEEIKGLKEMFKNIDKD…
AGIS-1.0	OsCPK26	AGIS_Os12g002860	TRUE	TRUE	541	4	4	MGQCCTGGGKAVAGDEAEPGTSKAAPPSRGTSSKNGSAKQQPCSPAAKAAATEAAAAASSSKKPAGPIGEVLERPMEEVRTTYSIGKELGRGQFGVTHLCTHKATGEKLACKTIAKRKLANKEDVDDVRREVQIMHHLSGQPNIVDLRGAYEDKHNVHLVMELCAGGELFDRIIARGHYTERAAAALLRAIVGIVHTCHSMGVIHRDLKPENFLLLSKGDDAPLKATDFGLSVFFKEGEVFRDIVGSAYYIAPEVLKRKYGPEADIWSIGVMLYIFLAGVPPFWAESENAIFAAILRGQIDLASEPWPKISSGAKDLVRKMLNINPKERLTAFQVLNHPWIKEDGDAPDVPLDNVVLNRLKQFRAMNQFKKAALRIIAGCLSEEEIKGLKEMFKNIDKD…
AGIS-1.0	OsCPK27	AGIS_Os12g026820	TRUE	TRUE	612	4	4	MGNVCIGPRRNFAKNGLLGILRPRHAAPSSPSQPTTTSRSIPVVLPSAPSSKPPPPTQTAPPVPVVISEPPPPQPQPEPQPAAPSQPPPPQEQPSPPPPASSNTTQQPPPPQQRQQSRAKKPAHIKRISSAGLQVESVLRRKTENLKDKYSLGRKLGQGQFGTTYLCVDKANGGEYACKSIAKRKLLTDEDVEDVRREIQIMHHLAGHPNIISIRGAYEDAVAVHVVMELCAGGELFDRIVRKGHYTERQAAGLARVIVAVVESCHSLGVMHRDLKPENFLFVGNEEDAPLKTIDFGLSMFFRPGEVFTDVVGSPYYVAPEVLKKSYGQEADVWSAGVIIYILLCGVPPFWAETEQGIFEQVLHGTLDFESDPWPNVSDGAKDLLRKVLVRDPKKRLTA…
AGIS-1.0	OsCPK28	AGIS_Os12g005920	FALSE	FALSE	526	4	4	MQPDPQPHGRGREKAAGAGPRLPPPVTAPSVGRPASVLPHKTANVRDHYRIGKKLGQGQFGTTYLCVGKPDGGEYACKSIPKRKLLCREDYEDVWREIQIMHHLSEHPNVVRIRGAYEDALFVHIVMELCAGGELFDRIVAKGHYTERAAALLIRTIVGVVEGCHSLGVMHRDLKPENFLFASTAEDAPLKATDFGLSVFYKPGDKFSDVVGSPYYVAPEVLQKIYGPEADVWSAGVILYILLCGVPPFWAETESGIFRQILRGKLDLESDPWPSISDSAKDLVRNMLIRDPTKRFTAHEVLCHPWIVDDAVAPDKPIDSAVLSRLKHFSAMNKLKKMALRVIAESLSEEEIGGLKELFKMIDTDNSGTITYDELKNGLKRVGSDLMEPEIQALMDAAD…
AGIS-1.0	OsCPK29	AGIS_Os12g011440	TRUE	TRUE	563	4	3	MGNCCVSRPSGADKRRRCGSSTAPHTRGGRRVIGAANMRCLSTVSSVSDAARAVMSNEPATVLGNSGSSGNGGVMAAEEMLRRYEIGEELGRGEFGVTRRCRDAVTGERLACKSISKRKLRSSVDVEDVRREVAIMRSLPAHANVVRLREAFEDADAVHLVMEVCEGGELFDRIVARGHYTERAAAAVMRTIMDVVQHCHKNGVMHRDLKPENFLYANASENSPLKVIDFGLSVCFKPGARFNEIVGSPYYMAPEVLKRNYGQEIDIWSAGVILYILLCGVPPFWAETDEGIAQAIIRSHIDFQREPWPKVSDNAKDLVRRMLDPNPYTRLTAQQVLEHPWIQNASAAPNIPLGEAVRSRLKQFTVMNKFKKKALLVVAEYLPTEELDAIRELFNMLDT…
AGIS-1.0	OsCRK1	AGIS_Os03g022280	TRUE	TRUE	600	0	0	MGLCHGKSAAVLEPTVEEEEEGATRVAEAAAAPAKPASPAPSAAAAAAAPAKPGTPKQHKFPFYLPSPLPASSYKGSPANSSVASTPARGGFKRPFPPPSPAKHIRALLARRHGSVKPNEASIPESGEPGVALDKGFGFSRHFAAKYELGREVGRGHFGYTCAATCKKGELKGDDVAVKVIPKAKMTTAIAIEDVRREVRILSSLAGHSNLVQFYDAYEDEENVYIVMELCKGGELLDRILARGGKYSEEDAKVVMRQILSVASFCHLQGVVHRDLKPENFLFSSKDENSAMKVIDFGLSDFVKPDERLNDIVGSAYYVAPEVLHRSYGTEADMWSIGVIVYILLCGSRPFWARTESGIFRAVLKADPSFEEAPWPTLSAEAKDFVRRLLNKDYRKRMT…
AGIS-1.0	OsCRK2	AGIS_Os06g045970	TRUE	TRUE	623	0	0	MGQCYGKGASGRTADDEGGVVTEHQSPPPANGLPSTPPRQQAQAQAQQVGTPRRRGSKSGSTTPGHQTPGVAWPSPYPSGGASPLPAGVSPSPARSTPRRFFKRPFPPPSPAKHIKATLAKRLGGGKPKEGTIPEEGGVGAGGGGGGAADGAETERPLDKTFGFSKNFGAKYELGKEVGRGHFGHTCSAVVKKGEYKGQTVAVKIIAKAKMTTAISIEDVRREVKILRALSGHNNLVKFYDACEDGLNVYIVMELCEGGELLDRILARGGRYTEEDAKAIVVQILSVVAFCHLQGVVHRDLKPENFLFTTRDENAPMKLIDFGLSDFIRPDERLNDIVGSAYYVAPEVLHRSYSMEADIWSIGVITYILLCGSRPFWARTESGIFRSVLRADPNFDDSP…
AGIS-1.0	OsCRK3	AGIS_Os07g038390	FALSE	TRUE	453	0	0	MGDEVGRGHFGYTCAAKIKKGARKGDAVAVKVIPKAKMTTSIAIEDVRREVKILKALAGHKNLVQFYDAYEDNDNVYIVMELCEGGELLDRILSRGGKYSEDDAKAVLVQILNVVSFCHIQGVVHRDLKPENFLFTSKDENSQLKAIDFGLSDFVKPDERLNDIVGSAYYVAPEVLHRCYSTEADVWSIGVIAYILLCGSRPFWARTESGIFRSVLKADPSYNEAPWPSLTLEAMDFVKRLLCKDPRRRMTAAQALSHPWIRNYNDIKLPLDILIFRLIKAYIRSSSLRKAALRALSKTLTVDELFYLKGQFSLLEPDRNGCITLDNIRMALTREATYAMKESRVQEILVSLSALQYRRMDFQEFCAAAVSVHQLEALDRWEQHARSAYDFFEKDGNRA…
AGIS-1.0	OsCRK4	AGIS_Os07g040220	TRUE	TRUE	594	1	0	MGLCHGKPSQIPEPEAEEAAAAAGVAVAGAASPGPAAAAAAAAAAKPGTPKQPKFPFYLPSPLPASSYKSSPANSSVASTPARGGLKRPFPPPSPAKHIRALLARRHGSVKPNEAPIPEGGETEVGLDKGFGFSKHFFAKYELGDEVGRGHFGYTCSAKAKKGDHKGHDVAVKVIPKAKMTTAIAIEDVRREVRILSSLTGHSNLVQFYDAFEDEDNVYIVMELCKGGELLDRILARGGKYSEEDAKVVMVQILSVVSFCHLQGVVHRDLKPENFLFTSKDENSALKVIDFGLSDFVKPDERLNDIVGSAYYVAPEVLHRSYGTEADMWSIGVIAYILLCGSRPFWARTESGIFRAVLKAEPSFDEAPWPTLTAEAKDFVKRLLNKDYRKRMTAAQALS…
AGIS-1.0	OsCRK5	AGIS_Os10g030120	TRUE	TRUE	632	0	0	MGQCYARNVPVDGEGGGGVVTTTTTTTISVSASAAGEEVEVGRGGGGGGGRRSGRPSPAGTPRRRGATPARSSVAGSPWAGSPLPEGIAPSPAPSATTPRRFFRRPFPPPSPAKHIKASLARRLGQRSPATAQAQQAAKPPAEVPIPEHGGGGGAAAGEVERELDKSFGYDRHFAAKYELGKEVGRGHFGHTCLARARKGDMRGQLLAVKVISKAKMTTAISIEDVRREVKILKALSGHSNLVKFYDACEDALNVYIIMELCEGGELLDRILSRGGRYTEEDAKVIVEQILNVVSFCHLQGVVHRDLKPENFLFSTRDDHSPMKIIDFGLSDFIRPDERLNDIVGSAYYVAPEVLHRSYSTEADMWSIGVITYILLCGSRPFWARTESGIFRSVLRADP…
AGIS-1.0	OsPEPRK1	AGIS_Os09g035570	FALSE	FALSE	453	0	0	MESSLPRKRKGARSACSLVGSSHEPTTVARKRACREPKPRPEKKKKDPSSDDASGRGGGGGVVQTAPPASGRAAPESPSRGLKRKLGCIESATRMGRKKRLESEYELGAEIGQGKFGSVRICRAKVGGEEFACKALPKNGEETVHREVEIMQHLSGHPGIVTLKAVFEDADKFYLVMELCGGGRLLDEMAREGKFSEQRAAIVIKDLMSVVKYCHEMGVVHRDIKPENILLTKAGKIKLADFGLAARVADGQKLSGIAGSPAYVAPEVLSGCYSEKVDVWGAGVLLHVLLHGSLPFQGGSLDAVFEAIKTVELDFHSGPWESISSLARDLISRMLNRDVPSRITADEVLSHPWVVFYTECPLKAVTANLSITNNIVAPRITWDRIRLHCESISSDSSSQ…
AGIS-1.0	OsPEPRK2	AGIS_Os06g002560	FALSE	FALSE	506	0	0	MAAAGGGGDAKYNSYKAAGLRGAILEAAHVSCLEDRYALGPQLGWGQFGVIRSCSDMVTGEALACKSIAKDRLVSPDDVRGVKLEIEVMARLSGHPNVVDLKAVYEDEASVHLVMELCAGGELFHRLEERGCFSEHEAAALFRYLMEVVAHCHSKGIVHRDLKPENILLVSKSPSSPIKLADFGLATYIQPGRSLSGMVGSPFYIAPEVLAGGYNEAADVWSAGVILYILLSGIPPFWGKTKSKIFECIRSTELRFPSDPWDKVSDSAKELITEMLRRDPRQRLTAKQVLEHSWIQDHADQSQDSCGHCHEINLRGEDAGSCSFSTPLASCSRDVSFNTGGPVACQSMSEEACSPTFACRSSFSAFVAENAPSCALSGFSFGGVCEPCNAVFPSPVASM…
AGIS-1.0	OsPPCK1	AGIS_Os02g036940	FALSE	FALSE	305	0	0	MEFTPKITGKTTSMSGELKRDYEIGEEIGRGRFGVVHRCTSRATGEAFAVKSVDRSQLADDLDRELAELEPKLAQLAAAGNPGVVQVHAVYEDDAWTHMVMDLCSGPDLLDWIRLRRGAPVPEPVAAAVVAQLAEALAHCHRRGVAHRDVKPDNILLDVVDDGIDGGGTPRARLADFGSAAWVGESGGSAEGLVGTPHYVAPEVVAGGEYGEKADVWSAGVVLYVLLSGGALPFGGETAAEVLASVLRGSVRFPPRLFAGVSPAAKDLMRRMMCRDTWRRFSAEQVLGHPWIVSGGGARAMEQPT
AGIS-1.0	OsPPCK2	AGIS_Os02g051620	FALSE	FALSE	289	0	0	MSSGGELALRQEYVIGDEIGRGRFGTVRRCYAVATGEAFAVKSTPKAPLREAEAADALDLALAEQEPKVHLVASAPGPGASPHVVALHAAFEDDAAVHLVVDLCAGGDLLSLVSSRGRLPEHEAADLVAQLASALASCHRRGVAHRDVKPDNLLFDGGGVLKLGDFGSAGWFGDGRPMTGLVGTPYYVAPEVVAGREYGEKVDVWSAGVVLYMMLSGTLPFYGATAAEVFQCVLRGNLRFPPRAFASVSPEAKDLMRRMLCKDVSRRFSADQVLRHPWIVSRGGAAVMG
AGIS-1.0	OsPPCK3	AGIS_Os04g038200	FALSE	FALSE	285	0	0	MSEELKRDFEIGEEIGRGRFGVVHRCASRSTGEAYAVKSVDRSRLSDDLDRSLAALEPKLARLAAAGNPGVVQVHAVYEDDDWTHTVMDLCTGPDLLDWVRLRCGQPVPEPDAAAVVAQIAEALALCHRRGVAHRDVKPDNVLLDATGDGPPRVRLADFGSAAWVGDGISAEGLVGTPHYVAPEVVAGGEYGEKADVWSAGVVMYVLLTGGALPFGGETASDVFAAVLRGNLRFPPRLFSGVSPAAKDLMRRMMCRDVYRRFSAEQVLRHPWIVSGGGARDVQPT
