# Supplementary material for: Genus-Wide Pan-Genome Analysis of Oryza Calcium-Dependent Protein Kinase Genes and Their Related Kinases Highlights the Complexity of Protein Domain Architectures and Expression Dynamics
Source: Plants (Basel). 2025 May 20;14(10):1542. doi: 10.3390/plants14101542 (PMC12115312; doi:10.3390/plants14101542)
Supplement: Supplementary file 1 [file plants-14-01542-s001.zip › plants-3587130-supplementary/Table S3.xlsx]

## Sheet: Table S3
Table S3 Information of the identified CPKs and their related kinases in the present study.
Gene name	Specie	Gene	Group	Molecular weight (g/mol)	Amino Acids	Isoelectric point	Myristoylation site	Palmitoylation site	Localizations	Signals	Membrane types	No. of EF-hand motif	Protein sequence
OcoarCPK1-K1	O.coarctata	CPK1	CPK groupII	53239.5	468	5.58	TRUE	FALSE	Cytoplasm	/	Peripheral|Soluble	4	MGRVLGRPMEDVRGTYTFGRELGRGQFGVTYLVTHKATGQRFACKSIATRKLVHRDDIEDVRREVQIMHHLTGHRNIVELRGAYEDRHSVNLIMELCEGGELFDRIIARGHYSERAAAALCREIVAVVHSCHSMGVFHRDLKPENFLFLNKSEDSPLKATDFGLSVFFKPGEHFKDLVGSAYYVAPEVLKRNYGAEADIWSAGVILYILLSGVPPFWAESEDGIFDAVLRSHIDFSSDPWPSISNGAKDLVKKMLRQDPKERLTAAEILNHPWIREDGEAPDKPLDITVISRMKQFRAMNKLKKVALKVVAENLSDEEITGLKEMFRSLDTDNSGTITLEELRSGLPKLGTKISESEIRQLMEAADVDGNGTIDYAEFISATMHMNRLEKEDHILKAFE…
OcoarCPK2-K1	O.coarctata	CPK2	CPK groupII	57945.8	526	5.64	TRUE	TRUE	Cytoplasm|Cell membrane	/	Lipid anchor	4	MGNCCPGSGDAEPTSAASFDPSTRQNGASIKAGESPSSAPAQNKPPAPIGPVLGRPMEDVRSIYTVGKELGRGQFGVTCLCTHKATGQKFACKTIAKRKLSTKEDVEDVRREVQIMYHLAGQPNIVELKGAYEDKQSVHLVMELCAGGELFDRIIAKGHYTERAAASLLRTIVQIIHTCHSLGVIHRDLKPENFLLLNKDEDAPLKATDFGLSVFFKQGTSPNNAYYIAPEVLKRSYGPEADIWSVGVILYILLCGVPPFWAGESSSSPSISAQLSSAATLIVMMTGGVDFTSDPWPRISASAKDLVRKMLNSDPKKRISAYEVLNHPWIKEDGEAPDTPLDNAVMNRLKQFRAMNQFKKAALRVIAGCLSEEEIRGLKEMFKSMDSDNSGTITVDELR…
OcoarCPK3-K1	O.coarctata	CPK3	CPK groupIII	60650.2	545	6.22	TRUE	TRUE	Cell membrane	/	Peripheral|Lipid anchor	4	MGNCCRSPAAAAREDVKSSHFPSSAGKKKPNQARNGAAGGGDGGGGGAGQKRLPVLGEEGCELIGGIDDKYVLDRELGRGEFGVTYLCMDRDTKGLLACKSISKRKLRTAVDVEDVRREVAIMRHLPKSASIVSLREACEDEGAVHLVMELCEGGELFDRIVARGHYTERAAANVTRTIVEVVQLCHRHGVIHRDLKPENFLFANKKENSPIKAIDFGLSIFFKPGEKFSEIVGSPYYMAPEVLKRNYGPEIDIWSAGVILYILLCGVPPFWAETEQGVAQAILRGNIDFKREPWPNVSENAKDLVRHMLEPDPKLRLTAKQVLEHPWLQNAKKAPNIPLGDIVKSRLKQFSRMNRFKRRALRVIADHLSAEEVEDIKEMFKAMDTDNDGIVSYEELKS…
OcoarCPK1-L1	O.coarctata	CPK1	CPK groupII	60314.6	531	6.23	TRUE	FALSE	Cytoplasm|Cell membrane	/	Lipid anchor	4	MGNRTSRHHRPTPEQPPPQPKPKPKPQQQQGQQWPRPQQPTPAPEAAMGRVLGRPMEDVRATYTFGRELGRGQFGVTYLVTHKASGQRFACKSIATRKLVHRDDIEDVRREVQTMHHLTGHRNIVELRGAYEDRHSVNLIMELCEGGELFDRIIARGHYSERAAAALCREIVAVVHSCHSMGVFHRDLKPENFLFLSKSEDSPLKVTDFGLSVFFKPGEHFKDLVGSAYYVAPEVLKRNYGAEADIWSAGVILYILLSGVPPFWAENEDGIFDAVLRGHIDFLSDPWPSISNGAKGLVKKMLRQDPKERLTAAEILNHPWIREDGEAPDKPLDIAVISRMKQFRAMNKLKKVALKVVAENLSEEEITGLKEMFRSLDTDNSGTITLEELRSGLPKLGTK…
OcoarCPK2-L1	O.coarctata	CPK2	CPK groupII	55518	499	6.2	TRUE	TRUE	Cell membrane	/	Lipid anchor	4	MGNCCPGSGDAEPAPDDSLDSSNRRNGASIKAGASPSSAPAQNKPPAPIGPVLGRPMEDVRSIYTVGKELGRGQFGVTCLCTHKATGQKFACKTIAKRKLSTKEDVEDVRREVQIMYHLAGQPNIVELKGAYEDKQSVHLVMELCAGGELFDRIIAKGHYTERAAASLLRTIVEIIHTCHSLGVIHRDLKPENFLLLSKDEDAPLKATDFGLSVFFKQGKPPFHSSRHTNNNNGITSLPACCHCCRRESEHGIFNAILRGQVDFTSDPWPRISVSAKDLVRKMLNSDPKKRISAYEVLNHPWIKEDGEAPDTPLDNAVMNRLKQFRAMNQFKKAALRVIAGCLSEEEIRGLKEMFRSMDSDNSGTITVDELRRGLAKQGTKLTEAEVQQLMEAADADGN…
OcoarCPK3-L1	O.coarctata	CPK3	CPK groupIII	60603.1	544	6.16	TRUE	TRUE	Cell membrane	/	Lipid anchor	4	MGNCCRSPAAAAREDVKSSHFPASAGKKKPHQARNGAAGGGGGGGGAGQKRLPVLGEEGCELIGGIDDKYVLDRELGRGEFGVTYLCMDRDTKELLACKSISKRKLRTAVDVEDVRREVAIMRHLPKSASIVSLREACEDEGAVHLVMELCEGGELFDRIVARGHYTERAAANVTRTIVEVVQLCHRHGVIHRDLKPENFLFANKKENSPLKAIDFGLSIFFKPGEKFSEIVGSPYYMAPEVLKRNYGPEIDIWSAGVILYILLCGVPPFWAETEQGVAQAILRGNIDFKREPWPNVSENAKDLVRHMLEPDPKLRLTAKQVLEHPWLQNAKKAPNVPLGDIVKSRLKQFSRMNRFKRRALRVIADHLSAEEVEDIKDMFKAMDTDNDGIVSYEELKSG…
OcoarCPK4-K2	O.coarctata	CPK4	CPK groupIV	48529.9	428	7.18	FALSE	FALSE	Cytoplasm	Nuclear export signal	Soluble	4	MVRPVAVEDVKREVKILKELKGHENIVHFYNVFEDDLYVYIVMELCEGGELLDRILAKKNSRYSEKDAAVVVRQMLKVAAECHLHGLVHRDMKPENFLFKSTKEDSPLKATDFGLSNFIKPGKKFHDIVGSAYYVAPEVLKRRSGPESDVWSIGVITYILLCGRRPFWNKTEDGIFREVLRNKPDFCKKPWPGISSGAKDFVKKLLVKNPRARLTAAQALSHPWVREGGEASEIPVDISVLSNMRQFVKYSRFKQFALRALASTLKEEELADLKDQFDAIDVDKSGSISIEEMRHALAKDLPWRLKGPRVLEIIQAIDSNTDGLVDFKEFVAATLHIHQMAELDSERWGIRCQAAFSKFDLDGDGYITPDELRMVQHTGLKGSIEPLLEEADIDKDGRI…
OcoarPPCK1-K2	O.coarctata	PPCK1	PPCKs	31067.2	292	5.23	TRUE	FALSE	Cytoplasm|Nucleus	Nuclear localization signal	Soluble	0	MSGELKRDYEIGEEIGRGRFGVVHRCTSRATGEVVAVKSVDRSQLADDLDRELAELEPKLAQLAGAGNPGVVQVHAVYEDEAWTHMVMDLCSGPDLLDWIRLRRGAPVPEPVAAAVIAQVAEALAHCHRRGVAHRDVKPDNILLDVGDDDGIDGCTPRARLADFGSAAWVGESGGSAEGLVGTPHYVAPEVVAGGEYGEKADVWSAGVVLYVLLSGGAVPFGGETAAEVLASVLRGSVRFPPRLFAGVSPAAKDLMRRMMCRDTWRRFSAEQVLGHPWIVSGGGARAMEQPT
OcoarCPK5-K2	O.coarctata	CPK5	CPK groupI	56774.8	510	5.46	TRUE	TRUE	Cell membrane	/	Peripheral|Lipid anchor	3	MGNTCGVTLRSKYFASFRGASQRHDTGYAPVVTSAASTKRGAPAPAELTANVLGHPTPSLGEHYSLGRKGQFGTAYLCTDLATGVDYSIAKRKLITKEDVEDVRREIQIMHHLAGHRNVQYVHIVMELCAGGELFDRIIERGQFSERKAAELTRIIVGVIEAYHSLGVIHRDLKPENFSLANKDDDLSLKAIDFGLSVFFKPGQVFTDVVGSPYYVAPEVLRKCYGPDADVWTAGVILYILLSVYRYFGQTQQGIFDAVLKGVIDFDSDPWPVISDSAKYLIRRMLNPRPMERHPWICDHGVAPDRPLDPAVLSRIKQSSATNKLKKMALRVIAESLSEEEIAGLKEMFKAMDTDNSGAITYDELKEGMRKYGSTLKDTEIRDLMEAADVDYSGTIDYI…
OcoarPPCK2-K2	O.coarctata	PPCK2	PPCKs	30794.3	288	5.92	FALSE	FALSE	Cytoplasm|Nucleus	Nuclear localization signal|Nuclear export signal	Soluble	0	MSGGGEPALRQEYVIGDEIGRGRFGTVRRCYAVATGEAFAVKSTPKAPLREVEADALDLALVEQEPMVHLVASAPGPGASPHVVALHAAFEDDAAVHLVIDLCAGGDLFSLFSARGRLPEPEAADLMAQLASALASCHRRGLAHRDVKPDNLLFDGSGVLKLGDFGSAEWFGDGRPMTGLVGTPYYVAPEVVAGREYGEKVDVWSAGVVLYMMLSGTVPFYGATAAEIFQCVLRGNLRFPPRAFASVSPEAKDLMRRMLCKDVSRRFSTDHVLRHPWIVNRGGAAVMG
OcoarCPK6-K2	O.coarctata	CPK6	CPK groupI	59895.8	544	5.25	TRUE	TRUE	Cytoplasm|Cell membrane	/	Lipid anchor	4	MGNYSCGASSTSTPTYAAASSVPVVDYFYRYPSSSSASSSSGTTAMPIRSHQQLLSSPTAVLGHVTPPLRDLYSVGRKLGQGQFGTTYLCTDLSTGAAFACKSIAKRKLLTPEDVDDVRREIQIMHHLAGHASVVTIQGAYEDTLYVHIVMELCEGGELFDRIVDRGYFSERKAAEITRVIVGVVEACHSLGVMHRDLKPENFLLKDRAREASLKAIDFGLSVFFKPGQVFTDVVGSPYYVAPEVLCKHYGPEADVWTAGVIVYILLSGVPPFWAETQQGIFDAVLRGALDFESEPWPSISDSAKDLIRRMLRSPPKERLTAHQVLCHPWVCEDGVAPDRPLAPAVLSRLKQFSAMNRLKKMALRVIARSLSEEELAGLKEMFKAMDTDGSGAITFDEL…
OcoarCPK4-L2	O.coarctata	CPK4	CPK groupIV	54718.5	487	6.63	TRUE	TRUE	Cell membrane	/	Lipid anchor	4	MGACFSSSPPATAGDGGNGKRQRDPKGKGSPDGGGGQEGPELARVEFGYDRDFEWRYQIGRLLGHGQFGYTFAATDRSSGDCVAVKRIDKAKMVCPVAVEDVKREVKILKELKGHENIVHFYNAFEDDSYVYIVMELCEGGELLDRILEKKNSRYSEKDAAVVVRQMLKVAAECHLRGLVHRDMKPENFLFKSTKDSPLKATDFGLSDFIKPLPTVAPEVLKRRSGPESDVWSIGVITYILLCGRLPFWNKTEDGIFREVLRNKPDFRKKPWPGISSGAKDFVKKLLVKNPRARLTAAQALSHPWVREGGEASEIPVDISVLSNMRQFVKYSRFKQFALRALASTLKEEELAHLKDQFDAIDVDKSGSISIEEMRHALAKDLPWRLKGPRVLEIIQAID…
OcoarPPCK1-L2	O.coarctata	PPCK1	PPCKs	31501.7	296	5.22	TRUE	FALSE	Cytoplasm|Nucleus	Nuclear localization signal	Soluble	0	MSGELKRDYEIGEEIGRGRFGVVHRCTSRATGEVFAVKSVDRSQLADDLDRELAELEPKLAQLAGAGNPGVVQVHAVYEDDAWTHMVMDLCSGPDLLDWIRLRRGAPVPEPVAAAVLAQLAEALAHCHRRGVAHRDVKPDNVLLDVVVVGDDDGVDGSAAPRARLADFGSAAWVGESGGSAEGLVGTPHYVAPEVVAGGEYGEKADVWSAGVVLYVMLSGGALPFGGETAAEVLASVLRGSVRFPPRLFAGVSPAAKDLMRRMMCRDTWRRFSAEQILGHPWIVSSGGSRAMEQPT
OcoarCPK5-L2	O.coarctata	CPK5	CPK groupI	60452	548	5.68	TRUE	TRUE	Cell membrane	/	Peripheral|Lipid anchor	4	MGNTCGVTLRSKYFASFRGAASQRHETEYAPVATSAAAADGVSPAGKKAPRAAADAAGPPRAASMKRGAPAPAELTANVLGHPTPSLSKHYALGRKLGQGQFGTTYLCTDLATGVDYACKSIAKRKLITREDVEDVRREIQIMHHLAGHRNVVAIKGAYEDQQYVHIVMELCAGGELFDRIIERGQFSERKAAELTRIIVGVIEACHSLGVIHRDLKPENFLLANKDDDMSLKAIDFGLSVFFKPGQIFTDVVGSPYYVAPEVLRKCYGPEADVWTAGVILYILLSGVPPFWAETQQGIFDAVLKGVIDFESDPWPVISDSAKDLIRQMLNPRPKERLTAHEVLCHPWICDHGVAPDRPLDPAVLSRIKQFSAMNKLKKMALRVIAESLSEEEIAGLKE…
OcoarPPCK2-L2	O.coarctata	PPCK2	PPCKs	30623	289	5.54	FALSE	FALSE	Cytoplasm|Nucleus	Nuclear localization signal|Nuclear export signal	Soluble	0	MSGGGELALRQEYVIGDEIGSGRFGTVRRCYAVATGEAFAVKSTPKAPLRGEEAADALDLALAEQEPKVHLVASAPGPGASPHVVALHAAFEDDAAVHLVIDLCEGGDLFSLVSARGRLPEPEAADLMAQLASALASCHRRGVAHRDVKPDNLLFDGSGVLKLGDFGSAEWFGDGRPMTGLVGTPYYVAPEVVAGREYSQKVDVWSAGVVLYMMLSGTVPFYGATAAEIFESVLRGNLRFPPRAFASVSPEAKDLMRRMLCKDVSRRLSADQVLMHPWIVNRGGAAAMG
OcoarCPK6-L2	O.coarctata	CPK6	CPK groupI	60240.6	549	5.78	FALSE	FALSE	Cytoplasm	/	Peripheral|Soluble	3	MRTHHSLSVRPYFPAPPSLPPLLHAFIRHCYLQIDGSTPIIDDHDAGRLHQLPPPAGLSLSVLPRCTGHYSCRATSTSTPTYAAAAAGPTVVDFCHRYPTTSTSSMPIRSHQQLLASPTAVLGHVTPPLRDLYSIGRKLGQGQFGTTYLCTDLVTGTALACKSIAKRKLLTPEDVDDVRREIQIMHHLAGHSSVVTIRGAYEDALYVHIITRVIVGVVEACHSLGVMHRDLKPENFVLKDGAREASLKAIDFGLSVFFKPGQVFTDVVGSPYYVAPEVLCKHYGPEADVWTAGVIVYILLSGVPPFWAETQQGIFDTVLRGALDFDSEPWPSISDRPADGAQVLCHPWVCEDGVALDRPLAPAVLSRLKQFSAMNRLKKMALRVIARSLSEEELAGLKE…
OcoarCPK7-K3	O.coarctata	CPK7	CPK groupI	62027.6	548	5.51	TRUE	TRUE	Cytoplasm|Cell membrane	Nuclear export signal	Peripheral|Lipid anchor	3	MGNQCQNGTLGSDYHNRFPREHAVSRYADGYVQEDSYLDLKKFDNTWPEVNNFKPTAAGILRRGLDPTSINVLGRKTADLREHYILGRKLGQGQFGTTYLCTEINTGCEYACKTIPKRKLITKEDVEDVRREIQIMHHLSGHKNVVAIKDVYEDGQAVHIVMELCAGGELFDRIQEKGHYSERKAAELIRIIVSIVAMCHSLGVMHRDLKPENFLLLDKDDDLSIKAIDFGLSVFFKPGQVFTELVGSPYYVAPEVLHKRYGPESDVWSAGVILYVLLSGVPPFWAETQQGIFDAVLKGHIDFQSDPWPKISDSAKDLIRKMLSHCPSERLKAHEVLRHPWICENGVATDQALDPSVISRLKQFSVMNKLKKLALRVIAERLSEEEIAGLREMFKAVDT…
OcoarCRK1-K3	O.coarctata	CRK1	CRKs	65748.5	592	8.93	TRUE	TRUE	Cytoplasm|Cell membrane	Nuclear localization signal	Peripheral|Lipid anchor	0	MGLCHGKSAAVLEPTVEGEEPRVAEAAAAPAKAASPPPSAAAAKPGTPKQHKFPFYLPSPLPPSSYKGSPANSSVASTPARGGFKRPFPPPSPAKHIRALLARRHGSVKPNEASIPESGEPGVRLDKSFGFSKHFAAKYELGREVGRGHFGYTCAAKCKKGELKGEDVAVKVIPKAKMTTAIAIEDVRREVRILSSLAGHSNLVQFYDAYEDEENVYIVMELCKGGELLDRILARGGKYSEEDAKVVIRQILSVASFCHLQGVVHRDLKPENFLFSSKDENSAMKVIDFGLSDFVKPDERLNDIVGSAYYVSPEVLHRSYGTEADMWSIGVIVYIILCGSRPFWARTESGIFRAVLKADPSFEEAPWPTLSAEAKDFVRRLLNKDYRKRMTAAQALCHP…
OcoarCPK9-K3	O.coarctata	CPK9	CPK groupIII	64874.1	578	8.79	TRUE	TRUE	Cell membrane	/	Lipid anchor	4	MGNTCACCVAPVTEEAERGREEALRRDHHAAKKPTTTTTTPPRQRHGQEPGGAGREKPRPRARAKAKPNPYDWALPPVPARGAAAVRVLEGVVPHHPRLRVTDKYQLGRELGRGEFGVTHLATDRATRERLACKSIPKRRLRTAVDVADVRREVAIMASLPDHPALVRLRAAYEDAEAVHLVMELCDGGELFDRIVARGRYTERGAAVAARTVAEVVRACHAHGVMHRDLKPENFLYAGKSEDAQLKAIDFGLSVFFRPGERFREIVGSPYYMAPEVLRRDYGPEVDIWSAGVILYILLCGVPPFWAETEQGVARAILRGAVDFDREPWPRISRAAKSLVRQMLDVDPRRRPTAQQVLDHPWLHHAARAPNVPLGDIVRARLKQFSLMNRFKKKAMRVI…
OcoarCPK10-K3	O.coarctata	CPK10	CPK groupI	65846.9	600	5.3	TRUE	TRUE	Cytoplasm|Cell membrane	/	Peripheral|Lipid anchor	4	MGNTCIGPSISKNGFFQSVSTVLWKARQDGDALPGANGPDGGGQGRLPAPPADALVTVQSKAPEPVKIVSSTDDSGTKPAAEKDASKASAGSDSGEAAAARSRPRVPPVKRVSSAGLLVGSVLKRKTENLKDKYSLGRKLGQGQFGTTYLCVERSTGKEFACKSILKRKLVTDDDVEDVRREIQIMYHLAGHPNVISIRGAYEDTVAVHLVMELCAGGELFDRIVQKGHYTERKAAELARVIVGVVEVCHSMGVMHRDLKPENFLFSDQTEEAALKTIDFGLSIFFRPGQIFTDVVGSPYYVAPEVLNKKYGPEADVWSAGVIIYILLSGVPPFWAENEQGIFEEVLHGRLDFRSEPWPSISEGAKDLVRRMLVRDPKKRLTAHEVLRHPWVQVGGLAP…
OcoarCPK11-K3	O.coarctata	CPK11	CPK groupI	74498.8	673	5.47	TRUE	TRUE	Cell membrane	/	Peripheral|Lipid anchor	4	MGNNCVGPSAAGRNGFFANVTLWRPRPADAAPPALPPPSPAPSDQAPEPVTIPPSEHSSHHSSRSADPSTPSAGEPQAPPAKKPAPKVKRVQSAGLLADSVLKRDVNTARLKDLYTIGKKLGQGQFGTTYLCVEKATGREFACKSIAKRKLLTQEDVEDVRREIQIMHHLAGHANVVSIVGAYEDAVAVQLVMELCAGGELFDRIIQRGHYSEKAAAQLARVIVGVIEACHSLGVMHRDLKPENFLFIHQKEDSPLKAIDFGLSIFFKPGETFTDVVGSPYYVAPEVLMKHYGREVDVWSAGVIIYILLSGVPPFWDESEQGIFEQVLKGDLDFSSEPWPNISESAKDLVRKMLIRDPKKRLTAHEALCHPWVCVDGVAPDKPLDSAVLSRLKQFSAMN…
OcoarCPK8-K3	O.coarctata	CPK8	CPK groupIII	60032.4	532	5.98	TRUE	TRUE	Cell membrane	/	Lipid anchor	4	MGNCCGTPATAEEGRKKRKQKQANPFTVAYNVGPAAPAGRPGLVVLRDPTGRDLGARYELGGELGRGEFGITYLCTEAATGDRYACKSISKRKLRTPVDVEDVRREVEIMRHMPSHPNIVSLRAAYEDEDNVHLVMELCEGGELFDRIVARGHYTERAAAAVTRTIVEVVQMCHRHGVMHRDLKPENFLYANKKDSSPLKAIDFGLSVFFRLGERFTEIVGSPYYMAPEVLKRHYGPEVDVWSAGVILYILLCGVPPFWAETEQGVAQAIIRSVVDFKREPWPKVSEPAKDLVRRMLDPNPMTRLTAEQVLEHPWLHDSKKTPDIPLGDTVRARLQQFAAMNKLKKKALKVIAEHLSAEEAADIKDMFDKMDMKKNGQLTFEDFKAGLRKLGNQMPDSD…
OcoarCPK7-L3	O.coarctata	CPK7	CPK groupI	61653.2	543	5.35	TRUE	TRUE	Cytoplasm|Cell membrane	Nuclear export signal	Peripheral|Lipid anchor	3	MGNQCQNGTLGSDYHNRFPREHAVSRYADGYVQEDTYLDLKKFDNSWTEVNNFKPTAVGILRRGLDPTSINVLGRKTADLREHYILGRKLGQGQFGTTYLCTKISTGCEYACKTIPKHKLITKEDVEDVHREIQIMHHLSGHKNVVAIKDVYEDAQAVHIVMELCAGGELFDRIQEKGHYSEWKAAELIRIIVSIVAMCHSLGVMHRDLKPENFLLLDEDDDLSIKAIDFGLSVFFKPGQVFTELVGSPYYVAPEVLHKRYGPESDVWSAGVILYVLLSGVPPFWAETQQGIFDAVLNGHIDFQSDPWPKISDSAKDLIRKMLCHCPSERLKAHEVLRHPWICENGVATDQALDPSVISRLKQFSAMNKLKKLALRVIAEHLSEEEIVGLREMFKAVDT…
OcoarCRK1-L3	O.coarctata	CRK1	CRKs	65286	589	8.82	TRUE	TRUE	Cell membrane	/	Peripheral|Lipid anchor	0	MGLCQGKSAAALEPAVEEEESRVVEAASAPTKGAASAAAAKPGTPKQHKFPFYLPSPLPPSSYKGSPANSSKASTPARGGFKRPFLPPSPAKHIRALLARRHGSVKTNEASILESGEPGVGLDKSFGFSKHFAAKYELGREVGRGHFGYTCAAKCKKGELKGEEVAVKVVPKAKMTTAIAIEDVRREVRILSSLTGHSNLVQFYDAFEDEENVYIVMELCKGGELLDRILARGGKYSEGDAKVVICQILSVASFCHLQGVVHRDLKPENFLFSSKDENSAMKVIDFGLSDFVKPDERLNDIVGSAYYVAPEVLHRSYGTEADMWSIGVIVYILLCGSRPFWARTESGIFRAVLKADPSFEEAPWPTLSAEAKDFVRRLLNKDYRKRMTAAQALCHPWIR…
OcoarCPK9-L3	O.coarctata	CPK9	CPK groupIII	64480.7	575	8.78	TRUE	TRUE	Cell membrane	/	Peripheral|Lipid anchor	4	MGNTCTCCVAPAVEEEPRREDARRAHHAAKKQPATTTPPRQRHGHEPGGGRDQKPKPRARARAKPNPYDWVPPPVPARGAAAVGVLEGVVPHHPRLRVTDKYQLGRELGRGEFGVTHLATDRATRERLACKSIPKRRLRTAVDVADVRREVAIMASLPEHPALVRLRAAYEDPEAVHLVMELCDGGELFDRIVARGRYTERAAAAAARTVAEVVRACHAHGVMHRDLKPENFLYAGKSEDAQLKAIDFGLSVFFRPGERFREIVGSPYYMAPEVLRRDYGQEVDIWSAGVILYILLCGVPPFWAETEQGVARAILRGAVDFDREPWPRISLAAKGLVRQMLDVDPRRRPTAQQVLDHPWLRHASRAPNVPLGDVVRARLKQFSLMNRFKKKAMRVIAEH…
OcoarCPK10-L3	O.coarctata	CPK10	CPK groupI	65904.2	599	5.46	TRUE	TRUE	Cytoplasm|Cell membrane	/	Peripheral|Lipid anchor	4	MGNTCVGPSISKNGFFQSVSTVLWKARQDGDALPDAANGPDAGRLPPPPDAAVAVQSKAPEPVKIVSTTDSGAAKPSKPAAEQDTSKASAVNSDSGEAARLRPKVPQVKRVSSAGLLVGSVLKRKTENLKDKYSLGRKLGQGQFGTTYLCVERSTGKEFACKSILKRKLVTDDDVEDVRREIQIMYHLAGHPNVISIRGAYEDAIAVHLVMELCAGGELFDRIVQKGHYTERKAAELARVIVGVVEVCHSMGVMHRDLKPENFLFADQTEEAALKTIDFGLSIFFRPGQIFTDVVGSPYYVAPEVLKKKYGPEADVWSAGVIIYILLCGVPPFWAENEQGIFEEVLHGRLDFQSEPWPSISEGAKDLVRRMLVRDPKKRLTAHEVLRHPWVQVGGLAPD…
OcoarCPK11-L3	O.coarctata	CPK11	CPK groupI	63034.9	573	5.3	TRUE	TRUE	Cytoplasm|Cell membrane	/	Peripheral|Lipid anchor	4	MGNNCVGPSAAGRNGIFANVTLWRPARPADAAPPALPPCDQAPEPVTIPPSEHSSHHSSRSGDPTTPSAAEPQVPPAKKPAPKVKRVQSAGLLADSVLKRDVKTARLKDLYTIGKKLGQGQFGTTYLCVEKVTGREFACKSIAKRKLLTQEDVEDVRREIQIMHHLAGHANVVSIVGAYEDAVAVQLVMELCAGGELFDRIIQRGHYSEKAAAQLARVIVGVIEACHSLGVMHRDLKPENFLFIDQKEDSPLKAIDFGLSFFFRPGETFTDVVGSPYYVAPEVLMKHYGREVDVWSAGVIIYILLSGVPPFWDESEQGIFEQVLKGDLDFSSEPWPNISESAKDLVRKMLIRDPKKRLTAHEALCHPWVCVDGVAPDKPLDSAVLSRLKQFSAMNKLKK…
OcoarCPK8-L3	O.coarctata	CPK8	CPK groupIII	60580	535	6.15	TRUE	TRUE	Cell membrane	/	Lipid anchor	4	MGNCCGTPATAEDGGKNRRRKQKKANPFTVAYNRGPAPPPPGRRGLVVLRDPTGRDLGARYELGGELGRGEFGITYLCTETATGDHYACKSISKRKLRTPVDVEDVRREVEIMRHMPSHPNIVSLRAAYEDEDNVHLVMELCEGGELFDRIVARGHYTERAAAAVTRTIVEVVQMCHRHGVMHRDLKPENFLYANKKDSSPLKAIDFGLSVFFMPGERFTEIVGSPYYMAPEVLKRHYGPEVDVWSAGVILYILLCGVPPFWAETEQGVAQAIIRSVVDFKREPWPRVSEPAKHLVRRMLDPNPMTRLTAEQVLEHPWLRDSKKMPDIPLGDTVRARLQQFAAMNKLKKKALKIIAEHLSAEEAADIKDMFDKMDLNRNGELTFEDFKAGIHKLGNQMP…
OcoarPPCK3-L4	O.coarctata	PPCK3	PPCKs	35799.6	330	6.02	FALSE	FALSE	Cytoplasm|Nucleus	Nuclear localization signal	Soluble	0	MWYPEYPAGAEKVRRSLNSRPPSCGSTNSRKDREITKTDQAWAMSEELKRDFEIGEEIGRGRFGVVHCCASRATGEAYAVKSVDRSRLSDDLDRSLAALEPKLAQLAAAGNPGVVQVHAVYEDDAWTHMVMDLCTGSDLLDWVRLRCGQPVPEPDAAAVVAQIAEALALCHRRGVAHRDVKPDNVLLDLDASADRPPRVRLADFGSAAWVGDGLSAEGLVGTPHYVAPEVVAGGEYGQKADVWSAGVVMYVLLTGGALPFGGETASDVFAAVLRSNLRFPPRLFSGVSPAAKDLMRRMMCRDVYRRFSAEQVLRHPWIVSGGARDAVQPT
OcoarCPK12-L4	O.coarctata	CPK12	CPK groupII	47522.4	424	6.49	TRUE	TRUE	Cytoplasm|Cell membrane	/	Peripheral|Lipid anchor	4	MGNCFTSGTMRRPSAATEPGKSRGEPATWRRPTFPRHPAPSYWPGPSSARAMSRRASSGGEVGPVLQRPMRKLGNGPFGTTYLCTERATGLRGQPNIVEFKGAYEDNDNVHLVMEFCSGGELFDLITAKGRYTERQAAAVFRDIITVVHVCHFMGVIHRDLKPENFLLASAADDAPLKAIDFGLSVFIEEGKVFKDTVGSAYCVSLEVLERNYAKEADVWSAWVILYVLLCGMPPFWAGKYSYFFKHRWLKEGGAPDRPIDSAVLSRMKQFKAMNKLKQLALKVIAENLPEEIKGLKQMFNNMDTDKSGTITVEELKVGLTKLGSKISEAEVRKLMEAVDVDKSGTAMVNKHKLEKEEDLLRAFQHFDKDNSGYITRELEQAMAEYAMSDEANIKQVLD…
OcoarCPK13-L4	O.coarctata	CPK13	CPK groupI	60807.2	549	5.44	TRUE	TRUE	Cytoplasm|Cell membrane	/	Peripheral|Lipid anchor	4	MGNACGGSLRSKYLSFKQTASQRQDTEDNSAAADSPKKPSRPPAAATTDAHPVSASAPAAAMRRRQAPADLGSVLGHHTPNLRDLYAMGRKLGQGQFGTTYLCTELSTGVDYACKSISKRKLITKEDIEDVRREIQIMHHLSGHKNVVAIKGAYEDQLYVHIVMELCAGGELFDRIIQRGHYSERKAAELTRIIVGVVEACHSLGVMHRDLKPENFLLANKDDDLSLKAIDFGLSVFFKPGQIFTDVVGSPYYVAPEVLLKHYGPEADVWTAGVILYILLSGVPPFWAETQQGIFDAVLKGVIDFDSDPWPVISDSAKDLITRMLNPRPKERLTAHEVLCHPWIRDHGVAPDRPLDPAVLSRIKQFSAMNKLKKMALRVIAESLSEEEIAGLKEMFQTM…
OcoarCPK12-K4	O.coarctata	CPK12	CPK groupII	57328.1	514	5.35	TRUE	TRUE	Cell membrane	/	Lipid anchor	4	MGNCFTKTTEIPITSGTMRRPSFPRYGAPPHRATGARPVPSSSAGAPSGRASGGGGTGPVLQRPMVNVRSLYALGRKLGSGQFGTTYLCTERATGLQYACKSLSKRKLLRRTDVEDVRREINILQHLSGQPNIAEFRGAYEDNDHVHLVMEFCSGGELFDRIMDKGNYSERQAAAVCRDILTVVNVCHFMGVMHRDLKPENFLLASDDDDAPLKAIDFGLSVFIEEGKVYKDIVGSAYYVAPEVLQRNYGKEADVWSAGVILYILLCGTSPFWAETQKGIFDTILVGQLDLSSSPWPKISESAKDLIRQMLHRDPQKRITASQALEHPWLKEGGASDRPIDSAVLSRMMRFQAMNKLKQLALKVIAENLSPEEINGLKQTFNNMDIDRSGTITVKELQI…
OcoarCPK13-K4	O.coarctata	CPK13	CPK groupI	60732.1	549	5.5	TRUE	TRUE	Cell membrane	/	Peripheral|Lipid anchor	4	MGNACGGSLRSKYLSFKQTASQRHDTDDNAAAADSPKKPSRPPAAAKTDAHPVSASAPTAAMRRGQAPTDLGSVLGHPTPNLRDLYAMGRKLGQGQFGTTYLCTELSTGVDYACKSISKRKLITKEDIEDVRREIQIMHHLSGHKNVVAIKGAYEDQLYVHIVMELCAGGELFDRIIQRGHYSERKAAELTRIIVGVVEACHSLGVMHRDLKPENFLLANKDDDLSLKAIDFGLSVFFKPGQIFTDVVGSPYYVAPEVLLKHYGPEADVWTAGVILYILLSGVPPFWAETQQGIFDAVLKGVIDFDSDPWPVISDSAKDLITRMLNPRPKERLTAHEVLCHPWIRDHGVAPDRPLDPAVLSRIKQFSAMNKLKKMALRVIAESLSEEEIAGLKEMFQTM…
OcoarCPK16-L5	O.coarctata	CPK16	CPK groupIII	61120.6	552	6.32	TRUE	TRUE	Cell membrane	/	Lipid anchor	4	MGNCCRSPAAAAREDVKTSHFPASAAAGGGGGGKKKPHQARNGGGGAGGGGGGGGEKKRLSVLGEEGCEVSGGIDEKYALDKELGRGEFGVTYLCMDRGTRELLACKSISKRKLRTQVDVEDVRREVAIMRHLPKSPSIVSLREACEDDGAVHLVMELCEGGELFDRIVARGHYTERAAAAVTRTIVEVVQLCHRHGVIHRDLKPENFLFANKKENSPLKAIDFGLSIFFKPGEKFSEIVGSPYYMAPEVLKRNYGPEIDIWSAGVILYILLCGVPPFWAETEQGVAQAILRGNIDFKREPWPNVSDNAKDLVQQMLQPDPKLRLTAKQVLEHIWLQNAKKAPNVPLGDIVKSRLKQFSRMNRFKRRALRVIADHLSAEEVEDIKDMFKVMDTNNDGTV…
OcoarCCaMK-L5	O.coarctata	CCaMK	CCaMK	60968	544	5.68	FALSE	FALSE	Cytoplasm	/	Peripheral|Soluble	3	MTRRKHLLCTPNCPFQFVFCCSPNFFLLLPADSPSTIEVHNVKAESRRLSDDYEIVDILGRGGFSIVRREVSSFAEKTQVAIKTLRRLGPAMMGMQQGTKPVPSSVLRMWKQILVMRRIVENVAPYPNVINQDVQGVHLVLELCSGGELFDRIVVRDRYSEFDAACVVRQIASGLEVLHKVNIIHRDLKPENCLFSDKDEKSTLKIMDFGLSSVEDFSDPVVTLFRSIDYVLPEALSRQEVSAASDMWSVGVLPYILLSGYFVADNLCISGAHHFHAETNLEKQQKILQDHTWKTISSSAKDLISRLLSVQSYKRPTASDASLGDGDCAKQDLMDAEVVSKLLKFNARRKLRAAAIDSVLSCKVALRTKKLRNLLGIHDLTSEELDNLQLHFGRICADG…
OcoarCPK14-L5	O.coarctata	CPK14	CPK groupII	57644.8	520	5.8	TRUE	TRUE	Cell membrane	/	Lipid anchor	4	MGNCCPGSSAAEPEPASYSGSSRPVASATVLPPASLAPSAAPAPAKPPAPIGPVLGRPMEDVKSIYTVGKELGRGQFGVTSLCTHKATGQRFACKTISKRKLSTKEDVEDVRREVQIMYHLAGQPGVVELKGAYEDKHAVHLVMELCAGGELFDRIIAKGHYTERAAASLLRTIVEIIHTCHSMGVIHRDLKPENFLLLSKDEHAPLKATDFGLSVFFKEGEVFRDIVGSAYYIAPEVLKRSYGPEADIWSIGVMLYILLCGVPPFWAESEHGIFNSILRGHVDFTSDPWPRISHGAKDLVRRMLHSDPKQRISAYDVLNHPWIKEDGEAPDTPLDNAVLGRLKQFRAMNQFKKAALRVIAGCLSEEEIRGLKEMFKSIDSDNSGTITVDELRKGLAKK…
OcoarCPK16-K5	O.coarctata	CPK16	CPK groupIII	60808.4	548	6.57	TRUE	TRUE	Cell membrane	/	Lipid anchor	4	MGNCCRSPAAAAREDVKTSHFPASAGGGGGGGKKKPHQARNGGGGGGGGGGEKKRLSVLGEEGCEVSGGIDEKYALDRELGRGEFGVTYLCMDRGTRELLACKSISKRKLRTPVDVEDVRREVAIMRHLPKSPSIVSLREACEDDGAVHLVMELCEGGELFDRIVARGHYTERAAAAVTRTIVEVVQLCHRHGVIHRDLKPENFLFANKKDNSPLKAIDFGLSIFFKPGEKFSEIVGSPYYMAPEVLKRSYGPEIDIWSAGVILYILLCGVPPFWAETEQGVAQAILRGNIDFKREPWPNVSDNAKDLVRQMLQPDPKLRLTAKQVLEHTWLQNAKKAPNVPLGDIVKSRLKQFSRMNRFKRRALRVIADHLSAKEVEDIKDMFKVMDTDNDGIVSYEE…
OcoarCCaMK-K5	O.coarctata	CCaMK	CCaMK	57239.8	510	5.45	FALSE	FALSE	Cytoplasm	/	Peripheral|Soluble	3	MIRTSLLCTPNCSFQFVLCCSPKFLSPTSFLQSRQLKFIMSKTESIRLSDNYEVVDSAEKTQVAIKTLRRLSPAMTGMKQVPKFVPGSGLPMWKQVSISDALLTNEILVMRRIVESVAPHPNVINLHDVYDDVHFVLELWSGGELFDRIVGHDWYSEFEAACIIHQIASGLEALHRASIVHWDLKPENCLFPDKDEKSTLKIMDFGLSSVEDFSNPIIALFGSIDYVSPEALSKQEVSAASDMWSVGVILYILLSGCPPFHAATNREKQQRILQGEFSFQDHSWKTISSSAKDLIARLLSVQPYKRPTASDLLRHPWVIGDCAKQDLMDAEVISKLQKFNARRKLRAAAIASVLSCILGSQSHCILHFYIEFEQVIRAMKMDSLIPLAPRIFDLFDNNR…
OcoarCPK14-K5	O.coarctata	CPK14	CPK groupII	50688.6	449	5.59	FALSE	FALSE	Cytoplasm	Nuclear export signal	Soluble	4	MEDVKSIYTVGKELGRGQFGVTSLCTHKATGQRFACKTISKRKLSTKEDVEDVRREVQIMYHLAGQPGVVELKGAYEDKHAVHLVMELCAGGELFDRIIAKGHYTERAAASLLRTIVEIIHTCHSMGVIHRDLKPENFLLLSKDEHAPLKATDFGLPHQWRRCFKNSIHGFLHAGEVFRDIVGSAYYIAPEVLKRSYGPEADIWSYGPEADILLCGVPPFWAESEHGIFNSILRGQVDFTSDPWPRISHGAKDLEEGEAPDTPLDNAVLGRLKQFRAMNQFKKAALRVIAGCLSEEEIRGLKEMFKSMDSDNSGTITVDELRKGLAKKGTKLNEAEVQQLMEAADADGNGTIDYEEFITATMHMNRMDREEHLYTAFQYFDKDNSGYITIEELEQALRE…
OcoarCPK15-K5	O.coarctata	CPK15	CPK groupII	59705.7	528	6.13	TRUE	FALSE	Cytoplasm|Cell membrane	Nuclear localization signal	Lipid anchor	4	MGARGSRHRQSPDQSKSQSPHTSHHKHHHHQPNRAPKPQPPPPPPPRQQPQTPPAAAEDGMGRVLGRPMEDVRATYTFGRELGRGQFGVTYLATHKPTGRRYACKSIAARKLARADDVDDVRREVHIMHHLTGHRNIVELRGAYEDRHSVNLVMELCEGGELFDRIIARGHYSERAAAALCREIVSVVHSCHSMGVMHRDLKPENFLFLNKKEDSPLKATDFGLSVFFKPGEQFRDLVGSAYYVAPEVLKRRYGAEADIWSAGVILYILLSGVPPFWAENEDGIFDAVLQGHIDFSSEPWPSISSGAKDLVKRMLWQDPKERLTAAEILNHPWIREDGEAPDKPLDITVISRMKQFRAMNKLKKVALKVVAENLSEEEIVGLKEMFKSLDTDNSGSITL…
OcoarCRK2-K6	O.coarctata	CRK2	CRKs	68766.5	617	9.15	TRUE	TRUE	Cytoplasm|Cell membrane	Nuclear localization signal	Peripheral|Lipid anchor	0	MGQCYGKGASARTADDEYGVVTDHQSPPPANGLPSTPPRQQQRQAQAPAAAAGTPRRRDSKSGSTTPVHQTPGVAWPSPLPAGVSPSPARSTPRRFFKRPFPPPSPAKHIKATLAKRLGGGKPKEGTIPEEGGVGAGGGGGGADRAETERPLDKTFGFSKNFGAKYELGKEVGRGHFGHTCSAVVKKGEYKGQTVAVKIIAKAKMTTAISIEDVRREVKILRALSGHNNLVKFYDACEDGLNVYIVMELCEGGELLDRILARGGRYTEEDAKAIVVQILSVVAFCHLQGVVHRDLKPENFLFTTRDENAPMKLIDFGLSDFIRPDERLNDIVGSAYYVAPEVLHRSYSMEADIWSIGVITYILLCGSRPFWARTESGIFRSVLRADPNFDDSPWPTVSA…
OcoarCRK2-L6	O.coarctata	CRK2	CRKs	69395.4	625	9.3	TRUE	TRUE	Cytoplasm|Cell membrane	Nuclear localization signal	Peripheral|Lipid anchor	0	MGQCYGKGASARSADDGYGVVTAHHSPPPANGLPSTPPRQQQQAQRAAPPAAATPRRRGNKSGSTTPVNQTPGVAWPSPYPSGGASPLPAGVSPSPARSTPRRFFKRPFPPPSPAKHIKATLAKRLGGGKPKEGTILEEGGVGAGGGGAGADGAETERPLDKTFGFSKNFGAKYELGKEVGRGHFGHTCSAVVKKGEFKGQTVAVKIIAKAKMTTAISIEDVRREVKILRALSGHNNLVKFYDACEDGLNVYIVMELCEGGELLDRILARGGRYTEEDAKAIVVQILSVVAFCHLQGVVHRDLKPENFLFTTRDENAPMKLIDFGLSDFIRPDERLNDIVGSAYYVAPEVLHRSYSMEADIWSIGVITYILLCGSRPFWARTESGIFRSVLRADPNFDD…
OcoarCPK17-K7	O.coarctata	CPK17	CPK groupI	63258.9	573	5.5	TRUE	TRUE	Cytoplasm|Cell membrane	/	Peripheral|Lipid anchor	4	MGNTCVGPSAAADRHGFFNSVSLAVLWRPGGRAEPSPPDCPPQESNHSSATSSTAPERVTIADSDLSSPNSTRSAPPNPNKPRPKVKRVQSAGLLADSVLKRDSERLKDLYTLGKKLGQGQFGTTYQCVEKATGKVFACKSIAKRKLLSEEDVEDVRREIQIMHHLAGHPNVVSIVGAYEDAVAVHLVMELCAGGELFDRIVQRGHYSEKAAAQLARVIIGVVEACHSLGVMHRDLKPENFLFVNHKEDSLLKTIDFGLSIFFKPGETYSDVVGSPYYVAPEVLMKHYGREVDVWSAGVIIYILLSGVPPFWDESEQGIFEQVLKGDLDFSSDPWPVISDSAKDLVRKMLNRDPRKRLTAHEALCHPWVCVDGVAPDKPLDSAVLIRLKQFSAMNKLKK…
OcoarCPK18-K7	O.coarctata	CPK18	CPK groupIV	56992.8	508	6.48	TRUE	TRUE	Cell membrane	Nuclear localization signal	Lipid anchor	4	MGLCSSSSARREAGTPGGGNGAGNKDNGRNGIVACGKRTDFGYDKDFEVRYALGKLLGHGQFGYTFAAVDCRSSERVAVKRIDKNKMVLPVAVEDVKREVKILKALQGHENVVHFYNAFEDDNYVYIVMELCEGGELLDRILAKKDSHYSEKDAAVVVQQMLKVAAECHLHGLVHRDMKPENFIFQSIKEDSPLKATDFGLSDFIRPGKHFHDIVGSAYYVAPEVLKRKSGPESDVWSIGVITYILLCGRRPFWDKTEDGIFKEVLKNKPDFRRKPWPNITPCAKDFVQKLLVKDPRARLTAAQALSHEWVRGGQASDIPLDISVLHNMRQFVKCSRFKQFALQALASTLNAEELSDLRDQFNAIDVDKNGTISLEELKQALAKDVPWRLKGPHVLEIV…
OcoarCPK19-K7	O.coarctata	CPK19	CPK groupII	59510	531	6.17	TRUE	TRUE	Cell membrane	/	Lipid anchor	4	MGQCCSRATSPDSGRGANGYGYSHQTKPAQTTPSYHPQPPPPAEGRYTPAAMNPPVVPPVVAPPKPTPDTILRKPYEDVRSVYSLGKELGRGQFGVTYLCTEIATGKQYACKSISKRKLVSKADKEDIRREIQIMQHLSGQQNIVEFRGAYEDKSNVHVVMELCAGGELFDRIIAKGHYSERAAATICRAVVNVVNICHFMGVMHRDLKPENFLLATKEENAMLKATDFGLSVFIEEGKMYRDIVGSAYYVAPEVLRRNYGKEIDVWSAGVILYILLSGVPPFWAETEKGIFDAILHGEIDFESQPWPSISESAKDLVRKMLTQDPKKRITSAQVLQHPWLREGEASDKPIDSAVLSRMKQFRAMNKLKKMALKVIASNLNEEEIKGLKQMFTNMDTDN…
OcoarCPK20-K7	O.coarctata	CPK20	CPK groupIII	61909.7	546	7.27	TRUE	TRUE	Cell membrane	/	Peripheral|Lipid anchor	4	MGNCCVTPEGSGRGRKKQQEKQKQKEPKPQQQKKGKKPNPFSIEYNRSSAPSGPRLVVLRKPTGRDIGARYELGGELGRGEFGVTYLCTERETGEAYACKSISKKKLRTAVDIEDVRREVDIMRHLPKHPNIVTLRDTYEDDNAVHLVMELCEGGELFDRIVARGHYTERAAALVTRTIVEVVQMCHKHGVMHRDLKPENFLFANKKETSALKAIDFGLSVFFTPGERFTEIVGSPYYMAPEVLKRNYGPEVDVWSAGVILYILLCGVPPFWAETEQGVAQAIIRSVIDFKRDPWPRVSDNAKDLVKGMLNPDPRRRLNAQQVLDHPWLQNIKKAPNVNLGETVKARLQQFSVMNKFKKHALRVIAEHLSVEEVAGIKDMFEKMDLNKDNMINFDELKL…
OcoarCRK3-K7	O.coarctata	CRK3	CRKs	67112.8	604	8.98	TRUE	TRUE	Cell membrane	/	Peripheral|Lipid anchor	0	MGGCHAKPLTHDEADDVGSPPREPPRGSGAVTPAWKTKPWASPFFGFSTPSPSPAHHLFSSSKAASSPRRSPAATGSAPTTPVRRLLRLPFPPPSPAKHIRQALARRHGPPRPSIPEEGGDGEGEVGRGLDKGFGFNKGFAAKYDMGDEVGRGHFGYTCSARNKKGARKGEAVAVKVIPKAKMTTSIAIEDVRREVKILKALAGHKNLVQFYDAYEDNDNVYIVMELCEGGELLDRILSRGGKYSEDDAKAVLVQILNVVSFCHIQGVVHRDLKPENFLFTSKDENSQLKAIDFGLSDFVKPDERLNDIVGSAYYVAPEVLHRCYSTEADVWSIGVIAYILLCGSRPFWARTESGIFRSVLKADPSYNEAPWPSLTPEAMDFVKRLLCKDPRRRMTAAQ…
OcoarCRK4-K7	O.coarctata	CRK4	CRKs	65083.7	587	8.96	TRUE	TRUE	Cell membrane	/	Peripheral|Lipid anchor	1	MGLCHGKPRQIPELEAEEEAARVVVGGAAGASSPTPAAKPGTPKQPKFPFYLPSPLPPSSYKSSPANSSVASTPARGGFKRPFPPPSPAKHIRALLARRHGSVKPNEASIPEGGEPELGLDKSFGFSKHFFAKYELGDEVGRGHFGYTCSAKAKKGEHKGQDVAVKVIPKAKMTTAIAIEDVRREVRILSSLTGHSNLVQFYDAFEDEDNVYIVMELCKGGELLDRILARGGKYSEEDAKVVMVQILSVVSFCHLQGIVHRDLKPENFLFTSKDENSALKVIDFGLSDFVKPDERLNDIVGSAYYVAPEVLHRSYGTEADMWSIGVIAYILLCGSRPFWARTESGIFRAVLKAEPSFDEAPWPTLTAEAKDFVKRLLNKDYRKRMTAAQALSHPWIRNS…
OcoarCPK17-L7	O.coarctata	CPK17	CPK groupI	62988.5	573	5.39	TRUE	TRUE	Cell membrane	/	Peripheral|Lipid anchor	4	MGNTCVGPSAAADRPGFFNSVSLAVLWRPGAGGRAEPSTQVCRPQESNHSASTTSAVPERVTIADSDLSSSPISDPPNPNKPNPKVKRVQSAGLLADSVLRRDSERLKDLYTLGKKLGQGQFGTTYQCAEKATGKVFACKSIAKRKLVSEEDVEDVRREIQIMHHLAGHPSVVSIIGAYEDSVAVHLVMELCAGGELFDRIVQRGHYSEKAAAQLARVIIGVVEACHSLGVMHRDLKPENFLFVNHKEDSPLKTIDFGLSIFFKPGETYSDVVGSPYYVAPEVLMKHYGREVDVWSAGVIIYILLSGVPPFCDESEQGIFEQVLKGDIDFSSDPWPAISDSAKDLVRKMLNRDPRKRLTAHEALCHPWVCVDGVALDKPLDSAVLTRLKQFSAMNKLKK…
OcoarCPK19-L7	O.coarctata	CPK19	CPK groupII	59579	532	5.77	TRUE	TRUE	Cell membrane	/	Peripheral|Lipid anchor	4	MGQCCSRPTSPDSGRGGANGYGYSHQTKAGQTPPSYNHPQLPPPAEVRYTPPAMNPPVVPPVVAPPKPTPDTILGKLYEDVRSIYSLGKELGRGQFGVTYLCTEIATGKQYACKSISKRKLVSKADKEDIRREIQIMQHLSGQQNIVEFQGAYEDKSNVHVVMELCAGGELFDRIIAKGHYSERAAATICRAVVNVVNICHFMGVMHRDLKPENFLLATKEENAMLKATDFGLSVFIEEGKMYRDIVGSAYYVAPEVLRRNYGKEIDVWSAGVILYILLSGVPPFWAETEKGIFDVILQGEIDFESQPWPSISESAKDLVRKMLTQDPKKRITSAQVLQHPWLREGEASDKPIDSAVLSRMKQFRAMNKLKKMALKVIASNLNEEEIKGLKQMFTNMDT…
OcoarCPK20-L7	O.coarctata	CPK20	CPK groupIII	61867.5	547	6.8	TRUE	TRUE	Cell membrane	/	Peripheral|Lipid anchor	4	MGNCCVTPEGSGRGRKKKQQQQQQKEQKEPKQQKKGKKPNPFSIEYNRSSAPSGPRLVVLREPTGRGIGARYELGGELGRGEFGVTYLCTERETGDAYACKSISKKKLRTAVDIEDVRREVDIMRHLPKHPNIVTLRDTYEDDNAVHLVMELCEGGELFDRIVARGHYTERAAALVTRTIVEVVQMCHKHGVMHRDLKPENFLFANKKETAALKAIDFGLSVFFTPGERFTEIVGSPYYMAPEVLKRNYGPEVDVWSAGVILYILLCGVPPFWAETEQGVAKAIIRSVIDFKRDPWPRVSDNAKDLIKGMLNPDPRQRLNAQQVLDHPWLQNIKKAPNVNLGETVKARLQQFSVMNKFKKHALRVIAEHLSVEEVAGIKDMFETMDLNKDNMINFDELK…
OcoarCRK3-L7	O.coarctata	CRK3	CRKs	66291	596	8.48	TRUE	TRUE	Cytoplasm|Cell membrane	Nuclear localization signal	Peripheral|Lipid anchor	0	MGGCHTKPLTHDEVDGSPPHELPATPPHPGSAVGTPAVKKPWGSPFFGFSTPSPSPAHHLFSSKASPRRSPAPGSAPTTPARRLLRLPFPPPSPAKHIRQALARRHGPPRPSIPEEVGDGEGESGRGLDKGFGFNNGFAAKYDMGDEVGRGHFGYTCSAKIKKGARKEEAVAVKVIPKAKMTTSIAIEDVRREVKILKALAGHKNLVQFYDAYEDDDNVYIVMELCEGGELLDRILSRGGKYSEDDAKAVLVQILNVVSFCHIQGVVHRDLKPENFLFTSKDENSQLKAIDFGLSDFVKPDERLNDIVGSAYYVAPEVLHRCYSTEADVWSIGVIAYILLCGSRPFWARTESGIFCSVLKADPSYNEAPWPSLTPEAMDFVKRLLCKDPRRRMTAVQAL…
OcoarCRK4-L7	O.coarctata	CRK4	CRKs	65576.2	592	8.96	TRUE	TRUE	Cell membrane	/	Peripheral|Lipid anchor	1	MGLCHGKPRQIPESEAAEEAARVAVGDAAVAGNDASSPAPAAAKPGTPKQPKFPFYLPSPLPPSSYKSSPANSSVASTPARGGFKRPFPPPSPAKHIRALLARRHGSVKPNEASIPEGGEPELGLDKSFGFSKHFFAKYELGDEVGRGHFGYTCSAKAKKGEHKGQDVAVKVIPKAKMTTAIAIEDVRREVRILSSLTGRSNLVQFYDAFEDEDNVYIVMELCKGGELLDRILARSGKYSEEDAKVVMVQILSVVSFCHLQGVVHRDLKPENFLFTSKDENSALKVIDFGLSDFVKPDERLNDIVGSAYYVAPEVLHRSYGTEADMWSIGVIAYILLCGSRPFWARTESGIFRAVLKAEPSFDEAPWPTLTAEAKDFVKRLLNKDYRKRMTSAQALSHP…
OcoarCPK21-L8	O.coarctata	CPK21	CPK groupIII	61964.1	562	5.98	TRUE	TRUE	Cell membrane	/	Peripheral|Lipid anchor	4	MGGCYSAYACSRKLRGRISRISLVLPDPAPDAADGSETSSTPTKDGDGVIDVHDDGAAVATTTAAEFARRYVLGKELGRGEFGVTRRCRDAATGEALACKTIRRHRRRALPRVSAGGAEAAARAAAKAAAAHAEDVRREVAIMRRMSSSASRGGGAAAVVRLREACEDADGAVHLVMELCEGGELFDRIVARGHYSERAAANIFRTIVDVVQLCHSNGVIHRDLKPENFLFANKSEDSPLKVIDFGLSVFFNPGDRFTEVVGSAYYMAPEVLRRSYGPEVDVWSAGVILYILLCGVPPFWGDNDEKIAQSILRGGIDFGREPWPRVSGNAKDLVRRMLDPSPSSRLTAKQVLEHPWLKNADTAPNVSLGDAVRARLQQFSAMNKFKKKALGVVARNMPV…
OcoarCPK21-K8	O.coarctata	CPK21	CPK groupIII	60149.4	544	6.19	TRUE	TRUE	Cell membrane	/	Lipid anchor	4	MGGCYSACASSRKLRARISRISHVLPDAASEASPRKDADGCDDGAAIATTTAAEFAQRYVLGKELGRGEFGVTRRCRDAATGEALACKTIRRNRRLTLPRVSAAAAAKAAAAHAEDVRREVAIMRRMSSACRGGGGGAAAVVRLREAYEDADGAVHLVMELCEGGELFDRIIARGHYSERAAANIFRTIVDVVQLCHSNGVIHRDLKPENFLFANKSEDSPLKVIDFDLSVFFKPGDRFTEVVGSAYYMAPEVLRRSYGPEVDVWSAGVILYILLCGVPPFWGDNDEKIVQAILRGGIDFGREPWPKVSGNAKDLVRRMLDPNPSSSLTAKQVLEHPWLKNADMAPNVSLGDAVRARLQQFSAMNKFKKRALGVVARNLPVEELDKYVQMFHLMDKDKN…
OcoarCPK22-L9	O.coarctata	CPK22	CPK groupIII	63188.2	570	7.54	TRUE	TRUE	Cell membrane	/	Peripheral|Lipid anchor	4	MGGCSSAFAAPGRIMRFGRGRAPAAILPVTSRDDPCCSPDNNNNSNAAGEHGAKKGRRWHYRRCGGGGRKSATILGDAADVKTSAGFAERYRLGEELGRGEFGVTRRCADAATGEALACKTIRRKRLRKCGGDAEDVRREVEILRLVSALSGAGAEAVVRLREACEDPDGVHLVMELCEGGELFDRIFARGHYTERAAAKLARTIVGVVQLCHENGVMHRDLKPENFLFANKSEDSPLKAIDFGLSVFFKPGDRFTQVVGSTYYMAPEVLNRSYGPEADVWSAGVILYILLCGVPPFWGDNDEKIVTAILQGGINFQREPWPKVSPHAKDLVRKMLDPNPSTRLAAKEVLEHPWLKNADRAPNVSLGEVVRSRLKQFSAMNKFKKKALGHLLMKIVAKN…
OcoarCRK5-K10	O.coarctata	CRK5	CRKs	49437.8	431	6.41	FALSE	FALSE	Cytoplasm|Nucleus	Nuclear export signal	Soluble	0	MRGHLLAVKVISKAKMTTAISIEDVRREVKILKALSGHSNLVKFYDACEDALNVYIIMELCEGGELLDRILSRGGRYTEEDAKVIVEQILNVVAFCHLQGVVHRDLKPENFLFSTKDDHSPMKIIDFGLSDFIRPDERLNDIVGSAYYVAPEVLHRSYSTEADMWSIGVITYILLCGSRPFWARTESGIFRSVLRADPNFDDAPWSSISPEAKDFVKRLLSKDYRKRMTAAQALSHPWLRDECRPIPLDMLVFKLIKAYLRSTPFKRAALKALSRAITEDELIYIRAQYNLLEPSSTDGRICIENFRMALLQNSTDAMRESRALEILNALEPLAYRRMDFEEFRAATISPYQLEALSRWEEIAGTAFEYFEQEGNRPITIEELAQEMNLSSAAYSIVRD…
OcoarCPK23-K10	O.coarctata	CPK23	CPK groupI	60142.2	532	5.23	TRUE	TRUE	Cytoplasm|Nucleus	Nuclear localization signal|Nuclear export signal	Lipid anchor|Soluble	3	MGNSCQNGTYGNNYQNCNRFQNDRFASRYNDGNDTEDCYSGSSRASLVSALRQGLNLQSIPVLEFKTPNVREFYTLGRVLGQGQFGTTYLCTEISTGCQYACKTVLKSNFRYMSDIEDVRREIQIMHHLSGQKNIVTIKGAYEDEQAVHIVMELCAGGELFSRIQKRGHYSEQKAAELIRIIVGIIETCHSHGVMHRDLKPENFLLVDADDEFSVKAIDFGLSVFFKPGQVFTEVVGSPYYIAPEVLQKRYGPEADIWTAGAILYVLLSGVPPFWADTQSGIYDKVLDGHINFLSNPWTRISDSAKDLIKKMLCPCPSERLKAHEVLKHPWICDNGVATDRALDPSVLPRLKQFAAMNRLKKLSLQVIAERLSEEETVGLREMFKAMDTKDRGAVTFGE…
OcoarCRK5-L10	O.coarctata	CRK5	CRKs	68989.7	622	8.68	TRUE	TRUE	Cytoplasm|Cell membrane	/	Peripheral|Lipid anchor	0	MGQCYARNVPVDGEGGGGVVMTTISVTAAGEEVEAVGGGRRSGRPSPAGTPRRRAGATPARSSVAGSPWAGSPLPEGIAPSPAPSATTPRRFFRRPFPPPSPAKHIKASLARRLGQRSPASAQAQTAKPPAEVPIPEHGGVGGGGGGAEVERELDKSFGYERHFAAKYELGNEVGRGHFGHTCLARARKGDMRGHIVAVKVISKAKMTTAISIEDVRREVKILKALSGHSNLVKFYDACEDALNVYIIMELCEGGELLDRILSRGGRYTEEDAKVIVEQILNVVAFCHLQGVVHRDLKPENFLFRTKDEHSPMKIIDFGLSDFIRPDERLNDIVGSAYYVAPEVLHRSYSTEADMWSIGVITYILLCGSRPFWARTESGIFRSVLRADPNFDDAPWYSI…
OcoarCPK23-L10	O.coarctata	CPK23	CPK groupI	60512.6	536	5.19	TRUE	TRUE	Cytoplasm	Nuclear export signal	Lipid anchor|Soluble	4	MGNSCQNGTYGNNYQNYNQFQNDRLVSRYDDGNDTEDCYSASYRASLAGALRQGLNLKSTPVLEFKTPNVRELYTLGRELGQGQFGTTYLCTEISTGCQYACKTVLKSNFRCVADIEDVRREIQIMHHLSGQKNIVTIKDTYEDEQAVHIVMELCAGGELFGKIQKRGHYSERKAAELIRIIVGIIATCHSHGVMHRDLKPENFLLLDADDELSVKAIDFGLSVFFKPGQVFTQIVGSPYYIAPEVLQKRYGPEADVWTAGVILYVLLSGVPPFGADTQSGIYDEVLDGHINFKSNPWPRISDSAKDLIKRMLCPSPSERLKAHEVLKHPWICDNGVATDRALDPSVLPRLKQFSAMNRLKKLSLQVIAERLSEEEIVGLREMFKAMDTKNRGVVTFGE…
OcoarCPK25-K11	O.coarctata	CPK25	CPK groupII	58913.2	534	6.03	TRUE	TRUE	Cell membrane	/	Lipid anchor	4	MGHCCSKGAGKAIAGDEAEPGPSKAEPPSRGTSSKNGPVSAKQQPCSPAAKAAAAKKPAGPIGDVLGRPMEEVRATYSIGKELGRGQFGVTHLCTHKATGEKLACKTIAKRKLTTKEDVDDVRREVQIMHHLSGQPNIVDLRGAYEDKHNVHLVMELCAGGELFDRIIARGHYTERAAAALLRAIVGIVHTCHSMGVMHRDLKPENFLLLSKGDDAPLKATDFGLSVFFKEGEVFRDIVGSAYYIAPEVLKRKYGPEADIWSIGVMLYIFLAGVPPFWAESENAIFTAILRGQIDLASDPWPNISSGAKDLVRKMLNINPKERLTAFQVLNHPWIKEDGDAPDVPLDNVVLNRLKQFRAMNQFKKAALRIIAGCLSEEEIKGLKEMFKNIDKDNSGTIT…
OcoarCPK24-K11	O.coarctata	CPK24	CPK groupI	56961.8	517	5.31	FALSE	FALSE	Cytoplasm	Nuclear export signal	Soluble	4	MQPDPSGSGDANAKGKLPPPVTAPSAAAAAAGGGRPVSVLPHKTANVRDHYRIGKKLGQGQFGTTYLCVDKADGGEYACKSIPKRKLLCREDYEDVWREIQIMHHLSEHPNVVRIRGAYEDALFVHIVMELCAGGELFDRIVAKGHYSERAAAQLIRTIVGVVEGCHSLGVMHRDLKPENFLFASTAEDAPVKATDFGLSMFYKPGAKFSDVVGSPYYVAPEVLQKCYGPESDVWSAGVILYILLCGVPPFWAETEAGIFRQILRGKLDFESEPWPSISDSAKDLVRNMLCRDPTKRLTAHEVLCHRWIVDDAVAPDKPIDSAVLSRLKHFSAMNKLKKMALRVIAESLSEEEIGGLKELFKMIDTDNSGTITFDELKEGLKRVGSELTEHEIQALMEA…
OcoarCPK25-L11	O.coarctata	CPK25	CPK groupII	68160	611	5.64	TRUE	TRUE	Cytoplasm|Cell membrane	/	Lipid anchor	4	MGLCCSKGAGKAVAGDEAEPPSRGTSSNNGPAAAKQPCSPAAKRQAGPIGDVLERPMEDVRATYSIGKELGRGQFGVTHLCTHKATGEKLACKTIAKRKLATKEDVDDVRREVQIMHHLSGQPNIVDLRGAYEDKHNVHLVMELCAGGELFDRIIARGHYTERAAAALLLAIVGIVHTCHSMGVMHRDLKPENFLLLSKGDDAPLKATDFGLSVFFKEGEVFRDIVGSAYYIAREVLKRKYGPEADIWSIGVMLYIFLAGVPPFWAEFENAIFTAILRGQIDLASDPWPNISSGAKDLVWKMLNINPKERLTAFQVLNHPWIKEDGDAPDVPLDNVVLNRLKQFRAMNQFKKAALRFIGIYILTDVFDVLYIIAGCLSEEEIKGLKEMFKNIDKDNSGT…
OcoarCPK24-L11	O.coarctata	CPK24	CPK groupI	56605.4	512	5.31	FALSE	FALSE	Cytoplasm|Nucleus	Nuclear export signal	Soluble	4	MQPDPSGSGDGNANANAKAKLPPPAAGGGRPVSVLPHKTANVRDHYRIGKKLGQGQFGTTYLCVAKADGGEYACKSIPKRKLLCREDYEDVWREIQIMHHLSEHPNVVRIRGAYEDALFVHIVMELCAGGELFDRIVAKGHYSERAAAQLIRTIVGVVEGCHSLGVMHRDLKPENFLFASTAEYAPLKATDFGLSMFYKPGGKFSDVVGSPYYVAPEVLQKCYGPESDVWSAGVILYILLCGVPPFWAETEAGIFRQILRGKLDFESEPWPSISDSAKDLVRNMLCRDPTKRLTAHEVLCHPWIVDDAVAPDKPIDSAVLSRLKHFSAMNKLKKMALRVIAESLSEEEIGGLKELFKMIDTDNSGTITFDELKEGLKRVGSELTEHEIQALMEAADIDN…
OcoarCPK12-L11	O.coarctata	CPK12	CPK groupII	51968	461	5.04	TRUE	TRUE	Cytoplasm	Nuclear localization signal	Lipid anchor|Soluble	4	MGNCLTKTYEILVTSGSMRRPSATTDPSESRGEPATWSWPNSPRHAAPPCQPGSSAARVMYPRASSGEEMGPVHIVTEFCPGGELFDRITAKGSYSERQAAAVCWDILTFVHVCHFMGVIHRDLKPENFLLASAADDAPLKAIGFRFSVFLEEGKVYKDIVGKSCYVAPEVLQRNYGKEADVWSAGVILYILLCGTPPFWGETEKDIFDAILVGQLDFSSNPWPWISESAKDLIRQMLRRDPQKRITASQALEHRWLKERDAPDRSIDSAVLSRMKQFKAMNKLKQLALKVIAQNLSPEEIKGLKQIFNNMDTDKSGTITVEELKVGLTKLGSKITESEAQELMEDHLLLLIHDQIDYFTSDTVIQVDVDNSGSIDYSEFLTAMINKHKLEKEEDLLCA…
OcoarCPK26a2-K12	O.coarctata	CPK26	CPK groupII	58913.2	534	6.03	TRUE	TRUE	Cell membrane	/	Lipid anchor	4	MGHCCSKGAGKAIAGDEAEPGPSKAEPPSRGTSSKNGPVSAKQQPCSPAAKAAAAKKPAGPIGDVLGRPMEEVRATYSIGKELGRGQFGVTHLCTHKATGEKLACKTIAKRKLTTKEDVDDVRREVQIMHHLSGQPNIVDLRGAYEDKHNVHLVMELCAGGELFDRIIARGHYTERAAAALLRAIVGIVHTCHSMGVMHRDLKPENFLLLSKGDDAPLKATDFGLSVFFKEGEVFRDIVGSAYYIAPEVLKRKYGPEADIWSIGVMLYIFLAGVPPFWAESENAIFTAILRGQIDLASDPWPNISSGAKDLVRKMLNINPKERLTAFQVLNHPWIKEDGDAPDVPLDNVVLNRLKQFRAMNQFKKAALRIIAGCLSEEEIKGLKEMFKNIDKDNSGTIT…
OcoarCPK26a1-K12	O.coarctata	CPK26	CPK groupII	59828.4	535	8.48	TRUE	TRUE	Cytoplasm	/	Lipid anchor	3	MLQGCREGHRRRRGVARALQGRDAEPRHLVKQWPGGCQAAALLAGGQKAGRPHRQSARAADEGSARDVLDRQGARARQFGVTHLSTHKATGEKLACKTIAKQKLTTKEDVDDIRREVQIMHHLSGQPNIVDLRGAYEDKHNVHLVMELCAGSELFDRIIARGRCTERAAAALLRAIVGIVHTCHSMGVVHRDLKPENFLLLSKGDDAPLKATDFGLSVFFKEGKVFRDIVGSAYYIAPEELTRKYGPEADIWSIGVMLYIFLAGVPPFWAESENAIFTAILHGQIDLASNPWPNISSGAKDLVRKMLNIDPKERLTACQVLNHPWIKEDGDAPDVPLDIVVLNRLKQFRAMNQSKKAALRAICLNHCLGCSVDYSRIPVREEIKGLKEMFKNISKDNSG…
OcoarCPK28-K12	O.coarctata	CPK28	CPK groupI	57358.4	518	5.53	FALSE	FALSE	Cytoplasm	Nuclear export signal	Soluble	4	MQPDPQPHGPGREKAGAANAHNPRLPPPVTAPSVGRPASVLPHKTANVRDHYRIGKKLGQGQFGTTYLCVGKADGGEYACKSIPKRKLLCREDYEDVWREIQIMHHLSEHRNVVLIRGAYEDALFVHIVMELCAGGELFDRIVAKGHYSERAAAQLIRTIVGVVEGCHSLGVMHRDLKPENFLFASAAEDAPLKATDFGLSVFYKPGDKFSDVVGSPYYVAPEVLQKCYGPEADVWSAGVILYILLCGVPPFWAETESGIFRQILRGKLDLESEPWPSISDSAKDLVRKMLIRDPTKRFTAHEVLCHPWLVDDAVAPDKPIDSAVLSRLKHFSAMNKLKKMALRVIAESLSEEEIGGLKELFKMIDTDNSGTITYDELKNGLKRVGSDLMEPEIQALMD…
OcoarCPK29-K12	O.coarctata	CPK29	CPK groupIII	62586.7	561	7	TRUE	TRUE	Cell membrane	/	Peripheral|Lipid anchor	4	MGNCCVSRPSSKRRGCGSSGAPHHRGGGRLVGEANMRSTVSSVSDAARAVMAEPASVLLGKGAAPTAAAEELLRRYEIGEEMGRGEFGVTRRCRDAATGEQLACKSISKRKLRSSVDVEDVRREVAIMRALPAHANVVRLREAFEDADAVHLVMEVCEGGELFDRIVARGHYTERAAAAVMRTIMDVVQHCHKNGVMHRDLKPENFLYANASENSPLKVIDFGLSVCFKPGTRFNEIVGSPYYMAPEVLKRNYGQEIDIWSAGVILYILLCGVPPFWAETDEGIAQAIIRSHIDFQREPWPKVSENAKDLVRKMLDPSPYARLTAQQVLEHPWIHNASAAPNIPLGEAVRSRLKQFTVMNKFKKKALLVVAEYLPTEELDAIRELFNMLDTNKKGHLTL…
OcoarCPK27-K12	O.coarctata	CPK27	CPK groupI	64138.8	574	5.79	TRUE	TRUE	Cell membrane	/	Peripheral|Lipid anchor	4	MGNVCVGPRRSFSKNVLLGSIWRSRPPAASSPSQPTTTSRSIPVPPPPQLQPAEREPTNPPPQQPPPSNAQPPQQRQQSQVKKPAHIKRISSAGLQVESVLRRKTENLKDKYSLGRKLGQGQFGTTYLCVDKANGREYACKSIAKRKLLTDEDVEDVRREIQIMHHLAGHPSIISIRGAYEDAVAVHVVMELCAGGELFDRIVRKGHYTERQAAGLARVIVAVVESCHSLGVMHRDLKPENFLFVGNEEDAPLKTIDFGLSMFFRPGEVFTDVVGSPYYVAPEVLRKNYGQEADVWSAGVIIYILLCGVPPFWAETEQGIFEQVLHGTLDFESDPWPSVSEGAKDLLRKVLVRDPKKRLTAHQVLCHPWLQMSSLAPDKPLDSAVLSRLRQFSAMNKLK…
OcoarCPK28-L12	O.coarctata	CPK28	CPK groupI	57478.5	518	5.45	FALSE	FALSE	Cytoplasm	Nuclear export signal	Soluble	4	MQPDPQPHGPGREKAGAANAHHPRLPPPVTAPSVGRPASVLPHKTANVRDHYRIGKKLGQGQFGTTYLCVGKADGGEYACKSIPKRKLLFREDYEDVWREIQIMHHLSEHRNVVRICGAYEDALFVHIVMELCAGGELFDRIVAKGHYSERAAAQLIRTIVGVVEGCHSLGVMHRDLKPENFLFASTAEDAPLKATDFGLSVFYKPGDKFSDVVGSPYYVAPEVLQKCYGPEADVWSAGVILYILLCGVPPFWAETESGIFRQILRGKLDLESEPWPSISDSANDLVRNMLIRDPTKRFTAHEVLCHPWIVDDAVAPDKPIDSAVLSRLKHFSAMNKLKKMALRVIAESLSEEEIGGLKELFKMIDTDDSGTITYDELKNGLKRVGSDLMEPEIQALMD…
OcoarCPK29-L12	O.coarctata	CPK29	CPK groupIII	65244.8	583	6.98	TRUE	TRUE	Cell membrane	/	Peripheral|Lipid anchor	4	MGNCCVSRPSCKRRGCGSSGGARHRGGGGGRIVGGAGNMRCLSTVSSVSDAARAVMAEPVTVLQGKGALAGAEEMLRRYEIGEELGRGEFGVTRRCRDSETGEQLACKSISKRKLRSSVDVEDVRREVAIMRSLPAHANVVRLREAFEDADAVHLVMEVCEGGELFDRIVARGHYTERAAAAVMRTIMDVVQHCHKNGVMHRDLKPENFLYANASENSPLKVIDFGLSVCFKPGARFNEIVGSPYYMAPEVLKRNYGQEIDIWSAGVILYILLCGVPPFWAETDEGIAQAIIRSYIDFQREPWPKVSEHAKDLVRKMLDPNPYTRLTAQQVLEHPWIQNASAAPNIPLGEAVRSRLKQFTVMNKFKKKALLVVAEYLPTEELDAIRELFNMLDTNKKGH…
OcoarCPK27-L12	O.coarctata	CPK27	CPK groupI	71503.3	643	6.16	TRUE	TRUE	Cytoplasm|Cell membrane	/	Peripheral|Lipid anchor	4	MGNVCVGPCRSFSKNGLLGSIWRSRSTTASAPSQSTTTSRSIPVVLPSSPSSQEVAQPTQTAPPVPIVISEPATARQPSPQPNPEQQVPTNLPPPQQQPAPAPSSNTEQPQQRQQSRAKKPAHIKRISSAGLQVESVLRRKTENLKDKYSLGRKLGKGQFGTTYLCVDKATGREYACKSIAKRKLLTDEDVEDVRREIQIMHHLAGHPSIISIRGAYEDAVAVHVVMELCAGGELFDRIVRKGHYTERQAAELARVIVGVVESCHSLGVMHRDLKPENFLFVGNEEDAPLKTIDFGLSMFFRPGEVFNDVVGSPYYVAPEVLRKNYGQEADVWSAGVIIYILLCGVPPFWAGRHCRTSFHMVSTSRILKKFLIAVVVVVVAETEQGIFEQVLQGTLDFD…
Os18WRCPK1	Os18WR	CPK1	CPK groupII	58739.7	518	6.05	TRUE	FALSE	Cytoplasm|Cell membrane	Nuclear localization signal	Lipid anchor	4	MGNRTSRHHRAAPEQPPPQPKPKPQPQQQQQQWPRPQQPTPPPAAAPDAAMGRVLGRPMEDVRATYTFGRELGRGQFGVTYLVTHKATGKRFACKSIATRKLAHRDDIEDVRREVQIMHHLTGHRNIVELRGAYEDRHSVNLIMELCEGGELFDRIIARGHYSERAAAALCREIVAVVHSCHSMGVFHRDLKPENFLFLSKSEDSPLKATDFGLSVFFKPGEHFKDLVGSAYYVAPEVLKRNYGAEADIWSAGVILYILLSGVPPFWAESEDGIFDAVLRGHIDFSSEPWPSISNGAKDLVKKMLRQDPKERLTSAEILNHPWIREDGEAPDKPLDITVISRMKQFRAMNKLKKVALKVVAENLSDEEITGLKEMFRSLDTDNSGTITLEELRSGLPKL…
Os18WRCPK2	Os18WR	CPK2	CPK groupII	55359.8	501	5.55	TRUE	TRUE	Cytoplasm|Cell membrane	/	Lipid anchor	4	MGNCCPGSGDAEPASSDASTGNGSSSFKAGASPSSAPAQNKPPAPIGPVLGRPMEDVRSIYTIGKELGRGQFGVTSLCTHKATGQKFACKTIAKRKLSTKEDVEDVRREVQIMYHLAGQPNVVELKGAYEDKQSVHLVMELCAGGELFDRIIAKGHYTERAAASLLRTIVEIIHTCHSLGVIHRDLKPENFLLLSKDEDAPLKATDFGLSVFKDIVGSAYYIAPEVLKRSYGPEADIWSVGVILYILLCESEHGIFNSILRGQVDFTSDPWPRISASAKDLVRKMLNSDPKKRISAYEVLNHPWIKEDGEAPDTPLDNAVMNRLKQFRAMNQFKKAALRVIAGCLSEEEIRGLKEMFKSMDSDNSGTITVDELRKGLSKQGTKLTEAEVQQLMEAADAD…
Os18WRCPK3	Os18WR	CPK3	CPK groupIII	65065.5	589	6.32	TRUE	TRUE	Cell membrane	/	Lipid anchor	3	MGNCCRSPAAAAREDVKSSHFPASAGKKKPHQARNGGVGGGGGGGGGGGGGGGAGQKRLPVLGEEGCELIGGIDDKYALDRELGRGEFGVTYLCMDRDTKELLACKSISKRKLRTAVDVEDVRREVAIMRHLPKSASIVSLREACEDEGAVHLVMELCEGGELFDRIVARGHYTERAAANVTRTIVEVVQLCHRHGVIHRDLKPENFLFANKKENSPLKAIDFGLSIFFKPGEKFSEIVGSPYYMAPEVLKRNYGPEIDIWSAGVILYILLCGVPPFWAETEQGVAQAILRGNIDFKREPWPNVSENAKDLVRRMLEPDPKLRLTAKQVLEHPWLQNAKKAPNVPLGDIVKSRLKQFSRMNRFKRRALRVIADHLSAEEVEDIKEMFKAMDTDNDGIVS…
Os18WRCPK4	Os18WR	CPK4	CPK groupIV	67979.5	607	8.34	TRUE	TRUE	Cell membrane	/	Lipid anchor	4	MGACFSSHTATAAADGGSGKRQQRKGDHKGKLPDGGGGEKEKEAARVEFGYERDFEGRYQVGRLLGHGQFGYTFAATDRASGDRVAVKRIDKAKIPPLGVHSVTRFSLDKTSQESQLVLRYLQSSQDHPPDLTGLGALHQNVVNGLHFLIAEEAIPPMVRPVAVEDVKREVKILKELKGHENIVHFYNAFEDDSYVYIVMELCEGGELLDRILANFHSRTASRAIRPLLTGTFHFVRKNSRYSEKDAAVVVRQMLKVAAECHLHGLVHRDMKPENFLFKSTKEDSPLKATDFGLSDFIKPGKKFHDIVGSAYYVAPEVLKRRSGPESDVWSIGVITYILLCGRRPFWNKTEDGIFREVLRNKPDFRKKPWPGISSGAKDFVKKLLVKNPRARLTAAQAL…
Os18WRPPCK1	Os18WR	PPCK1	PPCKs	36822.8	344	6.8	FALSE	FALSE	Cytoplasm|Nucleus	Nuclear localization signal	Soluble	0	MEFTPKITGKTTSMSGELKRDYEIGEEIGRGRFGVVHRCTSRATGEAFAVKSVDRSQLADDLDRELAELEPKLAQLAAAGNPGVVQVHAVYEDDAWTHMVMDLCSGPDLLDWIRLRRGAPVPEPVAAAVVAQLAEALAHCHRRGVAHRDVKPDNILLDVVDDGIDGGGTPRARLADFGSAAWVGESGGSAEGLVGTPHYVAPEVVAGGEYGEKADVWSAGVVLYVLLSGGALPFGGETAAEVLASVLRGSVRFPPRLFAGVSPAAKDLMRRMMCRDTWRRFSAEQVLGKNNPTKSSKSSWISPHFPPSFRSKRTNHLIACRAVRNAGHPWIVSGGGARAMEQPT
Os18WRCPK5	Os18WR	CPK5	CPK groupI	60387.8	549	5.53	TRUE	TRUE	Cell membrane	/	Peripheral|Lipid anchor	4	MGNTCGVTLRSKYFASFRGASQRHDEAGYAPVATSAAAAAAADEPAGKKAPRGSAAAADAPHAASMKRGAPAPAELTANVLGHPTPSLSEHYALGRKLGQGQFGTTYLCTDLATGVDYACKSIAKRKLITKEDVEDVRREIQIMHHLAGHRNVVAIKGAYEDPQYVHIVMELCAGGELFDRIIERGQFSERKAAELTRIIVGVIEACHSLGVIHRDLKPENFLLANKDDDLSLKAIDFGLSVFFKPGQVFTDVVGSPYYVAPEVLRKCYGPEADVWTAGVILYILLSGVPPFWAETQQGIFDAVLKGVIDFDSDPWPVISDSAKDLIRRMLNPRPKERLTAHEVLCHPWICDHGVAPDRPLDPAVLSRIKQFSAMNKLKKMALRVIAESLSEEEIAGLK…
Os18WRPPCK2	Os18WR	PPCK2	PPCKs	29347.5	277	5.91	FALSE	FALSE	Cytoplasm|Nucleus	Nuclear localization signal|Nuclear export signal	Soluble	0	MSSGGELALRQEYVIGDEIGRGRFGTVRRCYAVATGEAFAVKSTPKAPLREAEAADALDLALAEQEPKVHLVASAPGPGASPHVVALHAAFEDDAAVHLVVDLCAGGDLLSLVSSRGRLPEHEAADLVAQLASALASCHRRGVAHRDVKPDNLLFDGGGVLKLGDFGSAGWFGDGRPMTGLVGTPYYVAPEVVAGREYGEKVDVWSAGVVLYMMLSGTLPFYGATAAEVFQCVLRGNLRFPPRAFASVSPEAKDLMRRMLCKDVSRRFSADQVLSTH
Os18WRCPK6	Os18WR	CPK6	CPK groupI	55399.8	499	5.25	FALSE	FALSE	Cytoplasm	/	Soluble	4	MPIRSHQQRLSSPTAVLGHETPALREVYTVGRKLGQGQFGTTYLCTQVSTGAEYACKSIAKRKLLSPEDVEDVRREIQIMHHLAGHGSVVTIQGAYEDNLYVHIVMELCEGGELFDRIVERGYFSERKAAEITRVIVGVVEACHSLGVMHRDLKPENFLLKESSSSSSLKAIDFGLSVFFKPGQVFSDVVGSPYYVAPEVLCKHYGPEADVWTAGVIVYILLSGVPPFWAETQQGIFDAVLRGSLDFDSDPWPTISDSAKDLIRRMLRSPPRERLTAHQVLCHPWVCDDGVAPDRPLAPAVLSRLKQFSAMNRLKKMALRVIARNLSEEELAGLKEMFKAMDTDASGAITFDELKEGLRRYGSNLREAEIRDLMDAADVDKSGTIDYDEFIAATVHLNK…
Os18WRCPK7	Os18WR	CPK7	CPK groupI	62168.6	552	5.36	TRUE	TRUE	Cytoplasm|Cell membrane	Nuclear export signal	Lipid anchor	3	MGNQCQNGTLGSDYHNRFPREHAVGYVQGDSYLDLKKFDDTWPEVNNFKPTAASILRRGLDPTSINVLGRKTADLREHYIIGRKLGQGQFGTTYLCTEINTGCEYACKTIPKRKLITKEDVEDVRREIQIMHHLSGHKNVVAIKDVYEDGQAVHIVMELCAGGELFDRIQEKGHYSERKAAELIRIIVSIVAMCHSLGVMHRDLKPENFLLLDKDDDLSIKAIDFGLSVFFKPGQVFTELVGSPYYVAPEVLHKRYGPESDVWSAGVILYVLLSGVPPFWAETQQGIFDAVLKGHIDFQSDPWPKISDSAKDLIRKMLSHCPSERLKAHEVLRHPWICENGVATDQALDPSVISRLKQFSAMNKLKKLALRVIAERLSEEEIAGLREMFKAVDTKNRGV…
Os18WRCRK1	Os18WR	CRK1	CRKs	63730.9	576	8.54	TRUE	TRUE	Cell membrane	Nuclear localization signal	Peripheral|Lipid anchor	0	MGLCHGKSAAVLEPTVEEEEEGATRVAEAAAAPAKPASPAPSAAAAAAAPAKPGTPKQHKFPFYLPSPLPASSYKGSPANSSVASTPARGGFKRPFPPPSPAKHIRALLARRHGSVKPNEASIPESGEPGVALDKGFGFSRHFAAKYELGREVGRGHFGYTCAATCKKGELKGDDVAVKVIPKAKMTTAIAIEDVRREVRILSSLAGHSNLVQFYDAYEDEENVYIVMELCKGGELLDRILARGGKYSEEDAKVVMRQILSVASFCHLQGVVHRDLKPENFLFSSKDENSAMKVIDFGLSDFVKPDERLNDIVGSAYYVAPEVLHRSYGTEADMWSIGVIVYILLCGSRPFWARTESGIFRAVLKADPSFEEAPWPTLSAEAKDFVRRLLNKDYRKRMT…
Os18WRCPK9	Os18WR	CPK9	CPK groupIII	69656.6	626	8.75	TRUE	TRUE	Cytoplasm	/	Lipid anchor	4	MGNTCCVAPATTDEVGAPPRDHHHAAKKSPAPSATTTTATRQRHGQEPKPKPKPRARAKPNPYDWAPPRVLPARGGAAASAVRVLEGVVPHHPRLRVTDKYQLGRELGRGEFGVTHLATDRATRERLACKSIPKRRLRTAVDVADVRREVAIMASLPDHPALVRLRAAYEDADAVHLVMELCDGGELFDRIVARGRYTERAAAAAARTVAEVVRACHAHGVMHRDLKPENFLYAGKAEDAQLKAIDFGLSVFFRPGERFREIVGSPYYMAPEVLRRDYGPEVDIWSAGVILYILLCGVPPFWAETEQGVARAILRGAADFDREPWPRISRAAKSLVRQMLDVDPRRRPTAQQVLDHPWLHHAARAPNVPLGDVVRARLKQFSLMNRLKKKAMRVRGVRA…
Os18WRCPK10	Os18WR	CPK10	CPK groupI	65862.1	599	5.45	TRUE	TRUE	Cytoplasm|Cell membrane	/	Peripheral|Lipid anchor	4	MGNTCVGPSISKNGFFQSVSTVLWKARQDGDDALPGANGAPDGGGQGRLPAPPPPTSDAPLAVQNKPPEHVKIVSTTDTASAEQDASKSSAGSDSGEAARPRPRVPPVKRVSSAGLLVGSVLKRKTESLKDKYSLGRKLGQGQFGTTYLCVERATGKEFACKSILKRKLVTDDDVEDVRREIQIMYHLAGHPNVISIRGAYEDAVAVHLVMELCAGGELFDRIVQKGHYTERKAAELARVIVGVVEVCHSMGVMHRDLKPENFLFADQTEEAALKTIDFGLSIFFRPGQVFTDVVGSPYYVAPEVLKKKYGQEADVWSAGVIIYILLCGVPPFWAENEQGIFEEVLHGRLDFQSEPWPSISEGAKDLVRRMLVRDPKKRLTAHEVLRHPWVQVGGLAPD…
Os18WRCPK11	Os18WR	CPK11	CPK groupI	63377.1	578	5.24	TRUE	TRUE	Cell membrane	/	Peripheral|Lipid anchor	4	MGNNCVGPSAAGQNGFFANVALWRPRPADAAPPALPPPSSAPSDQAPEPVTIPPSEHSSHHSSRSTDPSTPTSAAEQPANKAAPKVKRVQSAGLLADSVLKRDVNTARLKDLYTIGKKLGQGQFGTTYLCVEKATGREFACKSIAKRKLLTQEDVEDVRREIQIMHHLAGHANVVSIVGAYEDAVAVQLVMELCAGGELFDRIIQRGHYSEKAAAQLARVIVGVIEACHSLGVMHRDLKPENFLFIHQKEDSPLKAIDFGLSIFFKPGETFTDVVGSPYYVAPEVLMKHYGREVDVWSAGVIIYILLSGVPPFWDESEQGIFEQVLKGDLDFSSEPWPNISESAKDLVRKMLIRDPKKRLTAHEALCHPWVCVDGVAPDKPLDSAVLSRLKQFSAMNKL…
Os18WRCPK8	Os18WR	CPK8	CPK groupIII	60658.1	538	6.18	TRUE	TRUE	Cell membrane	Nuclear localization signal	Lipid anchor	4	MGNCCGTPATAEEGGKRRRRGKQKKANPFTVAYNRAPSSAGAAAGRPGLMVLRDPTGRDLGARYELGGELGRGEFGITYLCTEAETGDRYACKSISKRKLRTPVDVEDVRREVEIMRHMPSHPNIVSLRAAYEDEDNVHLVMELCEGGELFDRIVARGHYTERAAAAVTRTIVEVVQMCHRHGVMHRDLKPENFLYANKKDSSPLKAIDFGLSVFFRPGERFTEIVGSPYYMAPEVLKRHYGPEVDVWSAGVILYILLCGVPPFWAETEQGVAQAIIRSVVDFKREPWPRVSEPAKDLVKRMLDPNPMTRLTAEQVLEHPWLHDSKKMPDIPLGDAVRARLQQFAAMNKLKKKALKVIAEHLSAEEAADIKDMFDKMDVSKNGQLTFEDFKAGIRKLGN…
Os18WRPPCK3	Os18WR	PPCK3	PPCKs	30626.7	285	5.54	FALSE	FALSE	Cytoplasm|Nucleus	Nuclear localization signal	Soluble	0	MSEELKRDFEIGEEIGRGRFGVVHRCASRSTGEAYAVKSVDRSRLSDDLDRSLAALEPKLARLAAAGNPGVVQVHAVYEDDDWTHTVMDLCTGPDLLDWVRLRCGQPVPEPDAAAVVAQIAEALALCHRRGVAHRDVKPDNVLLDATGDGPPRVRLADFGSAAWVGDGISAEGLVGTPHYVAPEVVAGGEYGEKADVWSAGVVMYVLLTGGALPFGGETASDVFAAVLRGNLRFPPRLFSGVSPAAKDLMRRMMCRDVYRRFSAEQVLRHPWIVSGGGARDVQPT
Os18WRCPK12	Os18WR	CPK12	CPK groupII	59561.6	533	6.24	TRUE	TRUE	Cell membrane	/	Peripheral|Lipid anchor	4	MGNCFTKTYEIPITSGTMRRPASTAERSKARGGDEPGTWRRPSFPRHGAPPHRPPTGSSSAAGALSRRASGGGGEMGPVLQRAMVSVRSLYQLDRKLGSGQFGTTYLCTERATGNRYACKSVSKRKLVRRTDVDDVRREITILQHLSGQPNIAEFRGAYEDNDHVHLVMEFCSGGELFDRITAKGSYSERQAAAVCRDILTVVHVCHFMGVIHRDLKPENFLLASADDDAPLKAIDFGLSVFIEEGKVYKDIVGSAYYVAPEVLQRNYGKEADIWSAGVILYILLCGTPPFWAETEKGIFDAILVNQVDFSTSPWPSISESAKDLIRQMLHRDPQKRITASQALEHRWLKEGGASDRPIDSAVLSRMKQFKAMNKLKQLALKVIAENLSPEEIKGLKQM…
Os18WRCPK13	Os18WR	CPK13	CPK groupI	63436.2	572	5.45	TRUE	TRUE	Cytoplasm|Cell membrane	/	Peripheral|Lipid anchor	4	MGNACGGSLRSKYLSFKQTASQRHDTDDNNNAAAADSPKKPSRPPAAAKTDDHPVSASAPAAAMRRGQAPADLGSVLGHPTPNLRDLYAMGRKLGQGQFGTTYLCTELSTGVDYACKSISKRKLITKEDIEDVRREIQIMHHLSGHKNVVAIKGAYEDQLYVHIVMELCAGGELFDRIIQRGHYSERKAAELTRIIVGVVEACHSLGVMHRDLKPENFLLANKDDDLSLKAIDFGLSVFFKPGQTFTDVVGSPYYVAPEVLLKHYGPEADVWTAGVILYILLSGVPPFWAETQQGIFDAVLKGFIDFDSDPWPVISESAKDLITKMLNPRPKERLTAHEVLCHPWIRDHGVAPDRPLDPAVLSRIKQFSAMNKLKKMALRVIAESLSEEEIAGLKEMFQ…
Os18WRCPK16	Os18WR	CPK16	CPK groupIII	68343.3	610	8.13	TRUE	TRUE	Cell membrane	/	Lipid anchor	4	MGNCCRSPAAAAREDVKTSHFPASTGGGKKKPHQARNGGGGGGGGGGGGWEKKRLSVLGEEGSEVNGGIEEKYALDRELGRGEFGVTYLCMDRCSRELLACKSISKRKLRTPVDVEDVRREVAIMRHLPRSASIVSLREACEDDGAVHLVMELCEGGELFDRIVARGHYTERAAAAVTRTIVEVVQLCHRHGVIHRDLKPENFLFANKKENSPLKAIDFGLSIFFKPGEKFSEIVGSPYYMAPEVLKRNYGPEIDIWSAGVILYILLCGVPPFWAALLFCKFLPSKIAETEQGVAQAILRGNIDFKREPWPNVSDNAKDLVRQMLQPDPKLRLTAKQVLVRNWLLMNVENSMRCLIVAINSRWKQLRRYTQTVIYRLGTQDSCFTSVVAEHTWLQNAKK…
Os18WRCCaMK	Os18WR	CCaMK	CCaMK	53260.1	479	5.53	FALSE	FALSE	Cytoplasm	/	Peripheral|Soluble	3	MSKTESRKLSDDYEVVDVLGRGGFSIVRRGVSKSEEKTQVAIKTLRRLGPAMAGMKQGTKPVPGSGLPMWKQVSISDALLTNEILVMRRIVESVAPHPNVINLHDVYEDVHGVHLVLELCSGGELFDRIVGRDRYSEFDAACVIRQIASGLEALHKASIVHRDLKPENCLFSDKDEKSTLKIMDFGLSSVEDFSDPIVALFGSIDYVSPEALSRQEVSAASDMWSVGVILYILLSGCPPFHAATNREKQQRILQLLRHPWVIGDCAKQDLMDAEVVSKLQKFNARRKLRAAAIASVLSCKVALRTKRLRNLLGTHDLTSEELDNLRLHFGRICADGENATLSEFEQVLRAMKMDSLIPLAPRVFDLFDNNRDGTVDMREILCGFSSLRNSRGDDALRLC…
Os18WRCPK14	Os18WR	CPK14	CPK groupII	60368.2	547	5.71	TRUE	TRUE	Cytoplasm	/	Lipid anchor	4	MGNCCPPGSSSEPDPPPASSGSSRPAGSAGAAASPATISPSAAPAPAKPPAPIGPVLGRPMEDVKSIYTVGKELGRGQFGVTSLCTHKATGQRFACKTISKRKLSTKEDVEDVRREVQIMYHLAGQPGVVELKGAYEDKHAVHLVMELCAGGELFDRIIAKGHYTEHAASSLLRTIVEIIHTCHSMGVIHRDLKPENFLLLSKDEHAPLKATDFGLSVFFKEGLHQFLHCCSLLELIIIVVINGVPIAGEVFRDIVGSAYYIAPEVLKRSYGPEADIWSIGVMLYILLCGVPPFWAGKLLLFIAMDLVRRMLHSDPKQRISAYDVLSEYPSLYAEHPKSFNTLNFSDHPWIKEDGEAPDTPLDNAVLGRLKQFRAMNQFKKAALRVIAGCLSEEEIRGL…
Os18WRCPK15	Os18WR	CPK15	CPK groupII	61890	549	5.94	TRUE	FALSE	Cell membrane	/	Lipid anchor	4	MGARASRHRQSPDQSQSQSPSPHHKHHHHHQTTRAPKPKPKPQPPPPQQPRSQPPPPPRHQPQQAPQQAAAEDGVGRVLGRPMEDVRATYTFGRELGRGQFGVTYLATHKPTGRRYACKSIAARKLARPDDLDDVRREVHIMHHLTGHRNIVELRGAYEDRHSVNLVMELCEGGELFDRIIARGHYSERAAAALCREIVSVVHSCHSMGVMHRDLKPENFLFLNKREDSPLKATDFGLSVFFKPGEQFRDLVGSAYYVAPEVLKRLYGAEADIWSAGVILYILLSGVPPFWAENEDGIFDAVLQGHIDFSSEPWPSISSGAKDLVKRMLRQDPKERLTAAEILNHPWIREDGEAPDKPLDITVISRMKQFRAMNKLKKVALKVVAENLSEEEIVGLKEM…
Os18WRPEPRK2	Os18WR	PEPRK2	PEPRKs	115829	1051	5.53	FALSE	FALSE	Cytoplasm	/	Soluble	0	MAAAGGGGDAKYNSYKAAGLRGAILEAAHVSCLEDRYALGPQLGWGQFGVIRSCSDMVTGEALACKSIAKDRLVSPDDVRGVKLEIEVMARLSGHPNVVDLKAVYEDEASVHLVMELCAGGELFHRLEERGCFSEHEAAALFRYLMEVVAHCHSKGIVHRDLKPENILLVSKSPSSPIKLADFGLATYIQPGRSLSGMVGSPFYIAPEVLAGGYNEAADVWSAGVILYILLSGIPPFWGKTKSKIFECIRSTELRFPSDPWDKVSDSAKELITEMLRRDPRQRLTAKQSIPGYKIMPTNPKILVDIAMRSISEERTPAHVRSRRRWRHAAAISSFSAFVAENAPSCALSGFSFGGVCEPCNAVFPSPVASMPSFSFFCGQEPGEPESSPDGDALGEKAH…
Os18WRCRK2	Os18WR	CRK2	CRKs	64301.3	580	9.21	TRUE	TRUE	Cytoplasm|Cell membrane	Nuclear localization signal	Peripheral|Lipid anchor	0	MGQCYGKGASGRTADDEGGVVTEHQSPPPANGLPSTPPRQQAQAQAQQVGTPRRRGSKSGSTTPGHQTPGVAWPSPYPSGGASPLPAGVSPSPARSTPRRFFKRPFPPPSPAKHIKATLAKRLGGGKPKEGTIPEEGGVGAGGGGGGAADGAETERPLDKTFGFSKNFGAKYELGKEVGRGHFGHTCSAVVKKGEYKGQTVAVKIIAKAKMTTAISIEDVRREVKILRALSGHNNLVKFYDACEDGLNVYIVMELCEGGELLDRILARDENAPMKLIDFGLSDFIRPDERLNDIVGSAYYVAPEVLHRSYSMEADIWSIGVITYILLCGSRPFWARTESGIFRSVLRADPNFDDSPWPTVSAEAKDFVKRFLNKDYRKRMTAVQALTHPWLRDEQRQIP…
Os18WRCPK17	Os18WR	CPK17	CPK groupI	62619.1	568	5.61	TRUE	TRUE	Cell membrane	/	Peripheral|Lipid anchor	4	MGNTCVGPSSAADRHGFFHSVSLAVLWRPGGRAEPSQPPGYPPRESSHSSVTSSTAPERVTIADSDLSSSTPNKGGNKPKVRRVQSAGLLADSVLKRDSERLKDLYTLGKKLGQGQFGTTYQCVEKATGKVLACKSIAKRKLVSEEDVEDVRREIQIMHHLAGHPSVVSIVGAYEDAVAVHLVMELCAGGELFDRIVQRGHYSEKAAAQLARVIIGVVEACHSLGVMHRDLKPENFLFVNHKEDSPLKTIDFGLSIFFKPGENYSDVVGSPYYVAPEVLMKHYGREVDVWSAGVIIYILLSGVPPFWDESEQGIFEKVLKGDLDFSSDPWPAISDSAKDLVRKMLNRDPRKRLTAHEALCHPWVCVDGVAPDKPLDSAVLTRLKQFSAMNKLKKMALRV…
Os18WRCPK18	Os18WR	CPK18	CPK groupIV	60713.6	540	8.42	TRUE	TRUE	Cell membrane	Nuclear localization signal	Lipid anchor	4	MGLCSSSSARRDAGTPGGGNGAGNKDNAGRKGIVACGKRTDFGYDKDFEARYALGKLLGHGQFGYTFAAVDRRSSERVAVKRIDKNKMVLPVAVEDMIIMCILLWSKSWKNSQMFMKSVEVYLSITIKCLSELFMALAKLKEGTVQANEDLTLLHVFDRLCEGGELLDRILAKKDSRYSEKDAAVVVRQMLKVAAECHLHGLVHRDMKPENFLFKSTKEDSSLKATDFGLSDFIRPGKHFRDIVGSAYYVAPEVLKRKSGPESDVWSIGVITYILLCGRRPFWDKTEDGIFKEVLKNKPDFRRKPWPNITPCAKDFVQKLLVKDPRARLTAAQALSHEWVREGGQASDIPLDISVLHNMRQFVKYSRFKQFALRALASTLNAEELSDLRDQFNAIDVDK…
Os18WRCPK19	Os18WR	CPK19	CPK groupII	59480.8	533	5.84	TRUE	TRUE	Cell membrane	Nuclear localization signal	Lipid anchor	4	MGSCCSRATSPDSGRGGANGYGYSHQTKPAQTTPSYNHPQPPPPAEVRYTPSAMNPPVVPPVVAPPKPTPDTILGKPYDDVRSVYSLGKELGRGQFGVTYLCTEIASGKQYACKSISKRKLVSKADKEDIRREIQIMQHLSGQQNIVEFRGAYEDKSNVHVVMELCAGGELFDRIIAKGHYSERAAATICMAVVNVVNICHFMGVMHRDLKPENFLLATKEENAMLKATDFGLSVFIEEGKMYRDIVGSAYYVAPEVLRRNYGKEIDVWSAGVILYILLSGVPPFWAETEKGIFDAILQGEIDFESQPWPSISESAKDLVRKMLTQDPKKRITSAQVLQHPWLRDGEASDKPIDSAVLSRMKQFRAMNKLKKMALKVIASNLNEEEIKGLKQMFTNMDT…
Os18WRCPK20	Os18WR	CPK20	CPK groupIII	62408.1	550	7	TRUE	TRUE	Cell membrane	/	Peripheral|Lipid anchor	4	MGNCCVTPEGSGRGRKKQQQEQKQKQKEPKQQQQQQKKGKKPNPFSIEYNRSSAPSGHRLVVLREPTGRDIAARYELGGELGRGEFGVTYLCTERETGDAYACKSISKKKLRTAVDIEDVRREVDIMRHLPKHPNIVTLRDTYEDDNAVHLVMELCEGGELFDRIVARGHYTERAAALVTRTIVEVVQMCHKHGVMHRDLKPENFLFANKKETAALKAIDFGLSVFFTPGERFTEIVGSPYYMAPEVLKRNYGPEVDVWSAGVILYILLCGVPPFWAETEQGVAQAIIRSVIDFKRDPWPRVSDNAKDLVKGMLNPDPRRRLNAQQVLDHPWLQNIKKAPNVNLGETVKARLQQFSVMNKFKKHALRVIAEHLSVEEVAGIKDMFEKMDLNKDNMINFD…
Os18WRCRK3	Os18WR	CRK3	CRKs	70455.8	630	8.96	TRUE	TRUE	Cytoplasm	/	Peripheral|Lipid anchor	0	MGGCHAKPLTHEEADGACSPPRERPQPPATPPRGSGAATPAWKTKPWASPFFGFSTPSPSPAHHLFSASSPRRSPAPSAPTTPARRLLRLPFPPPSPAKHIRQALARRHGPPRPPIPEEGGDVEGEGGRGLDKGFGFNKGFAAKYDMGDEVGRGHFGYTCAAKIKKGARKGDAVAVKVIPKAKMTTSIAIEDVRREVKILKALAGHKNLVQFYDAYEDNDNVYIVMELCEGGELLDRILSRGGKYSEDDAKAVLVQILNVVSFCHIQGVVHRDLKPENFLFTSKDENSQLKAIDFGLSDFVKPDERLNDIVGSAYYVAPEVLHRCYSTEADVWSIGVIAYILLCGSRPFWARTESGIFRSVLKADPSYNEAPWPSLTLEAMDFVKRLLCKDPRRRMTAA…
Os18WRCRK4	Os18WR	CRK4	CRKs	77586.1	704	8.48	TRUE	TRUE	Cytoplasm|Cell membrane	/	Peripheral|Lipid anchor	1	MGLCHGKPSQIPEPEAEEAAAAAGVAVAGAASPGPAAAAAAAAAAKPGTPKQPKFPFYLPSPLPASSYKSSPANSSVASTPARGGLKRPFPPPSPAKHIRALLARRHGSVKPNEAPIPEGGETEVGLDKGFGFSKHFFAKYELGDEVGRGHFGYTCSAKAKKGDHKGHDVAVKVIPKAKYLVERWLIQARGYWKKGATFSRHFVFVLAPGVLVIIVGSIDWLHAMLMVSTLVEFLVPPPSFVLTLPSSGSGRVNGADDPLWIDLQMTTAIAIEDVRREVRILSSLTGHSNLVQFYDAFEDEDNVYIVMELCKGGELLDRILARGGKYSEEDAKVVMVQILSVVSFCHLQGVVHRDLKPENFLFTSKDENSALKVIDFGLSDFVKPDERLNDIVGSAYYV…
Os18WRCPK21	Os18WR	CPK21	CPK groupIII	63262.5	577	6.03	TRUE	TRUE	Cell membrane	/	Lipid anchor	4	MGGCYSAYASSRKLRGRISKISLVIPDPVPDAEAASPRKDGVDGDGDDVRGGGGGCDDGGDVVAIATTTADEFARRYVLGKELGRGEFGVTRRCSDAATGEALACKTIRKHRRLAPPRVTAAKAAAAHGEDVKREVAIMRRMSSASSSRGGGAASSAAVVRLREACEDAADGSVHLVMELCEGGELFDRIVARGHYSERAAANIFRTIVDVVQLCHSNGVIHRDLKPENFLFANKSEDSPLKVIDFGLSVFFKPGTSIFSKISTSHRDRFTEVVGSAYYMAPEVLRRSYGPEVDVWSAGVILYILLCGVPPFWGDNDEKIAQAILRGAIDFNREPLPRVSANAKDLVRRMLDPNPSTRLTAKQVLEHPWLKNADTAPNVSLGDAVRARLQQFSAMNKFK…
Os18WRPEPRK1	Os18WR	PEPRK1	PEPRKs	49039.2	453	8.83	FALSE	FALSE	Nucleus	Nuclear localization signal	Soluble	0	MESSLPRKRKGARSACSLVGSSHEPTTVARKRACREPKPRPEKKKKDPSSDDASGRGGGGGVVQTAPPASGRAAPESPSRGLKRKLGCIESATRMGRKKRLESEYELGAEIGQGKFGSVRICRAKVGGEEFACKALPKNGEETVHREVEIMQHLSGHPGIVTLKAVFEDADKFYLVMELCGGGRLLDEMAREGKFSEQRAAIVIKDLMSVVKYCHEMGVVHRDIKPENILLTKAGKIKLADFGLAARVADGQKLSGIAGSPAYVAPEVLSGCYSEKVDVWGAGVLLHVLLHGSLPFQGGSLDAVFEAIKTVELDFHSGPWESISSLARDLISRMLNRDVPSRITADEVLSHPWVVFYTECPLKAVTANLSITNNIVAPRITWDRIRLHCESISSDSSSQ…
Os18WRCPK22	Os18WR	CPK22	CPK groupIII	79672.2	729	6.27	FALSE	TRUE	Cell membrane	/	Peripheral|Lipid anchor	4	MATQLCNEQESVDKSSTFDGTISTAGDGGCDSLSGTTLTQWAAAFSCDRKPARHCERIEVPPSICEIITEMPLAPGPSMGPPRPIRPTRRSAETNGQPRSLLDPCGFPFALRARREEAGEGEATRGKRGEEAGGSKASICGVGVGVGDAMGGCSSAFAVSTRMIRFSRGRVPAAILPVTSNDEPCCSCSPENNNKNNDGGGGGCDGGEHQKGKSWRRWQYRRCGGGGGGGGGRKNAILGDAADVKTAAGFAERYRLGAELGRGEFGVTRRCSDAATGEALACKTIRRKRLRRCRGDAEDVRREVEILRRISALGAGADSVVRLRDACEDSDGVHLVMELCEGGELFDRIFARGHYTERAAAKLARTIVGVLCHENGVMHRDLKPENFLFANKSEDSPLK…
Os18WRCRK5	Os18WR	CRK5	CRKs	73746.4	665	9.21	TRUE	TRUE	Cell membrane	/	Peripheral|Lipid anchor	0	MGQCYARNVPVDGEGGGGVVTTTTTTTISVSASAAGEEVEVGRGGGGGGGRRSGRPSPAGTPRRRGATPARSSVAGSPWAGSPLPEGIAPSPAPSATTPRRFFRRPFPPPSPAKHIKASLARRLGQRSPATAQAQQAAKPPAEVPIPEHGGGGGAAAGEVERELDKSFGYDRHFAAKYELGKEVGRGHFGHTCLARARKGDMRGQLLAVKVISKAKMTTAISIEDVRREVKILKALSGHSNLVKFYDACEDALNVYIIMELCEGGELLDRILSRGGRYTEEDAKVIVEQILNVVSFCHLQGVVHRDLKPENFLFSTRDDHSPMKIIDFGLSDFIRPDERLNDIVGSAYYVAPEVLHRSYSTEADMWSIGVITYILLCGSRPFWARTESGIFRSVLRADP…
Os18WRCPK23	Os18WR	CPK23	CPK groupI	54617	483	5.23	TRUE	TRUE	Cytoplasm	Nuclear export signal	Lipid anchor|Soluble	3	MGNSCQNGTYGNNYQNSNRFQNDRFASRYVDGNDTEDCYSGSSRASLAGALRQGLNLKSPVLGYKTPNVRELYTLGRELGQGQFGKTYLCTEISTGCQYACKTILKSNLRCVSDIEDVRREIQIMHHLSGQKNIVTIKDTYEDEQAVHIVMELCAGGELFSKIQKRGHYSERKAAELIKIIVGIIETCHSHGVMHRDLKPENFLLLDADDEFSVKAIDFGLSVFFRPGQVFREVVGSPYYIAPEVLEKRYGPEADIWTAGVILYVLLTGVPPFWAEHPWICDNGVATNRALDPSVLPRLKQFSAMNRLKKLSLQIIAERLSEEEIVGLREMFKAMDTKNRSVVTFGELKGLKRYSSVFKDTEINDLMEAADDTTSTINWEEFIAAAVSLNKIEREKHLM…
Os18WRCPK25	Os18WR	CPK25	CPK groupII	59433.6	541	5.9	TRUE	TRUE	Cytoplasm|Cell membrane	/	Lipid anchor	4	MGQCCTGGGKAVAGDEAEPGTSKAAPPSRGTSSKNGSAKQQPCSPAAKAAATEAAAAASSSKKPAGPIGEVLERPMEEVRTTYSIGKELGRGQFGVTHLCTHKATGEKLACKTIAKRKLANKEDVDDVRREVQIMHHLSGQPNIVDLRGAYEDKHNVHLVMELCAGGELFDRIIARGHYTERAAAALLRAIVGIVHTCHSMGVIHRDLKPENFLLLSKGDDAPLKATDFGLSVFFKEGEVFRDIVGSAYYIAPEVLKRKYGPEADIWSIGVMLYIFLAGVPPFWAESENAIFAAILRGQIDLASEPWPKISSGAKDLVRKMLNINPKERLTAFQVLNHPWIKEDGDAPDVPLDNVVLNRLKQFRAMNQFKKAALRIIAGCLSEEEIKGLKEMFKNIDKD…
Os18WRCPK24	Os18WR	CPK24	CPK groupI	56672.4	513	5.22	FALSE	FALSE	Cytoplasm	Nuclear export signal	Soluble	4	MQPDPSGSGGDGNANAKAKLAPPPVTAAGGRPVSVLPHKTANVRDHYRIGKKLGQGQFGTTYLCVDKASGGEFACKSIPKRKLLCREDYEDVWREIQIMHHLSEHPNVVRIRGAYEDALFVHIVMELCAGGELFDRIVAKGHYTERAAAQLIRTIVAVVEGCHSLGVMHRDLKPENFLFASAAEDAPLKATDFGLSMFYKPGDKFSDVVGSPYYVAPEVLQKCYGPESDVWSAGVILYILLCGVPPFWAETEAGIFRQILRGKLDFESEPWPSISDSAKDLVRNMLCRDPTKRLTAHEVLCHPWIVDDAVAPDKPIDSAVLSRLKHFSAMNKLKKMALRVIAESLSEEEIGGLKELFKMIDTDDSGTITFDELKEGLKRVGSELTEHEIQALMEAADID…
Os18WRCPK26	Os18WR	CPK26	CPK groupII	57125	521	5.78	TRUE	TRUE	Cell membrane	/	Lipid anchor	3	MGQCCTGGGKAVAGDEAEPGTSKAAPPSRGTSSKNGSAKQQPCSPAAKAAATEAAAAASSSKKPAGPIGEVLERPMEEVRTTYSIGKELGRGQFGVTHLCTHKATGEKLACKTIAKRKLANKEDVDDVRREVQIMHHLSGQPNIVDLRGAYEDKHNVHLVMELCAGGELFDRIIARGHYTERAAAALLRAIVGIVHTCHSMGVIHRDLKPENFLLLSKGDDAPLKATDFGLSVFFKEGEVFRDIVGSAYYIAPEVLKRKYGPEADIWSIGVMLYIFLAGVPPFWAESENAIFTAILRGQIDLASEPWPKISSGAKDLVRKMLNINPKERLTAFQVLNHPWIKEDGDAPDVPLDNVVLNRLKQFRAMNQFKKAALRIIAGCLSEEEIKGLKEMFKNIDKD…
Os18WRCPK28	Os18WR	CPK28	CPK groupI	57989	526	5.47	FALSE	FALSE	Cytoplasm	Nuclear export signal	Soluble	4	MQPDPQPHGRGREKAAGAGPRLPPPVTAPSVGRPASVLPHKTANVRDHYRIGKKLGQGQFGTTYLCVGKPDGGEYACKSIPKRKLLCREDYEDVWREIQIMHHLSEHPNVVRIRGAYEDALFVHIVMELCAGGELFDRIVAKGHYTERAAALLIRTIVGVVEGCHSLGVMHRDLKPENFLFASTAEDAPLKATDFGLSVFYKPGDKFSDVVGSPYYVAPEVLQKIYGPEADVWSAGVILYILLCGVPPFWAETESGIFRQILRGKLDLESDPWPSISDSAKDLVRNMLIRDPTKRFTAHEVLCHPWIVDDAVAPDKPIDSAVLSRLKHFSAMNKLKKMALRVIAESLSEEEIGGLKELFKMIDTDNSGTITYDELKNGLKRVGSDLMEPEIQALMDAAD…
Os18WRCPK29	Os18WR	CPK29	CPK groupIII	62902.9	563	6.75	TRUE	TRUE	Cell membrane	/	Peripheral|Lipid anchor	4	MGNCCVSRPSGADKRRRCGSSTAPHTRGGRRVIGAANMRCLSTVSSVSDAARAVMSNEPATVLGNSGSSGNGGVMAAEEMLRRYEIGEELGRGEFGVTRRCRDAVTGERLACKSISKRKLRSSVDVEDVRREVAIMRSLPAHANVVRLREAFEDADAVHLVMEVCEGGELFDRIVARGHYTERAAAAVMRTIMDVVQHCHKNGVMHRDLKPENFLYANASENSPLKVIDFGLSVCFKPGARFNEIVGSPYYMAPEVLKRNYGQEIDIWSAGVILYILLCGVPPFWAETDEGIAQAIIRSHIDFQREPWPKVSDNAKDLVRRMLDPNPYTRLTAQQNEEHPWIQNASAAPNIPLGEAVRSRLKQFTVMNKFKKKALLVVAEYLPTEELDAIRELFNMLDT…
Os18WRCPK27	Os18WR	CPK27	CPK groupI	67580.7	612	5.81	TRUE	TRUE	Cytoplasm|Cell membrane	/	Peripheral|Lipid anchor	4	MGNVCIGPRRNFAKNGLLGILRPRHAAPSSPSQPTTTSRSIPVVLPSAPSSKPPPPTQTAPPVPVVISEPPPPQPQPEPQPAAPSQPPPPQEQPSPPPPASSNTTQQPPPPQQRQQSRAKKPAHIKRISSAGLQVESVLRRKTENLKDKYSLGRKLGQGQFGTTYLCVDKANGGEYACKSIAKRKLLTDEDVEDVRREIQIMHHLAGHPNIISIRGAYEDAVAVHVVMELCAGGELFDRIVRKGHYTERQAAGLARVIVAVVESCHSLGVMHRDLKPENFLFVGNEEDAPLKTIDFGLSMFFRPGEVFTDVVGSPYYVAPEVLKKSYGQEADVWSAGVIIYILLCGVPPFWAETEQGIFEQVLHGTLDFESDPWPNVSDGAKDLLRKVLVRDPKKRLTA…
OsCX20CRK5	OsCX20	CRK5	CRKs	74341.2	670	9.29	TRUE	TRUE	Cell membrane	/	Peripheral|Lipid anchor	0	MGQCYARNVPVDGEGGGGVVTTTTTTTISVSASAAGEEVEVGRGGGGGGGRRSGRPSPAGTPRRRGATPARSSVAGSPWAGSPLPEGIAPSPAPSATTPRRFFRRPFPPPSPAKHIKASLARRLGQRSPATAQAQQAAKPPAEVPIPEHGGGGGAAAGEVERELDKSFGYDRHFAAKYELGKEVGRGHFGHTCLARARKGDMRGQLLAVKVISKAKMTTAISIEDVRREVKILKALSGHSNLVKFYDACEDALNVYIIMELCEGGELLDRILSRGGRYTEEDAKVIVEQILNVVSFCHLQGVVHRDLKPENFLFSTRDDHSPMKIIDFGLSDFIRPDERLNDIVGSAYYVAPEVLHRSYSTEADMWSIGVITYILLCGSRPFWARTESGIFRSVLRADP…
OsCX20CPK23	OsCX20	CPK23	CPK groupI	54632	483	5.19	TRUE	TRUE	Cytoplasm	Nuclear export signal	Lipid anchor|Soluble	3	MGNSCQNGTYGNNYQNSNRFQNDRFASRYVDGNDTEDCYSGSSRASLAGALRQGLNLKSPVLGYKTPNVRELYTLGRELGQGQFGKTYLCTEISTGCQYACKTILKSNLRCVSDIEDVRREIQIMHHLSGQKNIVTIKDTYEDEQAVHIVMELCAGGELFSKIQKRGHYSERKAAELIKIIVGIIETCHSHGVMHRDLKPENFLLLDADDEFSVKAIDFGLSVFFRPGQVFREVVGSPYYIAPEVLEKRYGPEADIWTAGVILYVLLTGVPPFWAEHPWICDNGVATERALDPSVLPRLKQFSAMNRLKKLSLQIIAERLSEEEIVGLREMFKAMDTKNRSVVTFGELKGLKRYSSVFKDTEINDLMEAADDTTSTINWEEFIAAAVSLNKIEREKHLM…
OsCX20CPK25	OsCX20	CPK25	CPK groupII	57125	521	5.78	TRUE	TRUE	Cell membrane	/	Lipid anchor	3	MGQCCTGGGKAVAGDEAEPGTSKAAPPSRGTSSKNGSAKQQPCSPAAKAAATEAAAAASSSKKPAGPIGEVLERPMEEVRTTYSIGKELGRGQFGVTHLCTHKATGEKLACKTIAKRKLANKEDVDDVRREVQIMHHLSGQPNIVDLRGAYEDKHNVHLVMELCAGGELFDRIIARGHYTERAAAALLRAIVGIVHTCHSMGVIHRDLKPENFLLLSKGDDAPLKATDFGLSVFFKEGEVFRDIVGSAYYIAPEVLKRKYGPEADIWSIGVMLYIFLAGVPPFWAESENAIFTAILRGQIDLASEPWPKISSGAKDLVRKMLNINPKERLTAFQVLNHPWIKEDGDAPDVPLDNVVLNRLKQFRAMNQFKKAALRIIAGCLSEEEIKGLKEMFKNIDKD…
OsCX20CPK24	OsCX20	CPK24	CPK groupI	56672.4	513	5.22	FALSE	FALSE	Cytoplasm	Nuclear export signal	Soluble	4	MQPDPSGSGGDGNANAKAKLAPPPVTAAGGRPVSVLPHKTANVRDHYRIGKKLGQGQFGTTYLCVDKASGGEFACKSIPKRKLLCREDYEDVWREIQIMHHLSEHPNVVRIRGAYEDALFVHIVMELCAGGELFDRIVAKGHYTERAAAQLIRTIVAVVEGCHSLGVMHRDLKPENFLFASAAEDAPLKATDFGLSMFYKPGDKFSDVVGSPYYVAPEVLQKCYGPESDVWSAGVILYILLCGVPPFWAETEAGIFRQILRGKLDFESEPWPSISDSAKDLVRNMLCRDPTKRLTAHEVLCHPWIVDDAVAPDKPIDSAVLSRLKHFSAMNKLKKMALRVIAESLSEEEIGGLKELFKMIDTDDSGTITFDELKEGLKRVGSELTEHEIQALMEAADID…
OsCX20CPK26	OsCX20	CPK26	CPK groupII	56681.6	516	5.86	TRUE	TRUE	Cell membrane	/	Lipid anchor	3	MGQCCTGGGKAVAGDEAEPGTSKAAPPSRGTSSKNGSAKQQPCSPAAKAAAAASSSKKPAGPIGEVLERPMEEVRTTYSIGKELGRGQFGVTHLCTHKATGEKLACKTIAKRKLANKEDVDDVRREVQIMHHLSGQPNIVDLRGAYEDKHNVHLVMELCAGGELFDRIIARGHYTERAAAALLRAIVGIVHTCHSMGVIHRDLKPENFLLLSKGDDAPLKATDFGLSVFFKEGEVFRDIVGSAYYIAPEVLKRKYGPEADIWSIGVMLYIFLAGVPPFWAESENAIFTAILRGQIDLASEPWPKISSGAKDLVRKMLNINPKERLTAFQVLNHPWIKEDGDAPDVPLDNVVLNRLKQFRAMNQFKKAALRIIAGCLSEEEIKGLKEMFKNIDKDNSGTI…
OsCX20CPK28	OsCX20	CPK28	CPK groupI	57989	526	5.47	FALSE	FALSE	Cytoplasm	Nuclear export signal	Soluble	4	MQPDPQPHGRGREKAAGAGPRLPPPVTAPSVGRPASVLPHKTANVRDHYRIGKKLGQGQFGTTYLCVGKPDGGEYACKSIPKRKLLCREDYEDVWREIQIMHHLSEHPNVVRIRGAYEDALFVHIVMELCAGGELFDRIVAKGHYTERAAALLIRTIVGVVEGCHSLGVMHRDLKPENFLFASTAEDAPLKATDFGLSVFYKPGDKFSDVVGSPYYVAPEVLQKIYGPEADVWSAGVILYILLCGVPPFWAETESGIFRQILRGKLDLESDPWPSISDSAKDLVRNMLIRDPTKRFTAHEVLCHPWIVDDAVAPDKPIDSAVLSRLKHFSAMNKLKKMALRVIAESLSEEEIGGLKELFKMIDTDNSGTITYDELKNGLKRVGSDLMEPEIQALMDAAD…
OsCX20CPK29	OsCX20	CPK29	CPK groupIII	62932.9	563	6.75	TRUE	TRUE	Cell membrane	/	Peripheral|Lipid anchor	4	MGNCCVSRPSGADKRRRCGSSTAPHTRGGRRVIGAANMRCLSTVSSVSDAARAVMSNEPATVLGNSGSSGNGGVMAAEEMLRRYEIGEELGRGEFGVTRRCRDAVTGERLACKSISKRKLRSSVDVEDVRREVAIMRSLPAHANVVRLREAFEDADAVHLVMEVCEGGELFDRIVARGHYTERAAAAVMRTIMDVVQHCHKNGVMHRDLKPENFLYANSSENSPLKVIDFGLSVCFKPGARFNEIVGSPYYMAPEVLKRNYGQEIDIWSAGVILYILLCGVPPFWAETDEGIAQAIIRSHIDFQREPWPKVSDNAKDLVRRMLDPNPYTRLTAQQNEEHPWIQNASAAPNIPLGEAVRSRLKQFTVMNKFKKKALLVVAEYLPTEELDAIRELFNMLDT…
OsCX20CPK27	OsCX20	CPK27	CPK groupI	61754.1	561	5.93	TRUE	TRUE	Cytoplasm|Cell membrane	/	Peripheral|Lipid anchor	4	MGNVCIGPRRNFAKNGLLGILRPRHAAPSSPSQPTTTSRSIPVVLPSAPSSKPPPPTQTAPPVPVVISEPPPPQPQPEPQPAAPSQPPPPQEQPSPPPPASSNTTQQPPPPQQRQQSRAKKPAHIKRISSAGLQVESVLRRKTENLKDKYSLGRKLGQGQFGTTYLCVDKANGGEYACKSIAKRKLLTDEDVEDVRREIQIMHHLAGHPNIISIRGAYEDAVAVHVVMELCAGGELFDRIVRKGHYTERQAAGLARVIVAVVESCHSLGVMHRDLKPENFLFVGNEEDAPLKTIDFGLSMFFRPGEVFTDVVGSPYYVAPEVLKKSYGQEADVWSAGVIIYILLCGVPPFWAGHPWLQMSGSAPDKPLDSAVLSRLRQFSAMNKLKKMALRVIAENLSE…
OsCX20CPK1	OsCX20	CPK1	CPK groupII	58839.8	519	6.05	TRUE	FALSE	Cytoplasm|Cell membrane	Nuclear localization signal	Lipid anchor	4	MGNRTSRHHRAAPEQPPPQPKPKPQPQQQQQQQWPRPQQPTPPPAAAPDAAMGRVLGRPMEDVRATYTFGRELGRGQFGVTYLVTHKATGKRFACKSIATRKLAHRDDIEDVRREVQIMHHLTGHRNIVELRGAYEDRHSVNLIMELCEGGELFDRIIARGHYSERAAAALCREIVAVVHSCHSMGVFHRDLKPENFLFLSKSEDSPLKATDFGLSVFFKPGEHFKDLVGSAYYVAPEVLKRNYGAEADIWSAGVILYILLSGVPPFWAESEDGIFDAVLRGHIDFSSEPWPSISNGAKDLVKKMLRQDPKERLTSAEILNHPWIREDGEAPDKPLDITVISRMKQFRAMNKLKKVALKVVAENLSDEEITGLKEMFRSLDTDNSGTITLEELRSGLPK…
OsCX20CPK2	OsCX20	CPK2	CPK groupII	55359.8	501	5.55	TRUE	TRUE	Cytoplasm|Cell membrane	/	Lipid anchor	4	MGNCCPGSGDAEPASSDASTGNGSSSFKAGASPSSAPAQNKPPAPIGPVLGRPMEDVRSIYTIGKELGRGQFGVTSLCTHKATGQKFACKTIAKRKLSTKEDVEDVRREVQIMYHLAGQPNVVELKGAYEDKQSVHLVMELCAGGELFDRIIAKGHYTERAAASLLRTIVEIIHTCHSLGVIHRDLKPENFLLLSKDEDAPLKATDFGLSVFKDIVGSAYYIAPEVLKRSYGPEADIWSVGVILYILLCESEHGIFNSILRGQVDFTSDPWPRISASAKDLVRKMLNSDPKKRISAYEVLNHPWIKEDGEAPDTPLDNAVMNRLKQFRAMNQFKKAALRVIAGCLSEEEIRGLKEMFKSMDSDNSGTITVDELRKGLSKQGTKLTEAEVQQLMEAADAD…
OsCX20CPK3	OsCX20	CPK3	CPK groupIII	65007.5	589	6.44	TRUE	TRUE	Cell membrane	/	Lipid anchor	4	MGNCCRSPAAAAREDVKSSHFPASAGKKKPHQARNGGVGGGGGGGGGGGGGGGAGQKRLPVLGEEGCELIGGIDDKYALDRELGRGEFGVTYLCMDRDTKELLACKSISKRKLRTAVDVEDVRREVAIMRHLPKSASIVSLREACEDEGAVHLVMELCEGGELFDRIVARGHYTERAAANVTRTIVEVVQLCHRHGVIHRDLKPENFLFANKKENSPLKAIDFGLSIFFKPGEKFSEIVGSPYYMAPEVLKRNYGPEIDIWSAGVILYILLCGVPPFWAETEQGVAQAILRGNIDFKREPWPNVSENAKDLVRRMLEPDPKLRLTAKQVLEHPWLQNAKKAPNVPLGDIVKSRLKQFSRMNRFKRRALRVIADHLSAEEVEDIKEMFKAMDTDNDGIVS…
OsCX20CPK4	OsCX20	CPK4	CPK groupIV	67979.5	607	8.34	TRUE	TRUE	Cell membrane	/	Lipid anchor	4	MGACFSSHTATAAADGGSGKRQQRKGDHKGKLPDGGGGEKEKEAARVEFGYERDFEGRYQVGRLLGHGQFGYTFAATDRASGDRVAVKRIDKAKIPPLGVHSVTRFSLDKTSQESQLVLRYLQSSQDHPPDLTGLGALHQNVVNGLHFLIAEEAIPPMVRPVAVEDVKREVKILKELKGHENIVHFYNAFEDDSYVYIVMELCEGGELLDRILANFHSRTASRAIRPLLTGTFHFVRKNSRYSEKDAAVVVRQMLKVAAECHLHGLVHRDMKPENFLFKSTKEDSPLKATDFGLSDFIKPGKKFHDIVGSAYYVAPEVLKRRSGPESDVWSIGVITYILLCGRRPFWNKTEDGIFREVLRNKPDFRKKPWPGISSGAKDFVKKLLVKNPRARLTAAQAL…
OsCX20PPCK1	OsCX20	PPCK1	PPCKs	36822.8	344	6.8	FALSE	FALSE	Cytoplasm|Nucleus	Nuclear localization signal	Soluble	0	MEFTPKITGKTTSMSGELKRDYEIGEEIGRGRFGVVHRCTSRATGEAFAVKSVDRSQLADDLDRELAELEPKLAQLAAAGNPGVVQVHAVYEDDAWTHMVMDLCSGPDLLDWIRLRRGAPVPEPVAAAVVAQLAEALAHCHRRGVAHRDVKPDNILLDVVDDGIDGGGTPRARLADFGSAAWVGESGGSAEGLVGTPHYVAPEVVAGGEYGEKADVWSAGVVLYVLLSGGALPFGGETAAEVLASVLRGSVRFPPRLFAGVSPAAKDLMRRMMCRDTWRRFSAEQVLGKNNPTKSSKSSWISPHFPPSFRSKRTNHLIACRAVRNAGHPWIVSGGGARAMEQPT
OsCX20CPK5	OsCX20	CPK5	CPK groupI	60358.8	548	5.53	TRUE	TRUE	Cell membrane	/	Peripheral|Lipid anchor	4	MGNTCGVTLRSKYFASFRGASQRHDEAGYAPVATSAAAAAADEPAVKKAPRGSAAAADAPHAASMKRGAPAPAELTANVLGHPTPSLSEHYALGRKLGQGQFGTTYLCTDLATGVDYACKSIAKRKLITKEDVEDVRREIQIMHHLAGHRNVVAIKGAYEDPQYVHIVMELCAGGELFDRIIERGQFSERKAAELTRIIVGVIEACHSLGVIHRDLKPENFLLANKDDDLSLKAIDFGLSVFFKPGQVFTDVVGSPYYVAPEVLRKCYGPEADVWTAGVILYILLSGVPPFWAETQQGIFDAVLKGVIDFDSDPWPVISDSAKDLIRRMLNPRPKERLTAHEVLCHPWICDHGVAPDRPLDPAVLSRIKQFSAMNKLKKMALRVIAESLSEEEIAGLKE…
OsCX20PPCK2	OsCX20	PPCK2	PPCKs	29347.5	277	5.91	FALSE	FALSE	Cytoplasm|Nucleus	Nuclear localization signal|Nuclear export signal	Soluble	0	MSSGGELALRQEYVIGDEIGRGRFGTVRRCYAVATGEAFAVKSTPKAPLREAEAADALDLALAEQEPKVHLVASAPGPGASPHVVALHAAFEDDAAVHLVVDLCAGGDLLSLVSSRGRLPEHEAADLVAQLASALASCHRRGVAHRDVKPDNLLFDGGGVLKLGDFGSAGWFGDGRPMTGLVGTPYYVAPEVVAGREYGEKVDVWSAGVVLYMMLSGTLPFYGATAAEVFQCVLRGNLRFPPRAFASVSPEAKDLMRRMLCKDVSRRFSADQVLSTH
OsCX20CPK6	OsCX20	CPK6	CPK groupI	55503	500	5.25	FALSE	FALSE	Cytoplasm	/	Soluble	4	MPIRSHQQRLSSPTAVLGHETPALREVYTVGRKLGQGQFGTTYLCTQVSTGAEYACKSIAKRKLLSPEDVEDVRREIQIMHHLAGHGSVVTIQGAYEDNLYVHIVMELCEGGELFDRIVERGYFSERKAAEITRVIVGVVEACHSLGVMHRDLKPENFLLKESSSSSSSLKAIDFGLSVFFKPGQVFSDVVGSPYYVAPEVLCKHYGPEADVWTAGVIVYILLSGVPPFWAETQQGIFDAVLRGSLDFDSDPWPTISDSAKDLIRRMLRSPPRERLTAHQVLCHPWVCDDGVAPDRPLAPAVLSRLKQFSAMNRLKKMALRVIARNLSEEELAGLKEMFKAMDTDASGAITFDELKEGLRRYGSNLREAEIRDLMDAADVDKSGTIDYDEFIAATVHLN…
OsCX20CPK7	OsCX20	CPK7	CPK groupI	62182.6	552	5.36	TRUE	TRUE	Cytoplasm|Cell membrane	Nuclear export signal	Peripheral|Lipid anchor	3	MGNQCQNGTLGSDYHNRFPREHAVGYVQGDSYLDLKKFDDTWPEVNNFKPTAASILRRGLDPTSINVLGRKTADLREHYIIGRKLGQGQFGTTYLCTEINTGCEYACKTIPKRKLITKEDVEDVRREIQIMHHLSGHKNVVAIKDVYEDGQAVHIVMELCAGGELFDRIQEKGHYSERKAAELIRIIVSIVAMCHSLGVMHRDLKPENFLLLDKDDDLSIKAIDFGLSVFFKPGQVFTELVGSPYYVAPEVLHKRYGPESDVWSAGVILYVLLSGVPPFWAETQQGIFDAVLKGHIDFQSDPWPKISDSAKDLIRKMLSHCPSERLKAHEVLRHPWICENGVATDQALDPSVISRLKQFSAMNKLKKLALRVIAERLSEEEIAGLREMFKAVDTKNRGV…
OsCX20CRK1	OsCX20	CRK1	CRKs	65825.3	592	7.93	TRUE	TRUE	Cell membrane	/	Peripheral|Lipid anchor	0	MGLCHGKSAAVLEPTVEEEEEGATRVAEAAAAPAKPASPAPSAAAAAAKPGTPKQHKFPFYLPSPLPASSYKGSPANSSVASTPARGGFKRPFPPPSPAKHIRALLARRHGSVKPNEASIPESGEPGVALDKGFGFSRHFAAKYELGREVGRGHFGYTCAATCKKGELKGDDVAVKVIPKAKMTTAIAIEDVRREVRILSSLAGHSNLVQFYDAYEDEENVYIVMELCKGGELLDRILARGGKYSEEDAKVVMRQILSVASFCHLQGVVHRDLKPENFLFSSKDENSAMKVIDFGLSDFVKPDERLNDIVGSAYYVAPEVLHRSYGTEADMWSIGVIVYILLCGSRPFWARTESGIFRAVLKADPSFEEAPWPTLSAEAKDFVRRLLNKDYRKRMTAAQ…
OsCX20CPK9	OsCX20	CPK9	CPK groupIII	40271	358	5.78	FALSE	FALSE	Cytoplasm	/	Soluble	4	MAPEVLRRDYGPEVDIWSAGVILYILLCGVPPFWAETEQGVARAILRGAADFDREPWPRISRAAKSLVRQMLDVDPRRRPTAQQVLDHPWLHHAARAPNVPLGDVVRARLKQFSLMNRLKKKAMRVRGVRALLLMSSPATASPFLCLTAQRCTQVIAEHLSVEEVEVIKDMFALMDTDNNGRVTLQELKDGLTKVGSKLAEPEMELLMEAVSFFTLLQDSNGGNGEFLILHWQADVDGNGYLDYGEFVAVTIHLQRLSNDNHLRTAFLFFDKDGSGYIDRAELADALADDSGHADDAVLDHILREVDTDKDGRISYEEFVAMMKSGTDWRKASRQYSRERFKTLSNSLIKDGSLTMAR
OsCX20CPK10	OsCX20	CPK10	CPK groupI	65836	599	5.45	TRUE	TRUE	Cytoplasm|Cell membrane	/	Peripheral|Lipid anchor	4	MGNTCVGPSISKNGFFQSVSTVLWKARQDGDDALPGANGAPDGGGQGRLPAPPAPTSDAPLAVQNKPPEHVKIVSTTDTASAEQDASKSSAGSDSGEAARPRPRVPPVKRVSSAGLLVGSVLKRKTESLKDKYSLGRKLGQGQFGTTYLCVERATGKEFACKSILKRKLVTDDDVEDVRREIQIMYHLAGHPNVISIRGAYEDAVAVHLVMELCAGGELFDRIVQKGHYTERKAAELARVIVGVVEVCHSMGVMHRDLKPENFLFADQTEEAALKTIDFGLSIFFRPGQVFTDVVGSPYYVAPEVLKKKYGQEADVWSAGVIIYILLCGVPPFWAENEQGIFEEVLHGRLDFQSEPWPSISEGAKDLVRRMLVRDPKKRLTAHEVLRHPWVQVGGLAPD…
OsCX20CPK11	OsCX20	CPK11	CPK groupI	63377.1	578	5.24	TRUE	TRUE	Cell membrane	/	Peripheral|Lipid anchor	4	MGNNCVGPSAAGQNGFFANVALWRPRPADAAPPALPPPSSAPSDQAPEPVTIPPSEHSSHHSSRSTDPSTPTSAAEQPANKAAPKVKRVQSAGLLADSVLKRDVNTARLKDLYTIGKKLGQGQFGTTYLCVEKATGREFACKSIAKRKLLTQEDVEDVRREIQIMHHLAGHANVVSIVGAYEDAVAVQLVMELCAGGELFDRIIQRGHYSEKAAAQLARVIVGVIEACHSLGVMHRDLKPENFLFIHQKEDSPLKAIDFGLSIFFKPGETFTDVVGSPYYVAPEVLMKHYGREVDVWSAGVIIYILLSGVPPFWDESEQGIFEQVLKGDLDFSSEPWPNISESAKDLVRKMLIRDPKKRLTAHEALCHPWVCVDGVAPDKPLDSAVLSRLKQFSAMNKL…
OsCX20CPK8	OsCX20	CPK8	CPK groupIII	69467.3	620	8.18	TRUE	TRUE	Cell membrane	Nuclear localization signal	Lipid anchor	4	MGNCCGTPATAEEGGKRRRRGKQKKANPFTVAYNRAPSSAGAAAGRPGLMVLRDPTGRDLGARYELGGELGRGEFGITYLCTEAETGDRYACKSISKRKLRTPVDVEDVRREVEIMRHMPSHPNIVSLRAAYEDEDNVHLVMELCEGGELFDRIVARGHYTERAAAAVTRTIVEVVQMCHRHGVMHRDLKPENFLYANKKDSSPLKAIDFGLSVFFRPGERFTEIVGSPYYMAPEVLKRHYGPEVDVWSAGVILYILLCGVPPFWAETEQGVAQAIIRSVVDFKREPWPRVSEPAKDLVKRMLDPNPMTRLTAEQVLEHPWLHDSKKMPDIPLGDAVRARLQQFAAMNKLKKKALKVIAEHLSAEEAADIKDMFDKMDVSKNGQLTFEDFKAGIRKLGN…
OsCX20PPCK3	OsCX20	PPCK3	PPCKs	30626.7	285	5.54	FALSE	FALSE	Cytoplasm|Nucleus	Nuclear localization signal	Soluble	0	MSEELKRDFEIGEEIGRGRFGVVHRCASRSTGEAYAVKSVDRSRLSDDLDRSLAALEPKLARLAAAGNPGVVQVHAVYEDDDWTHTVMDLCTGPDLLDWVRLRCGQPVPEPDAAAVVAQIAEALALCHRRGVAHRDVKPDNVLLDATGDGPPRVRLADFGSAAWVGDGISAEGLVGTPHYVAPEVVAGGEYGEKADVWSAGVVMYVLLTGGALPFGGETASDVFAAVLRGNLRFPPRLFSGVSPAAKDLMRRMMCRDVYRRFSAEQVLRHPWIVSGGGARDVQPT
OsCX20CPK12	OsCX20	CPK12	CPK groupII	59561.6	533	6.24	TRUE	TRUE	Cell membrane	/	Peripheral|Lipid anchor	4	MGNCFTKTYEIPITSGTMRRPASTAERSKARGGDEPGTWRRPSFPRHGAPPHRPPTGSSSAAGALSRRASGGGGEMGPVLQRAMVSVRSLYQLDRKLGSGQFGTTYLCTERATGNRYACKSVSKRKLVRRTDVDDVRREITILQHLSGQPNIAEFRGAYEDNDHVHLVMEFCSGGELFDRITAKGSYSERQAAAVCRDILTVVHVCHFMGVIHRDLKPENFLLASADDDAPLKAIDFGLSVFIEEGKVYKDIVGSAYYVAPEVLQRNYGKEADIWSAGVILYILLCGTPPFWAETEKGIFDAILVNQVDFSTSPWPSISESAKDLIRQMLHRDPQKRITASQALEHRWLKEGGASDRPIDSAVLSRMKQFKAMNKLKQLALKVIAENLSPEEIKGLKQM…
OsCX20CPK13	OsCX20	CPK13	CPK groupI	63436.2	572	5.45	TRUE	TRUE	Cytoplasm|Cell membrane	/	Peripheral|Lipid anchor	4	MGNACGGSLRSKYLSFKQTASQRHDTDDNNNAAAADSPKKPSRPPAAAKTDDHPVSASAPAAAMRRGQAPADLGSVLGHPTPNLRDLYAMGRKLGQGQFGTTYLCTELSTGVDYACKSISKRKLITKEDIEDVRREIQIMHHLSGHKNVVAIKGAYEDQLYVHIVMELCAGGELFDRIIQRGHYSERKAAELTRIIVGVVEACHSLGVMHRDLKPENFLLANKDDDLSLKAIDFGLSVFFKPGQTFTDVVGSPYYVAPEVLLKHYGPEADVWTAGVILYILLSGVPPFWAETQQGIFDAVLKGFIDFDSDPWPVISESAKDLITKMLNPRPKERLTAHEVLCHPWIRDHGVAPDRPLDPAVLSRIKQFSAMNKLKKMALRVIAESLSEEEIAGLKEMFQ…
OsCX20CPK16	OsCX20	CPK16	CPK groupIII	68187.1	610	8.13	TRUE	TRUE	Cytoplasm|Cell membrane	/	Lipid anchor	4	MGNCCRSPAAAAREDVKTSHFPASTGGGKKKPHQARNGGGGGGGGGGGGGEKKRLSVLGEEGSEVSGGIEEKYALDRELGRGEFGVTYLCMDRCSRELLACKSISKRKLRTPVDVEDVRREVAIMRHLPRSASIVSLREACEDDGAVHLVMELCEGGELFDRIVARGHYTERAAAAVTRTIVEVVQLCHRHGVIHRDLKPENFLFANKKENSPLKAIDFGLSIFFKPGEKFSEIVGSPYYMAPEVLKRNYGPEIDIWSAGVILYILLCGVPPFWAALLFCKFLPSKIAETEQGVAQAILRGNIDFKREPWPNVSDNAKDLVRQMLQPDPKLRLTAKQVLVRNWLLMNVENSMRCLIVAINSRWKQLRRYTQTVIYRLGTQDSCFTSVVAEHTWLQNAKK…
OsCX20CCaMK	OsCX20	CCaMK	CCaMK	53260.1	479	5.53	FALSE	FALSE	Cytoplasm	/	Peripheral|Soluble	3	MSKTESRKLSDDYEVVDVLGRGGFSIVRRGVSKSEEKTQVAIKTLRRLGPAMAGMKQGTKPVPGSGLPMWKQVSISDALLTNEILVMRRIVESVAPHPNVINLHDVYEDVHGVHLVLELCSGGELFDRIVGRDRYSEFDAACVIRQIASGLEALHKASIVHRDLKPENCLFSDKDEKSTLKIMDFGLSSVEDFSDPIVALFGSIDYVSPEALSRQEVSAASDMWSVGVILYILLSGCPPFHAATNREKQQRILQLLRHPWVIGDCAKQDLMDAEVVSKLQKFNARRKLRAAAIASVLSCKVALRTKRLRNLLGTHDLTSEELDNLRLHFGRICADGENATLSEFEQVLRAMKMDSLIPLAPRVFDLFDNNRDGTVDMREILCGFSSLRNSRGDDALRLC…
OsCX20CPK14	OsCX20	CPK14	CPK groupII	60368.2	547	5.71	TRUE	TRUE	Cytoplasm	/	Lipid anchor	4	MGNCCPPGSSSEPDPPPASSGSSRPAGSAGAAASPATISPSAAPAPAKPPAPIGPVLGRPMEDVKSIYTVGKELGRGQFGVTSLCTHKATGQRFACKTISKRKLSTKEDVEDVRREVQIMYHLAGQPGVVELKGAYEDKHAVHLVMELCAGGELFDRIIAKGHYTEHAASSLLRTIVEIIHTCHSMGVIHRDLKPENFLLLSKDEHAPLKATDFGLSVFFKEGLHQFLHCCSLLELIIIVVINGVPIAGEVFRDIVGSAYYIAPEVLKRSYGPEADIWSIGVMLYILLCGVPPFWAGKLLLFIAMDLVRRMLHSDPKQRISAYDVLSEYPSLYAEHPKSFNTLNFSDHPWIKEDGEAPDTPLDNAVLGRLKQFRAMNQFKKAALRVIAGCLSEEEIRGL…
OsCX20CPK15	OsCX20	CPK15	CPK groupII	62142.4	552	5.88	TRUE	FALSE	Cell membrane	/	Lipid anchor	4	MGARASRHRQSPDQSQSQSPSPHHKHHHHHQTTRAPKPKPKPQPPPPPPPQQPRSQPPPPPRHQPQQAPQQAAAEDGVGRVLGRPMEDVRATYTFGRELGRGQFGVTYLATHKPTGRRYACKSIAARKLARPDDLDDVRREVHIMHHLTGHRNIVELRGAYEDRHSVNLVMELCEGGELFDRIIARGHYSERAAAALCREIVSVVHSCHSMGVMHRDLKPENFLFLNKREDSPLKATDFGLSVFFKPGEQFRDLVGSAYYVAPEVLKRLYGAEADIWSAGVILYILLSGVPPFWAENEDGIFDAVLQGHIDFSSEPWPSISSGAKDLVKRMLRQDPKERLTAAEILNHPWIREDGEAPDKPLDITVISRMKQFRAMNKLKKVALKVVAENLSEEEIVGL…
OsCX20PEPRK2	OsCX20	PEPRK2	PEPRKs	119659	1083	5.55	FALSE	FALSE	Cytoplasm	/	Soluble	0	MAAAGGGGDAKYNSYKAAGLRGAILEAAHVSCLEDRYALGPQLGWGQFGVIRSCSDMVTGEALACKSIAKDRLVSPDDVRGVKLEIEVMARLSGHPNVVDLKAVYEDEESVHLVMELCAGGELFHRLEERGCFSEHEAAALFRYLMEVVAHCHSKGIVHRDLKPENILLVSKSPSSPIKLADFGLATYIQPGRSLSGMVGSPFYIAPEVLAGGYNEAADVWSAGVILYILLSGIPPFWGKTKSKIFECIRSTELRFPSDPWDKVSDSAKELITEMLRRDPRQRLTAKQSIPGYKIMPTNPKILVDIAMRSISEERTPAHVRSRRRWRHAAAISSFSAFVAENAPSCALSGFSFGGVCEPCNAVFPSPVASMPSFSFFCGQEPGEPESSPDGDALGEKAH…
OsCX20CRK2	OsCX20	CRK2	CRKs	64301.3	580	9.21	TRUE	TRUE	Cytoplasm|Cell membrane	Nuclear localization signal	Peripheral|Lipid anchor	0	MGQCYGKGASGRTADDEGGVVTEHQSPPPANGLPSTPPRQQAQAQAQQVGTPRRRGSKSGSTTPGHQTPGVAWPSPYPSGGASPLPAGVSPSPARSTPRRFFKRPFPPPSPAKHIKATLAKRLGGGKPKEGTIPEEGGVGAGGGGGGAADGAETERPLDKTFGFSKNFGAKYELGKEVGRGHFGHTCSAVVKKGEYKGQTVAVKIIAKAKMTTAISIEDVRREVKILRALSGHNNLVKFYDACEDGLNVYIVMELCEGGELLDRILARDENAPMKLIDFGLSDFIRPDERLNDIVGSAYYVAPEVLHRSYSMEADIWSIGVITYILLCGSRPFWARTESGIFRSVLRADPNFDDSPWPTVSAEAKDFVKRFLNKDYRKRMTAVQALTHPWLRDEQRQIP…
OsCX20CPK17	OsCX20	CPK17	CPK groupI	62617	568	5.49	TRUE	TRUE	Cell membrane	/	Peripheral|Lipid anchor	4	MGNTCVGPSSAADRHGFFHSVSLAVLWRPGGRAEPSQPPDCPPRESSHSSVTSSTAPERVTIADSDLSSSTPNKGGNKPKVRRVQSAGLLADSVLKRDSERLKDLYTLGKKLGQGQFGTTYQCVEKATGKVLACKSIAKRKLVSEEDVEDVRREIQIMHHLAGHPSVVSIVGAYEDAVAVHLVMELCAGGELFDRIVQRGHYSEKAAAQLARVIIGVVEACHSLGVMHRDLKPENFLFVNHKEDSPLKTIDFGLSIFFKPGENYSDVVGSPYYVAPEVLMKHYGREVDVWSAGVIIYILLSGVPPFWDESEQGIFEQVLKGDLDFSSDPWPAISDSAKDLVRKMLNRDPRKRLTAHEALCHPWVCVDGVAPDKPLDSAVLTRLKQFSAMNKLKKMALRV…
OsCX20CPK18	OsCX20	CPK18	CPK groupIV	60713.6	540	8.42	TRUE	TRUE	Cell membrane	Nuclear localization signal	Lipid anchor	4	MGLCSSSSARRDAGTPGGGNGAGNKDNAGRKGIVACGKRTDFGYDKDFEARYALGKLLGHGQFGYTFAAVDRRSSERVAVKRIDKNKMVLPVAVEDMIIMCILLWSKSWKNSQMFMKSVEVYLSITIKCLSELFMALAKLKEGTVQANEDLTLLHVFDRLCEGGELLDRILAKKDSRYSEKDAAVVVRQMLKVAAECHLHGLVHRDMKPENFLFKSTKEDSSLKATDFGLSDFIRPGKHFRDIVGSAYYVAPEVLKRKSGPESDVWSIGVITYILLCGRRPFWDKTEDGIFKEVLKNKPDFRRKPWPNITPCAKDFVQKLLVKDPRARLTAAQALSHEWVREGGQASDIPLDISVLHNMRQFVKYSRFKQFALRALASTLNAEELSDLRDQFNAIDVDK…
OsCX20CPK19	OsCX20	CPK19	CPK groupII	59521.9	533	5.93	TRUE	TRUE	Cell membrane	Nuclear localization signal	Lipid anchor	4	MGSCCSRATSPDSGRGGANGYGYSHQTKPAQTTPSYNHPQPPPPAEVRYTPSAMNPPVVPPVVAPPKPTPDTILGKLYDDVRSVYSLGKELGRGQFGVTYLCTEIASGKQYACKSISKRKLVSKADKEDIRREIQIMQHLSGQQNIVEFRGAYEDKSNVHVVMELCAGGELFDRIIAKGHYSERAAATICRAVVNVVNICHFMGVMHRDLKPENFLLATKEENAMLKATDFGLSVFIEEGKMYRDIVGSAYYVAPEVLRRNYGKEIDVWSAGVILYILLSGVPPFWAETEKGIFDAILQGEIDFESQPWPSISESAKDLVRKMLTQDPKKRITSAQVLQHPWLRDGEASDKPIDSAVLSRMKQFRAMNKLKKMALKVIASNLNEEEIKGLKQMFTNMDT…
OsCX20CPK20	OsCX20	CPK20	CPK groupIII	62408.1	550	7	TRUE	TRUE	Cell membrane	/	Peripheral|Lipid anchor	4	MGNCCVTPEGSGRGRKKQQQEQKQKQKEPKQQQQQQKKGKKPNPFSIEYNRSSAPSGHRLVVLREPTGRDIAARYELGGELGRGEFGVTYLCTERETGDAYACKSISKKKLRTAVDIEDVRREVDIMRHLPKHPNIVTLRDTYEDDNAVHLVMELCEGGELFDRIVARGHYTERAAALVTRTIVEVVQMCHKHGVMHRDLKPENFLFANKKETAALKAIDFGLSVFFTPGERFTEIVGSPYYMAPEVLKRNYGPEVDVWSAGVILYILLCGVPPFWAETEQGVAQAIIRSVIDFKRDPWPRVSDNAKDLVKGMLNPDPRRRLNAQQVLDHPWLQNIKKAPNVNLGETVKARLQQFSVMNKFKKHALRVIAEHLSVEEVAGIKDMFEKMDLNKDNMINFD…
OsCX20CRK3	OsCX20	CRK3	CRKs	71271.6	639	8.49	TRUE	TRUE	Cell membrane	/	Peripheral|Lipid anchor	0	MGGCHAKPLTHEEADGACSPPRERPQPPATPPRGSGAATPAWKTKPWASPFFGFSTPSPSPAHHLFSASSPRRSPAPSAPTTPARRLLRLPFPPPSPAKHIRQALARRHGPPRPSIPEEGGDVEGEGGRGLDKGFGFNKGFAAKYDMGDEVGRGHFGYTCAAKIKKGARKGDAVAVKVIPKAKMTTSIAIEDVRREVKILKALAGHKNLVQFYDAYEDNDNVYIVMELCEGGELLDRILSRGGKYSEDDAKAVLVQILNVVSFCHIQGVVHRDLKPENFLFTSKDENSQLKAIDFGLSDFVKPDERLNDIVGSAYYVAPEVLHRCYSTEADVWSIGVIAYILLCGSRPFWARTESGIFRSVLKADPSYNEAPWPSLTPEAMDFVKRLLCKDPRRRMTAA…
OsCX20CRK4	OsCX20	CRK4	CRKs	77358.8	701	8.48	TRUE	TRUE	Cytoplasm|Cell membrane	/	Peripheral|Lipid anchor	1	MGLCHGKPSQIPEPEAEEAAAAAGVAVAGAASPGPAAAAAAAKPGTPKQPKFPFYLPSPLPASSYKSSPANSSVASTPARGGLKRPFPPPSPAKHIRALLARRHGSVKPNEAPIPEGGEAEVGLDKGFGFSKHFFAKYELGDEVGRGHFGYTCSAKAKKGDHKGHDVAVKVIPKAKYLVERWLIQARGYWKKGATFSRHFVFVLAPGVLVIIVGSIDWLHAMLMVSTLVEFLVPPPSFVLTLPSSGSGRVNGADDPLWIDLQMTTAIAIEDVRREVRILSSLTGHSNLVQFYDAFEDEDNVYIVMELCKGGELLDRILARGGKYSEEDAKVVMVQILSVVSFCHLQGVVHRDLKPENFLFTSKDENSALKVIDFGLSDFVKPDERLNDIVGSAYYVAPE…
OsCX20CPK21	OsCX20	CPK21	CPK groupIII	63290.5	577	5.94	TRUE	TRUE	Cell membrane	/	Lipid anchor	4	MGGCYSAYASSRKLRGRISKISLVIPDPVPDAEAASPRKDGVDGDGDDVRGGGGGCDDGGDVVAIATTTADEFARRYVLGKELGRGEFGVTRRCSDAATGEALACKTIRKHRRLAPPRVTAAKAAAAHGEDVKREVAIMRRMSSASSSRGGGAASSAAVVRLREACEDAADGSVHLVMELCEGGELFDRIVARGHYSERAAANIFRTIVDVVQLCHSNGVIHRDLKPENFLFANKSEDSPLKVIDFGLSVFFKPGTSIFSKISTSHRDRFTEVVGSAYYMAPEVLRRSYGPEVDVWSAGVILYILLCGVPPFWGDNDEKIAQAILRGAIDFNREPLPRVSANAKDLVRRMLDPNPSTRLTAKQVLEHPWLKNADTAPNVSLGDAVRARLQQFSAMNKFK…
OsCX20PEPRK1	OsCX20	PEPRK1	PEPRKs	49115.4	453	8.8	FALSE	FALSE	Nucleus	Nuclear localization signal	Soluble	0	MESSLPRKRKGARSACSLVGSFHEPTTVARKRACREPKPRPEKKKKDPSSDDASGRGGGGGVVQTAPPASGRAAPESPSRGLKRKLGCIESATRMGRKKRLESEYELGAEIGQGKFGSVRICRAKVGGEEFACKALPKNGEETVHREVEIMQHLSGHPGIVTLKAVFEDADKFYLVMELCGGGRLLDEMAREGKFSEQRAAIVIKDLMSVVKYCHEMGVVHRDIKPENILLTKAGKIKLADFGLAARVADGQKLSGIAGSPAYVAPEVLSGCYSEKVDVWGAGVLLHVLLHGSLPFQGGSLDAVFEAIKTVELDFHSGPWESISSLARDLISRMLNRDVPSRITADEVLCHPWVVFYTECPLKAVTANLSITNNIVAPRITWDRIRLHCESISSDSSSQ…
OsCX20CPK22	OsCX20	CPK22	CPK groupIII	71421	651	7.49	TRUE	FALSE	Cell membrane	/	Peripheral|Lipid anchor	4	MGPPRPIRPTRRSAETNGQPRSLLDPCGFPFALRARREEAGEGEATRGKRGEEAGGSKASICGVGVGVGDAMGGCSSAFAVSTRMIRFSRGRAPAAILPVTSNDEPCCSCSPENNNKNNDGGGGGCDGGEHQKGKSWRRWQYRRCGGGGGGGGRRKNAILGDAADVKTAAGFAERYRLGAELGRGEFGVTRRCSDAATGEALACKTIRRKRLRRCGGDAEDVRREVEILRRISALGAGADSVVRLRDACEDSDGVHLVMELCEGGELFDRIFARGHYTERAAAKLARTIVGVLCHENGVMHRDLKPENFLFANKSEDSPLKAIDFGLSVFFKPGERFTQVVGSTYYMAPEVLNRSYGPEADVWSAGVILYILLCGVPPFWGDNDEKTVTAILQGGINFQ…
OlongCPK14	O.longistaminata	CPK14	CPK groupII	55957.2	498	5.79	FALSE	FALSE	Cytoplasm	Nuclear export signal	Soluble	4	MEDVKSIYTVGKELGRGQFGVTSLCTHKATGQRFACKTISKRKLSTKEDVEDVRREVQIMYHLAGQPGVVELKGAYEDKHAVHLVMELCAGGELFDRIIAKGHYTEHAASSLLRTIVEIIHTCHSMGVIHRDLKPENFLLLSKDEHAPLKATDFGLSVFFKEGLHQFLHCCSLLELIVIVINGVPIAGEVFRDIVGSAYYIAPEVLKRSYGPEADIWSIGVMLYILLCGVPPFWAGKLLLSTLVVAESEHGIFNSILRGHVDFSSEPWSRISHGAKDLVRRMLHSDPKQRISAYDVLNHPWIKEDGEAPDTPLDNAVLGRLKQFRAMNQFKKAALRVIAGCLSEEEIRGLKEMFKSMDSDNSGTITVDELRKGLAKKGTKLTEAEVQQLMDAADADGNG…
OlongCPK20	O.longistaminata	CPK20	CPK groupIII	62230.9	549	6.96	TRUE	TRUE	Cell membrane	/	Peripheral|Lipid anchor	4	MGNCCVTPEGSGRGRKKQQEQKQQQKQKEPKQQQQKKGKKPNPFSIEYNRSSAPSGPRLVVLREPTGRDIAARYELGGELGRGEFGVTYLCTERETGDAYACKSISKKKLRTAVDIEDVRREVDIMRHLPKHPNIVTLRDTYEDDNAVHLVMELCEGGELFDRIVARGHYTERAAALVTRTIVEVVQMCHKQGVMHRDLKPENFLFANKKETAALKAIDFGLSVFFTPGERFTEIVGSPYYMAPEVLKRNYGPEVDVWSAGVILYILLCGVPPFWAETEQGVAQAIIRSVIDFKRDPWPRVSDNAKDLVKGMLNPDPRRRLNAQQVLDHPWLQNIKKAPNVNLGETVKARLQQFSVMNKFKKHALRVIAEHLSVEEVAGIKDMFEKMDLNKDNMINFDE…
OlongCPK13	O.longistaminata	CPK13	CPK groupI	48444.3	432	5.2	TRUE	FALSE	Cytoplasm	Nuclear export signal	Soluble	4	MGRKLGQGQFGTTYLCTELSTGVDYACKSISKRKLITKEDIEDVRREIQIMHHLSGHKNVVAIKGAYEDQLYVHIVMELCAGGELFDRIIQRGHYSERKAAELTRIIVGVVEACHSLGVMHRDLKPENFLLANKDDDLSLKAIDFGLSVFFKPGQTFTDVVGSPYYVAPEVLLKHYGPEADVWTAGVILYILLSGVPPFWAGHPWIRDHGVAPDRPLDPAVLSRIKQFSAMNKLKKMALRVIAESLSEEEIAGLKEMFQTMDADNSGAITYDELKEGLRKYGSTLKDTEIRDLMDAADNFSLMLVFLLQTFQRQVNMADIDNSGTIDYIEFIAATLHLNKLEREEHLVAAFSYFDKDGSGYITVDELQQACKEHNMPDAFLDDVINEADQDNDGRIDYG…
OlongCPK6	O.longistaminata	CPK6	CPK groupI	55512.9	500	5.25	FALSE	FALSE	Cytoplasm	/	Soluble	4	MPIRSHQQRLSSPTAVLGHETPPLREVYTVGRKLGQGQFGTTYLCTQVSTGAEYACKSIAKRKLLSPEDVEDVRREIQIMHHLAGHGSVVTIQGAYEDNLYVHIVMELCEGGELFDRIVERGYFSERKAAEITRVIVGVVEACHSLGVMHRDLKPENFLLKESSSSSSLKAIDFGLSVFFKPGQVFSDVVGSPYYVAPEVLCKHYGPEADVWTAGVIVYILLSGVPPFWAETQQGIFDAVLRGSLDFDSDPWPTISDSAKDLIRRMLRSPPRERLTAHQVLCHPWVCDDGVAPDRPLAPAVLSRLKQFSAMNRLKKMALRVIARNLSEEELAGLKEMFKAMDTDASGAITFDELKEGLRRYGSNLREAEIRDLMDAADVDKSGTIDYDEFIAATVHLNK…
OlongCPK28	O.longistaminata	CPK28	CPK groupI	47007.5	426	4.92	FALSE	FALSE	Cytoplasm	Nuclear export signal	Soluble	4	MHHLSEHPNVVRIRGAYEDALFVHIVMELCAGGELFDRIVAKGHYTERAAALLIRTIVGVVEGCHSLGVMHRDLKPENFLFASTAEDALLKATDFGLSVFYKPGDKFSDVVGSPYYVAPEVLQKIYGPEADVWSAGVILYILLCGVPPFWAETESGIFRQILRGKLDLESDPWPSISDSAKDLVRNMLIRDPTKRFTAHEVLCHPWIVDDAVAPDKPIDSAVLSRLKHFSAMNKLKKMALRVIAESLSEEEIGGLKELFKMIDTDNSGTITYDELKNGLKRVGSDLMEPEIQALMDAADIDNSGTIDYGEFLAATLHMNKLEREENLVSAFAFFDKDGSGFITIDELSQACEQFGLSDVHLEDMIKDVDQNNDGQIDYSEFAAMMRKGNTGGANAGGVT…
OlongCRK2	O.longistaminata	CRK2	CRKs	57854.4	508	8.27	TRUE	TRUE	Cytoplasm	/	Peripheral|Lipid anchor	0	MGQCYGKGASGRTADDDGGVNFGAKYELGKEVGRGHFGHTCSAVVKKGEYKGQTVAVKIIAKAKSISDGSFKKHIIGKRGLGCHHLPVTIHNQWEMTTAISIEDVRREVKILRALSGHNNLVKFYDACEDGLNVYIVMELCEGGELLDRILARGGRYTEEDAKAIVVQILSVVAFCHLQGVVHRDLKPENFLFTTRDENAPMKLIDFGLSDFIRPDERLNDIVGSAYYVAPEVLHRSYSMEADIWSIGVITYILLCGSRPFWARTESGIFRSVLRADPNFDDSPWPTVSAEAKDFVKRFLNKDYRKRMTAVQALTHPWLRDEQRQIPLDILIFRLIKQYLRATPLKRLALKALSKALREDELLYLKLQFKLLEPRDGFVSLDNFRTALTRYLTDAMKES…
OlongPEPRK1	O.longistaminata	PEPRK1	PEPRKs	39178.1	359	6.23	TRUE	FALSE	Cytoplasm|Nucleus	Nuclear localization signal|Nuclear export signal	Soluble	0	MGRKKRLESEYELGAEIGQGKFGSVRICRAKVGGEEFACKALPKNGEETVHREVEIMQHLSGHPGIVTLKAVFEDADKFYLVMELCGGGGLLDEMAREGKFSEQRAAIVIKDLMSVVKYCHEMGVVHRDIKPENILLTKAGKIKLADFGLAARVADGQKLSGIAGSPAYVAPEVLSGCYSEKVDIWGAGVLLHVLLHGSLPFQGGSLDAVFEAIKTVELDFHSGPWESISSLARDLISRMLNRDVPSRITADEVLSHPWVVFYTECPLKAVTANLSITNKIVAPRITWDRIRLHCESISSDSSSQRSADQDECGIVDALTAAITNVRISEPKRSRLCNPAIPIQQECSSNLKSNLCTAF
OlongCPK9	O.longistaminata	CPK9	CPK groupIII	34077.9	301	5.69	FALSE	FALSE	Cytoplasm	Nuclear export signal	Peripheral|Soluble	4	MAPEVLRRDYGPEVDIWSAGVILYILLCGVPPFWAETEQGVARAILRGAADFEREPWPRISRAAKSLVRQMLDVDPRRRPTAQQVLDHPWLHHAARAPNVPLGDVVRARLKQFSLMNRLKKKAMRVIAEHLSVEEVEVIKDMFALMDTDNNGRVMLQELKDGLTKVGSKLAEPEMELLMEAADVDGNGYLDYGEFVAVTIHLQRLSNDNHLRTAFLFFDKDGSGYIDRAELADALADDSGHADDAVLDHILREDGRISYEEFVAMMKSGTDWRKASRQYSRERFKTLSNSLIKDGSLTMAR
OlongCPK7	O.longistaminata	CPK7	CPK groupI	66739.8	593	5.47	TRUE	TRUE	Cytoplasm	Nuclear export signal	Peripheral|Lipid anchor	3	MGNQCQNGTLGSDYHNRFPREHAVGYVQGDSYLDLKKFDDTWPEVNNFKPTAASILRRGLDPTSINVLGRKTADLREHYIIGRKLGQGQFGTTYLCTEINTGCEYACKTIPKRKLITKEDVEDVRREIQIMHHLSGHKNVVAIKDVYEDGQAVHIVMELCAGGELFDRIQEKGHYSERKAAELIRIIVSIVAMCHSLGVMHRDLKPENFLLLDKDDDLSIKAIDFGLSVFFKPGQVFTELVGSPYYVAPEVLHKRYGPESDVWSAGVILYVLLSGVPPFWAETQQGIFDAVLKGHIDFQSDPWPKISDSAKDLIRKMLSHCPSERLKAHEVLRHPWICENGVATDQALDPSVISRLKQFSAMNKLKKLALRVIAERLSEEEIAGLREMFKAVDTKNRGV…
OlongCPK12	O.longistaminata	CPK12	CPK groupII	54547.1	485	5.41	TRUE	FALSE	Cytoplasm	Nuclear export signal	Soluble	4	MGPVLQRPMVSVRSLYQLDRKLGSGQFGTTYLCTERATGNRYACKSVSKRKLVRRTDVDDVRREITILQHLSGQPNIAEFRGAYEDNDHVHLVMEFCSGGELFDRITAKGSYSERQAAAVCRDILTVVHVCHFMGVIHRDLKPENFLLASADDDAPLKAIDFGLSVFIEEGKVYKDIVGSAYYVAPEVLQRNYGKEADVWSAGVILYILLCGNPPFWAETEKGIFDAILVNQVDFSTSPWPSISESAKDLIRQMLHRDPQKRITASQALGSTPELCFAILICGYESNSLNGCLHAAEHRWLKEGGASDRPIDSAVLSRMKQFKAMNKLKQLALKVIAENLSPEEIKGLKQMFNNMDTDRSGTITVEELKVGLTKLGSRISEAEVQKLMEAVDVDKSGSI…
OlongCPK19	O.longistaminata	CPK19	CPK groupII	63464.6	567	5.94	TRUE	TRUE	Cell membrane	/	Lipid anchor	4	MGSCCSRATSPDSGRGANGYGYSHQTKPAQTTPSYNHPQPPPPAEVRYTPPAMNPPVVPPVVAPPKPTPDTILGKPYDDVRSVYSLGKELGRGQFGVTYLCTEIASGKQYACKSISKRKLVSKADKEDIRREIQIMQHLSGQQNIVEFRGAYEDKSNVHVVMELCAGGELFDRIIAKGHYSERAAATICRAVVNVVNICHFMGVMHRDLKPENFLLATKEENAMLKATDFGLSVFIEEVERCKWDVNDSKLVVTGCYFLGGKMYRDIVGSAYYVAPEVLRRNYGKEIDVWSAGVILYILLSGVPPFWAETEKGIFDAILQGEIDFESQPWPSISESAKDLVRKMLTQDPKKRITSAQVLLRIAKEMMVSMLSEHPWLRDGEASDKPIDSAVLSRMKQFR…
OlongCPK16	O.longistaminata	CPK16	CPK groupIII	63818.1	572	6.15	FALSE	FALSE	Cytoplasm	/	Peripheral|Soluble	4	MATPRGNVPRLAALRVPRDTSPAPPPYRYTIRPDTGLLLLASLEEAGEGGGGGGRGGGGGGGEKKRLSVLGEEGSEVSGGIEEKYALDRELGRGEFGVTYLCMDRCSRELLACKSISKRKLRTPVDVEDVRREVAIMRHLPRSASIVSLREACEDDGAVHLVMELCEGGELFDRIVARGHYTERAAAAVTRTIVEVVQLCHRHGVIHRDLKPENFLFANKKENSPLKAIDFGLSIFFKPGEKFSEIVGSPYYMAPEVLKRNYGPEIDIWSAGVILYILLCGVPPFWAALLFCKFLPSKIAETEQGVAQAILRGNIDFKREPWPNVSDNAKDLVRQMLQPDPKLRLTAKQVLEHTWLQNAKKAPNVPLGDIVKSRLKQFSRMNRFKRRALRVIADHLSAE…
OlongCPK22	O.longistaminata	CPK22	CPK groupIII	50245	454	5.89	TRUE	TRUE	Cell membrane	/	Peripheral|Lipid anchor	4	MGGCSSAFAVSTRMIRFSRGRGPAAILPVTSNDEPCCSCSPENNNKNNDGGVGGCDGGEHQKGKSWRRWQYRRCGGGGGGGGGGRKNAILGDAADLCHENGVMHRDLKPENFLFANKSEDSPLKAIDFGLSVFFKPGERFTQVVGSTYYMAPEVLNRSYGPEADVWSAGVILYILLCGVPPFWGDNDEKTVTAILQGGINFHREPWPKVSPHAKDLVSKMLDPDPSTRLTAKEVLEHPWLKNADRAPNVSLGEIVRSRLMQFSAMNKFKKKALGHLPMKVVAKNLPVEEMDKYTQMFHKMDKDNSGSLTLEDLKLGLQINGHPVPETEIEMLLEAGDIDGNGTLDCEEFVTVLLHIKKMSNEEYLPKAFKFFDKDGNGFIEMEELMDALGDELGPTEQV…
OlongCPK4	O.longistaminata	CPK4	CPK groupIV	68194.8	609	7.7	TRUE	TRUE	Cell membrane	/	Lipid anchor	4	MGACFSSHTATAAADGGSGKQRQRKGDHKGKVPDGGCGGGEKEKEAARVEFGYERDFEGRYQVGRLLGHGQFGYTFAATDRASGDRVAVKRIDKAKIPPLDFHSVTRFSLDKTSQESQLVLRYLQSSQDHPPDLTGLGALHQNVVNGLHFLIAEEAIPPMVRPVAVEDVKREVKILKELKGHENIVHFYNAFEDDSYVYIVMELCEGGELLDRILANFHPPTASRAIRPLLTGIFHFVRKNSRYSEKDAAVVVRQMLKVAAECHLHGLVHRDMKPENFLFKSTKEDSPLKATDFGLSDFIKPGKKFHDIVGSAYYVAPEVLKRRSGPESDVWSIGVITYILLCGRRPFWNKTEDGIFREVLRNKPDFRKKPWPGISSGAKDFVKKLLVKNPRARLTAAQ…
OlongCPK3	O.longistaminata	CPK3	CPK groupIII	51821.6	460	5.87	FALSE	TRUE	Cytoplasm	Nuclear export signal	Soluble	4	MELCEGGELFDRIVARGHYTERAAANVTRTIVEVVQLCHRHGVIHRDLKPENFLFANKKENSPLKAIDFGLSIFFKPVIIGFFLAATYALLCTNHPEALNSYGEKFSEIVGSPYYMAPEVLKRNYGPEIDIWSAGVILYILLCGVPPFWAETEQGVAQAILRGNIDFKREPWPNVSENAKDLVRRMLEPDPKLRLTAKQVLEHPWLQNAKKAPNVPLGDIVKSRLKQFSRMNRFKRRALRVIADHLSAEEVEDIKEMFKAMDTDNDGIVSYEELKSGIAKFGSHLAESEVQMLIEACCLGVGAEPALVDCRTRKLAAIGMVLLFTICVSRNLCVVDTNGKGALDYGEFLAVSLHLQRMANDEHLRRAFLFFDKDGNGYIEPEELREALVDDGAGDSMEV…
OlongCRK1	O.longistaminata	CRK1	CRKs	49261.3	436	5.79	TRUE	TRUE	Cytoplasm	/	Peripheral|Lipid anchor	0	MGLCHGKSAAVLEPTPNEASIPESGEPGVALDKGFGFSRHFAAKYELGREVGRGHFGYTCAATCKKGELKGDDVAVKVIPKAKMTTAIAIEDVRREVRILSSLAGHGNLVQFYDAYEDEENVYIVMELCKGGELLDRILARGGKYSEEDAKVVIRQILSVASFCHLQGVVHRDLKPENFLFSSKDENSAMKVIDFGLSDFVKPDERLNDIVGSAYYVAPEVLHRSYGTEADMWSIGVIVYILLCGSRPFWARTESGIFRAVLKADPSFEEAPWPTLSAEAKDFVRRLLNKDYRKRMTAAQALCEYHNYLQFTLYYQSTLQMMNAFLFYTFKVIHGFVALAKTLTTDQIYYLREQFELLGPNKSDLITLQNLKTALMKNSTNAMKDSRVVDFVNTISNIQ…
OlongCPK23	O.longistaminata	CPK23	CPK groupI	62526.2	550	5.51	FALSE	FALSE	Cytoplasm|Nucleus	/	Peripheral|Soluble	3	MAWGWVDWRRTYIFAGMGNSCQNGTYGNNYQNSNRFQNDRFASRYVDGNDTEDCYSGSSRASLAGALRQGLNPKSPVLGYKTPNVRELYTLGWELGQGQFGKTYLCTEISTGCEYACKTILKSNLRCVSDIEDVRREIQIMHHLSGQKNIVTIKDAYEDEQAVHIVMELCAGGELFSKIQKRGHYSERKAAELIKIIVGIIETCHSHGVMHRDLKPENFLLLDADDEFSVKAIDFGLSVFFRPGQVFREVVGSPYYIAPEVLEKRYGPEADIWTAGVILYVLLTGVPPFWADTQSGIYEKVLDGRIDFKSNRWPRISDSAKDLIKKMLCPYPSERLKAHEVLKHPWICDNGVATDRALDPSVLPRLKQFSAMNRLKKLSLQIIAERLSEEEIVGLREMF…
OlongCPK2	O.longistaminata	CPK2	CPK groupII	55373.8	501	5.55	TRUE	TRUE	Cytoplasm|Cell membrane	/	Lipid anchor	4	MGNCCPGSGDAEPASSDASTGNGTSSFKAGASPSSAPAQNKPPAPIGPVLGRPMEDVRSIYTIGKELGRGQFGVTSLCTHKATGQKFACKTIAKRKLSTKEDVEDVRREVQIMYHLAGQPNVVELKGAYEDKQSVHLVMELCAGGELFDRIIAKGHYTERAAASLLRTIVEIIHTCHSLGVIHRDLKPENFLLLSKDEDAPLKATDFGLSVFKDIVGSAYYIAPEVLKRSYGPEADIWSVGVILYILLCESEHGIFNSILRGQVDFTSDPWPRISASAKDLVRKMLNSDPKKRISAYEVLNHPWIKEDGEAPDTPLDNAVMNRLKQFRAMNQFKKAALRVIAGCLSEEEIRGLKEMFKSMDSDNSGTITVDELRKGLSKQGTKLTEAEVQQLMEAADAD…
OlongCPK24	O.longistaminata	CPK24	CPK groupI	92875.2	827	5.63	FALSE	FALSE	Cytoplasm|Nucleus	Nuclear localization signal|Nuclear export signal	Soluble	4	MATLRNLERVPKAEGVLERGRPVSVLPHKTANVRDHYRIGKKLGQGQFGTTYLCVDKASGGEFACKSIPKRKLLCREDYEDVWREIQIMHHLSEHPNVVRIRGAYEDALFVHIVMELCAGGELFDRIVAKGHYTERAAAQLIRTIVAVVEGCHSLGVMHRDLKPENFLFASAAEDAPLKATDFGLSMFYKPGDKFSDVVGSPYYVAPEVLQKCYGPESDVWSAGVILYILLCGVPPFWAETEAGIFRQILRGKLDFESEPWPNISDSAKDLVRNMLCRDPTKRLTAHEVLCHPWIVDDAVAPDKPIDSAVLSRLKHFSAMNKLKKMALRVIAESLSEEEIGGLKELFKMIDTDSSGTITFDELKEGLKRVGSELTEHEIQALMEAADIDNSGTIDYGEF…
OlongCPK5	O.longistaminata	CPK5	CPK groupI	54042.8	484	5.3	FALSE	FALSE	Cytoplasm	Nuclear localization signal|Nuclear export signal	Peripheral|Soluble	4	MKRGAPAPAELTANVLGHPTPSLSEHYALGRKLGQGQFGTTYLCTDLATGVDYACKSIAKRKLITKEDVEDVRREIQIMHHLAGHRNVVAIKGAYEDPQYVHIVMELCAGGELFDRIIERGQFSERKAAELTRIIVGVIEACHSLGVIHRDLKPENFLLANKDDDLSLKAIDFGLSVFFKPGQVFTDVVGSPYYVAPEVLRKCYGPEADVWTAGVILYILLSGVPPFWAETQQGIFDAVLKGVIDFDSDPWPVISDSAKDLIRRMLNPRPKERLTAHEVLCHPWICDHGVAPDRPLDPAVLSRIKQFSAMNKLKKMALRVIAESLSEEEIAGLKEMFKAMDTDNSGAITYDELKEGMRKYGSTLKDTEIRDLMEAADVDNSGTIDYIEFIAATLHLNKL…
OlongCPK11	O.longistaminata	CPK11	CPK groupI	61769.3	562	4.89	FALSE	TRUE	Cytoplasm	/	Peripheral|Soluble	4	MNSCGRACTTLGVCSYTITGAAAAFLDAPFDADDDDDTFSGSGLGPRSPPLLDDDDDGMATVMPANKAAPKVKRVQSAGLLADSVLKRDVNTARLKDLYTIGKKLGQGQFGTTYLCVEKATGREFACKSIAKRKLLTQEDVEDVRREIQIMHHLAGHANVVSIVGAYEDAVAVQLVMELCAGGELFDRIIQRGHYSEKAAAQLARVIVGVIEACHSLGVMHRDLKPENFLFIHQKEDSPLKAIDFGLSIFFKPGETFTDVVGSPYYVAPEVLMKHYGREVDVWSAGVIIYILLSGVPPFWDESEQGIFEQVLKGDLDFSSEPWPNISESAKDLVRKMLIRDPKKRLTAHEALCHPWVCVDGVAPDKPLDSAVLSRLKQFSAMNKLKKMALRVIAESLSE…
OlongCPK26	O.longistaminata	CPK26	CPK groupII	56886.8	517	5.78	TRUE	TRUE	Cell membrane	/	Peripheral|Lipid anchor	3	MGQCCTGGRKAVAGDEAEPGTSKAAPPSRGTSSKNGSAKQQPCSPAAKAAATEASSSKKPAGPIGEVLERPMEEVRTTYSIGKELGRGQFGVTHLCTHKATGEKLACKTIAKRKLANKEDVDDVRREVQIMHHLSGQPNIVDLRGAYEDKHNVHLVMELCAGGELFDRIIARGHYTERAAAALLCAIVGIVHTCHSMGVIHRDLKPENFLLLSKGDDAPLKATDFGLSVFFKEGEVFRDIVGSAYYIAPEVLKRKYGPEADIWSIGVMLYIFLAGVPPFWAESENAIFTAILRGQIDLASEPWPKISSGAKDLVRKMLNINPKERLTAFQVLNHPWIKEDGDAPDVPLDNVVLNRLKQFRAMNQFKKAALRIIAGCLSEEEIKGLKEMFKNIDKDNSGT…
OlongCRK4	O.longistaminata	CRK4	CRKs	107383	954	7.09	FALSE	FALSE	Cytoplasm	Nuclear export signal	Soluble	2	MKDVSVTIGIQFHLPLQQILAPFYADMSAAPVYLVTECEPNEAPIPEGGEAEVGLDKGFGFSKHFFAKYELGDEVGRGHFGYTCSAKAKKGDHKGHDVAVKVIPKAKHEDIGEKGATFSRHFVFILAPGVLVIIVGSIDWLHAMLMVSTLVEFLVPPPSFVLTLPSSGSGRVNGADDDDPLWIDLQMTTAIAIEDVRREVRILSSLTGHSNLVQFYDAFEDEDNVYIVMELCKGGELLDRILARGGKYSEEDAKVVMVQILSVVSFCHLQGVVHRDLKPENFLFTSKDENSPLKVIDFGLSDFVKPDERLNDIVGSAYYVAPEVLHRSYGTEADMWSIGVIAYILLCGSRPFWARTESGIFRAVLKAEPSFDEAPWPTLTAEAKDFVKRLLNKDYRKRM…
OlongCRK5	O.longistaminata	CRK5	CRKs	66759.8	588	8.51	FALSE	FALSE	Mitochondrion	Peroxisomal targeting signal	Peripheral|Transmembrane	0	MAVSVVVSLFFLDKNERRNGLNGNDDGAQQAAKPPAEVPIPEHGGAAAAAGEVERELDKSFGYDRHFAAKYELGKEVGRGHFGHTCLARARKGDMRGQLLAVKVISKAKMTTAISIEDVRREVKILKALSGHSNLVKFYDACEDALNVYIIMELCEGGELLDRILSRGGRYTEEDAKVIVEQILNVVSFCHLQGVVHRDLKPENFLFSTRDDHSPMKIIDFGLSDFIRPDERLNDIVGSAYYVAPEVLHRSYSTEADMWSIGVITYILLCGSRPFWARTESGIFRSVLRADPNFDDAPWSSISPEAKDFVKRLLNKDYRKRMTAAQAISHPWLRDECRPIPLDMLVFKLIKAYLRSTPFKRAALKALSRAITEDELIYIRAQYNLLEPSSTDGRLCIEN…
OlongCPK8	O.longistaminata	CPK8	CPK groupIII	41240.1	361	5.59	FALSE	TRUE	Cytoplasm|Cell membrane	Nuclear export signal	Peripheral|Soluble	4	MCHRHGVMHRDLKPENFLYANKKDSSPLKAIDFGLSVFFRPGERFTEIVGSPYYMAPEVLKRHYGPEVDVWSAGVILYILLCGVPPFWAETEQGVAQAIIRSVVDFKREPWPRVSEPAKDLVKRMLDPNPMTRLTAEQVLEHPWLHDSKKMPDIPLGDAVRARLQQFAAMNKLKKKALKVIAEHLSAEEAADIKDMFDKMDVSKNGQLTFEDFKAGIRKLGNQMPDSDLKILMDAADIDKNGILDYQEFVAVSIHVRKIGNDEHIQKAFSYFDQNKSGYIEIEELREALVDEIDGNDEDIINSIIRDVDTDKDGKISYDEFAVMMKAGTDWRKASRQYSRQRFSNLSLKLQKDGSISDDTQ
OlongCPK18	O.longistaminata	CPK18	CPK groupIV	55724.6	494	7.16	TRUE	TRUE	Cell membrane	Nuclear localization signal	Peripheral|Lipid anchor	4	MGLCSSSSARWDAGTPGGGNGAGNKDNAGRKGIVACGKRTDFGYDKDFEARWFFLLPSKTKSWKNSQMFMKSVEVYLSITIKCLSELFMDLAKLKEGTVQANEDLTLLHVFDRLCEGGELLDRILAKKDSRYSEKDAAVVVRQMLKVAAECHLHGLVHRDMKPENFLFKSTKEDSPLKATDFGLSDFIRPGKHFRDIVGSAYYVAPEVLKRKSGPESDVWSIGVITYILLCGRRPFWDKTEDGIFKEVLKNKPDFRRKPWPNITPCAKDFVQKLLVKDPRARLTAAQALSHEWVREGGQASDIPLDISVLHNMRQFVKYSRFKQFALRALASTLNAEELSDLRDQFNAIDVDKNGTISLEELKQALAKDVPWRLKGPRVLEIVEAIDSNTDGLVDFEEF…
OlongPEPRK2	O.longistaminata	PEPRK2	PEPRKs	113426	1032	5.44	FALSE	FALSE	Cytoplasm	/	Soluble	0	MSRVQEQQVSKIQLPKQGGCTEVGSEVWWGGGGDSPESVRDSAERISPDSSVWDLRAMAAAGGGGGGDAKYNSYKAAGLRGAILEAAHVSCLEDRYALGPQLGWGQFGVIRSCSDMVTGEALACKSIAKDRLVSPDDVRGVKLEIEVMARLSGHPNVVDLKAVYEDEASVHLVMELCAGGELFHRLEERGCFSEHEAAALFRYLMEVVAHCHSKGIVHRDLKPENILLVSKSPSSPIKLADFGLATYIKPGRSLSGMVGSPFYIAPEVLAGGYNEAADVWSAGVILYILLSGIPPFWGKTKSKIFECIRSTELRFPSDPWDKVSDSAKELITKMLRRDPRQRLTAKQSIPGYKIMPTNPRIPVDIAMRSISEERTLAHVRSRRRWRHAAATSSFSAFVA…
OlongCPK15	O.longistaminata	CPK15	CPK groupII	48440.1	425	5.3	FALSE	FALSE	Cytoplasm	Nuclear export signal	Peripheral|Soluble	4	MHHLTGHRNIVELRGAYEDRHSVNLVMELCEGGELFDRIIARGHYSERAAAALCREIVSVVHSCHSMGVMHRDLKPENFLFLNKREDSPLKATDFGLSVFFKPGEQFRDLVGSAYYVAPEVLKRRYGAEADIWSAGVILYILLSGVPPFWAENEDGIFDAVLQGHIDFSSEPWPSISSGAKDLVKRMLRQDPKERLTAAEILNHPWIREDGEAPDKPLDITVISRMKQFRAMNKLKKVALKVVAENLSEEEIVGLKEMFKSLDTDNSGTITLEELRAGLPKLGTKISESELRQLMEAADVDGNGSIDYVEFISATMHMNRLEKEDHIYKAFEYFDKDHSGFITVDELEEALTKYDMGDEATIKEIIAEVDTDHPSLRSWMQANYNFHRVNLTIVLNSDG…
OlongCPK1	O.longistaminata	CPK1	CPK groupII	52269.4	460	5.58	FALSE	FALSE	Cytoplasm	Nuclear export signal	Peripheral|Soluble	4	MEDVRATYTFGRELGRGQFGVTYLVTHKATGKRFACKSIATRKLAHRDDIEDVRREVQIMHHLTGHRNIVELRGAYEDRHSVNLIMELCEGGELFDRIIARGHYSERAAAALCREIVAVVHSCHSMGVFHRDLKPENFLFLSKSEDSPLKATDFGLSVFFKPGEHFKDLVGSAYYVAPEVLKRNYGAEADIWSAGVILYILLSGVPPFWAESEDGIFDAVLRGHIDFSSDPWPSISNGAKDLVKKVLRQDPKERLTAAEILNHPWIREDGEAPDKPLDITVISRMKQFRAMNKLKKVALKVVAENLSDEEITGLKEMFRSLDTDNSGTITLEELRSGLPKLGTKISESEIRQLMEAADVDGNGTIDYAEFISATMHMNRLEKEDHILKAFEYFDKDHSG…
OlongCPK21	O.longistaminata	CPK21	CPK groupIII	45593.6	409	5.41	FALSE	FALSE	Cytoplasm	Nuclear export signal	Peripheral|Soluble	4	MRRMSSASSSRGGGAASSAAVVRLREACEDAADGSVHLVMELCEGGELFDRIVARGHYSERAAANIFRTIVDVVQLCHSNGVIHRDLKPENFLFANKSEDSPLKVVGSAYYMAPEVLRRSYGPEVDVWSAGVILYILLCGVPPFWGDNDEKIAQAILRGAIDFNREPLPRVSANAKDLVRRMLDPNPSTRLTAKQVLEHPWLKNADTAPNVSLGDAVRARLQQFSAMNKFKKKALGVVARNLPVEEVDKYVQMFHHMDKDKNGHLSLDELLEGLHINGQPVPEPEIRMLLEAADTDGNGTLDCDEFVTVSVHLKKMSNDEYLAAAFNYFDKDGSGFIELDELREEVGPNEQAILEILRDVDTDNDGRISYQEFELMMKSGADWRNASRHFSRANFSTLS…
OlongCPK27	O.longistaminata	CPK27	CPK groupI	20316.2	183	4.39	FALSE	FALSE	Cytoplasm|Nucleus	Nuclear export signal	Soluble	1	MHRDLKPENFLFVGNEEDAPLKTIDFGLSMFFRPGEVFTDVVGSPYYVAPEVLKKSYGQEADVWSAGVIIYILLCGVPPFWAAAGLGGAVAAEAVLGHEQAQEDGIESEHLSLHCGNWDLFMVMVIAENLSEEEIAGLKEMFKMMDTDNSGQINYEELKAGLERVGANMKESEIYQLMQAIFR
OlongCPK29	O.longistaminata	CPK29	CPK groupIII	48572.7	428	5.75	FALSE	FALSE	Cytoplasm|Cell membrane	Nuclear export signal	Soluble	4	MRSLPAHANVVRLREAFEDADAVHLVMEVCEGGELFDRIVARGHYTERAAAAVMRTIMDVVQHCHKNGVMHRDLKPENFLYANASENSPLKVIDFGLSVCFKPGARFNEIVGSPYYMAPEVLKRNYGQEIDIWSAGVILYILLCGVPPFWAETDEGIAQAIIRSHIDFQREPWPKVSDNAKDLVRRMLDPNPYTRLTAQQNEEHPWIQNASAAPNIPLGEAVRSRLKQFTVMNKFKKKALLVVAEYLPTEELDAIRELFNMLDTKKKGHLTLEELRKGLQVIGHNIHDTDVDMLMEAADIDGNGILDCKEFVTVSIHLKKIRSEEHLPKVFSFFDKNGSGYIEIEELKEALSPRGDQKSIDDIFLDVDIDKDGKISYEEFELMMSAGMDWRNASRQYSR…
OlongCPK17	O.longistaminata	CPK17	CPK groupI	62531.2	568	5.46	FALSE	TRUE	Cytoplasm	Nuclear export signal	Soluble	4	MKQIACQVAKKLREIGQGIASETSPPPQDCPPRESSHSSVTSSTAPERVTIADSDLSSSAPNKGGNKPKVRRVQSAGLLADSVLKRDSERLKDLYSLGKKLGQGQFGTTYQCVEKATGKVLACKSIAKRKLVSEEDVEDVRREIQIMHHLAGHPSVVSIVGAYEDAVAVHLVMELCAGGELFDRIVQRGHYSEKAAAQLARVIIGVVEACHSLGVMHRDLKPENFLFVNHKEDSPLKTIDFGLSIFFKPGPASILAAVLSCENYSDVVGSPYYVAPEVLMKHYGREVDVWSAGVIIYILLSGVPPFWDESEQGIFEQVLKGDLDFSSDPWPAISDSAKDLVRKMLNRDPRKRLTAHEALCHPWVCVDGVAPDKPLDSAVLTRLKQFSAMNKLKKMALRV…
OlongCRK3	O.longistaminata	CRK3	CRKs	103911	933	8.87	TRUE	FALSE	Nucleus	Nuclear localization signal|Nuclear export signal	Soluble	0	MGDEVGRGHFGYTCAAKIKKGARKGDAVAVKVIPKAKMTTSIAIEDVRREVKILKALAGHKNLVQFYDAYEDNDNVYIVMELCEGGELLDRILSRGGKYSEDDAKAVLVQILNVVSFCHIQGVVHRDLKPENFLFTSKDENSQLKAIDFGLSDFVKPDERLNDIVGSAYYVAPEVLHRCYSTEADVWSIGVIAYILLCGSRPFWARTESGIFRSVLKADPSYNEAPWPSLTPEAMDFVKRLLCKDPRRRMTAAQALSHPWIRNYNDIKLPLDILIFRLIKAYIRSSSLRKAALRALSKTLTVDELFYLKGQFSLLEPDRNGCITLDNIRMALTREATDAMKESRVQEILVSLSALQYRRMDFQEFCAAAVSVHQLEALDRWEQHARSAYDFFEKDGNRA…
MSUCPK1	MSU	CPK1	CPK groupII	58739.7	518	6.05	TRUE	FALSE	Cytoplasm|Cell membrane	Nuclear localization signal	Lipid anchor	4	MGNRTSRHHRAAPEQPPPQPKPKPQPQQQQQQWPRPQQPTPPPAAAPDAAMGRVLGRPMEDVRATYTFGRELGRGQFGVTYLVTHKATGKRFACKSIATRKLAHRDDIEDVRREVQIMHHLTGHRNIVELRGAYEDRHSVNLIMELCEGGELFDRIIARGHYSERAAAALCREIVAVVHSCHSMGVFHRDLKPENFLFLSKSEDSPLKATDFGLSVFFKPGEHFKDLVGSAYYVAPEVLKRNYGAEADIWSAGVILYILLSGVPPFWAESEDGIFDAVLRGHIDFSSEPWPSISNGAKDLVKKMLRQDPKERLTSAEILNHPWIREDGEAPDKPLDITVISRMKQFRAMNKLKKVALKVVAENLSDEEITGLKEMFRSLDTDNSGTITLEELRSGLPKL…
MSUCPK2	MSU	CPK2	CPK groupII	56950.7	515	5.56	TRUE	TRUE	Cell membrane	/	Lipid anchor	4	MGNCCPGSGDAEPASSDASTGNGSSSFKAGASPSSAPAQNKPPAPIGPVLGRPMEDVRSIYTIGKELGRGQFGVTSLCTHKATGQKFACKTIAKRKLSTKEDVEDVRREVQIMYHLAGQPNVVELKGAYEDKQSVHLVMELCAGGELFDRIIAKGHYTERAAASLLRTIVEIIHTCHSLGVIHRDLKPENFLLLSKDEDAPLKATDFGLSVFFKQGEVFKDIVGSAYYIAPEVLKRSYGPEADIWSVGVILYILLCGVPPFWAESEHGIFNSILRGQVDFTSDPWPRISASAKDLVRKMLNSDPKKRISAYEVLNHPWIKEDGEAPDTPLDNAVMNRLKQFRAMNQFKKAALRVIAGCLSEEEIRGLKEMFKSMDSDNSGTITVDELRKGLSKQGTKLT…
MSUCPK3	MSU	CPK3	CPK groupIII	61105.7	551	6.13	TRUE	TRUE	Cell membrane	/	Lipid anchor	4	MGNCCRSPAAAAREDVKSSHFPASAGKKKPHQARNGGVGGGGGGGGGGGGGGGAGQKRLPVLGEEGCELIGGIDDKYALDRELGRGEFGVTYLCMDRDTKELLACKSISKRKLRTAVDVEDVRREVAIMRHLPKSASIVSLREACEDEGAVHLVMELCEGGELFDRIVARGHYTERAAANVTRTIVEVVQLCHRHGVIHRDLKPENFLFANKKENSPLKAIDFGLSIFFKPGEKFSEIVGSPYYMAPEVLKRNYGPEIDIWSAGVILYILLCGVPPFWAETEQGVAQAILRGNIDFKREPWPNVSENAKDLVRRMLEPDPKLRLTAKQVLEHPWLQNAKKAPNVPLGDIVKSRLKQFSRMNRFKRRALRVIADHLSAEEVEDIKEMFKAMDTDNDGIVS…
MSUCPK4	MSU	CPK4	CPK groupIV	58575.8	522	8.34	TRUE	TRUE	Cell membrane	/	Lipid anchor	4	MGACFSSHTATAAADGGSGKRQQRKGDHKGKLPDGGGGEKEKEAARVEFGYERDFEGRYQVGRLLGHGQFGYTFAATDRASGDRVAVKRIDKAKMVRPVAVEDVKREVKILKELKGHENIVHFYNAFEDDSYVYIVMELCEGGELLDRILAKKNSRYSEKDAAVVVRQMLKVAAECHLHGLVHRDMKPENFLFKSTKEDSPLKATDFGLSDFIKPGKKFHDIVGSAYYVAPEVLKRRSGPESDVWSIGVITYILLCGRRPFWNKTEDGIFREVLRNKPDFRKKPWPGISSGAKDFVKKLLVKNPRARLTAAQALSHPWVREGGEASEIPVDISVLSNMRQFVKYSRFKQFALRALASTLKEEELADLKDQFDAIDVDKSGSISIEEMRHALAKDLPWRL…
MSUPPCK1	MSU	PPCK1	PPCKs	32461.8	305	5.43	FALSE	FALSE	Cytoplasm|Nucleus	Nuclear localization signal	Soluble	0	MEFTPKITGKTTSMSGELKRDYEIGEEIGRGRFGVVHRCTSRATGEAFAVKSVDRSQLADDLDRELAELEPKLAQLAAAGNPGVVQVHAVYEDDAWTHMVMDLCSGPDLLDWIRLRRGAPVPEPVAAAVVAQLAEALAHCHRRGVAHRDVKPDNILLDVVDDGIDGGGTPRARLADFGSAAWVGESGGSAEGLVGTPHYVAPEVVAGGEYGEKADVWSAGVVLYVLLSGGALPFGGETAAEVLASVLRGSVRFPPRLFAGVSPAAKDLMRRMMCRDTWRRFSAEQVLGHPWIVSGGGARAMEQPT
MSUCPK5	MSU	CPK5	CPK groupI	60387.8	549	5.53	TRUE	TRUE	Cell membrane	/	Peripheral|Lipid anchor	4	MGNTCGVTLRSKYFASFRGASQRHDEAGYAPVATSAAAAAAADEPAGKKAPRGSAAAADAPHAASMKRGAPAPAELTANVLGHPTPSLSEHYALGRKLGQGQFGTTYLCTDLATGVDYACKSIAKRKLITKEDVEDVRREIQIMHHLAGHRNVVAIKGAYEDPQYVHIVMELCAGGELFDRIIERGQFSERKAAELTRIIVGVIEACHSLGVIHRDLKPENFLLANKDDDLSLKAIDFGLSVFFKPGQVFTDVVGSPYYVAPEVLRKCYGPEADVWTAGVILYILLSGVPPFWAETQQGIFDAVLKGVIDFDSDPWPVISDSAKDLIRRMLNPRPKERLTAHEVLCHPWICDHGVAPDRPLDPAVLSRIKQFSAMNKLKKMALRVIAESLSEEEIAGLK…
MSUPPCK2	MSU	PPCK2	PPCKs	30598	289	6.25	FALSE	FALSE	Cytoplasm|Nucleus	Nuclear localization signal|Nuclear export signal	Soluble	0	MSSGGELALRQEYVIGDEIGRGRFGTVRRCYAVATGEAFAVKSTPKAPLREAEAADALDLALAEQEPKVHLVASAPGPGASPHVVALHAAFEDDAAVHLVVDLCAGGDLLSLVSSRGRLPEHEAADLVAQLASALASCHRRGVAHRDVKPDNLLFDGGGVLKLGDFGSAGWFGDGRPMTGLVGTPYYVAPEVVAGREYGEKVDVWSAGVVLYMMLSGTLPFYGATAAEVFQCVLRGNLRFPPRAFASVSPEAKDLMRRMLCKDVSRRFSADQVLRHPWIVSRGGAAVMG
MSUCPK6	MSU	CPK6	CPK groupI	60260	545	5.35	TRUE	FALSE	Cytoplasm|Cell membrane	/	Lipid anchor	4	MGNYYSCGASSTSSPTSPSLVDYYYCYHRYPSSCSSTSTATSSGGRMPIRSHQQRLSSPTAVLGHETPALREVYTVGRKLGQGQFGTTYLCTQVSTGAEYACKSIAKRKLLSPEDVEDVRREIQIMHHLAGHGSVVTIQGAYEDNLYVHIVMELCEGGELFDRIVERGYFSERKAAEITRVIVGVVEACHSLGVMHRDLKPENFLLKESSSSSSLKAIDFGLSVFFKPGQVFSDVVGSPYYVAPEVLCKHYGPEADVWTAGVIVYILLSGVPPFWAETQQGIFDAVLRGSLDFDSDPWPTISDSAKDLIRRMLRSPPRERLTAHQVLCHPWVCDDGVAPDRPLAPAVLSRLKQFSAMNRLKKMALRVIARNLSEEELAGLKEMFKAMDTDASGAITFDE…
MSUCPK7	MSU	CPK7	CPK groupI	63863.9	564	5.64	TRUE	TRUE	Cell membrane	/	Lipid anchor	3	MGNQCQNGTLGSDYHNRFPREHAVGYVQGDSYLDLKKFDDTWPEVNNFKPTAASILRRGLDPTSINVLGRKTADLREHYIIGRKLGQGQFGTTYLCTEINTGCEYACKTIPKRKLITKEDVEDVRREIQIMHHLSGHKNVVAIKDVYEDGQAVHIVMELCAGGELFDRIQEKGHYSERKAAELIRIIVSIVAMCHSLGVMHRDLKPENFLLLDKDDDLSIKAIDFGLSVFFKPGQVFTELVGSPYYVAPEVLHKRYGPESDVWSAGVILYVLLSGVPPFWAETQQGIFDAVLKGHIDFQSDPWPKISDSAKDLIRKMLSHCPSERLKAHEVLRHPWICENGVATDQALDPSVISRLKQFSAMNKLKKLALRVIAERLSEEEIAGLREMFKAVDTKNRGV…
MSUCRK1	MSU	CRK1	CRKs	66279	600	8.58	TRUE	TRUE	Cytoplasm|Cell membrane	/	Peripheral|Lipid anchor	0	MGLCHGKSAAVLEPTVEEEEEGATRVAEAAAAPAKPASPAPSAAAAAAAPAKPGTPKQHKFPFYLPSPLPASSYKGSPANSSVASTPARGGFKRPFPPPSPAKHIRALLARRHGSVKPNEASIPESGEPGVALDKGFGFSRHFAAKYELGREVGRGHFGYTCAATCKKGELKGDDVAVKVIPKAKMTTAIAIEDVRREVRILSSLAGHSNLVQFYDAYEDEENVYIVMELCKGGELLDRILARGGKYSEEDAKVVMRQILSVASFCHLQGVVHRDLKPENFLFSSKDENSAMKVIDFGLSDFVKPDERLNDIVGSAYYVAPEVLHRSYGTEADMWSIGVIVYILLCGSRPFWARTESGIFRAVLKADPSFEEAPWPTLSAEAKDFVRRLLNKDYRKRMT…
MSUCPK9	MSU	CPK9	CPK groupIII	63978	574	8.71	TRUE	TRUE	Cell membrane	/	Lipid anchor	4	MGNTCCVAPATTDEVGAPPRDHHHAAKKSPAPSATTTTATRQRHGQEPKPKPKPRARAKPNPYDWAPPRVLPARGGAAASAVRVLEGVVPHHPRLRVTDKYQLGRELGRGEFGVTHLATDRATRERLACKSIPKRRLRTAVDVADVRREVAIMASLPDHPALVRLRAAYEDADAVHLVMELCDGGELFDRIVARGRYTERAAAAAARTVAEVVRACHAHGVMHRDLKPENFLYAGKAEDAQLKAIDFGLSVFFRPGERFREIVGSPYYMAPEVLRRDYGPEVDIWSAGVILYILLCGVPPFWAETEQGVARAILRGAADFDREPWPRISRAAKSLVRQMLDVDPRRRPTAQQVLDHPWLHHAARAPNVPLGDVVRARLKQFSLMNRLKKKAMRVIAEHL…
MSUCPK10	MSU	CPK10	CPK groupI	65862.1	599	5.45	TRUE	TRUE	Cytoplasm|Cell membrane	/	Peripheral|Lipid anchor	4	MGNTCVGPSISKNGFFQSVSTVLWKARQDGDDALPGANGAPDGGGQGRLPAPPPPTSDAPLAVQNKPPEHVKIVSTTDTASAEQDASKSSAGSDSGEAARPRPRVPPVKRVSSAGLLVGSVLKRKTESLKDKYSLGRKLGQGQFGTTYLCVERATGKEFACKSILKRKLVTDDDVEDVRREIQIMYHLAGHPNVISIRGAYEDAVAVHLVMELCAGGELFDRIVQKGHYTERKAAELARVIVGVVEVCHSMGVMHRDLKPENFLFADQTEEAALKTIDFGLSIFFRPGQVFTDVVGSPYYVAPEVLKKKYGQEADVWSAGVIIYILLCGVPPFWAENEQGIFEEVLHGRLDFQSEPWPSISEGAKDLVRRMLVRDPKKRLTAHEVLRHPWVQVGGLAPD…
MSUCPK11	MSU	CPK11	CPK groupI	63170.8	576	5.24	TRUE	TRUE	Cytoplasm|Cell membrane	/	Peripheral|Lipid anchor	4	MGNNCVGPSAAGQNGFFANVALWRPRPADAAPPALPPPSSAPSDQAPEPVTIPPSEHSSHHSSRSTDPSTPTSAAEQPANKAAPKVKRVQSAGLLADSVLKRDVNTARLKDLYTIGKKLGQGQFGTTYLCVEKATGREFACKSIAKRKLLTQEDVEDVRREIQIMHHLAGHANVVSIVGAYEDAVAVQLVMELCAGGELFDRIIQRGHYSEKAAAQLARVIVGVIEACHSLGVMHRDLKPENFLFIHQKEDSPLKAIDFGLSIFFKPGETFTDVVGSPYYVAPEVLMKHYGREVDVWSAGVIIYILLSGVPPFWDESEQGIFEQVLKGDLDFSSEPWPNISESAKDLVRKMLIRDPKKRLTAHEALCHPWVCVDGVAPDKPLDSAVLSRLKQFSAMNKL…
MSUCPK8	MSU	CPK8	CPK groupIII	60658.1	538	6.18	TRUE	TRUE	Cell membrane	Nuclear localization signal	Lipid anchor	4	MGNCCGTPATAEEGGKRRRRGKQKKANPFTVAYNRAPSSAGAAAGRPGLMVLRDPTGRDLGARYELGGELGRGEFGITYLCTEAETGDRYACKSISKRKLRTPVDVEDVRREVEIMRHMPSHPNIVSLRAAYEDEDNVHLVMELCEGGELFDRIVARGHYTERAAAAVTRTIVEVVQMCHRHGVMHRDLKPENFLYANKKDSSPLKAIDFGLSVFFRPGERFTEIVGSPYYMAPEVLKRHYGPEVDVWSAGVILYILLCGVPPFWAETEQGVAQAIIRSVVDFKREPWPRVSEPAKDLVKRMLDPNPMTRLTAEQVLEHPWLHDSKKMPDIPLGDAVRARLQQFAAMNKLKKKALKVIAEHLSAEEAADIKDMFDKMDVSKNGQLTFEDFKAGIRKLGN…
MSUPPCK3	MSU	PPCK3	PPCKs	24783.8	232	8.42	FALSE	FALSE	Cytoplasm	/	Soluble	0	MSEELKRDFEIGEEIGRGRFGVVHRCASRSTGEAYAVKSVDRSRLSDDLDRSLAALEPKLARLAAAGNPGVVQVHAVYEDDDWTHTVMDLCTRPDILDWVRLRCGKPVPEPDATAVVAQIAEALALCHRRGVAHRDVKPDNVLLDATGDGPPRVRLADFGSAAWVGDGISAEGARGDSRTTSRPRWSPGASTGRRPTCGARGWSCTCSSPAARSRSAARRPPTCSPPSCGAT
MSUCPK12	MSU	CPK12	CPK groupII	59561.6	533	6.24	TRUE	TRUE	Cell membrane	/	Peripheral|Lipid anchor	4	MGNCFTKTYEIPITSGTMRRPASTAERSKARGGDEPGTWRRPSFPRHGAPPHRPPTGSSSAAGALSRRASGGGGEMGPVLQRAMVSVRSLYQLDRKLGSGQFGTTYLCTERATGNRYACKSVSKRKLVRRTDVDDVRREITILQHLSGQPNIAEFRGAYEDNDHVHLVMEFCSGGELFDRITAKGSYSERQAAAVCRDILTVVHVCHFMGVIHRDLKPENFLLASADDDAPLKAIDFGLSVFIEEGKVYKDIVGSAYYVAPEVLQRNYGKEADIWSAGVILYILLCGTPPFWAETEKGIFDAILVNQVDFSTSPWPSISESAKDLIRQMLHRDPQKRITASQALEHRWLKEGGASDRPIDSAVLSRMKQFKAMNKLKQLALKVIAENLSPEEIKGLKQM…
MSUCPK13	MSU	CPK13	CPK groupI	60966.2	551	5.45	TRUE	TRUE	Cytoplasm|Cell membrane	/	Peripheral|Lipid anchor	4	MGNACGGSLRSKYLSFKQTASQRHDTDDNNNAAAADSPKKPSRPPAAAKTDDHPVSASAPAAAMRRGQAPADLGSVLGHPTPNLRDLYAMGRKLGQGQFGTTYLCTELSTGVDYACKSISKRKLITKEDIEDVRREIQIMHHLSGHKNVVAIKGAYEDQLYVHIVMELCAGGELFDRIIQRGHYSERKAAELTRIIVGVVEACHSLGVMHRDLKPENFLLANKDDDLSLKAIDFGLSVFFKPGQTFTDVVGSPYYVAPEVLLKHYGPEADVWTAGVILYILLSGVPPFWAETQQGIFDAVLKGFIDFDSDPWPVISESAKDLITKMLNPRPKERLTAHEVLCHPWIRDHGVAPDRPLDPAVLSRIKQFSAMNKLKKMALRVIAESLSEEEIAGLKEMFQ…
MSUCPK16	MSU	CPK16	CPK groupIII	60993.6	547	6.44	TRUE	TRUE	Cell membrane	/	Lipid anchor	4	MGNCCRSPAAAAREDVKTSHFPASTGGGKKKPHQARNGGGGGGGGGGGGWEKKRLSVLGEEGSEVNGGIEEKYALDRELGRGEFGVTYLCMDRCSRELLACKSISKRKLRTPVDVEDVRREVAIMRHLPRSASIVSLREACEDDGAVHLVMELCEGGELFDRIVARGHYTERAAAAVTRTIVEVVQLCHRHGVIHRDLKPENFLFANKKENSPLKAIDFGLSIFFKPGEKFSEIVGSPYYMAPEVLKRNYGPEIDIWSAGVILYILLCGVPPFWAETEQGVAQAILRGNIDFKREPWPNVSDNAKDLVRQMLQPDPKLRLTAKQVLEHTWLQNAKKAPNVPLGDIVKSRLKQFSRMNRFKRRALRVIADHLSAEEVEDIKDMFKVMDTDNDGIVSYEEL…
MSUCCaMK	MSU	CCaMK	CCaMK	57439.7	516	5.69	FALSE	FALSE	Cytoplasm|Lysosome/Vacuole	Nuclear export signal	Peripheral|Soluble	3	MSKTESRKLSDDYEVVDVLGRGGFSIVRRGVSKSEEKTQVAIKTLRRLGPAMAGMKQGTKPVPGSGLPMWKQVSISDALLTNEILVMRRIVESVAPHPNVINLHDVYEDVHGVHLVLELCSGGELFDRIVGRDRYSEFDAACVIRQIASGLEALHKASIVHRDLKPENCLFSDKDEKSTLKIMDFGLSSVEDFSDPIVALFGSIDYVSPEALSRQEVSAASDMWSVGVILYILLSGCPPFHAATNREKQQRILQGEFSFQDHTWKTISSSAKDLISRLLSVQPYKRPTASDLLRHPWVIGDCAKQDLMDAEVVSKLQKFNARRKLRAAAIASVLSCKVALRTKRLRNLLGTHDLTSEELDNLRLHFGRICADGENATLSEFEQVLRAMKMDSLIPLAPR…
MSUCPK14	MSU	CPK14	CPK groupII	57631.6	522	5.77	TRUE	TRUE	Cytoplasm|Cell membrane	/	Lipid anchor	4	MGNCCPPGSSSEPDPPPASSGSSRPAGSAGAAASPATISPSAAPAPAKPPAPIGPVLGRPMEDVKSIYTVGKELGRGQFGVTSLCTHKATGQRFACKTISKRKLSTKEDVEDVRREVQIMYHLAGQPGVVELKGAYEDKHAVHLVMELCAGGELFDRIIAKGHYTEHAASSLLRTIVEIIHTCHSMGVIHRDLKPENFLLLSKDEHAPLKATDFGLSVFFKEGEVFRDIVGSAYYIAPEVLKRSYGPEADIWSIGVMLYILLCGVPPFWAESEHGIFNSILRGHVDFSSEPWSRISHGAKDLVRRMLHSDPKQRISAYDVLNHPWIKEDGEAPDTPLDNAVLGRLKQFRAMNQFKKAALRVIAGCLSEEEIRGLKEMFKSMDSDNSGTITVDELRKGLA…
MSUCPK15	MSU	CPK15	CPK groupII	63744.3	565	6.59	FALSE	FALSE	Cytoplasm	/	Peripheral|Lipid anchor|Soluble	4	MVSSSSSPQSKPPKPKPKPLSPPMGARASRHRQSPDQSQSQSPSPHHKHHHHHQTTRAPKPKPKPQPPPPQQPRSQPPPPPRHQPQQAPQQAAAEDGVGRVLGRPMEDVRATYTFGRELGRGQFGVTYLATHKPTGRRYACKSIAARKLARPDDLDDVRREVHIMHHLTGHRNIVELRGAYEDRHSVNLVMELCEGGELFDRIIARGHYSERAAAALCREIVSVVHSCHSMGVMHRDLKPENFLFLNKREDSPLKATDFGLSVFFKPGEQFRDLVGSAYYVAPEVLKRLYGAEADIWSAGVILYILLSGVPPFWAENEDGIFDAVLQGHIDFSSEPWPSISSGAKDLVKRMLRQDPKERLTAAEILNHPWIREDGEAPDKPLDITVISRMKQFRAMNKL…
MSUPEPRK2	MSU	PEPRK2	PEPRKs	54139.3	506	5.62	FALSE	FALSE	Cytoplasm|Nucleus	Nuclear export signal	Soluble	0	MAAAGGGGDAKYNSYKAAGLRGAILEAAHVSCLEDRYALGPQLGWGQFGVIRSCSDMVTGEALACKSIAKDRLVSPDDVRGVKLEIEVMARLSGHPNVVDLKAVYEDEASVHLVMELCAGGELFHRLEERGCFSEHEAAALFRYLMEVVAHCHSKGIVHRDLKPENILLVSKSPSSPIKLADFGLATYIQPGRSLSGMVGSPFYIAPEVLAGGYNEAADVWSAGVILYILLSGIPPFWGKTKSKIFECIRSTELRFPSDPWDKVSDSAKELITEMLRRDPRQRLTAKQVLEHSWIQDHADQSQDSCGHCHEINLRGEDAGSCSFSTPLASCSRDVSFNTGGPVACQSMSEEACSPTFACRSSFSAFVAENAPSCALSGFSFGGVCEPCNAVFPSPVASM…
MSUCRK2	MSU	CRK2	CRKs	69141.9	623	9.15	TRUE	TRUE	Cytoplasm|Cell membrane	Nuclear localization signal	Peripheral|Lipid anchor	0	MGQCYGKGASGRTADDEGGVVTEHQSPPPANGLPSTPPRQQAQAQAQQVGTPRRRGSKSGSTTPGHQTPGVAWPSPYPSGGASPLPAGVSPSPARSTPRRFFKRPFPPPSPAKHIKATLAKRLGGGKPKEGTIPEEGGVGAGGGGGGAADGAETERPLDKTFGFSKNFGAKYELGKEVGRGHFGHTCSAVVKKGEYKGQTVAVKIIAKAKMTTAISIEDVRREVKILRALSGHNNLVKFYDACEDGLNVYIVMELCEGGELLDRILARGGRYTEEDAKAIVVQILSVVAFCHLQGVVHRDLKPENFLFTTRDENAPMKLIDFGLSDFIRPDERLNDIVGSAYYVAPEVLHRSYSMEADIWSIGVITYILLCGSRPFWARTESGIFRSVLRADPNFDDSP…
MSUCPK17	MSU	CPK17	CPK groupI	62619.1	568	5.61	TRUE	TRUE	Cell membrane	/	Peripheral|Lipid anchor	4	MGNTCVGPSSAADRHGFFHSVSLAVLWRPGGRAEPSQPPGYPPRESSHSSVTSSTAPERVTIADSDLSSSTPNKGGNKPKVRRVQSAGLLADSVLKRDSERLKDLYTLGKKLGQGQFGTTYQCVEKATGKVLACKSIAKRKLVSEEDVEDVRREIQIMHHLAGHPSVVSIVGAYEDAVAVHLVMELCAGGELFDRIVQRGHYSEKAAAQLARVIIGVVEACHSLGVMHRDLKPENFLFVNHKEDSPLKTIDFGLSIFFKPGENYSDVVGSPYYVAPEVLMKHYGREVDVWSAGVIIYILLSGVPPFWDESEQGIFEKVLKGDLDFSSDPWPAISDSAKDLVRKMLNRDPRKRLTAHEALCHPWVCVDGVAPDKPLDSAVLTRLKQFSAMNKLKKMALRV…
MSUCPK18	MSU	CPK18	CPK groupIV	57584.5	512	7.64	TRUE	TRUE	Cell membrane	/	Lipid anchor	4	MGLCSSSSARRDAGTPGGGNGAGNKDNAGRKGIVACGKRTDFGYDKDFEARYALGKLLGHGQFGYTFAAVDRRSSERVAVKRIDKNKMVLPVAVEDVKREVKILKALQGHENVVHFYNAFEDDNYVYIVMELCEGGELLDRILAKKDSRYSEKDAAVVVRQMLKVAAECHLHGLVHRDMKPENFLFKSTKEDSSLKATDFGLSDFIRPGKHFRDIVGSAYYVAPEVLKRKSGPESDVWSIGVITYILLCGRRPFWDKTEDGIFKEVLKNKPDFRRKPWPNITPCAKDFVQKLLVKDPRARLTAAQALSHEWVREGGQASDIPLDISVLHNMRQFVKYSRFKQFALRALASTLNAEELSDLRDQFNAIDVDKNGTISLEELKQALAKDVPWRLKGPRVLE…
MSUCPK19	MSU	CPK19	CPK groupII	59505.8	533	5.93	TRUE	TRUE	Cell membrane	Nuclear localization signal	Lipid anchor	4	MGSCCSRATSPDSGRGGANGYGYSHQTKPAQTTPSYNHPQPPPPAEVRYTPSAMNPPVVPPVVAPPKPTPDTILGKPYDDVRSVYSLGKELGRGQFGVTYLCTEIASGKQYACKSISKRKLVSKADKEDIRREIQIMQHLSGQQNIVEFRGAYEDKSNVHVVMELCAGGELFDRIIAKGHYSERAAATICRAVVNVVNICHFMGVMHRDLKPENFLLATKEENAMLKATDFGLSVFIEEGKMYRDIVGSAYYVAPEVLRRNYGKEIDVWSAGVILYILLSGVPPFWAETEKGIFDAILQGEIDFESQPWPSISESAKDLVRKMLTQDPKKRITSAQVLQHPWLRDGEASDKPIDSAVLSRMKQFRAMNKLKKMALKVIASNLNEEEIKGLKQMFTNMDT…
MSUCPK20	MSU	CPK20	CPK groupIII	62408.1	550	7	TRUE	TRUE	Cell membrane	/	Peripheral|Lipid anchor	4	MGNCCVTPEGSGRGRKKQQQEQKQKQKEPKQQQQQQKKGKKPNPFSIEYNRSSAPSGHRLVVLREPTGRDIAARYELGGELGRGEFGVTYLCTERETGDAYACKSISKKKLRTAVDIEDVRREVDIMRHLPKHPNIVTLRDTYEDDNAVHLVMELCEGGELFDRIVARGHYTERAAALVTRTIVEVVQMCHKHGVMHRDLKPENFLFANKKETAALKAIDFGLSVFFTPGERFTEIVGSPYYMAPEVLKRNYGPEVDVWSAGVILYILLCGVPPFWAETEQGVAQAIIRSVIDFKRDPWPRVSDNAKDLVKGMLNPDPRRRLNAQQVLDHPWLQNIKKAPNVNLGETVKARLQQFSVMNKFKKHALRVIAEHLSVEEVAGIKDMFEKMDLNKDNMINFD…
MSUCRK3	MSU	CRK3	CRKs	51293.2	453	8.46	TRUE	FALSE	Cytoplasm	Nuclear export signal	Peripheral|Soluble	0	MGDEVGRGHFGYTCAAKIKKGARKGDAVAVKVIPKAKMTTSIAIEDVRREVKILKALAGHKNLVQFYDAYEDNDNVYIVMELCEGGELLDRILSRGGKYSEDDAKAVLVQILNVVSFCHIQGVVHRDLKPENFLFTSKDENSQLKAIDFGLSDFVKPDERLNDIVGSAYYVAPEVLHRCYSTEADVWSIGVIAYILLCGSRPFWARTESGIFRSVLKADPSYNEAPWPSLTLEAMDFVKRLLCKDPRRRMTAAQALSHPWIRNYNDIKLPLDILIFRLIKAYIRSSSLRKAALRALSKTLTVDELFYLKGQFSLLEPDRNGCITLDNIRMALTREATYAMKESRVQEILVSLSALQYRRMDFQEFCAAAVSVHQLEALDRWEQHARSAYDFFEKDGNRA…
MSUCRK4	MSU	CRK4	CRKs	65242.9	594	8.88	TRUE	TRUE	Cell membrane	/	Peripheral|Lipid anchor	1	MGLCHGKPSQIPEPEAEEAAAAAGVAVAGAASPGPAAAAAAAAAAKPGTPKQPKFPFYLPSPLPASSYKSSPANSSVASTPARGGLKRPFPPPSPAKHIRALLARRHGSVKPNEAPIPEGGETEVGLDKGFGFSKHFFAKYELGDEVGRGHFGYTCSAKAKKGDHKGHDVAVKVIPKAKMTTAIAIEDVRREVRILSSLTGHSNLVQFYDAFEDEDNVYIVMELCKGGELLDRILARGGKYSEEDAKVVMVQILSVVSFCHLQGVVHRDLKPENFLFTSKDENSALKVIDFGLSDFVKPDERLNDIVGSAYYVAPEVLHRSYGTEADMWSIGVIAYILLCGSRPFWARTESGIFRAVLKAEPSFDEAPWPTLTAEAKDFVKRLLNKDYRKRMTAAQALS…
MSUCPK21	MSU	CPK21	CPK groupIII	61917	565	5.82	TRUE	TRUE	Cell membrane	/	Peripheral|Lipid anchor	4	MGGCYSAYASSRKLRGRISKISLVIPDPVPDAEAASPRKDGVDGDGDDVRGGGGGCDDGGDVVAIATTTADEFARRYVLGKELGRGEFGVTRRCSDAATGEALACKTIRKHRRLAPPRVTAAKAAAAHGEDVKREVAIMRRMSSASSSRGGGAASSAAVVRLREACEDAADGSVHLVMELCEGGELFDRIVARGHYSERAAANIFRTIVDVVQLCHSNGVIHRDLKPENFLFANKSEDSPLKVIDFGLSVFFKPGDRFTEVVGSAYYMAPEVLRRSYGPEVDVWSAGVILYILLCGVPPFWGDNDEKIAQAILRGAIDFNREPLPRVSANAKDLVRRMLDPNPSTRLTAKQVLEHPWLKNADTAPNVSLGDAVRARLQQFSAMNKFKKKALGVVARNLP…
MSUPEPRK1	MSU	PEPRK1	PEPRKs	49039.2	453	8.83	FALSE	FALSE	Nucleus	Nuclear localization signal	Soluble	0	MESSLPRKRKGARSACSLVGSSHEPTTVARKRACREPKPRPEKKKKDPSSDDASGRGGGGGVVQTAPPASGRAAPESPSRGLKRKLGCIESATRMGRKKRLESEYELGAEIGQGKFGSVRICRAKVGGEEFACKALPKNGEETVHREVEIMQHLSGHPGIVTLKAVFEDADKFYLVMELCGGGRLLDEMAREGKFSEQRAAIVIKDLMSVVKYCHEMGVVHRDIKPENILLTKAGKIKLADFGLAARVADGQKLSGIAGSPAYVAPEVLSGCYSEKVDVWGAGVLLHVLLHGSLPFQGGSLDAVFEAIKTVELDFHSGPWESISSLARDLISRMLNRDVPSRITADEVLSHPWVVFYTECPLKAVTANLSITNNIVAPRITWDRIRLHCESISSDSSSQ…
MSUCPK22	MSU	CPK22	CPK groupIII	63760.4	577	6.43	TRUE	TRUE	Cell membrane	/	Peripheral|Lipid anchor	4	MGGCSSAFAVSTRMIRFSRGRVPAAILPVTSNDEPCCSCSPENNNKNNDGGGGGCDGGEHQKGKSWRRWQYRRCGGGGGGGGGRKNAILGDAADVKTAAGFAERYRLGAELGRGEFGVTRRCSDAATGEALACKTIRRKRLRRCRGDAEDVRREVEILRRISALGAGADSVVRLRDACEDSDGVHLVMELCEGGELFDRIFARGHYTERAAAKLARTIVGVVQLCHENGVMHRDLKPENFLFANKSEDSPLKAIDFGLSVFFKPGERFTQVVGSTYYMAPEVLNRSYGPEADVWSAGVILYILLCGVPPFWGDNDEKTVTAILQGGINFQREPWPKVSPHAKDLVSKMLDPDPSTRLTAKEVLEHPWLKNADRAPNVSLGEIVRSRLMQFSAMNKFKKK…
MSUCRK5	MSU	CRK5	CRKs	69844.5	632	8.98	TRUE	TRUE	Cytoplasm|Cell membrane	Nuclear localization signal	Peripheral|Lipid anchor	0	MGQCYARNVPVDGEGGGGVVTTTTTTTISVSASAAGEEVEVGRGGGGGGGRRSGRPSPAGTPRRRGATPARSSVAGSPWAGSPLPEGIAPSPAPSATTPRRFFRRPFPPPSPAKHIKASLARRLGQRSPATAQAQQAAKPPAEVPIPEHGGGGGAAAGEVERELDKSFGYDRHFAAKYELGKEVGRGHFGHTCLARARKGDMRGQLLAVKVISKAKMTTAISIEDVRREVKILKALSGHSNLVKFYDACEDALNVYIIMELCEGGELLDRILSRGGRYTEEDAKVIVEQILNVVSFCHLQGVVHRDLKPENFLFSTRDDHSPMKIIDFGLSDFIRPDERLNDIVGSAYYVAPEVLHRSYSTEADMWSIGVITYILLCGSRPFWARTESGIFRSVLRADP…
MSUCPK23	MSU	CPK23	CPK groupI	60546.9	534	5.58	TRUE	TRUE	Cytoplasm	Nuclear export signal	Lipid anchor|Soluble	3	MGNSCQNGTYGNNYQNSNRFQNDRFASRYVDGNDTEDCYSGSSRASLAGALRQGLNLKSPVLGYKTPNVRELYTLGRELGQGQFGKTYLCTEISTGCQYACKTILKSNLRCVSDIEDVRREIQIMHHLSGQKNIVTIKDTYEDEQAVHIVMELCAGGELFSKIQKRGHYSERKAAELIKIIVGIIETCHSHGVMHRDLKPENFLLLDADDEFSVKAIDFGLSVFFRPGQVFREVVGSPYYIAPEVLEKRYGPEADIWTAGVILYVLLTGVPPFWADTQSGIYEKVLDGRIDFKSNRWPRISDSAKDLIKKMLCPYPSERLKAHEVLKHPWICDNGVATNRALDPSVLPRLKQFSAMNRLKKLSLQIIAERLSEEEIVGLREMFKAMDTKNRSVVTFGEL…
MSUCPK25	MSU	CPK25	CPK groupII	59463.7	541	5.9	TRUE	TRUE	Cytoplasm|Cell membrane	/	Lipid anchor	4	MGQCCTGGGKAVAGDEAEPGTSKAAPPSRGTSSKNGSAKQQPCSPAAKAAATEAAAAASSSKKPAGPIGEVLERPMEEVRTTYSIGKELGRGQFGVTHLCTHKATGEKLACKTIAKRKLANKEDVDDVRREVQIMHHLSGQPNIVDLRGAYEDKHNVHLVMELCAGGELFDRIIARGHYTERAAAALLRAIVGIVHTCHSMGVIHRDLKPENFLLLSKGDDAPLKATDFGLSVFFKEGEVFRDIVGSAYYIAPEVLKRKYGPEADIWSIGVMLYIFLAGVPPFWAESENAIFTAILRGQIDLASEPWPKISSGAKDLVRKMLNINPKERLTAFQVLNHPWIKEDGDAPDVPLDNVVLNRLKQFRAMNQFKKAALRIIAGCLSEEEIKGLKEMFKNIDKD…
MSUCPK24	MSU	CPK24	CPK groupI	56672.4	513	5.22	FALSE	FALSE	Cytoplasm	Nuclear export signal	Soluble	4	MQPDPSGSGGDGNANAKAKLAPPPVTAAGGRPVSVLPHKTANVRDHYRIGKKLGQGQFGTTYLCVDKASGGEFACKSIPKRKLLCREDYEDVWREIQIMHHLSEHPNVVRIRGAYEDALFVHIVMELCAGGELFDRIVAKGHYTERAAAQLIRTIVAVVEGCHSLGVMHRDLKPENFLFASAAEDAPLKATDFGLSMFYKPGDKFSDVVGSPYYVAPEVLQKCYGPESDVWSAGVILYILLCGVPPFWAETEAGIFRQILRGKLDFESEPWPSISDSAKDLVRNMLCRDPTKRLTAHEVLCHPWIVDDAVAPDKPIDSAVLSRLKHFSAMNKLKKMALRVIAESLSEEEIGGLKELFKMIDTDDSGTITFDELKEGLKRVGSELTEHEIQALMEAADID…
MSUCPK26	MSU	CPK26	CPK groupII	59433.6	541	5.9	TRUE	TRUE	Cytoplasm|Cell membrane	/	Lipid anchor	4	MGQCCTGGGKAVAGDEAEPGTSKAAPPSRGTSSKNGSAKQQPCSPAAKAAATEAAAAASSSKKPAGPIGEVLERPMEEVRTTYSIGKELGRGQFGVTHLCTHKATGEKLACKTIAKRKLANKEDVDDVRREVQIMHHLSGQPNIVDLRGAYEDKHNVHLVMELCAGGELFDRIIARGHYTERAAAALLRAIVGIVHTCHSMGVIHRDLKPENFLLLSKGDDAPLKATDFGLSVFFKEGEVFRDIVGSAYYIAPEVLKRKYGPEADIWSIGVMLYIFLAGVPPFWAESENAIFAAILRGQIDLASEPWPKISSGAKDLVRKMLNINPKERLTAFQVLNHPWIKEDGDAPDVPLDNVVLNRLKQFRAMNQFKKAALRIIAGCLSEEEIKGLKEMFKNIDKD…
MSUCPK28	MSU	CPK28	CPK groupI	57989	526	5.47	FALSE	FALSE	Cytoplasm	Nuclear export signal	Soluble	4	MQPDPQPHGRGREKAAGAGPRLPPPVTAPSVGRPASVLPHKTANVRDHYRIGKKLGQGQFGTTYLCVGKPDGGEYACKSIPKRKLLCREDYEDVWREIQIMHHLSEHPNVVRIRGAYEDALFVHIVMELCAGGELFDRIVAKGHYTERAAALLIRTIVGVVEGCHSLGVMHRDLKPENFLFASTAEDAPLKATDFGLSVFYKPGDKFSDVVGSPYYVAPEVLQKIYGPEADVWSAGVILYILLCGVPPFWAETESGIFRQILRGKLDLESDPWPSISDSAKDLVRNMLIRDPTKRFTAHEVLCHPWIVDDAVAPDKPIDSAVLSRLKHFSAMNKLKKMALRVIAESLSEEEIGGLKELFKMIDTDNSGTITYDELKNGLKRVGSDLMEPEIQALMDAAD…
MSUCPK29	MSU	CPK29	CPK groupIII	62872	563	6.96	TRUE	TRUE	Cell membrane	/	Peripheral|Lipid anchor	4	MGNCCVSRPSGADKRRRCGSSTAPHTRGGRRVIGAANMRCLSTVSSVSDAARAVMSNEPATVLGNSGSSGNGGVMAAEEMLRRYEIGEELGRGEFGVTRRCRDAVTGERLACKSISKRKLRSSVDVEDVRREVAIMRSLPAHANVVRLREAFEDADAVHLVMEVCEGGELFDRIVARGHYTERAAAAVMRTIMDVVQHCHKNGVMHRDLKPENFLYANASENSPLKVIDFGLSVCFKPGARFNEIVGSPYYMAPEVLKRNYGQEIDIWSAGVILYILLCGVPPFWAETDEGIAQAIIRSHIDFQREPWPKVSDNAKDLVRRMLDPNPYTRLTAQQVLEHPWIQNASAAPNIPLGEAVRSRLKQFTVMNKFKKKALLVVAEYLPTEELDAIRELFNMLDT…
MSUCPK27	MSU	CPK27	CPK groupI	67580.7	612	5.81	TRUE	TRUE	Cytoplasm|Cell membrane	/	Peripheral|Lipid anchor	4	MGNVCIGPRRNFAKNGLLGILRPRHAAPSSPSQPTTTSRSIPVVLPSAPSSKPPPPTQTAPPVPVVISEPPPPQPQPEPQPAAPSQPPPPQEQPSPPPPASSNTTQQPPPPQQRQQSRAKKPAHIKRISSAGLQVESVLRRKTENLKDKYSLGRKLGQGQFGTTYLCVDKANGGEYACKSIAKRKLLTDEDVEDVRREIQIMHHLAGHPNIISIRGAYEDAVAVHVVMELCAGGELFDRIVRKGHYTERQAAGLARVIVAVVESCHSLGVMHRDLKPENFLFVGNEEDAPLKTIDFGLSMFFRPGEVFTDVVGSPYYVAPEVLKKSYGQEADVWSAGVIIYILLCGVPPFWAETEQGIFEQVLHGTLDFESDPWPNVSDGAKDLLRKVLVRDPKKRLTA…
LperrCPK1	L.perrieri	CPK1	CPK groupII	58870.9	521	5.95	TRUE	FALSE	Cytoplasm|Cell membrane	Nuclear localization signal	Lipid anchor	4	MGNRTSRHNRPAPEQPQPQPPPQPKPKPQPQAAQWPRPQQPPPPAAAPAPDAAMGRVLGRPMEDVRATYTFGRELGRGQFGVTYLVTHKATGQRFACKSIATRKLVHRDDLEDVRREVQIMHHLTGHRNIVELRGAYEDRHSVNLVMELCEGGELFDRIIARGHYSERAAAALCREIVAVVHSCHSMGVFHRDLKPENFLFLSTKEDSPLKATDFGLSVFFKPGEHFKDLVGSAYYVAPEVLKRNYGAEADIWSAGVILYILLSGVPPFWAESEDGIFDAVLRGHIDFSSDPWPSISNGAKDLVKKMLRPDPKERLTAAEILNHPWIREDGEAPDKPLDITVISRMKQFRAMNKLKKVALKIVAENLSDEEITGLKEMFRSLDTDNSGTITLEELRSGL…
LperrCPK2	L.perrieri	CPK2	CPK groupII	58293.3	526	5.74	TRUE	TRUE	Cytoplasm|Cell membrane	/	Lipid anchor	4	MGNCCPGSGDAEPAPSAAFDPSTRRTGASIKAGVGPSPSSAPAQHKAPAPIGPVLGRPMEDVRSIYTVGKELGRGQFGVTCLCTHKATGQRFACKTIAKRKLSTKEDVEDVRREVQIMYHLAGQPNVVELKGAYEDKQSVHLVMELCAGGELFDRIIAKGHYTERAAASLLRTIVEIIHTCHSLGVIHRDLKPENFLLLSKDEDAPLKATDFGLSVFFKQGEVFKDIVGSAYYIAPEVLKRSYGPEADIWSVGVILYILLCGVPPFWAGNEHINESEHGIFNSILRGQVDFTSDPWPRISASAKDLVRKMLNSDPKKRISAYEVLNHPWIKEDGEAPDTPLDNAVMNRLKQFRAMNQFKKAALRVIAGCLSEEEIRGLKEMFKSMDSDNSGTITVDELR…
LperrCPK3	L.perrieri	CPK3	CPK groupIII	60769.4	545	6.36	TRUE	TRUE	Cell membrane	/	Peripheral|Lipid anchor	4	MGNCCRSPAAVAREDVKSSHFPASAAGKKKAHQPRNGAAAGGGGGGGEGKKRLPVLGEEGCELIGGIDGKYVLDRELGRGEFGVTYLCMDRDTKELLACKSISKRKLRTAVDVEDVRREVAIMRHLPKSASIVSLREACEDEGAVHLVMELCEGGELFDRIVARGHYTERAAANVTRTIVEVVQLCHRHGVIHRDLKPENFLFANKKENSPLKAIDFGLSIFFKPGEKFSEIVGSPYYMAPEVLKRNYGPEIDIWSAGVILYILLCGVPPFWAETEQGVAQAILRGNIDFKREPWPNVSENAKDLVRRMLEPDPKLRLTAKQVLEHHWLQNAKKAPNVPLGDIVKSRLKQFSRMNRFKRRALRVIADHLSAEEVEDIKEMFKAMDTDNDGIVSYEELKS…
LperrCPK4	L.perrieri	CPK4	CPK groupIV	57312.2	512	8.1	TRUE	TRUE	Cell membrane	/	Lipid anchor	4	MGACFSSSQSPTTTTAAAAANGNHQQRRSPKGKGVPDGKEAAAARVEFGYERDFEGRYEVGRLLGHGQFGYTFAATDRDSGERVAVKRIDKAKMVRPVAVEDVKREVKILKELKGHENIVHFYNAFEDDSLCEGGELLDRILAKKNSRYSEKDAAVVVRQMLKVAAECHLHGLVHRDMKPENFLFKSTKEDSPLKATDFGLSDFIKPGKKFHDIVGSAYYVAPEVLKRRSGPESDVWSIGVITYILLCGRRPFWNKTEDGIFREVLRNKPDFRKKPWPGISSGAKDFVKKLLVNNPRARLTAAQALSHPWVREGGEASEIPVDISVLSNMRQFVKYSRFKQFALRALASTLKEEELADLKDQFDAIDVDKSGSISIEEMRHALAKDLPWRLKGPRVLEI…
LperrPPCK1	L.perrieri	PPCK1	PPCKs	26629.5	246	5.82	TRUE	FALSE	Cytoplasm|Nucleus	/	Soluble	0	MSGELKRDYEIGEEIGRGRFGVVHRCTSRATGEAFAVKSVDRSQLADDLDRELAELEPKLAQLAAAGNPGVVQVHAVYEDDVWTHMVMDLCSGPDLLDWIRLRRGAPVPEPLAAAVLAQLADALAHCHRRGVAHRDVKPDNILLDVVAGGEYGEKADVWSAGVVLYVLLSGGALPFGGETAAEVLASVLRGSVRFPPRLFAGVSPAAKDLMRRMMCRDTWKRFSAEQVLAHPWIVSGGARAMEQPT
LperrCPK5	L.perrieri	CPK5	CPK groupI	59987.3	546	5.51	TRUE	TRUE	Cell membrane	/	Peripheral|Lipid anchor	4	MGNTCGVTLRSKYFASFRGGGSHRHDAAGYAPVATTAAAAADSPATGKKAPPHAASMKRGAPAPAELTANVLGHPTPSLGEHYALGRKLGQGQFGTTYLCTDLATGVDYACKSISKRKLITREDVEDVRREIQIMHHLAGHANVVAIKGAYEDQQYVHIVMELCAGGELFDRIIERGQFSERKAAELTRIIVGVVEACHSLGVIHRDLKPENFLLANKDDDLSLKAIDFGLSVFFKPGQVFTDVVGSPYYVAPEVLRKCYGPEADVWTAGVILYILLSGVPPFWAETQQGIFDAVLKGVIDFDSDPWPVISDSAKDLIRKMLNPRPKERLTAHEVLCHPWICDHGVAPDRPLDPAVLSRIKQFSAMNKLKKMALRVIAESLSEEEIAGLKEMFKAMDTD…
LperrPPCK2	L.perrieri	PPCK2	PPCKs	31108.4	295	5.76	FALSE	FALSE	Cytoplasm|Nucleus	Nuclear localization signal|Nuclear export signal	Soluble	0	MTTGGELALRQEYVIGDEIGRGRFGVVRRCYAVATGDPFAVKSTPKSPLREAAEAADALDLALAEQEPKIHLLASSPGPGSSPHVVALHAAFEDDSAVHLVLDLCDGGDLLSLISSHGSSGGLPEQEAAGLMQQIASALASIHRRGVAHRDVKPENLLFDSAGGGVLKLGDFGSAAWFGDGVAMRGLVGTPYYVAPEVVAGRDYGEKVDVWSAGVVLYVMLSGTLPFYGATAGEVFDSVLRANLRFPPRAFASVSPEAKDLIRRMLCRDVSRRFSADQVLRHPWIVNRGGAAAMG
LperrCPK6	L.perrieri	CPK6	CPK groupI	55348.9	501	5.6	FALSE	FALSE	Cytoplasm	/	Soluble	4	MPIRSHQQTLSSATAVLGHATRPLRELYTMGRKLGQGQFGTTYLCTEVATGVALACKSIAKRKLLTGEDVEDVRREIQIMHHLAGHGSVVTIRGAYEDAQYVHIVMELCEGGELFDRIVERGYFSERKAAQITRVIVGVVEACHSLGVMHRDLKPENFLLKDRAVESSLKAIDFGLSVFFTPGQVFTDVVGSPYYVAPEVLCKHYGPEADVWTAGVIVYILLSGVPPFWADTQQGIFDAVLRGKLDFDSDPWPTISDSAKDLIRRMLRSPPRERLTAHQALCHPWVCEDGVAPDRPLAPAVLSRLKQFSAMNRLKKMALRVISQNLSDEELAGLKEMFKAMDTDASGAITFDELKAGLRKYGSNLRDSDIRHLMDAADVDNSGTIDYHEFIAATLHLNK…
LperrCPK7	L.perrieri	CPK7	CPK groupI	129819	1188	5.72	TRUE	TRUE	Cell membrane	/	Lipid anchor	4	MGNQCQNGTLGSDYHNRFPRESAVYADGYVQESYLDLKKFDNTWHEVNNFKPTAAGILRRGLDPTSISVLGRKTPDLREHYILGRKLGQGQFGTTYLCTEISTGCEYACKTIPKRKLITKEDVEDVRREIQIMHHLSGHKNVVAIKDVYEDGQAVHIVMELCAGGELFDRIQEKGHYSERKAAELIRIIVSIVSMCHSLGVMHRDLKPENFLLLDKDDDLSIKAIDFGLSVFFKPGQVFTELVGSPYYVAPEVLHKRYGPESDVWSAGVILYVLLSGVPPFWAETQQGIFDAVLKGHIDFQSDPWPKISDSAKDLIRKMLCHCPSERLKAHEVLRHPWICENGVATDQALDPSVISRLKQFSAMNKLKKLALRVIAERLSEEEIAGLRELFKAVDTKNR…
LperrCRK1	L.perrieri	CRK1	CRKs	65542.2	594	9.01	TRUE	TRUE	Cell membrane	Nuclear localization signal	Lipid anchor	0	MGLCHGKSAAAAVVEEEVVDAGAAAAAATAPATPAGAAAKQPGTPKQPKFPFYLPSPLPPSSYKGSPANSSVASTPARGGFKRPFTPPSPAKHIRALLARRHGSVKPNEASIPESGEPGGGGVALDKSFGFSRHFAAKYELGREVGRGHFGYTCAAMCKKGELKGQDVAVKVIPKAKMTTAIAIEDVRREVRILSSLAGHSNLVQFYDAFEDEENVYIVMELCKGGELLDRILARGGKYSEGDAKVVIRQILSVASFCHLQGVVHRDLKPENFLFSSKDENSAMKAIDFGLSDFVKPDERLNDIVGSAYYVAPEVLHRSYGTEADMWSIGVIVYILLCGSRPFWARTESGIFRAVLKADPSFEEAPWPTLSAEAKDFVRRLLNKDYRKRMTAAQALCHP…
LperrCPK9	L.perrieri	CPK9	CPK groupIII	64420.7	574	8.9	TRUE	TRUE	Cell membrane	/	Lipid anchor	4	MGNACCATLPSEEAKPRRAETPRRDHAHAAKKKPSTPPPPRQRHGGHEPNPKPKPKPRAKAKPNPYDWVPPPPMRGAGAATVRVLEGVVPHHPRLRVTDKYELGRELGRGEFGVTHLATDRATRERLACKSIPKRRLRTAVDVADVRREVAIMASLPDHPALVRLRAAYEDAEAVHLVMELCDGGELFDRIVARGRYTERAAASAARTVAEVVRACHAHGVMHRDLKPENFLYAGKSEDAQLKAIDFGLSVFFRPGERFREIVGSPYYMAPEVLRRDYGPEVDIWSAGVILYILLCGVPPFWAETEQGVARAILRGAVDFDREPWPRISRSAKSLVRAMLEMDPRKRPTAQQVLDHPWLHNASRAPNVPLGDVVRARLKQFSLMNRFKKKAMRVIAEHL…
LperrCPK10	L.perrieri	CPK10	CPK groupI	64683	586	5.59	TRUE	TRUE	Cytoplasm|Cell membrane	/	Peripheral|Lipid anchor	4	MGNTCVGPSISKNGFFQSVSTVLWKQARPDGGAGDALPDPNSGRLPPPPPPPSAPVSVAPEPIKIIPTSANSGEKESSKSSDSGEVRPRPKVPAVKRVSSAGLLVGSVLKRKTENLKDKYSIGRKLGQGQFGTTYLCVERSTGKEFACKSILKRKLVTEDDVEDVRREIQIMYHLAGHPNVISIRGAYEDAVAVHLVMELCAGGELFDRIVQRGHYTERKAAELARVIVGVVEVCHSMGVMHRDLKPENFLFVDQTEEAALKTIDFGLSIFFRPDQTFTDVVGSPYYVAPEVLKKKYGPEADVWSAGVIIYILLCGVPPFWAENEQGIFEEVLHGNLDFQSEPWPSISEGAKDLVRRMLVRNPKKRLTAHEVLRHPWVQVGGLAPDKPLDSAVLSRMKQ…
LperrCPK11	L.perrieri	CPK11	CPK groupI	69373.2	633	5.55	TRUE	TRUE	Cytoplasm|Cell membrane	/	Peripheral|Lipid anchor	4	MGNNCVGPSAAGRNGFFANVTLWRPAARAADAAPPALPPPPSDQAPEPVTISPSEHSSHHSSRSGAADDPQTPNAAAEQQPPPAKKPAPKVKRVQSAGLLADSVLKRDVNTARLKDLYTIGKKLGQGQFGTTYLCVEKATGKEFACKSIAKRKLLTQEDVEDVRREIQIMHHLAGHANVVSIVGAYEDAVAVQLVMELCAGGELFDRIIQRGHYSEKAAAQLARVIVGVIEACHSLGVMHRDLKPENFLFIDQKEDSPLKAIDFGLSIFFKPGETFTDVVGSPYYVAPEVLLKHYGREVDVWSAGVIIYILLSGVPPFWDESEQGIFEQVLKGDLDFSSEPWPNISESAKDLVRKMLIRDPKKRLTAHEALCHPWVCVDGVAPDKPLDSAVLSRLKQFS…
LperrCPK8	L.perrieri	CPK8	CPK groupIII	61563.9	546	6.21	TRUE	TRUE	Cell membrane	/	Lipid anchor	4	MGNCCGTPPATADDGGGKGRRRKQQQQKQKKANPYTVAYNRGPATPSAAAAAGRPGLMVLRDPTGRDITARYELGGELGRGEFGITYLCTEAETGDRYACKSISKRKLRTPVDVEDVRREVEIMRHMPSHPNIVSLRAAYEDEDNVHLVMELCEGGELFDRIVARGHYTERAAAAVTRTIVEVVQMCHRHGVMHRDLKPENFLYANKKESSPLKAIDFGLSVFFRPGERFTEIVGSPYYMAPEVLKRHYGPEVDVWSAGVILYILLCGVPPFWAETEQGVAQAIIRSVVDFKREPWPRVSEPAKDLVRRMLDPNPMTRLTAEQVLEHPWLHDSKKNPDISLGDTVRARLQQFAAMNKLKKKALKVIAELLSVEEAADIKEMFDKMDVNKNGKLTFEDFK…
LperrPPCK3	L.perrieri	PPCK3	PPCKs	31044.2	289	5.31	FALSE	FALSE	Cytoplasm|Nucleus	Nuclear localization signal	Soluble	0	MSEELKRDFEIGEEIGRGRFGVVHRCASRATGDVYAVKSVDRSRLSDDLDRSLAALEPKLAQIAAAGNPSVVQVHAVYEDESWTHMVMDLCTGPDLLDWLRLRCGQPVPEPDAAAVIAQIAEALAVCHRRGVAHRDVKPDNVLIDASDGDGEAAPPRVRLADFGSAAWVGDGLSAEGLVGTPHYVAPEVVAGGEYGEKADVWSAGVVMYVLLTGGTLPFGGETASDVFAAVLRGSLRFPPRLFSGVSPAAKDLMRRMMSRDVYRRLSAEQVLRHPWIMSGGGTRDVQPT
LperrCPK12	L.perrieri	CPK12	CPK groupII	60302.7	540	6.23	TRUE	TRUE	Cell membrane	/	Peripheral|Lipid anchor	4	MGNCFTKTYEIPITSGTMRRPTTEAERGKTRGGGDQPATWRRPSFPRHAAPSYRPRPPPGSTASSRTAAGALSRRASGGGGEVGPILQRPMVDVRTVYQLERKLGSGQFGTTYLCTERATGLRYACKSVSKRKLLRRADVDDIRREITILQHLSGQPNIVEFRGAYEDTENVHLVMEFCSGGELFDRITAKGSYSERQAAAVIRDIITVVHVCHFMGVIHRDLKPENFLLASAADDAPLKAIDFGLSVFIEEGKVYKEIVGSAYYVAPEVLQRNYGKEADVWSAGVILYILLCGAPPFWAETEKGIFDAILVGQLDFSSTPWPSISESAKDLIRQMLNRDPQKRITASQALEHRWLKEGGAPDRPIDSAVLSRMKQFKAMNKLKQLALKVIAENLSPEE…
LperrCPK13	L.perrieri	CPK13	CPK groupI	61156.6	557	5.64	TRUE	TRUE	Cell membrane	/	Lipid anchor	4	MGNACGGSLRSKYQSFKHAASHRHDTDDVTAAAADYSPKKPSRPAPPAAAAAATTDAHPVSASAPAAAMRRGGQAPVDLGSVLGHPTPNLRDLYAIGKKLGQGQFGTTYLCTELSTGVDYACKSISKRKLITKEDIEDVRREIQIMHHLSGHKNVVAIKGAYEDQLCVHIVMELCAGGELFDRIIQRGHYSERKAAELTRIIVGVVEACHSLGVMHRDLKPENFLLANKDNDLSLKAIDFGLSVFFKPGQVFTDVVGSPYYVAPEVLLKHYGPAADVWTAGVILYILLSGVPPFWAETQQGIFDAVLKGVIDFDSDPWPVISDSAKDLITRMLNPRPKDRLTAHEVLCHPWIRDHGVAPDRPLDPAVLSRIKQFSAMNKLKKMALRVIAESLSEEEIAG…
LperrCPK16	L.perrieri	CPK16	CPK groupIII	66558.2	595	8.5	TRUE	TRUE	Cell membrane	/	Lipid anchor	4	MGNCCRSPAAAAREDVKSSHFPASSGGGGGGKKNKPHQARNGGNGGGGGEKKRLSVLGEEGSDVGGGIDEKYALDRELGRGEFGVTYLCMDRASRELLACKSISKRKLRTPVDVEDVRREVAIMRHLPRSASIVSLREACEDDGAVHLVMELCEGGELFDRIVARGHYTERAAAAVTRTIVEVVQLCHRHGVIHRDLKPENFLFANKKENSPLKAIDFGLSIFFKPGEKFSEIVGSPYYMAPEVLKRNYGPEIDIWSAGVILYILLCGVPPFWAALLFGKVLPRKIAETEQGVAQAILRGNIDFKREPWPNVSDNAKDLVRQMLQPDPKLRLTAKQVLVKNWWLMNVESRLRCLAVAINPRWKQLGKCVNLSRREHTWLQNAKKAPNVPLGDIVKSRLK…
LperrCCaMK	L.perrieri	CCaMK	CCaMK	57775.1	518	5.77	FALSE	FALSE	Cytoplasm|Lysosome/Vacuole	Nuclear export signal	Peripheral|Soluble	3	MSKTESRKLSDDYEVVDVLGRGGFSIVRRGVSKSEEKTQVAIKTLRRLGPAMMGMQQGSKSVPNSGLPMWKQVSISDALLTNEILVMRRIVESVAPHPNVINLHDVYEDVHGVHLILELCSGGELFDRIVGRDRYSEFDAACVVRQIASGLEALHKASIIHRDLKPENCLFSDKDEKSTLKIMDFGLSSVEDISDPIVALFGSIDYVSPEALSRQEVSAASDMWSVGVILYILLSGCPPFHAATNREKQQRILQGEFSFQDHTWKTISSSAKDLISRLLSVQPYKRPTASDLLRHPWVIGDCAKQDLMDAEVVTKLQRFNARRKLRAAAIASVLSCKVALRTKRLRNLLGTHDLTSEELDNLRLHFGRICADGENATLSEFEQVLRAMKMDSLIPLAPR…
LperrCPK14	L.perrieri	CPK14	CPK groupII	33828.8	297	7.82	FALSE	FALSE	Cytoplasm	Nuclear export signal	Peripheral|Soluble	2	MASLHVRWSVKNRFFHIAGEVFRDIVGSAYYIVEVLKRSYGPEAADIWSRRDAHLAWWSSSLLGRLAVDTMMFWLRRMVDFTSEPWPSISHGAKNVVRRMLHSDPKQRISAYDVLTMNQFKKAALRVIAGCLSEEGIRGLKEMFESMDSDNSGTITVDELRKGLAKKGTKLTEAEVQQLMEAIRITTLAKSYGTELSFTFRKLSGLPNADADGKFITATMHMNRMDREEHLYTATITIEELEQALREKGLLDGREIKDIISEVDADNDGRISYTDFVAMMRKGDPEANPKKRRDVVL
LperrCPK15	L.perrieri	CPK15	CPK groupII	59406.6	527	6.23	TRUE	FALSE	Cell membrane	Nuclear localization signal	Peripheral|Lipid anchor	4	MGGRASRHRHHQSTTSKPINTRPTPKPKPNPQPQPQPPPPPPPHHHLPPPPPPPAVEDGIGRVLGRPMEDVRASYTFGRELGRGQFGVTYLATHKPTGHRYACKSIAARKLARADDADDVRREVHIMHHLTGHRNIVELRGAFEDRHSVNLVMELCEGGELFDRIIARGHYSERAAAALCREIVSVVHSCHSMGVMHRDLKPENFLFLNKREDSPLKATDFGLSVFFKPGEQFRDLVGSAYYVAPEVLKRRYGAEADIWSAGVILYILLSGVPPFWAENEDGIFDAVLQGHIDFSSEPWPSISSAAKDLVKRMLRQDPKERLTAAEILNHPWIREDGEAPDKPLDITVISRMKQFRAMNKLKKVALKVVAENLSEEEIVGLKEMFKSLDTDNSGTITLE…
LperrPEPRK2	L.perrieri	PEPRK2	PEPRKs	54710.7	510	5.49	FALSE	FALSE	Cytoplasm|Nucleus	Nuclear export signal	Soluble	0	MAAAGGGGGGDGDAKYNSYKAPGLRGAILEAVHVSCLEDRYSLGPQLGWGQFGVIRSCSDMVTGEPLACKSIAKDRLVSPDDVRGVKLEIEVMARLSGHPNVVDLKAVYEDEESVHLVMELCAGGELFHRLEERGCFSEHEAAALFRYLMEVVAHCHSKGIVHRDLKPENILLVSKSPSSPIKLADFGLATYIQPGRSLSGMVGSPFYIAPEVLAGGYSEAADVWSAGVILYILLSGIPPFWGKTKSKIFECIRSTELRFPSDPWDKVSDSAKELITEMLRRDPRQRLTAKQVLEHSWIQEHADQSQDSCGHCHEINLRGEDSSSCSFSTPMASCSRDVSFNTGGPVAYQSMSEEACSPTFACRSSFSAFVAENAPSCALSGFSFGGVCDPSDAVFTSP…
LperrCRK2	L.perrieri	CRK2	CRKs	69315.3	627	9.21	TRUE	TRUE	Cytoplasm|Cell membrane	Nuclear localization signal	Peripheral|Lipid anchor	0	MGQCYGKGSGSARTADDEYGVVTAHQSPPPANGLPSTPPRPPASAAPATVATPRRRGSKSGSTTPVHQGTPGVAWPSPYPSGGASPLPAGVSPSPARSTPRRFFKRPFPPPSPAKHIKATLAKRLGGGKPKEGTIPEEGGVGAGGGGGGGAGADGAETERPLDKTFGFAKNFGAKYELGKEVGRGHFGHTCSAVVKKGEFKGHNVAVKIIAKAKMTTAISIEDVRREVKILRALSGHNNLVKFYDACEDGLNVYIVMELCEGGELLDRILARGGRYTEEDAKAIVVQILSVVAFCHLQGVVHRDLKPENFLFTTRDENAPMKLIDFGLSDFIRPDERLNDIVGSAYYVAPEVLHRSYSMEADIWSIGVITYILLCGSRPFWARTESGIFRSVLRADPNF…
LperrCPK17	L.perrieri	CPK17	CPK groupI	63245.8	576	5.6	TRUE	TRUE	Cytoplasm|Cell membrane	/	Peripheral|Lipid anchor	4	MGNTCVGPSAAADRHGFFNSVSLAVLWQRPGGGARAEPSPPAAAAKAAGPNHTASTAPERVTIADSDLSSSPSSNPTSAPNPKQPKPRVKRVQSAGLLAESVLKRDSERLKDLYTVGKKLGQGQFGTTYQCVEKATGKVFACKSIAKRKLVSEEDVEDVRREIQIMHHLAGHPNVVSIVGAYEDAVAVHLVMELCAGGELFDRIVQRGHYSEKAAAQLARVIVGVVEACHSLGVMHRDLKPENFLFISHKEDSPLKTIDFGLSIFFKPGESYSDVVGSPYYVAPEVLMKHYGREVDVWSAGVIIYILLSGVPPFWDESEQGIFEQVLKGDLDFSSDPWPSISDSAKDLVRKMLNRDPRKRLTAHEALCHPWVCVDGVAPDKPLDSAVLTRLKQFSAMNK…
LperrCPK18	L.perrieri	CPK18	CPK groupIV	56967.9	505	6.91	TRUE	TRUE	Cell membrane	Nuclear localization signal	Lipid anchor	4	MGLCSSSNAGRDAGGNGAGRKEDGRKGIVSCGKRTDFGYDKDFEARYALGKLLGHGQFGYTFAAVDRRSSERVAIKRIDKNKMVLPVAVEDVKREVTILKALQGHENVVHFYNAFEDDNYVYIVMELCEGGELLDRILAKKDSRYSEKDAAVVVRQMLKVAAECHLHGLVHRDMKPENFLFKSTKEDSPLKATDFGLSDFIRPGKHFRDIVGSAYYVAPEVLKRKSGPESDVWSIGVITYILLCGRRPFWDKTEDGIFKEVLKNKPDFRRKPWPNITPCAKDFVQKLLVKDPRARLTAAQALSHEWVREGGQASDIPLDISVLHNMRQFVKYSRFKQFALRALASTLNADELSDLRDQFNAIDVDKNGTISLEELKQALAKDVPWRLKGPRVLEIVEAI…
LperrCPK19	L.perrieri	CPK19	CPK groupII	59336.7	531	6.07	TRUE	TRUE	Cell membrane	/	Lipid anchor	4	MGHCCSRATSPDSGRGANGYGYSHQTKPAQTPPSYNHPQPPPPAEVRYTPSAMNAPVVPPVVAQPKPAPDTILGKAYEDVRTVYSLGKELGRGQFGVTYLCTEIATGKQYACKSISKRKLVSKADKEDIRREIQIMQHLSGQQNIVEFRGAYEDKSNVHVVMELCAGGELFDRIIAKGHYSERAAATICRAVVNVVNICHFMGVMHRDLKPENFLLATKEENAMLKATDFGLSVFIEEGKMYRDIVGSAYYVAPEVLRRNYGKEIDVWSAGVILYILLSGVPPFWAETEKGIFDAILQGEIDFESQPWPSISESAKDLVRKMLTQDPKKRITSAQVLQHPWLREGEASDKPIDSAVLSRMKQFRAMNKLKKMALKVIASNLNEEEIKGLKQMFTNMDTD…
LperrCPK20	L.perrieri	CPK20	CPK groupIII	62092.7	548	7.02	TRUE	TRUE	Cell membrane	/	Peripheral|Lipid anchor	4	MGNCCVTPEGSGRGRKKHQHQQQESKQQQQKEPKQKKGKKPNPFSIEYNRSSAPSGPRLAVLREPTGRDIAARYELGGELGRGEFGVTYLCTERETGDAYACKSISKKKLRTAVDIEDVRREVEIMRHLPKHQNIVTLRDTYEDDNAVHLVMELCEGGELFDRIVARGHYTERAAALVTRTIVEVVQMCHKHGVMHRDLKPENFLFANKKETAALKAIDFGLSVFFTPGERFTEIVGSPYYMAPEVLKRNYGPEVDVWSAGVILYILLCGVPPFWAETEQGVAQAIIRSAIDFKRDPWPRVSDNAKDLVKGMLNPDPKRRLNAQQVLDHPWLQNIKKAPNVNLGETVKARLQQFSVMNKFKKHALRVIAEHLSVEEVAGIKDMFEKMDLNKDNMINFDE…
LperrCRK3	L.perrieri	CRK3	CRKs	66453.1	600	9.05	TRUE	TRUE	Cytoplasm|Cell membrane	/	Peripheral|Lipid anchor	0	MGGCHGKPLTLESGDGGASSPPRDPPGTAPSAIGTPTLKKPWASPFFGFSTPSPSPAHHLFNSSAASPRRSSVHSSPAPATPARRLLRLPFPPPSPAKHIRQALARRHGPPRPSIPEEGGGGDGDGEGRGLDKGFGFNKGFAAKYEMGEEVGRGHFGYTCSARIKKGPRKGDAVAVKVIPKAKMTTSIAIEDVRREVKILKALAGHKNLVQFYDAYEDNDNVYIVMELCEGGELLDRILSRGGKYSEDDAKAVLVQILNVVSFCHIQGVVHRDLKPEVNFLFTSKDENSQLKAIDFGLSDFVKPDERLNDIVGSAYYVAPEVLHRCYSTEADVWSIGVIAYILLCGSRPFWARTESGIFRSVLKADPSYNEVPWPSLTPEAMDFVKRLLCKDPRRRMTA…
LperrCRK4	L.perrieri	CRK4	CRKs	71070.3	645	8.79	TRUE	TRUE	Cell membrane	Nuclear localization signal	Peripheral|Lipid anchor	1	MGLCHGKPKQIPEPDEAAVAGDVAGAASRPPPAAAAVKPGTPKQPKFPFYLPSPLPPSSYKSSPAANSSSAATTPGRGGFKRPFPPPSPAKHIRALLARRHGSVKPNEATIPEGGEAAPEVGLDKSFGFSKHFFAKYELAEEVGRGHFGYTCSAKAKKGELKGHDVAVKVIPKSKMTTAIAIEDVRREVRILSSLTGHSNLVQFYDAFEDEDNVYIVMELCKGGELLDRILARGGKYSEEDAKVVMVQILSVVSFCHLQGVVHRDLKPENFLFTSKDENSSLKVIDFGLSDFVKPDERLNDIVGSAYYVAPEVLHRSYGTEADMWSIGVIAYILLCGSRPFWARTESGIFRAVLKAEPSFDEAPWPTLTAEAKDFVKRLLNKDYRKRMTAAQALSHPWI…
LperrCPK21	L.perrieri	CPK21	CPK groupIII	62753.1	566	6.32	TRUE	TRUE	Cytoplasm	/	Lipid anchor	4	MGGCYSAYASSRKLRARISLVLPDPSDASPRKEEEHAADVVVIDDVIATTTAAEFARRYVLGRELGRGEFGVTRRCRDAATGESLACKTIRRHRGRNRRRAANATPAANEGEDVRREVAIMRRMSSASSSVVRLREACEDVAADGGGGGGGVHLVMELCEGGELFDRIVARGHYSERAAANLFRTIADVVQLCHSNGVIHRDLKPENFLFANKSEDSPLKVIDFGLSVVGSAYYMAPEVLKRSYGPEVDVWSAGVILYILLSGVPPFWGDNDEKIAQAILRGGIDFSREPWPRVSSNAKDLVRRMLDPNQSTRLTAKQVLDHPWLKNADTAPNVSLGDAVRARLQQFSAMNKFKKKALGVSRRVLSFLFLSSSSCCYLAKSSSSEKKKLMATAVVVVAR…
LperrPEPRK1	L.perrieri	PEPRK1	PEPRKs	48784.1	452	9.03	FALSE	FALSE	Nucleus	Nuclear localization signal	Soluble	0	MESLPRKRKGARSACSLAGSLDETAAATRKRACREPKPRPEKKKPSAGTGAGDDASGRGGVVQTAPPASGRAAPESPSRGLKRKLGCIESATRMGRKKRLESEYELGAEIGQGKFGSVRICRAKVGGEEFACKALPKNGEETVHREVEIMQHLSGHPGIVTLKAVFEDAEKFYLVMELCGGGRLLDEMAKEGKFSEQRAAIVIKDLMSVVKYCHQMGVVHRDIKPENILLTKAGKIKLADFGLAARVADGQKLSGIAGSPAYVAPEVLSGCYSEKVDIWGAGVLLHVLLHGSLPFQGGSLDAVFEAIKTVQLDFHSGPWESISSLARDLISRMLNRDVPSRITADEVLSHPWVVFYTQCPLKAVTANLSVTNKIVAPRITWDRIRLHCESISSDSSSQR…
LperrCPK22	L.perrieri	CPK22	CPK groupIII	65258.6	588	7.1	TRUE	TRUE	Cytoplasm	/	Lipid anchor	4	MGSCSSAFAVPTRIIRLAATRPAPAAILPVTSRDDPDSTTTTSTTKKNRRRWPYLIGTDPNKKIKGNAAAATILGDAADAAGFAERYKLGEELGRGEFGVTRRCADAATGEALACKTIRRKRLRRGGGDAEDVRREVEILRRVSAIAAGAGGGDVVRLREACEDKDGVHLVMELCEGGELFDRIFARGHYTERAAAKLARTIVGVMCHENGVMHRDLKPENFLFANKSEESPLKAIDFGLSVFFKPGDRFTQVVGSTYYMAPDVLNRSYGQEADVWSAGVILYILLCGVPPFWGDNDERIVTAILQGGINFQREPWPKVSPHAKDLVRKMLDPNPSTRLTAKEVLEHPWLKNADRAPNVSLGEIVRSRLKQFSSMNKFKKKALGVSRRGPAVIILIFFK…
LperrCRK5	L.perrieri	CRK5	CRKs	62046	546	9.24	TRUE	FALSE	Cytoplasm	Nuclear export signal	Transmembrane	0	MRGQILAVKVISKAKMTTAISIEDVRREVKILKALSGHSNLVKFYDACEDALNVYIIMELCEGGELLDRILSRGGRYSEEDAKVIVEQILNVVAFCHLQGVVHRDLKPENFLFSTKDEHSPMKIIDFGLSDFIRPDERLNDIVGSAYYVAPEVLHRSYSTEADMWSIGVITYILLCGSRPFWARTESGIFRSVLRADPNFDDTPWISVSPAGKDFVKRLLNKDYRKRMTAAQALSHPWLRDESRPIPLDMLVLKLIKGYLRSTPFKRAALKALSRAITEDELIYIRAQYNLLEPSNTDGRISIENFRMALLQNSTDAMKESRALDILNALEPLAYRRMDFEEFQAATISPYQLEALSRWEEIAEAAFEYFEQEGNRPITIEELAQEMNLSSAAYTIVRD…
LperrCPK23	L.perrieri	CPK23	CPK groupI	56243	495	5.35	TRUE	TRUE	Cytoplasm|Cell membrane	Nuclear localization signal	Lipid anchor|Soluble	3	MGNSCQNGAYGNNYQNYNQFQNDRFAPRYDNENDNEDCYSGSSGASLVGALRQGLKLKSIPVLQWKTPNIRELYTLGRELGKGQFGTTYLCTEISTGCQYACKTVLKSNFRYMSDIEDVRREIQIMHHLSGQKNIVTIKDAYEDELAVHIVMELCAGGELFSKIKKQGHYSERKAAELMKIIVGIIETCHSHGVMHRDLKPENFLLLDAEDEFSVKAIDFGLSVFFKPVRIVSTHKSGQVFTEVVGSPYYIAPEVLEKRYGPEADIWTAGVILYVLLSGVPPFWAEHPWIYDNGVATDRALERSVFPHLKQFSAMNRLKKLSLQVIVERLSEEEIVGLREMSKGMDTKKRSVVTFDELKGLRRYNPVFKDAEISDLMKAADNDTASTINWEEFIAAAVS…
LperrCPK25	L.perrieri	CPK25	CPK groupII	76475.5	687	5.69	FALSE	FALSE	Cytoplasm	/	Lipid anchor	4	MMVEEEEEKQRSSVGRSRWLVDVGRWRPSPAGFRAAAAILPPHDRLAIDRFVREDDRKRALVSRLLQYSLVHHALGIPPQQIHINRTLEGKPYLENKNVAFPSFNFNTSDQGDYVGIASEPLCLVGLDIASISKPQGETMLEFIKNFTSNLTEHEWNCIVSSGCHDEMLTEFYRYWCLKEAFVKAIGAGVGFGLRRLEFHHKNWTNISLCIDGEEARKWRFWLCKIDEMHLASIAKGNPDDAIESFKRTLSDVVVQEEEPHTSLEIPEEAFTLWTVEQLIQIDFLETLKIPTEKTTAHSFPPFPPNPSNSRPISPTQKNSLPGPCLSVAGAGTHTLIAAMGHCCSKGAGKTVTGDDTDPSPSKSKPPSRGASSNNATPSAAAKQPRSPASKKPSTGPIG…
LperrCPK24	L.perrieri	CPK24	CPK groupI	56644.3	511	5.26	FALSE	FALSE	Cytoplasm	Nuclear export signal	Soluble	4	MQPDPSGDANARAQLPPAVTTPAPSGGRPVSVLPHKTANVRDHYRIGKKLGQGQFGTTYLCVSKSDGGGEFACKSIPKRKLLCREDYEDVRREIQIMHHLSEHPNVVRIRGAYEDALFVHIVMELCAGGELFDRIVAKGHYSERAAAQLIRTIVGVVEGCHSLGVMHRDLKPENFLFASSAEDAPLKATDFGLSMFYKPGDKFSDVVGSPYYVAPEVLQKCYGPESDVWSAGVILYILLCGVPPFWAETEAGIFRQILRGKLDFESEPWPSISDSAKDLVRNMLCRDPTKRLTAHEVLCHPWIVDDAVAPDRPIDSAVLSRLKHFSAMNKLKKMALRVIAESLSEEEIGGLKELFKMIDTDNSGTITFDELKEGLKRVGSELTEHEIQDLMEAADIDNS…
LperrCPK26	L.perrieri	CPK26	CPK groupII	58687.8	531	6.1	TRUE	TRUE	Cell membrane	/	Lipid anchor	4	MGHCCSKGAGKTVAGDDTDPSPSKSKPPSRGASSNNATSSAAAKQPRSPASKKPSTGPIGDVLGRPMEEVRTTYSIGKELGRGQFGITHLCTHKSTGEKLACKTIAKRKLTTKEDVDDIRREVEIMHHLTGHANIVALHGAYEDKHNVHLVMELCAGGELFDRIIARGHYTERAAASLLRAIVGIVHTCHSMGVMHRDLKPENFLLLSKGDDAPLKATDFGLSVFFKEGEVFRDIVGSAYYIAPEVLKRKYGPEADIWSIGVMLYIFLAGVPPFWAESENAIFTAILRGQIDLASDPWPNISSGAKDLVRKMLNINPKERLTAFQVLNHPWIKEDGDAPDVPLDNVVLNRLKQFRAMNQFKKAALRIIAGCLSEEEIKGLKEMFKNIDKDNSGTITLEE…
LperrCPK28	L.perrieri	CPK28	CPK groupI	55780.5	501	5.52	FALSE	FALSE	Cytoplasm	Nuclear export signal	Soluble	4	MQPDPQPHGQGREKASRLPPPVTAHKTANVRDHYRIGKKLGQGQFGTTYLCVAKSDGGGEFACKSIPKRKLLCREDYEDVWREIQIMHHLSEHRNVVRIRGAYEDALFVHIVMELCAGGELFDRIVAKGHYSERAAAQLIRTIVGVVEGCHSLGVMHRDLKPENFLFASTAEDAPLKATDFGLSVFYKPGDKFSDVVGSPYYVAPEVLQKCYGPEADVWSAGVILYILLCGVPPFWAETESGIFRQILRGKLDLESEPWPSISDSAKDLVRKMLTRDPTKRFTAHEVLCHPWIVDDAVAPDKPIDSAVLSRLKHFSAMNKLKKMALRVIAESLSEEEIGGLKELFKMIDTDNSGTITYDELKNGLKRVGSDLMEPEIQALMDAADIDNSGTIDYGEFLA…
LperrCPK29	L.perrieri	CPK29	CPK groupIII	63366.3	563	7.02	TRUE	TRUE	Cell membrane	/	Lipid anchor	4	MGNCCVSSRPSSPSCNRRRGIAGHHNHRTGKRLIGADNTRCLSTVSDAARAVMSDHPITVLTTTTKPPSSSSSMLQRYEIGEELGRGEFGVTRRCRDAWTGESLACKSISKRKLRSSVDVEDVRREVAIMRGLPSHPNVVRLREAFEDADAVHLVMEVCEGGELFDRIVARGHYTERQAAAVMRTIMDVVQHCHKNGVMHRDLKPENFLYANASENSPLKVIDFGLSVCFKPGARFNEIVGSPYYMAPEVLKRNYGQEIDIWSAGVILYILLCGVPPFWAETDEGIAQAIIRSHLDFQREPWPKVSENAKDLVRKMLDPNPYARLTAQQNEEHPWIQHASAAPNIPLGEAVRSRLKQFTVMNKFKKKALLVVAEYLPTEELDAIRELFNMLDTNKKGHL…
LperrCPK27	L.perrieri	CPK27	CPK groupI	65617.3	592	5.75	TRUE	TRUE	Cell membrane	/	Peripheral|Lipid anchor	3	MGNVCVGPRRSFSKNGLLGSISFWRSSRSAAPSSPSQPTTTSRSIPVVLPSSPSKSKPPPIPTQTSPPPPVIISEPPPQPPPSQPPLPSNTDPPPPPPPQQQQQEQQQRQQSRAKRPTHIKRISSAGLQVESVLRRKTENLKDKYSLGRKLGQGQFGTTYLCVDKASGHEYACKSIAKRKLLTDEDVEDVRREIQIMHHLAGHPSIISIRGAYEDAVAVHVVMELCAGGELFDRIVRKGHYTERQAAGLARVIVAVVESCHSLGVMHRDLKPENFLFVGNEEDAPLKTIDFGLSMFFRPGEVFTDVVGSPYYVAPEVLRKNYGQEADVWSAGVIIYILLCGVPPFWAETEQGIFEQVLHGTLDFESDPWPSVSEGAKDLLRKVLVRDPQAAHGAPSHPW…
OaltaCPK2-C1	O.alta	CPK2	CPK groupII	56973.7	515	5.56	TRUE	TRUE	Cytoplasm|Cell membrane	/	Lipid anchor	4	MGNCCPGSGDAEPASSDTSTGNGSSSIKAGASPSSAPAQNKPPAPIGPVLGRPMEDVRSIYNIGKELGRGQFGVTSLCTHKATGQKFACKTIAKRKLSTKEDVEDVRREVQIMYHLAGQPNIVELKGAYEDKQSVHLVMELCAGGELFDRIIAKGHYTERAAASLLRTIVEIIHTCHSLGVIHRDLKPENFLLLSKDEDAPLKATDFGLSVFFKQGEVFKDIVGSAYYIAPEVLKRSYGPEADIWSVGVILYILLCGVPPFWAESEHGIFNSILRGQVDFTSDPWPRISASAKDLVRKMLNSDPKKRISAYEVLNHPWIKEDGEAPDTPLDNAVMNRLKQFRAMNQFKKAALRVIAGCLSEEEIRGLKEMFKSMDSDNSGTITVDELRKGLSKQGTKLT…
OaltaCPK3-C1	O.alta	CPK3	CPK groupIII	60848.3	547	6.16	TRUE	TRUE	Cell membrane	/	Lipid anchor	4	MGNCCRSPAAAAREDVKSSHFPASAGKKKPHQARNGGVGGGGGGGGGGGAGQKRLPVLGEEGYELIGGIDDKYALDRELGRGEFGVTYLCMDRDTKELLACKSISKRKLRTAVDVEDVRREVAIMRHLPKSASIVSLREACEDEGAVHLVMELCEGGELFDRIVARGHYTERAAANVTRTIVEVVQLCHRHGVIHRDLKPENFLFANKKENSPLKAIDFGLSIFFKPGEKFSEIVGSPYYMAPEVLKRNYGPEIDIWSAGVILYILLCGVPPFWAETEQGVAQAILRGNIDFKREPWPNVSENAKDLVRHMLEPDPKLRLTAKQVLEHPWLQNAKKAPNVPLGDIVKSRLKQFSRMNRFKRRALRVIADHLSAEEVEDIKEMFKAMDTDNDGIVSYEEL…
OaltaCPK4-D2	O.alta	CPK4	CPK groupIV	58547.8	522	8.53	TRUE	TRUE	Cell membrane	/	Lipid anchor	4	MGACFSSSPHPATAADGGSGKRRRRDPKGKVPDVGGGDKEATATQAARVEFGYERDFEGRYQVGRLLGHGQFGYTFAATDRTSGDRVAVKRIDKAKMVRPVAVEDVKREVKILKELKGHENIVHFYNAFEDDSYVYIVMELCEGGELLDRILAKKNSRYSEKDAAVVVRQMLKVAAECHLHGLVHRDMKPENFLFKSTKEDSPLKATDFGLSDFIKPGKKFHDIVGSAYYVAPEVLKRRSGPESDVWSIGVITYILLCGRRPFWNKTEDGIFREVLRNKPDFRKKPWPGISSGAKDFVKKLLVKNPRARLTAAQALSHPWVREGGEASEIPVDISVLSNMRQFVKYSRFKQFALRALASTLKEEELADLKDQFDAIDVDKSGSISIEEMRHALAKDLPW…
OaltaPPCK1-D2	O.alta	PPCK1	PPCKs	31327.4	294	5.15	TRUE	FALSE	Cytoplasm|Nucleus	Nuclear localization signal	Soluble	0	MSGELKRDYEIGEEIGRGRFGVVHRCTSRATGEVFAVKSVDRSQLADDLDRELAELEPKLAQLAAAGNPGVVQVHAVYEDEAWTHMVMDLCSGPDLLDWIRLRRGAPVPEPVAAAVVAQLAEALAHCHRRGVAHRDVKPDNILLDVVGDDDDGIDGGTPRARLADFGSAAWVGESGGSAEGLVGTPHYVAPEVVAGGEYGEKADVWSAGVVLYVLLSGGALPFGGETAAEVLSSVLRGSVRFPPRLFAGVSPAAKDLMRRMMCRDTWRRFSAEQVLGHPWIVSGGGARAMEQPT
OaltaCPK5-D2	O.alta	CPK5	CPK groupI	59777.1	541	5.59	TRUE	TRUE	Cell membrane	/	Peripheral|Lipid anchor	4	MGNTCGVTLRSKYFASFRGASQRHEAGYAPVATSAAADEPTGKKAPRAAADAPHAASMKRGAPAPAELTANVLGHPTPSLSEHYALGRKLGQGQFGTTYLCTDLATGVDYACKSIAKRKLITKEDVEDVRREIQIMHHLAGHRNVVAIKGAYEDSQYVHIVMELCAGGELFDRIIERGQFSERKAAELTRIIVGVIEACHSLGVIHRDLKPENFLLANKDDDLSLKAIDFGLSVFFKPGQVFTDVVGSPYYVAPEVLRKSYGPEADVWTAGVILYILLSGVPPFWAETQQGIFDAVLKGVIDFDSDPWPVISDSAKDLIRRMLNPRPKERLTAHEVLCHPWICDHGVAPDRPLDPAVLSRIKQFSAMNKLKKMALRVIAESLSEEEIAGLKEMFKAMDT…
OaltaPPCK2-D2	O.alta	PPCK2	PPCKs	30740.2	289	5.8	FALSE	FALSE	Cytoplasm|Nucleus	Nuclear localization signal|Nuclear export signal	Soluble	0	MSSGGELALRQEYVIGDEIGRGRFGTVRHCYAVATGEAFAVKSTPKAPLREVEAADALDLALAEQEPKVHLVASAPGPGASPHVVALHAAFEDDAAVHLVVDLCAGGDLLSLVSARGRLPEHEAADLMAQLASALASCHRRGVAHRDVKPDNLLFDGGGVLKLGDFGSAEWFGDGRAMTGLVGTPYYVAPEVVAGREYDEKVDVWSAGVVLYMMLSGTVPFYGATAAEIFQCVLRGNLRFPPRAFASVSPEAKDLMRRMLCKDVSRRFSADQVLRHPWIVSHGGAAMMG
OaltaCPK6-D2	O.alta	CPK6	CPK groupI	59891.9	542	5.38	TRUE	TRUE	Cytoplasm|Cell membrane	/	Lipid anchor	4	MGNFSCGASSTSTPTTYAAASPSLLDYCYHQRYPSSSTSTSSIMPIRSHQQLLSSPTAVLGHLTPPLRELYSVGRKLGQGQFGTTYLCTHLSTGADFACKSIAKRKLLTPEDVDDVRREIQIMHHLAGHASVVTIQGAYEDTLYVHIVMELCEGGELFDRIVDRGYFSERKAAEITRVIVGVVEACHSLGVMHRDLKPENFLLKDRAREASLKAIDFGLSVFFKPGQVFTDVVGSPYYVAPEVLCKHYGPEADVWTAGVIVYILLSGVPPFWAETPQGIFDAVLRGALDFDSDPWPTISDSAKDLIRRMLRSPPKDRLTAHQVLCHPWVCEDGVAPDRPLAPAVLSRLKQFSAMNRLKKMALRVIARSLSEEELAGLKEMFKAMDTDASGAITFDELKE…
OaltaCPK4-C2	O.alta	CPK4	CPK groupIV	58095.3	517	8.53	TRUE	TRUE	Cell membrane	/	Lipid anchor	4	MGACFSSSPPATAADGGSGKRQRRRDPKGKVPDGGGGEKEQARVEFGYERDFEGRYQVGRLLGHGQFGYTFAATDRTSGDRVAVKRIDKAKMVRPVAVEDVKREVKILKELKGHENIVHFYNAFEDDSYVYIVMELCEGGELLDRILAKKNSRYSEKDAAVVVRQMLKVAAECHLHGLVHRDMKPENFLFKSTKEDSPLKATDFGLSDFIKPGKKFHDIVGSAYYVAPEVLKRRSGPESDVWSIGVITYILLCGRRPFWNKTEDGIFREVLRNKPDFRKKPWPGISSGAKDFVKKLLVKNPRARLTAAQALSHPWVREGGEASEIPVDISVLSNMRQFVKYSRFKQFALRALASTLKEEELADLKDQFDAIDVDKSGSISIEEMRHALAKDLPWRLKGP…
OaltaPPCK1-C2	O.alta	PPCK1	PPCKs	31368.5	295	5.15	TRUE	FALSE	Cytoplasm|Nucleus	Nuclear localization signal	Soluble	0	MSGELKRDYEIGEEIGRGRFGVVHRCTSRATGEVFAVKSVDRSQLADDLDRELAELEPKLAQLAAAGNPGVVQVHAVYEDEAWTHMVMDLCSGPDLLDWIRLRRGAPVPEPVAAAVVAQLAEALAHCHRRGVAHRDVKPDNILLDVVGDDDDGIDGGGTPRARLADFGSAAWVGESGGSAEGLVGTPHYVAPEVVAGGEYGEKADVWSAGVVLYVLLSGGALPFGGETAAEVLASVLRGSVRFPPRLFAGVSPAAKDLMRRMMCRDTWRRFSAEQVLGHPWIVSGGGARAMEQPT
OaltaCPK5-C2	O.alta	CPK5	CPK groupI	60302.7	547	5.59	TRUE	TRUE	Cell membrane	/	Peripheral|Lipid anchor	4	MGNTCGVTLRSKYFASFRGASQRHEAGYAPVATSAAAAADEPTGKKAPRAAAADSAAPPHAASMKRGAPAPAELTANVLGHPTPSLSEHYALGRKLGQGQFGTTYLCTDLATGVDYACKSIAKRKLITKEDVEDVRREIQIMHHLAGHRNVVAIKGAYEDQQYVHIVMELCAGGELFDRIIERGQFSERKAAELTRIIVGVIEACHSLGVIHRDLKPENFLLANKDDDLSLKAIDFGLSVFFKPGQVFTDVVGSPYYVAPEVLRKCYGPEADVWTAGVILYILLSGVPPFWAETQQGIFDAVLKGVIDFDSDPWPVISDSAKDLIRRMLNPRPKERLTAHEVLCHPWICDHGVAPDRPLDPAVLSRIKQFSAMNKLKKMALRVIAESLSEEEIAGLKEM…
OaltaPPCK2-C2	O.alta	PPCK2	PPCKs	30800.3	289	6.08	FALSE	FALSE	Cytoplasm|Nucleus	Nuclear localization signal|Nuclear export signal	Soluble	0	MSSGGELALRQEYVIGDEIGRGRFGTVRRCYAVATGEAFAVKSTPKAPLREVEAADALDLALAEQELKVHLVASAPGPGASPHVVALHAAFEDDAAVHLVVDLCAGGDLLSLVSARGRLPEHEAADLMAQLASALASCHRRGVAHRDVKPDNLLFDGSGVLKLGDFGSAEWFGDGRPMTGLVGTPYYVAPEVVAGREYGEKVDVWTAGVVLYMMLSGTVPFYGATPAEIFQCVLRGNLRFPPRAFASVSPEAKDLMRRMLCKDVSRRFSADQVLRHPWIVSRGGAAVMG
OaltaCPK6-C2	O.alta	CPK6	CPK groupI	55412.1	499	5.33	FALSE	FALSE	Cytoplasm	Nuclear export signal	Soluble	4	MPIRSHQQLLSSPTAVLGHVTPPLRDLYSVGRKLGQGQFGTTYLCTHLSTGADFACKSIAKRKLLTPEDVDDVRREIQIMHHLAGHSSVVTIQGAYEDTLYVHIVMELCEGGELFDRIVDRGYFSERKAAEITRVIVGVVEACHSLGVMHRDLKPENFLLKDRAREASLKAIDFGLSVFFKPGQVFTDVVGSPYYVAPEVLCKHYGPEADVWTAGVIVYILLSGVPPFWAETQQGIFDAVLRGALDFDSEPWPSISDSAKDLIRRMLRSPPKERLTAHQVLCHPWVCEDGVAPDRPLAPAVLSRLKQFSAMNRLKKMALRVIARSLSEEELAGLKEMFKAMDTDGSGAITFDELKEGLRRYGSNLREAEIRDLMDAADVDKSGTIDYDEFIAATVHLNK…
OaltaCPK7-C3	O.alta	CPK7	CPK groupI	61940.4	547	5.5	TRUE	TRUE	Cytoplasm|Cell membrane	Nuclear export signal	Peripheral|Lipid anchor	3	MGNQCQNGTLGSDYHNRFPREHAVSRYADGYVQEDSYLDLKKFDDTWPEVNNFKPTAASILRRGLDPTSINVLGRKTADLREHYILGRKLGQGQFGTTYLCTEINTGCEYACKTIPKRKLITKQDVEDVRREIQIMHHLSGHKNVVAIKDVYEDGQAVHIVMELCAGGELFDRIQEKGHYSERKAAELIRIIVSIVAMCHSLGVMHRDLKPENFLLLDKDDDLSIKAIDFGLSVFFKPGQVFTELVGSPYYVAPEVLHKRYGPESDVWSAGVILYVLLSGVPPFWAETQQGIFDAVLKGHIDFQSDPWPKISDSAKDLIRKMLSHCPSERLKAHEVLRHPWICENGVATDQALDPSVISRLKQFSAMNKLKKLALRVIAERLSEEEIAGLREMFKAVDT…
OaltaCRK1-C3	O.alta	CRK1	CRKs	67226.1	606	8.43	TRUE	TRUE	Cell membrane	/	Peripheral|Lipid anchor	0	MGLCHGKSAAVLEPTVVEEEETRVAEAAAAPAKPASPAPSAAAAKPGTPKQHKFPFYLPSPLPPSSYKGSPANSSVASTPARGGFKRPFPPPSPAKHIRALLARRHGSVKPNEASIPESGEPGVALDKSFGFSKHFAAKYELGQEVGRGHFGYTCAATCKKGELKGEDVAVKVIPKAKMTTAIAIEDVRREVRILSSLAGHSNLVQFYDAYEDEENVYIVMELCKGGELLDRILARGGKYSEEDAKVVIRQILSVASFCHLQGVVHRDLKPENFLFSSKDENSAMKVIDFGLSDFVKPDERLNDIVGSAYYVAPEVLHRSYGTEADMWSIGVIVYILLCGSRPFWARTESGIFRAVLKADPSFEEAPWPTLSAEAKDFVRRLLNKDYRKRMTAAQALCH…
OaltaCPK9-C3	O.alta	CPK9	CPK groupIII	64400.5	575	8.83	TRUE	TRUE	Cell membrane	/	Lipid anchor	4	MGNTCCVAPATTEEAEPRRVDAPPRDHHAAKKPPAATTATRQRHGQEPKPKPRARARDKTKPNPYDWAPPRVLPARGGGAAAVRVLEGVVPHHPRLRVTDKYQLGRELGRGEFGVTHLATDRATRERLACKSIPKRRLRTAVDVADVRREVAIMASLPDHPALVRLRAAYEDAEAVHLVMELCDGGELFDRIVARGRYTERAAAAAARTVAEVVRACHAHGVMHRDLKPENFLYAGKSEDAQLKAIDFGLSVFFRPGERFREIVGSPYYMAPEVLRRDYGPEVDIWSAGVILYILLCGVPPFWAETEQGVARAILRGAVDFDREPWPRISRAAKSLVRQMLDVDPRRRPTAQQVLDHPWLHHAARAPNVPLGDVVRARLKQFSLMNRFKKKAMRVIAEH…
OaltaCPK10-C3	O.alta	CPK10	CPK groupI	65538.8	596	5.58	TRUE	TRUE	Cytoplasm|Cell membrane	/	Peripheral|Lipid anchor	4	MGNTCVGPSISKNGFFQSVSTVLWKARQDGDALPAANGSDGGGRLPPPPSDAPLAVQNKAPEPVKIVSTTDSASAKPAVEQDTSKSSAGSDSGEAARPRPRVPPVKRVSSAGLLVGSVLKRKTENLKDKYSLGRKLGQGQFGTTYLCVERTTGKEFACKSILKRKLVTDDDVEDVRREIQIMYHLAGHPNVISIRGAYEDAVAVHLVMELCAGGELFDRIVQKGHYTERKAAELARVIVGVVEVCHSMGVMHRDLKPENFLFADQTEEAALKTIDFGLSIFFRPGQIFTDVVGSPYYVAPEVLKKKYGPEADVWSAGVIIYILLCGVPPFWAENEQGIFEEVLHGRLDFQSEPWPSISGGAKDLVRRMLVRDPKKRLTAHEVLRHPWVQVGGLAPDKPL…
OaltaCPK11-C3	O.alta	CPK11	CPK groupI	61335.7	559	5.15	TRUE	TRUE	Cytoplasm|Cell membrane	/	Peripheral|Lipid anchor	4	MGNNCVGPSAAGHNGFFANVALWRPRPADAAPPALPPPSSAPSDQAPEPVTIPPSEHSSHHSSRSADPSTPTAAEQQANKAAPKVKRVQSAGLLADSVLKRDVNTARLKDLYTIGKKLGQGQFGTTYLCVEKATGQEFACKSIAKRKLLTQEDVEDVRREIQIMHHLAGHANVVSIVGAYEDAVAVQLVMELCAGGELFDRIIQRGHYSEKAAAQLARVIVGVIEACHSLGVMHRDLKPENFLFIHQKEDSPLKAIDFGLSIFFKPGETFTDVVGSPYYVAPEVLMKHYGREVDVWSAGVIIYILLSGVPPFWDESEQGIFEQVLKGDLDFSSEPWPNISESAKDLVRKMLIRDPKKRLTAHEALCHPWVCVDGVAPDKPLDSAVLSRLKQFSAMNKLK…
OaltaCPK8-C3	O.alta	CPK8	CPK groupIII	60491.9	537	6.17	TRUE	TRUE	Cell membrane	/	Lipid anchor	4	MGNCCGTPATAEEGGKRRRKQKKANPFTVAYNRGPSAAGAAPAGRPGLVVLRDPTGRDLGARYELGGELGRGEFGITYLCTEAATGDRYACKSISKRKLRTPVDVEDVRREVEIMRHMPPHPNIVSLRAAYEDEDNVHLVMELCEGGELFDRIVARGHYTERAAAAVTRTIVEVVQMCHRHGVMHRDLKPENFLYANKKDSSPLKAIDFGLSVFFRPGERFTEIVGSPYYMAPEVLKRHYGPEVDVWSAGVILYILLCGVPPFWAETEQGVAQAIIRSVVDFKREPWPRVSEPAKDLVRRMLDPNPMTRLTAEQVLEHPWLHDSKKMPDIPLGDTVRARLQQFAAMNKLKKKALKVIAEHLSAEEAADIKDMFDKMDVSKNGQLTFEDFKAGLRKLGNQ…
OaltaCRK2-D3	O.alta	CRK2	CRKs	69209.2	623	9.17	TRUE	TRUE	Cytoplasm|Cell membrane	Nuclear localization signal	Peripheral|Lipid anchor	0	MGQCYGKGASARTADDDECGVVTAHQSPPPANGLPSTPPRQAQAQAAVVGTPRRRGSKSGSTTPVHQTPGVAWPSPYPSGGASPLPAGVSPSPARSTPRRFFKRPFPPPSPAKHIKATLAKRLGGRKPKEGTIPEEGGVGAGGGGGGAADGAETERPLDKTFGFSKNFGAKYELGKEVGRGHFGHTCSAVVKKGEYKGQTVAVKIIAKAKMTTAISIEDVRREVKILRALSGHNNLVKFYDACEDGLNVYIVMELCEGGELLDRILARGGRYTEEDAKAIVVQILSVVAFCHLQGVVHRDLKPENFLFTTRDENAPMKLIDFGLSDFIRPDERLNDIVGSAYYVAPEVLHRSYSMEADIWSIGVITYILLCGSRPFWARTESGIFRSVLRADPNFDDSP…
OaltaCRK1-D3	O.alta	CRK1	CRKs	65517.2	592	8.65	TRUE	TRUE	Cytoplasm|Cell membrane	Nuclear localization signal	Lipid anchor	0	MGLCHGKSAAVLEPTAAAEEETCVAEAAAAPAKAASPAPSAAAKPGTPKQHKFPFYLPSPLPPSSYKGSPANSSVASTPARGGFKRPFPPPSPAKHIRALLARRHGSVKPNEASIPESGEPGVALDKSFGFSKHFAAKYELGREVGRGHFGYTCAATCKKGELKGEDVAVKVIPKAKMTTAIAIEDVRREVRILSSLAGHSNLVQFYDAYEDEENVYIVMELCKGGELLDRILARGGKYSEEDAKVVIRQILSVASFCHLQGVVHRDLKPENFLFSSKDENSAMKVIDFGLSDFVKPDERLNDIVGSAYYVAPEVLHRSYGTEADMWSIGVIVYILLCGSRPFWARTESGIFRAVLKADPSFEEAPWPTLSAEAKDFVRRLLNKDYRKRMTAAQALCHP…
OaltaCPK1-D1	O.alta	CPK1	CPK groupII	59149.2	523	5.98	TRUE	FALSE	Cytoplasm|Cell membrane	Nuclear localization signal	Lipid anchor	4	MGNRTSRHHRPAPEQPLPQPKPKPQPQPQQQQGQWPRPQQPMQPPPAAAAAADAAMGRVLGRPMEDVRATNTFGRELGRGQFGVTYLVTHKATGQRFACKSIATRKLVHRDDIEDVRREVQIMHHLTGHRNIVELRGAYEDRHSVNLIMELCEGGELFDRIIARGHYSERAAAALCREIVAVVHSCHSMGVFHRDLKPENFLFLSKSEDSPLKATDFGLSVFFKPGEHFKDLVGSAYYVAPEVLKRNYGAEADIWSAGVILYILLSGVPPFWAESEDGIFDAVLRGHIDFSSDPWSSISNGAKDLVKKMLRQDPKERLTAAEILNHPWIREDGEAPDKPLDITVISRMKQFRAMNKLKKVALKVVAENLSDEEITGLKEMFRSLDTDNSGTITLEELRS…
OaltaCPK9-D3	O.alta	CPK9	CPK groupIII	90354.6	814	7.76	TRUE	TRUE	Cell membrane	/	Lipid anchor	4	MGNTCACCVAPVTEEAEPRREEARRRDHHAAKKPAAAATTTPPRQRHGQEPGSGGGREKPKPRVRARDKAKPNPYDWAPPRVLPARGGGGAVAAVRVLEGVVPHHPRLRVTDKYQLGRELGRGEFGVTHLATDRATRERLACKSIPKRRLRTAVDVADVRREVAIMASLPDHPALVRLRAAYEDAEAVHLVMELCDGGELFDRIVARGRYTERAAAAAARTVAEVVRACHAHGVMHRDLKPENFLYAGKSEDAQLKAIDFGLSVFFRPGERFREIVGSPYYMAPEVLRRDYGPEVDIWSAGVILYILLCGVPPFWAETEQGVARAILRGAVDFDREPWPRISRAAKSLVRQMLDVDPRRRPTAQQVLDHPWLHHASRAPNVPLGDVVRARLKQFSLMNR…
OaltaCPK10-D3	O.alta	CPK10	CPK groupI	65458.8	594	5.57	TRUE	TRUE	Cytoplasm|Cell membrane	/	Peripheral|Lipid anchor	4	MGNTCVGPSISKNGFFQSVSTVLWKARQDGDALPGANGPDGGRLPPPPPSDAPLAVQSKAPEPVKIVSSTDSAAAEHDTSKASASSDSGEAAAARPRPRVPPVKRVSSAGLLVGSVLKRKTENLKDKYSLGRKLGQGQFGTTYLCVERTTRKEFACKSILKRKLVTDDDVEDVRREIQIMYHLAGHPNVISIRGAYEDAVAVHLVMELCAGGELFDRIVQKGHYTERKAAELARVIVGVVEVCHSMGVMHRDLKPENFLFADQTEEAALKTIDFGLSIFFRPGQIFTDVVGSPYYVAPEVLKKKYGPEADVWSAGVIIYILLCGVPPFWAENEQGIFEEVLHGRLDFQSEPWPSISEGAKDLVRRMLVRDPKKRLTAHEVLRHPWVQVGGLAPDKPLDS…
OaltaCPK11-D3	O.alta	CPK11	CPK groupI	63394.1	578	5.29	TRUE	TRUE	Cytoplasm|Cell membrane	/	Peripheral|Lipid anchor	4	MGNNCVGPSAAGRNGFFANVALWRPRPADEAPPALPPPSSAPSDQAPEPVTIPPSEHSSHHSSRSADPSTPSAAESQAPAANKAAPKVKRVQSAGLLADSVLKRDVNTARLKDLYTIGKKLGQGQFGTTYLCVEKATGREFACKSIAKRKLLTQEDVEDVRREIQIMHHLAGHANVVSIVGAYEDAVAVQLVMELCAGGELFDRIIQRGHYSEKAAAQLARVIVGVIEACHSLGVMHRDLKPENFLFIHQKEDSPLKAIDFGLSIFFKPGETFTDVVGSPYYVAPEVLMKHYGREVDVWSAGVIIYILLSGVPPFWDESEQGIFEQVLKGDLDFSSEPWPNISESAKDLVRKMLIRDPKKRLTAHEALCHPWVCVDGVAPDKPLDSAVLSRLKQFSAMN…
OaltaCPK8-D3	O.alta	CPK8	CPK groupIII	60419.8	536	6.17	TRUE	TRUE	Cell membrane	/	Lipid anchor	4	MGNCCGTPATAEEGGKRRRKQKKANPFTVAYNRGPAAAGAPVGRPGLVVLRDPTGRDLGARYELGGELGRGEFGITYLCTEAATGDRYACKSISKRKLRTPVDVEDVRREVEIMRHMPSHPNIVSLRAAYEDEDNVHLVMELCEGGELFDRIVARGHYTERAAAAVTRTIVEVVQMCHRHGVMHRDLKPENFLYANKKDSSPLKAIDFGLSVFFRPGERFTEIVGSPYYMAPEVLKRHYGPEVDVWSAGVILYILLCGVPPFWAETEQGVAQAIIRSVVDFKREPWPRVSEPAKDLVRRMLDPNPMTRLTAEQVLEHPWLHDSKKMPDIPLGDAVRARLQQFAAMNKLKKKALKVIAEHLSAEEAADIKDMFDKMDVSKNGQLTFEDFKAGLRKLGNQM…
OaltaPPCK3-C4	O.alta	PPCK3	PPCKs	30618.7	285	5.42	FALSE	FALSE	Cytoplasm|Nucleus	Nuclear localization signal	Soluble	0	MSEELKRDFEIGEEIGRGRFGVVHRCASRSTGEAYAVKSVDRSRLSDDLDRSLAALEPKLAQLAAAGNSGVVQVHAVYEDDDWTHMVMDLCTGPDLLDWVRLRCGQPVPEPDAAAVVAQIAEALALCHRRGVAHRDVKPDNVLLDATGDGPPRVRLADFGSAAWVGDGISAEGLVGTPHYVAPEVVAGGEYGEKADVWSAGVVMYVLLTGGALPFGGETASDVFAAVLRGNLRFPPRLFSGVSPAAKDLMRRMMCRDVYRRFSAEQVLRHPWIVSGGGARDVQPT
OaltaCPK12-C4	O.alta	CPK12	CPK groupII	65463.5	583	6.28	TRUE	TRUE	Cell membrane	/	Peripheral|Lipid anchor	4	MGNCFTKTYETLITSATKRRPASTAERSKARGQTATWRRPSLPRHKTPPHRLTGPLPDSSSAAGALSRRASGGGEMGPVLQRPMVNVRSLYQLERMLGSGKFGTTYLCTEHATGLRYACKSVSKRKLVRRTDVDDVLREISILQHLSGQPNIVEFRGAYEDNDHVHLVMEYCFGGELFDRITAKGSYSVRQAATHLSGQPNIVEFRGAYEDNDHVHLVMEFCSGGELFDRITTKGNYSERQAAAVCRDILTVVHVCHFMGVIHRDLKPENFLLASADDDAPLKAIDFGLSVFIEEGKVYKDIVGSAYYVAPEVLQRNYGKEADIWSAGVILYILLCGTPPFWAETEKGIFDAILVNKVDFSTSPWPSISESAKDLIRQMLHRDPQKRITASQALEHRWL…
OaltaCPK13-C4	O.alta	CPK13	CPK groupI	60751	549	5.34	TRUE	TRUE	Cell membrane	/	Peripheral|Lipid anchor	4	MGNACGGSLRSKYLSFKQTASQRHDTDDNAAAADSPKKPSRPPAAAKTDDHPVSASAPAAAMRRGQAPTDLGSVLGHPTPNLRDLYAMGRKLGQGQFGTTYLCTELSTGVDYACKSISKRKLITKEDIEDVRREIQIMHHLSGHKNVVAIKGAYEDQLYVHIVMELCAGGELFDRIIQRGHYSERKAAELTRIIVGVVEACHSLGVMHRDLKPENFLLANKDDDLSLKAIDFGLSVFFKPGQVFTDVVGSPYYVAPEVLLKHYGPEADVWTAGVILYILLSGVPPFWAETQQGIFDAVLKGVIDFDSDPWPVISDSAKDLITRMLNPRPKERLTAHEVLCHPWICDHEVAPDRPLDPAVLSRIKQFSAMNKLKKMALRVIAESLSEEEIAGLKEMFQTM…
OaltaPPCK3-D4	O.alta	PPCK3	PPCKs	30624.9	285	6	FALSE	FALSE	Cytoplasm|Nucleus	Nuclear localization signal	Soluble	0	MSEELKRDFEIGKEIGRGRFGVVHRCASRSTGEPYAVKSVDRSRLSDDLDRSLAALEPKLAQLAAAGNPGVVQVHAVYEDDAWTHMVMDLCTGPDLLDWVRLRCGQPVPEPDAAAVVAQITEALALCHRRGVAHRDVKPDNVLLDASGEGPPRVRLADFGSAAWVGNGITAEGLVGTPHYVAPEVVAGGEYGEKADVWSAGVVMYVLLTGGALPFGGETASDVFAAVLRGNLRFPPRLFSGVSPAAKDLMRRMMCRDVYRRFSAEQVLRHPWIVSGGGARDAQPT
OaltaCPK12-D4	O.alta	CPK12	CPK groupII	60015.3	538	6.32	TRUE	TRUE	Cell membrane	/	Peripheral|Lipid anchor	4	MGNCFTKTYEIPITSGTMRRPASTAERGKARGEQGTGNWQRPSFPRHGAPPHRPPTGTRPGSSSSLAAGALSRRASGGGEMGPVLKRPMVNVRSLYVLERKLGSGQFGTTYLCTERATGLRYACKSVSKRKLVRRTDVDDVRREITILQHLSGQPNIVEFRGAYEDNDHVHLVMEFCSGGELFDRITAKGSYSERQAAAVCRDILTVVHVCHFMGVIHRDLKPENFLLASADDDAPLKAIDFGLSVFIEEGKVYKDIVGSAYYVAPEVLQRNYGKEADIWSAGVILYILLCGTPPFLAETEKGIFNAILVGQLDFSSSPWPSISESAKDLIRQMLNRDPQKRITASQALEHRWLKEGGASDRPIDSAVLSRMKQFKAMNKLKQLALKVIAENLSPEEIN…
OaltaCPK13-D4	O.alta	CPK13	CPK groupI	60758	549	5.45	TRUE	TRUE	Cell membrane	/	Peripheral|Lipid anchor	4	MGNACSGSLRSKYLSFKQTASQRHDTDDNATAADSPKKPSRPPAAAKTEDHPVSASAPAAAMRRGQAPADLGSVLGHPTPNLRDLYAMGRKLGQGQFGTTYLCTELSTGVDYACKSISKRKLITKEDIEDVRREIQIMHHLSGHKNVVAIKGAYEDQLYVHIVMELCAGGELFDRIIQRGHYSERKAAELTRIIVGVVEACHSLGVMHRDLKPENFLLANKDDDLSLKAVDFGLSVFFKPGQVFTDVVGSPYYVAPEVLLKHYGPEADVWTAGVILYILLSGVPPFWAETQQGIFDAVLKGVIDFDSDPWPVISDSAKDLITRMLNPRPKERLPAHEVLCHPWIRDHGVAPDRPLDPAVLSRIKQFSAMNKLKKMALRVIAESLSEEEIAGLKEMFQTM…
OaltaCPK16-C5	O.alta	CPK16	CPK groupIII	60854.4	544	6.73	TRUE	TRUE	Cell membrane	/	Peripheral|Lipid anchor	4	MGNCCRSPAAAAREDVKTSHFPASSGGGGGGKKKPHQARNGGGRGGGEKKRLSVLGEEGCEVSSGIDEKYALDRELGRGEFGVTYLCMDRGTRELLACKSISKRKLRTPVDVEDVRREVAIMRHLPRSASIVSLREACEDDGAVHLVMELCEGGELFDRIVARGHYTERAAAAVTRTIVEVVQLCHRHGVIHRDLKPENFLFANKKENSPLKAIDFGLSIFFKPGEKFSEIVGSPYYMAPEVLKRNYGPEIDIWSAGVILYILLCGVPPFWAETEQGVAQAILRGNIDFKREPWPNVSDNAKDLVRQMLQPDPKLRLTAKQVLEHTWLQNTKKAPNVPLGDIVKSRLKQFSRMNRFKRRALRVIADHLSAEEVEDIKDMFKVMDTDNDGIVSYEELKSG…
OaltaCCaMK-C5	O.alta	CCaMK	CCaMK	133422	1181	5.27	FALSE	FALSE	Nucleus	Nuclear localization signal	Soluble	3	MKQRREEEKKKDILAGSDDESDGGGGEEDLSKIQINEEYARRFEHNKRREALQRLEERKKQGLVPASDGEDDDDDESSSDDDDDAAAAIASRRVDRQMFEVIRRIRRGDAAILDKEAKMYSSSSESESDEEGKKPKKKERPLYLKDVNARHLLEEGPEFAAQASHGSHSSSKYDKIAYDEQQRKGLEAFLEAEKAALGNGDGGDDDDLFQVKPKGGDGGDKVDDDEEKKETEQILIDIFGKDEELDENSKFLKKFFLERPYLETGREKKYSLDDIQEISDEEEHLIQQEDYETGYNFRHEEAAATGADVMDRVMGHSRFVEGSVRKKESSRKQQRKNKEERIARAKQEQTEELKHLKNLKKKEIAEKLERIRMIAGIDSDAACKLGADDLEEDFDPEEY…
OaltaCPK14-C5	O.alta	CPK14	CPK groupII	57642.7	520	5.87	TRUE	TRUE	Cytoplasm|Cell membrane	/	Lipid anchor	4	MGNCCPGSSSEPEPPQSTSGSSRPAGSATAPPPATLTPSAAPAPAKPPAPIGPVLGRPMEDVKSIYTVGKELGRGQFGVTSLCTHKATGQRFACKTISKRKLSTKEDVEDVRREVQIMYHLAGQPGVVELKGAYEDKHAVHLVMELCAGGELFDRIIAKGHYTEHAASSLLRTIVEIIHTCHSMGVIHRDLKPENFLLLSKDEHAPLKATDFGLSVFFKEGEVFRDIVGSAYYIAPEVLKRSYGPEADIWSIGVMLYILLCGVPPFWAESEHGIFNSILRGQVDFTSEPWPRISHGAKDLVRRMLHSDPKQRISAYDVLNHPWIKEDGEAPDTPLDNAVLGRLKQFRAMNQFKKAALRVIAGCLSEEEIRGLKEMFKSMDSDNSGTITIDELRKGLAKK…
OaltaCPK15-C5	O.alta	CPK15	CPK groupII	59122.2	521	6.28	TRUE	FALSE	Cytoplasm|Cell membrane	/	Lipid anchor	4	MGARASRHRQSPDQSQSQSHHKHHQTTRAPKPKPKPKPKHQPPPQQQPAAEDGVGRVLGRPMEDVRATYTFGRELGRGQFGVTYLATHKPTGRRYACKSIAARKLARADDLDDVRREVHIMHHLTGHRNIVELRGAYEDRHSVNLVMELCEGGELFDRIIARGHYSERAAAALCREIVSVVHSCHSMGVMHRDLKPENFLFLNKREDSPLKATDFGLSVFFKPGEQFRDLVGSAYYVAPEVLKRRYGAEADIWSAGVILYILLSGVPPFWAENEDGIFDAVLQGHIDFSSEPWPSISSGAKDLVKRMLRQDPKERLTAAEILNHPWIREDGEAPDKPLDITVISRMKQFRAMNKLKKVALKVVAENLSEEEIVGLKEMFKSLDTDNSGTITLEELRAGL…
OaltaCPK2-D1	O.alta	CPK2	CPK groupII	57258	518	5.61	TRUE	TRUE	Cell membrane	/	Lipid anchor	4	MGNCCPGSGDAEPASAASFDSSTGNGSSSIKAGASPSSAPAHNKPPAPIGPVLGRPMEDVRSIYNIGKELGRGQFGVTSLCTHKATGQKFACKTIAKRKLSTKEDVEDVRREVQIMYHLAGQPNIVELKGAYEDKQSVHLVMELCAGGELFDRIIAKGHYTERAAASLLRTIVEIIHTCHSLGVIHRDLKPENFLLLSKDEDAPLKATDFGLSVFFKQGEVFKDIVGSAYYIAPEVLKRSYGPEADIWSVGVILYILLCGVPPFWAESEHGIFNSILRGQVDFTSDPWPRISASAKDLVRKMLNSDPKKRISAYEVLNHPWIKEDGEAPDTPLDNAVMNRLKQFRAMNQFKKAALRVIAGCLSEEEIRGLKEMFKSMDSDNSGTITVDELRKGLSKQGT…
OaltaCPK16-D5	O.alta	CPK16	CPK groupIII	60305.9	540	6.44	TRUE	TRUE	Cell membrane	/	Peripheral|Lipid anchor	4	MGNCCRSPAAAAREDVKTSHFPASAGGGKKKPHQARNGGGGGGEKKRLSVLGEEGCEVGGGIDEKYALDRELGRGEFGVTYLCMDRASRELLACKSISKRKLRTPVDVEDVRREVAIMRHLPKSASIVSLREACEDDGAVHLVMELCEGGELFDRIVARGHYTERAAAAVTRTIVEVVQLCHRHGVIHRDLKPENFLFANKKENSPLKAIDFGLSIFFKPGEKFSEIVGSPYYMAPEVLKRNYGPEIDIWSAGVILYILLCGVPPFWAETEQGVAQAILRGNIDFKREPWPNVSDNAKDLVRQMLQPDPKLRLTAKQVLEHTWLQNAKKAPNVPLGDIVKSRLKQFSRMNRFKRRALRVIADHLSAEEVEDIKDMFKVMDTDNDGIVSYEELKSGIAKF…
OaltaCCaMK-D5	O.alta	CCaMK	CCaMK	57126.4	516	5.95	FALSE	FALSE	Cytoplasm|Lysosome/Vacuole	Nuclear export signal	Peripheral|Soluble	3	MSKTASRKLSDDYEVVDVLGRGGFSIVRRGVSKSAEKTQVAIKTLRRLGPAMAMAGMKQEGSGLPMWKQASISDALLTNEILVMRRIVESVAPHPNVIGLHDVYEDVHGVHLVLELCSGGELFDRIVGRDRYSEFDAACVVRQIASGLEALHKASVVHRDLKPENCLFSDKDENSTLKIMDFGLSSVQDLSDPIVALFGSIDYVSPEALSRQEASAASDMWSVGVIMYILLSGCPPFHAATNREKQQRILQGEFSFQDHTWKTISSSAKDLISRLLSVQPYKRPTASDLLRHPWVIGDCAKQDLMDAEVVSKLQKFNARRKLRAAAIASVLSCKVALRTKKLRNLLGTHDLTSKELDNLRLHFGRICADGENATLSEFEQVLRAMKMDSLIPLAPRVFD…
OaltaCPK14-D5	O.alta	CPK14	CPK groupII	57656.7	520	5.69	TRUE	TRUE	Cell membrane	/	Lipid anchor	4	MGNCCPGSSSEPEPPPATSGSSRPVGNATVPPPATLSPSAAPAPAKPPAPIGPVLGRPMEDVKSIYTVGKELGRGQFGVTSLCTHKATGQRFACKTISKRKLSTKEDIEDVRREVQIMYHLAGQPGVVELKGAYEDKQAVHLVMELCAGGELFDRIIAKGHYTEHAASSLLRTIVEIIHTCHSMGVIHRDLKPENFLLLSKDEHAPLKATDFGLSVFFKEGEVFRDIVGSAYYIAPEVLKRSYGPEADIWSIGVMLYILLCGVPPFWAESEHGIFNSILRGQVDFTSEPWPRISHGAKDLVRRMLHSDPKQRISAYDVLNHPWIKEDGEAPDTPLDNAVLGRLKQFRAMNQFKKAALRVIAGCLSEEEIRGLKEMFKSMDSDNSGTITVDELRKGLAKK…
OaltaCPK15-D5	O.alta	CPK15	CPK groupII	60233.4	530	6.21	TRUE	FALSE	Cytoplasm|Cell membrane	/	Lipid anchor	4	MGARASRHRQSPDQSHHKHHQTTRATKPKPKPKPQPQPQQQQHQQPRQQPQPPPQPPAPEDGVGRVLGRPMEDVRATYTFGRELGRGQFGVTYLATHKPTGRRYACKSIAARKLARADDLDDVRREVHIMHHLTGHRNIVELRGAYEDRHSVNLVMELCEGGELFDRIIAKGHYSERAAAALCREIVSVVHSCHSMGVMHRDLKPENFLFLNKREDSPLKATDFGLSVFFKPGEQFRDLVGSAYYVAPEVLKRRYGAEADIWSAGVILYILLSGVPPFWAENEDGIFDAVLQGHIDFSSEPWPSISSGAKDLVKRMLRQDPKERLTAAEILNHPWIREDGEAPDKPLDITVISRMKQFRAMNKLKKVALKVVAENLSEEEIVGLKEMFKSLDTDNSGTI…
OaltaPEPRK2-D6	O.alta	PEPRK2	PEPRKs	113507	1039	4.99	FALSE	FALSE	Cytoplasm	/	Soluble	0	MAAVGGGGVADAKYNSYKAPGLRGAILEAAHVSCLEDGYALGPQLGWGQFGVIRSCSDMVTGEVLACKSIAKDRLVSPDDVRGVKLEIEVMARLSGHPNVVDLKAVYEDEESVHLVMELCAGGELFHRLEERGCFSEHEAAVLFRYLMEVVAHCHSKGIVHRDLKPENILLVSKSPSLPIKLADFGLATYIQPGRSLSGMVGSPFYIAPEVLAGGYNEAADVWSAGVILYILLSGIPPFWGKTKSKIFECIRSTELRFSSDPWDKVSDSAKELITEMLRRDPRQRLTAKQVLEHSWIQEHADQSQDSCGHCHEINLRGEDLGSCSFSMMQASCSRDVSFNTGGLVACQSMSEEVCSPTFACRSSFSAFVAENAQSCTLSGFSFGGVCEPCDAVFSSPVA…
OaltaCPK3-D1	O.alta	CPK3	CPK groupIII	60863.5	547	6.22	TRUE	TRUE	Cell membrane	/	Lipid anchor	4	MGNCCRSPAAAAREDVKSSHFPASAGKKKPHQARNVAAGGGGGGSGGGGAGQKRLPVLGEEGCELIGGIDDKYVLDRELGRGEFGVTYLCMDRDTKELLACKSISKRKLRTAVDVEDVRREVAIMRHLPKSASIVSLREACEDEGAVHLVMELCEGGELFDRIVARGHYTERAAANVTRTIVEVVQLCHRHGVIHRDLKPENFLFANKKENSPLKAIDFGLSIFFKPGEKFSEIVGSPYYMAPEVLKRNYGPEIDIWSAGVILYILLCGVPPFWAETEQGVAQAILRGNIDFKREPWPNVSENAKDLVRRMLEPDPKLRLTAKQVLEHPWLQNAKKAPNVPLGDIVKSRLKQFSRMNRFKRRALRVIADHLSAEEVEDIKEMFKAMDTDNDGIVSYEEL…
OaltaCRK2-D6	O.alta	CRK2	CRKs	47797	413	6.58	FALSE	FALSE	Cytoplasm|Nucleus	Nuclear export signal	Peripheral|Soluble	0	MTTAISIEDVRREVKILRALSGHNNLVKFYDACEDGLNVYIVMELCEGGELLDRILARGGRYTEEDAKAIVVQILSIVAFCHLQGVVHRDLKPENFLFTTRDENAPMKLIDFGLSDFIRPDERLNDIVGSAYYVAPEVLHRSYSMEADIWSIGVITYILLCGSRPFWARTESGIFRSVLRADPNFDDSPWPTVSAEAKDFVKRFLNKDYRKRMTAIQALTHPWLRDKQRQIPLDILIFRLIKQYLRATPLKRLALKALSKALREDELLYLKLQFKLLEPRDGFVSLDNFRTALTRYLTDAMKESRVLEFLHALEPLAYRRMDFEEFCAAAISPYQLEALERWEEIAGTAFQHFEQEGNRVISVEELAQELNLAPTHYSIVQDWIRKSDGKLNFLGFTKF…
OaltaPEPRK2-C6	O.alta	PEPRK2	PEPRKs	113710	1041	4.97	FALSE	FALSE	Cytoplasm	/	Soluble	0	MAAAGGGGGGGDAKYNSYKAPGLRGAILEAAHVSCLEDRYALGPQLGWGQFGVIRSCSDMVTGEALACKSIAKDRLVSPDDVRGVKLEIEVMARLSGHPNVVDLKAVYEDEESVHLVMELCAGGELFHRLEERGCFSEHEAAMLFRYLMEVVAHCHSKGIVHRDLKPENILLVSKSPSSPIKLADFGLATYIQPGRSLSGMVGSPFYIAPEVLAGGYNEAADVWSAGVILYILLSGIPPFWGKTKSKIFECIRSTELRFPSDPWEKVSDSAKELITEMLQRDPRQRLTAKQVLEHSWIQDHVDQSQDSCGHCHEINLRGEDPGSCSFSTPLASCSRDVSFNTGGLVSCQSMSEEVCSPTFACRSSFSAFVAKNAPSCALSGFSFGGVCEPCDAVFPSPV…
OaltaCPK17-C7	O.alta	CPK17	CPK groupI	62330.7	565	5.39	TRUE	TRUE	Cell membrane	/	Peripheral|Lipid anchor	4	MGNTCVGPSSAADRHGFFNSVSLAVLWRPGGRAEPSPPDFPPQESSHSSVTSSTAPERVTIADSDLSSSTPNKGKPKVKRVQSAGLLADSVLKRDSERLKDLYTLGKKLGQGQFGTTYQCVEKATGKVFACKSIAKRKLVSEEDVEDVRREIQIMHHLAGHPNVVSIVGAYEDAVAVHLVMELCAGGELFDRIVQRGHYSEKAAAQLARVIIGVVEACHSLGVMHRDLKPENFLFVNHKEDSPLKTIDFGLSIFFKPGETYSDVVGSPYYVAPEVLMKHYGREVDVWSAGVIIYILLSGVPPFWDESEQGIFEQVLKGDLDFSSDPWPAISDSAKDLVRKMLNRDPRKRLTAHEALCHPWVCVDGVAPDKPLDSAVLTRLKQFSAMNKLKKMALRVIAE…
OaltaCPK18-C7	O.alta	CPK18	CPK groupIV	57568.6	512	8.02	TRUE	TRUE	Cell membrane	/	Lipid anchor	4	MGLCSSSSARRDARTPGGGNGAGNKDNGGRKGIVACGKRTDFGYDKDFEARYALGKLLGHGQFGYTFAAVDRRSSERVAVKRIDKNKMVLPVAVEDVKREVKILKALQGHENVVHFYNAFEDDNYVYIVMELCEGGELLDRILAKKDSRYSEKDAAVVVRQMLKVAAECHLHGLVHRDMKPENFLFKSTKEDSPLKATDFGLSDFIRPGKHFRDIVGSAYYVAPEVLKRKSGPESDVWSIGVITYILLCGRRPFWDKTEGGIFKEVLKNKPDFCRKPWPNITPCAKDFVQKLLVKDPRARLTAAQALSHEWVREGGQASDIPLDISVLHNMRQFVKYSRFKQFALRALASTLNAEELSDLRDQFNAIDVDKNGTISLEELKQALAKDVPWRLKGPRVLE…
OaltaCPK19-C7	O.alta	CPK19	CPK groupII	59745.2	533	6.07	TRUE	TRUE	Cell membrane	/	Lipid anchor	4	MGQCCSRATSPDSGRGGANGYGYSHQTKPAQTTPNYNHPQPPPPAEVRYTPPAMNPPVVPPVVAPPKPTPDTILRKPYEDVRLVYSLGKELGRGQFGVTYLCTEITSGKQYACKSISKRKLVSKADKEDIRREIQIMQHLSGQQNIVEFRGAYEDKSNVHVVMELCAGGELFDRIIAKGHYSERAAATICRAVVNVVNICHFMGVMHRDLKPENFLLATKEENAMLKATDFGLSVFIEEGKMYRDIVGSAYYVAPEVLRRNYGKEIDVWSAGVILYILLSGVPPFWAETEKGIFDAILHGEIDFESQPWPSISESAKDLVRKMLTQDPKKRITSAQVLQHPWLREGEASDKPIDSAVLSRMKQFRAMNKLKKMALKVIASNLNEEEIKGLKQMFTNMDT…
OaltaCPK20-C7	O.alta	CPK20	CPK groupIII	61902.6	547	6.98	TRUE	TRUE	Cell membrane	/	Peripheral|Lipid anchor	4	MGNCCVTPEGSGRGRKKQQGKEPKQKQQKQQQQGKGKKPNPFSIEYNRSSAPSGPRLVVLREPTGRDIAARYELGGELGRGEFGVTYLCTERETGDAYACKSISKKKLRTAVDVEDVRREVDIMRHLPKHPNIVTLRDTYEDDNAVHLVMELCEGGELFDRIVARGHYTERAAALVTRTIVEVVQMCHKHGVMHRDLKPENFLFANKKETAALKAIDFGLSVFFTPGERFTEIVGSPYYMAPEVLKRNYGPEVDVWSAGVILYILLCGVPPFWAETEQGVAQAIIRSVIDFKRDPWPRVSDNAKDLVKRMLNPDPRRRLNAQQVLDHPWLQNIKKAPNVNLGETVKARLQQFSVMNKFKKHALRVIAEHLSVEEVAGIKDMFEKMDLNKDNMINFDELK…
OaltaCRK3-C7	O.alta	CRK3	CRKs	67121.9	606	9.11	TRUE	TRUE	Cytoplasm|Cell membrane	/	Peripheral|Lipid anchor	0	MGGCHAKPLTHDEADGVGSPPREPPALAPATPPRGSGAATPAWKTKPWASPFFGFSTPSPSPAHHLFSSSKSASSPRRSPAPTGSAPTTPARRLLRLPFPPPSPAKHIRQALARRHGPPRPSIPEEGGDGEGEGGRGLDKGFGFNKGFAAKYDMGDEVGRGHFGYTCSARIKKGARKGDAVAVKVIPKAKMTTSIAIEDVRREVKILKALAGHKNLVQFYDAYEDNDNVYIVMELCEGGELLDRILSRGGKYSEDDAKAVLVQILNVVSFCHIQGVVHRDLKPENFLFTSKDENSQLKAIDFGLSDFVKPDERLNDIVGSAYYVAPEVLHRCYSTEADVWSIGVIAYILLCGSRPFWARTESGIFRSVLKADPSYNEAPWPSLTPEAMDFVKRLLCKDP…
OaltaCRK4-C7	O.alta	CRK4	CRKs	65110.6	591	8.88	TRUE	TRUE	Cytoplasm|Cell membrane	/	Peripheral|Lipid anchor	1	MGLCHGKPSQIPEPEADEAAAGRVAAGDAAGAASPGPAAAAAKPGTPKQPKFPFYMPSPLPPSSYKSSPANSSVASTPARGGFKRPFPPPSPAKHIRALLARRHGSVKPNEASIPEGGEPEVGLDKGFGFSKHFFAKYELGDEVGRGHFGYTCSAKAKKGEHKGHDVAVKVIPKAKMTTAIAIEDVRREVRILSSLTGHSNLVQFYDAFEDEDNVYIVMELCKGGELLDRILARGGKYSEDDAKAVMVQILSVVSFCHLQGVVHRDLKPENFLFTSKDENSALKVIDFGLSDFVKPDERLNDIVGSAYYVAPEVLHRSYGTEADMWSIGVIAYILLCGSRPFWARTESGIFRAVLKAEPSFDEAPWPTLTAEAKDFVKRLLNKDYRKRMTAAQALSHPW…
OaltaCPK17-D7	O.alta	CPK17	CPK groupI	62589.9	568	5.33	TRUE	TRUE	Cell membrane	/	Peripheral|Lipid anchor	4	MGNTCVGPNSAADRHGFFNSVSLAVLWRPGGRAEPSPPDCPPQESNHSSATSSTAPERVTIADSDLSSTPNSNPNEAKPKVKLVQSAGLLADSVLKRDSERLKDLYTLGKKLGQGQFGTTYQCVEKATGKVFACKSIAKRKLVSKEDVEDVRREIQIMHHLAGHPNVVSIVGAYEDAVAVHLVMELCAGGELFDRIVQRGHYSEKAAAQLARVIIGVVEACHSLGVMHRDLKPENFLFVNHKEDSPLKTIDFGLSIFFKPGETYSDVVGSPYYVAPEVLMKHYGREVDVWSAGVIIYILLSGVPPFWDESEHGIFEQVLKGDIDFSSDPWPAISDSAKDLVRKMLNRDPRKRLTAHEALCHPWVCVDGVAPDKPLDSAVLTRLKQFSAMNKLKKMALRV…
OaltaCPK18-D7	O.alta	CPK18	CPK groupIV	57599.6	512	8.05	TRUE	TRUE	Cell membrane	/	Lipid anchor	4	MGLCSSSSARRDAGTPGGGNGAGNKDNGGRKGIVACGKRTDFGYDKDFEARYALGKLLGHGQFGYTFAAVDRRSSERVAVKRIDKNKMVLPVAVEDVKREVKILKALQGHENVVHFYNAFEDDNYVYIVMELCEGGELLDRILAKKDSRYSEKDAAVVVRQMLKVAAECHLHGLVHRDMKPENFLFKSTKEDSPLKATDFGLSDFIRPGKHFRDIVGSAYYVAPEVLKRKSGPESDVWSIGVITYILLCGRRPFWDKTEDGIFKEVLKNKPDFRRKPWPNITPCAKDFVQKLLVKDPRARLTAAQALSHEWVREGGQASDIPLDISVLRNMRQFVKYSRFKQFALRALASTLNAEELSDLRDQFNAIDVDKNGTISLEELKQALAKDVPWRLKGPRVLE…
OaltaCPK19-D7	O.alta	CPK19	CPK groupII	59624	533	5.98	TRUE	TRUE	Cell membrane	/	Lipid anchor	4	MGQCCSRATSPDSSRGGANGYGYSHQTKPAQTTPSYNHPQPPPPAEVRYTPPAMNPPVVPPVVAPPKPTPDTILGKPYEDVRSVYSLGKELGRGQFGVTYLCTEIASGKQYACKSISKRKLVSKADKEDIRREIQIMQHLSGQQNIVEFRGAYEDKSNVHVVMELCAGGELFDRIIAKGHYSERAAATICRAVVNVVNICHFMGVMHRDLKPENFLLATKEENAMLKATDFGLSVFIEEGKMYRDIVGSAYYVAPEVLRRNYGKEIDVWSAGVILYILLSGVPPFWAETEKGIFDAILHGEIDFESQPWPSISESAKDLVRKMLTQDPKKRITSAQVLQHPWLREGEASDKPIDSAVLSRMKQFRAMNKLKKMALKVIASNLNEEEIKGLKQMFTNMDT…
OaltaCPK20-D7	O.alta	CPK20	CPK groupIII	61999.7	548	7	TRUE	TRUE	Cell membrane	/	Peripheral|Lipid anchor	4	MGNCCVTPEGSGRGRKKQQGKQKEPKQKQQQQHQKKGKKPNPFSIEYNRSSAPSGPRLVVLREPTGRDIAARYELGGELGRGEFGVTYLCTERETGDAYACKSISKKKLRTAVDIEDVRREVDIMRHLPKHANIVTLRDTYEDDNAVHLVMELCEGGELFDRIVARGHYTERAAALVTRTIVEVVQMCHKHGVMHRDLKPENFLFANKKETAALKAIDFGLSVFFTPGERFTEIVGSPYYMAPEVLKRNYGPEVDVWSAGVILYILLCGVPPFWAETEQGVAQAIIRSVIDFKRDPWPRVSDNAKDLVKGMLNPDPRRRLNAQQVLDHPWLQNIKKAPNVNLGETVKARLQQFSVMNKFKKHALRVIAEHLSVEEVAGIKDMFEKMDLNKDNMINFDEL…
OaltaCRK3-D7	O.alta	CRK3	CRKs	66850.6	603	9.1	TRUE	TRUE	Cytoplasm|Cell membrane	/	Peripheral|Lipid anchor	0	MGGCHAKPLTHDEADGVGSPPREPPPATPPRGSGAVTPAWKTKPWASPFFGFSTPSPSPAHHLFSSSKSAASPRRSPAPTGSAPTTPARRLLRLPFPPPSPAKHIRQALARRHGPPRPSIPEEGGDGEGEGGRGLDKGFGFNKGFAAKYDMGDEVGRGHFGYTCSAKIKKGARKGDAVAVKVIPKAKMTTSIAIEDVRREVKILKALAGHKNLVQFYDAYEDNDNVYIVMELCEGGELLDRILSRGGKYSEDDAKAVLVQILNVVSFCHIQGVVHRDLKPENFLFTSKDENSQLKAIDFGLSDFVKPDERLNDIVGSAYYVAPEVLHRCYSTEADVWSIGVIAYILLCGSRPFWARTESGIFRSVLKADPSYNEAPWPSLTPEAMDFVKRLLCKDPRRR…
OaltaCRK4-D7	O.alta	CRK4	CRKs	65746.4	595	8.86	TRUE	TRUE	Cell membrane	Nuclear localization signal	Peripheral|Lipid anchor	1	MGLCHGKPRQIPEPEAGEEAARVAVGDATGAGNGASSPGPVAAAATKPGTPKQPKFPFYLPSPLPPSSYKSSPANSSMASTPARGGFKRPFPPPSPAKHIRALLARRHGSVKPNEASIPEGGEPELGLDKSFGFSKHFFAKYELGDEVGRGHFGYTCSANAKKGEHKGQDVAVKVIPKAKMTTAIAIEDVRREVRILSSLTGHSNLVQFYDAFEDEDNVYIVMELCKGGELLDRILARGGKYSEEDAKVVMVQILSVVSFCHLQGVVHRDLKPENFLFTSKDENSALKVIDFGLSDFVKPDERLNDIVGSAYYVAPEVLHRSYGTEADMWSIGVIAYILLCGSRPFWARTESGIFRAVLKAEPSFDEAPWPTLTAEAKDFVKRLLNKDYRKRMTAAQAL…
OaltaCPK7-C1	O.alta	CPK7	CPK groupI	61979.4	547	5.5	TRUE	TRUE	Cytoplasm|Cell membrane	Nuclear export signal	Peripheral|Lipid anchor	3	MGNQCQNGTLGSDYHNRFPREHAVSRYADGYVQEDSYLDLKKFDDTWPEVNNFKPTAASILRRGFDPTSINVLGRKTADLREHYILGRKLGQGQFGTTYLCTEINTGCEYACKTIPKRKLITKEDFEDVRREIQIMHHLSGHKNVVAIKDVYEDGQAVHIVMELCAGGELFDRIQEKGHYSERKAAELIRIIVSIVAMCHSLGVMHRDLKPENFLLLDKDDDLSIKAIDFGLSVFFKPGQVFTELVGSPYYVAPEVLHKRYGPESDVWSAGVILYVLLSGVPPFWAETQQGIFDAVLKGHIDFQSDPWPKISDSAKDLIRKMLSHCPSERLKAHEVLRHPWICENGVATDQALDPSVISRLKQFSAMNKLKKLALRVIAERLSEEEIAGLREMFKAVDT…
OaltaCPK21-C8	O.alta	CPK21	CPK groupIII	61808	562	5.99	TRUE	TRUE	Cell membrane	/	Peripheral|Lipid anchor	4	MGGCYSAYASSRKLRGRISKISLVLPDPAPDATGAEASPRKDGDGVVVVDDVRGGGEEGGAAIATTTAEEFARRYVLGKELGRGEFGVTRRCRDAATGETLACKTIRRHRHLAPPPRVTAAGAAAAAKAAAAHSEDVKREVAIMRRMSSASRGGGAATVVRLREACEDADGSVHLVMELCEGGELFDRIVARGHYSERAAANIFRTIVDVVQLCHSNGMIHRDLKPENFLFANKSEDSPLKVIDFGLSVFFKPGDRFTEVVGSAYYMAPEVLRRSYGPEVDVWSAGVILYILLCGVPPFWGDNDEKIAQAILRGAIDFNREPWPRVSGNAKDLVRRMLDPNPSTRLTAKQVLEHPWLKNADTAPNVSLGDAVRARLQQFSAMNKFKKKALGVVARNLPV…
OaltaCPK21-D8	O.alta	CPK21	CPK groupIII	60374.5	548	6.13	TRUE	TRUE	Cell membrane	/	Peripheral|Lipid anchor	4	MGGCYSAYASSRKLRGRISRISLVIPDPAPAPAPDAEASPRKDGDGAAIATTTAEEFARRYVLGKELGRGEFGVTRRCRDAATGEALACKTIRRHRRLAPPAAGAAAAANAAAKAAAAHAEDVKREVAIMRRMSSASRGGGAAAVVRLREACEEADGSVHLVMELCEGGELFDRIVARGHYSERAAANIFRTIVDVVQLCHSNGVIHRDLKPENFLFANKSEDSPLKVIDFGLSVFFKPGDRFTEVVGSAYYMAPEVLRRSYGPEVDVWSAGVILYILLCGVPPFWGDNDEKIAQAILRGGIDFNREPWPRVSGNAKDLVRRMLDPNPSTRLTAKQVLEHPWLKNADTAPNVSLGDAVRARLQQFSAMNKFKKKALEVVARNLPVEEVDKYVQMFHHMD…
OaltaPEPRK1-D9	O.alta	PEPRK1	PEPRKs	48597.9	447	8.97	FALSE	FALSE	Nucleus	Nuclear localization signal	Soluble	0	MESSLPRKRKGARSACSLVGSFHEATVARKRACREPKPRPEKKKNPSDDASGRGGVVQTAPPASGRAAPESPSRGLKRKLGCIESATRMGRKKRLESEYELGAEIGQGKFGSVRICRAKVGGEEFACKALPKNGEETVHREVEIMQHLSGHPGIVTLKAVFEDADKFYLVMELCGGGRLLDEMAREGKFSERRAAIVIKDLMSVVKYCHEMGVVHRDIKPENILLTKAGKIKLADFGLAARVADGQKLSGIAGSPAYVAPEVLSGCYSEKVDIWGAGVLLHVLLHGSLPFQGGSLDAVFEAIKTVELDFHSGPWESISSLARDLISRMLKRDVPSRITADEVLSHPWVVFYTECPLKAVTANLSVTNKIVAPRITWDIIRLHCESISSDSSSQRSADQD…
OaltaCPK22-D9	O.alta	CPK22	CPK groupIII	63383.2	570	6.63	TRUE	TRUE	Cell membrane	/	Peripheral|Lipid anchor	4	MGGCSSAFAVPTRMMRFGRGRAPAAILPVTSNDEPCCSPDNNKNNDDAGSEHQKGKSWRRWQYRRCGGGGGRKNAILGDAADVKTAAGFAERYRLGAELGRGEFGVTRRCADAATGEALACKTIRRKRLRRCGGDAEDVRREVEILRRVSALGAGADSVVRLREACEDSDGVHLVMELCEGGELFDRIFARGHYTERAAAKLARTIVGVVQLCHENGVMHRDLKPENFLFANKSEDSPLKAIDFGLSVFFKPGERFTQVVGSTYYMAPEVLNRSYGPEADVWSAGVILYILLCGVPPFWGDNDEKIVTAILQGGINFQREPWPKVSPHAKDLVSKMLDPNPSTRLTAKEVLEHPWLKNADRAPNVSLGEIVRSRLMQFSAMNKFKKKALGHLPMKVVAK…
OaltaPEPRK1-C9	O.alta	PEPRK1	PEPRKs	48886.2	449	8.94	FALSE	FALSE	Nucleus	Nuclear localization signal	Soluble	0	MESSLPRKRKGARSACSLVGSFREPTTVARKRACREPKPRPEKKKNPSDDASGRGGGVVQTAPPASGRAAPENPSRGLKRKLGCIESATRMGRKKRLESEYELGAEIGQGKFGSVRICRAKVGGEEFACKALPKNGEETVHREVEIMQHLSGHPGIVTLKAVFEDADKFYLVMELCGGGRLLDEMAREGKFSEQRAAIVIKDLMCVVKYCHEMGVVHRDIKPENILLTKAGKIKLADFGLAARVADGQKLSGIAGSPAYVAPEVLSGCYSEKVDIWGAGVLLHVLLHGSLPFHGGSLDAVFEAIKTVELDFHSGPWESISSLARDLISRMLNRDVPSRITADEVLSHPWVMFYTDCPLKAVTANLSITNKIVAPRITWDRIRLHCESISSDSSSQRSAD…
OaltaCPK22-C9	O.alta	CPK22	CPK groupIII	63570.3	573	7.53	TRUE	TRUE	Cell membrane	/	Peripheral|Lipid anchor	4	MGGCSSAFAAPTRMMRFGRGRAPAAILPVTSNDEPCCSPENNNKNNNDAGGEHQKGKSWRRWQYRRCGGGGGGGRKNAILGDAADVKTAAGFAERYRLGAELGRGEFGVTRRCSDAATGEALACKTIRRKRLRRCGGDAEDVRREVEILRRVSALGAGAESVVRLREACEDSDGVHLVMELCEGGELFDRIFARGHYTERAAAKLARTIVGVVQLCHENGVMHRDLKPENFLFANKSEDSPLKAIDFGLSVFFKPGERFTQVVGSTYYMAPEVLNRSYGPEADVWSAGVILYILLCGVPPFWGDNDEKTVTAILQGGINFQREPWPKVSPHAKDLASKMLDPNPSTRLTAKEVLEHPWLKNADRAPNVSLGEIVRSRLMQFSAMNKFKKKALGHLPMKV…
OaltaCPK26a2-C10	O.alta	CPK26	CPK groupII	35524.4	314	4.89	FALSE	TRUE	Cytoplasm	Nuclear export signal	Soluble	3	MRRVVCLYIFLAGVPPFWAESENAIFTAILRGQIDLASEPCPKISSEAKDLVRKMLNINLKERLTAFQVLNHPWIKEDGDAPDVPLDNIIAGCLSEEEIKGLKEMFKNIDKDNSGTIMLEELKNGLAKQGTKFSDNEIEQLMEAVSPHAETTNFSSLRDEMLKLTGLLEIPSDFQADADGNGMIDYEEFVTATVHMNKMDREEHLYTAFQYFDKDNSGYITKEELEQALKEQGLYDAKEIKDVITDADSHNVRKRCSVNFVHSSCALHALWFVSYLTSKPKIMLIQSKATITSLDEMYESVARYIGDSSPLHTH
OaltaCRK5-C10	O.alta	CRK5	CRKs	69404.3	629	9.22	TRUE	TRUE	Cell membrane	/	Transmembrane|Lipid anchor	0	MGQCYARNVPVDGDGGGGGGGVVTTTISVSAAGGGGGGRRSGRPSPAGTPRRRAGATPARSSVAGSPWAGSPLPEGIAPSPAPSATTPRRFFRRPFPPPSPAKHIKASLARRLGQRSPASAQAQAAKPPAEVPIPEHGGGAAAAAAGEVERELDKSFGYDRHFAAKYELGKEVGRGHFGHTCLARARKGDMRGQLLAVKVISKAKMTTAISIEDVRREVKILKALSGHSNLVKFYDACEDALNVYIIMELCEGGELLDKILSRGGRYSEEDAKVIVEQILNVVSFCHLQGVVHRDLKPENFLFSTRDDHSPMKIIDFGLSDFIRPDERLNDIVGSAYYVAPEVLHRSYSTEADMWSIGVITYILLCGSRPFWARTESGIFRSVLRADPNFDDAPWSSIS…
OaltaCPK23-C10	O.alta	CPK23	CPK groupI	60664.9	535	5.47	TRUE	TRUE	Cytoplasm	Nuclear export signal	Lipid anchor|Soluble	3	MGNSCQNGTYGNNYQNSNRFQNDRFASRYIDGNDTEDCYSGSSRASLVGALRHGLNLKSTPVLGYKTPNVRELYTLGRELGQGQFGKTYLCTEISTGCQYACKTILKSNLRYVSDIEDVRREIQIMHHLSGQKNIVTIKDAYEDEQAVHIVMELCAGGELFSKIQKRGHYSERKAAELIKIIVGIIETCHSHGVMHRDLKPENFLLLDADDEFSVKAIDFGLSVFFRPGQVFREVVGSPYYIAPEVLEKRYGPEADIWTAGVILYVLLTGVPPFWADTQSGIYDKVLDGRVDFKSNPWPRISDSAKDLIKKMLCPYPSERLKAHDVLKHPWICDNGVATDQALDPSVLPRLKQFSAMNRLKKLSLQVIAEHLSEEEIVGLREMFKAMDTKNRSVVTFGE…
OaltaCRK5-D10	O.alta	CRK5	CRKs	73054.5	662	9.16	TRUE	TRUE	Endoplasmic reticulum	/	Transmembrane|Lipid anchor	0	MGQCYARNVPVDGEGGRGGGGVVTTTISVSAAGEEVAAGGGGGRRSGRQSPAGTPRRRGAGATPARSSVAGSPWAGSPLPEGIAPSPAPSATTPRRFFRRPFPPPSPAKHIKASLARRLGQRSPALAQAQAAKPPAEVPIPEHGGAAAAAEVERELDKSFGYDRHFAAKYELGKEVGRGHFGHTCLARARKGDMRGQLLAVKVISKAKMTTAISIEDVRREVKILKALSGHSNLVKFYDACEDALNVYIIMELCEGGELLDRILSRGGRYTEEDAKVIVEQILNVVAFCHLQGVVHRDLKPENFLFSTRDDHSPMKIIDFGLSDFIRPDERLNDIVGSAYYVAPEVLHRSYSTEADMWSIGVITYILLCGSRPFWARTESGIFRSVLRADPNFDDAPWS…
OaltaCPK23-D10	O.alta	CPK23	CPK groupI	60600	535	5.37	TRUE	TRUE	Cytoplasm	Nuclear export signal	Lipid anchor|Soluble	3	MGNSCQNGTYGNNCQNYNRFQNDRCASRYDDGNDTEDCYSGSSRASLAGALRQGLNLKSIPVLGYKTPNVRELYTLGRELGQGQFGKTYLCTEISTGCQYACKTILKSNLRYMSDIEDVRREIQIMHHLSGQKNIVTIKDAYEDEQAVHIVMELCAGGELFSKIQKRGHYSERKAAELIKIIVGIIETCHSHGVMHRDLKPENFLLLDADDEFSVKAIDFGLSVFFKPGQIFREVVGSPYYIAPEVLEKRYGPEADIWTAGVILYVLLSGVPPFWADTQSGIYNKVLDGCVDFKSNPWPRISDSAKDLIRKMLCPYPSERLKAHEVLKHPWICDNGVATDRALDPSVLPRLKQFSAMNRLKKLSLQVIAERLSEEEIVGLREMFKAMDTKNRSVVTFGE…
OaltaCPK25-C11	O.alta	CPK25	CPK groupII	59972.5	544	6.4	TRUE	TRUE	Cytoplasm|Cell membrane	/	Lipid anchor	4	MGQCCTGGGKAVAGDEAEPGPSKAEPPSRGASSKNGPGSAKQQPCSPAAKAAAAKKPAGPIGDVLERPMEEVRTTYSIGKELGRGQFGVTHLCTHKATGEKLACKTIAKRKLACKTIAKRKLASKEDVDDVRREVQIMHHLSGQPNIVDLRGAYEDKHNVHLVMELCAGGELFDRIIARGHYTERAAAALLRAIVGIVHTCHSMGVIHRDLKPENFLLLSKGDDAPLKATDFGLSVFFKEGEVFRDIVGSAYYIAPEVLKRKYGPEADIWSIGVMLYIFLAGVPPFWAESENAIFTAILRGQIDLASEPWPKISSGAKDLVRKMLNINPKERLTSFQVLNHPWIKEDGDAPDVPLDNVVLNRLKQFRAMNQFKKAALRIIAGCLSEEEIKGLKEMFKNI…
OaltaCPK24-C11	O.alta	CPK24	CPK groupI	99222.3	889	5.63	FALSE	FALSE	Cytoplasm|Nucleus	/	Soluble	4	MQPDPSGSGDANAKAKLPPPVTAPSSAAAAGGRPVSVLPHKTANVRDHYRIGKKLGQGQFGTTYLCVDKASGGEYACKSIPKRKLLCREDYEDVWREIQIMHHLSEHPNVVRIRGAYEDALFVHIVMELCAGGELFDRIVAKGHYSERAAAQLIRTIVGVVEGCHSLGVMHRDLKPENFLFASAAEDAPLKATDFGLSMFYKPGDKFSDVVGSPYYVAPEVLQKCYGPESDVWSAGVILYILLSGVPPFWAETEAGIFRQILRGKLDFESEPWPSISDSAKDLVRNMLCRDPTKRLTAHEVICHPWIVDDAVAPDKPIDSAVLSRLKHFSAMNKLKKMALRVIAESLSEEEIGGLKELFKMIDTDNSGTITFDELKEGLKRVGSELTEHEIQALMEAAD…
OaltaCPK25-D11	O.alta	CPK25	CPK groupII	59220.5	536	5.99	TRUE	TRUE	Cell membrane	/	Lipid anchor	4	MGQCCTKGSGKAVAGDETEPGPSKAEPPSRGTSSKNGPGSAKQQPCSPAAKAAAAAKKPAGPIGDVLERPMEEVRTTYSIGKELGRGQFGVTHLCTHKATGEKLACKTIAKRKLTTKEDVDDVRREVQIMHHLSGQPNIVDLRGAYEDKHNVHLVMELCAGGELFDRIIARGHYTERAAAALLRAIVGIVHTCHSMGVIHRDLKPENFLLLSKGDDAPLKATDFGLSVFFKEGEVFRDIVGSAYYIAPEVLKRKYGPEADIWSIGVMLYIFLAGVPPFWAESENAIFTAILRGQIDLTSEPWPQISSGAKDLVRKMLNINPKERLTAFQVLNHPWIKEDGDAPDVPLDNVVLNRLKQFRAMNQFKKAALRIIAGCLSEEEIKGLKEMFKNIDKDNSGTI…
OaltaCPK24-D11	O.alta	CPK24	CPK groupI	56670.5	513	5.26	FALSE	FALSE	Cytoplasm|Nucleus	Nuclear export signal	Soluble	4	MQPDPSGSGDANAKAKLPPPVTAPSAAAGGRPVSVLPHKTANVRDHYRIGKKLGQGQFGTTYLCVDKAGGGEYACKSIPKRKLLCREDYEDVWREIQIMHHLSEHPNVVRIRGAYEDALFVHIVMELCAGGELFDRIVAKGHYSERAAAQLIRTIVGVVEGCHSLGVMHRDLKPENFLFASAAEDAPLKATDFGLSMFYKPGDKFSDVVGSPYYVAPEVLQKCYGPESDVWSAGVILYILLCGVPPFWAETEAGIFRQILRGKLDFESEPWPTISDSAKDLVRNMLCRDPTKRLTAHEVLCHPWIVDDAVAPDKPIDSAVLSRLKHFSAMNKLKKMALRVIAESLSEEEIGGLKELFKMIDTDNSGTITFDELKEGLKRVGSELTEHEIQALMEAADID…
OaltaCPK26a1-C12	O.alta	CPK26	CPK groupII	85830.2	794	8.11	TRUE	TRUE	Nucleus	/	Lipid anchor	4	MGQCCTGTGKAVAGDAAEPGPSKAEPPSRGTSSKNGPGSAKQQPCSPAAKAAAKKPAGPIGDVLERPMEEVRTTYSIGKELGRGQFGVTHLCTHKATGEKLACKTIAKRKLASKEDVDDVRREVQIMHHLSGQPNIVDLRGAYEDKHNVHLVMELCAGGELFDRIIARGHYTERAAAALLRAIVGIVHTCHSMGVIHRDLKPENFLLLSKGDNAPLKATDFGLSVFFKEGEVFRDIVGSAYYIAPEVLKRKYGPEADIWSIGVMLYIFLAGVPPFWAESENAIFTAILRGQIDLASEPWPKISSGAKDLVRKMLNINPKERLTAFQVLNHPWIKEDGDAPDVPLDNVVLNRLKQFRAMNQFKKAALRIIAGCLSEEEIKGLKEMFKNIDKDNSGTITLE…
OaltaCPK28-C12	O.alta	CPK28	CPK groupI	57808.8	524	5.54	FALSE	FALSE	Cytoplasm	Nuclear export signal	Soluble	4	MQPDPQPHGPGREKAAGPRLPPPVTAPSVGRPASVLPHKTANVRDHYRIGKKLGQGQFGTTYLCVGKSDGGEYACKSIPKRKLLCREDYEDVWREIQIMHHLSEHRNVVRIRGAYEDALFVHIVMELCAGGELFDRIVAKGHYSERAAAQLIRTIVGVVEGCHSLGVMHRDLKPENFLFASTAEDAPLKATDFGLSVFYKPGDKFSDVVGSPYYVAPEVLQKIYGPEADVWSAGVILYILLCGVPPFWAETESGIFRQILRGKLDLESEPWPSISDSAKDLVRKMLIRDPTKRFTAHEVLCHPWIVDDAVAPDKPIDSAVLSRLKHFSAMNKLKKMALRVIAESLSEEEIGGLKELFKMIDTDNSGTITYDELKNGLKRVGSDLMEPEIQALMDAADID…
OaltaCPK29-C12	O.alta	CPK29	CPK groupIII	63417.6	566	7	TRUE	TRUE	Cell membrane	/	Peripheral|Lipid anchor	4	MGNCCVSRPSGYKRRRCGSSSTPHHHQHRGGRRLIGAANMRCLSTVSSVSDAARAVMSAEQASVLGSDGKGGALITAAAAEEMLRRYEIGEELGRGEFGVTRRCRDAATGEQLACKSISKRKLRSSVDVEDVRREVAIMRSLPAHANVVRLREAFEDADAVHLVMEVCEGGELFDRIVARGHYTERAAAAVMRTIMDVVQHCHKNGVMHRDLKPENFLYANASENSPLKVIDFGLSVCFKPGARFNEIVGSPYYMAPEVLKRNYGQEIDIWSAGVILYILLCGVPPFWAETDEGIAQAIIRSHIDFQREPWPKVSDNAKDLVRRMLDPSPYTRLTAQQVLEHPWIQNASEAPNIPLGEAVRSRLKQFTVMNKFKKKALLVVAEYLPTEELDAMRELFNM…
OaltaCPK27-C12	O.alta	CPK27	CPK groupI	66449.4	599	5.63	TRUE	TRUE	Cytoplasm|Cell membrane	/	Peripheral|Lipid anchor	4	MGNVCIGPRRSFAKNGLLGILRSRPAAASSPSQPTTTSRSIPVPQPQQQQPTQTAPPVPVIISEPPPPPEPQPAPSQPPPQEQPSPSPPASNTTQPPLQQRQQSRAKKPAHIKRISSAGLQVESVLRRKTENLKDKYSLGRKLGQGQFGTTYLCVDKANGGEYACKSIAKRKLLTDEDVEDVRREIQIMHHLAGHPNIISIRGAYEDAVAVHVVMELCAGGELFDRIVRKGHYTERQAAGLARVIVAVVESCHSLGVMHRDLKPENFLFVGNEEDAPLKTIDFGLSMFFRPGEVFTDVVGSPYYVAPEVLRKNYGQEADVWSAGVIIYILLCGVPPFWAETEQGIFEQVLHGTLDFESDPWPNVSEGAKDLLRKVLVRDPKKRLTAHEVLCHPWLQMSG…
OaltaCPK26-D12	O.alta	CPK26	CPK groupII	71211.7	628	8.33	FALSE	FALSE	Cytoplasm	Nuclear export signal	Soluble	3	MVEEEEKQSRSSGGRWRWLVDIARWRPSPAEFQAAAALLPPPHDRPAIHRFVREDDRKRALVSRLLQYSLVHHALGIPFHQIRINRTLEGKPYLQNENVTIPGFNFNTSHQGDYVGIASEPLCLVGLDIVSISKPQRETALEFVNNFTPYLTDHERNCIVTAGSHDGMLIEFYRYWCLKEAFVKATGPIGDVLERPMEEVRTTYSIGKALGRGQFGITHLCTHKATGEKLACKTVAKRKLTSKEDVDDVRREVQIMHHLSGKPTSLTSNVHLVMELCAGGELFDRIIARGHYTERAAAALLRAIIGIMHTCYSMGVIHRDLKPENFLLLSKGDDTPLKATDFGLSVFFKEGEVFRDIVGSAYYIAPEVLKRKYGPEADIWSIGVMLYIFLAGVPPFWAK…
OaltaCPK28-D12	O.alta	CPK28	CPK groupI	57000	513	5.59	FALSE	FALSE	Cytoplasm	Nuclear export signal	Soluble	4	MQPDPQPHGPGREKAAGPRLPPPVTAPSVGRPASVLPHKTANVRDHYRIGKKLGQGQFGTTYLCVGKSDGGEYACKSIPKRKLLCREDYEDVWREIQIMHHLSEHRNVVRIRGAYEDALFVHIVMELCAGGELFDRIVAKGHYSERAAAQLIRTIVGVVEGCHSLGVMHRDLKPENFLFASTAEDAPLKATDFGLSVFYKPGDKFSDVVGSPYYVAPEVLQKIYGPEADVWSAGVILYILLCGVPPFWAETESGIFRQILRGKLDLESEPWPSISDSAKDLVRKMLIRDPTKRFTAHEVLCHPWIVDDAVAPDKPIDSAVLSRLKHFSAMNKLKKMALRVIAESLSEEEIGGLKELFKMIDTDNSGTITYDELKNGLKRVGSDLMEPEIQALMDAADID…
OaltaCPK29-D12	O.alta	CPK29	CPK groupIII	63264.3	564	7.02	TRUE	TRUE	Cell membrane	/	Peripheral|Lipid anchor	4	MGNCCVSRPSGNKRRRCGSSSAPHHQHRGGRRHIGAANMRCLSTVSSVSDVARAVMSEPANVLGSNNKGGGLTTTAAAEEMLRRYEIGEELGRGEFGVTRRCRDSATGEQLACKSISKRKLRSSVDVEDVRREVAIMRSLPAHPNVVRLREAFEDADAVHLVMEVCEGGELFDRIVARGHYTERAAAAVMRTIMDVVQHCHKNGVMHRDLKPENFLYANASENSPLKVIDFGLSVCFKSGARFNEIVGSPYYMAPEVLKRNYGQEIDIWSAGVILYILLCGVPPFWAETDEGIAQAIIRSHIDFQREPWPKVSENAKDLVRRMLDPSPYTRLTAQQSEEHPWIQNASAAPNIPLGEAVRSRLKQFTLMNKFKKKALLVVAEYLPTEELDAIRELFNMLD…
OaltaCPK27-D12	O.alta	CPK27	CPK groupI	67681.9	612	5.8	TRUE	TRUE	Cytoplasm|Cell membrane	/	Peripheral|Lipid anchor	4	MGNVCIGPRRTFAKNGLLGILRSRPAAASSPSQPTITSRSIPVVLPSSPSASDSKPPPLQQQQPTQTAPPVPVVISEPPPQPVPQPAQREPPPPQEQPSPPSPASNTSQPPQQRQQSRAKKPAHIKRISSAGLQVESVLRRKTENLKDKYSLGRKLGQGQFGTTYLCVDKANGGEYACKSIAKRKLLTDEDVEDVRREIQIMHHLAGHPNIISIRGAYEDAVAVHVVMELCAGGELFDRIVRKGHYTERQAAGLARVIVAVVESCHSLGVMHRDLKPENFLFVGNEEDAPLKTIDFGLSMFFRPGEVFTDVVGSPYYVAPEVLRKNYGQEADVWSAGVIIYILLCGVPPFWAETEQGIFEQVLHGTLDFESDPWPNVSEGAKDLLRKVLVREPKKRLTA…
OaltaCPK1-C1	O.alta	CPK1	CPK groupII	58765.8	519	5.98	TRUE	FALSE	Cytoplasm|Cell membrane	Nuclear localization signal	Lipid anchor	4	MGNRTSRHHRPAPEQPPPQPKPKPQPQQQQGQWPRPQQPTPPAAAAAPDAAMGRVLGRPMEDIRATYTFGRELGRGQFGVTYLVTHKATGQRFACKSIATRKLVHRDDIEDVRREVQIMHHLTGHRNIVELRGAYEDRHSVNLIMELCEGGELFDRIIARGHYSERAAAALCREIVAVVHSCHSMGVFHRDVKPENFLFLSKSEDSPLKVTDFGLSVFFKPGEHFKDLVGSAYYVAPEVLKRNYGAEADIWSAGVILYILLSGVPPFWAESEDGIFDAVLRGHIDFSSDPWPSISNGAKDLVKKMLRQDPKERLTAAEILNHPWIREDGEAPDKPLDITVISRMKQFRAMNKLKKVALKVVAENLSDEEITGLKEMFRSLDTDNSGTITLEELRSGLPK…
OaustPPCK2	O.australiensis	PPCK2	PPCKs	30862.3	289	6.08	FALSE	FALSE	Cytoplasm|Nucleus	Nuclear localization signal|Nuclear export signal	Soluble	0	MSSGGELALRQEYVIGDEIGRGRFGTVRRCYAVATGEAFAVKSTPKAPLREVEAADALDLALAEQEPKVHLVASAPGPGASPHVVTLHAAFEDDVAVHLVVDLCAGGDLLSLVSARGRLPEHEAADLMAQLASALSSCHRRGVAHRDVKPDNLLFDGSGVLKLGDFGSAEWFGDGRPMTGLVGTPYYVAPEVVAGREYGEKVDVWSAGVVLYMMLSGTLPFYGATAAEIFQCVLRGNLRFPPRAFTSVSPEAKDLMRRMLCKDVSRRFSADQVLRHPWIVSRGGAAVMG
OaustCPK6	O.australiensis	CPK6	CPK groupI	55515.2	500	5.28	FALSE	FALSE	Cytoplasm	Nuclear export signal	Soluble	4	MPIRSHQQLLSSPTAVLGHVTPPLRDLYSVGRKLGQGQFGTTYLCTHLSTGAEFACKSIAKRKLLTPEDVDDVRREIQIMHHLAGHSSIVTIQGAYEDTLYVHIVMELCEGGELFDRIVDRGYFSERKAAEITRVIVGVVEACHSLGVMHRDLKPENFLLKDRAREASLKAIDFGLSVFFKPGQVFTDVVGSPYYVAPEVLCKHYGPEADVWTAGVIVYILLSGVPPFWAETQQGIFDAVLRGALDFDSEPWPSISDSAKDLIRRMLRSPPKERLTAHQVLCHPWVCEDGVAPDRPLAPAVLSRLKQFSAMNRLKKMALRVIAQSLSEEELAGLKEMFKAMDTDGSGAITFDELKEGLRRYGSNLREAEIRDLMDAADVDKSGTIDYDEFIAATVHLNK…
OaustCPK7	O.australiensis	CPK7	CPK groupI	61923.4	547	5.5	TRUE	TRUE	Cytoplasm|Cell membrane	Nuclear export signal	Peripheral|Lipid anchor	3	MGNQCQNGTLGSDYHNRFPREHAVSRYADGYVQEDSYLDLKKFDDTWPEVNNFKPTAASILRRGLDPTSINVLGRKTADLREHYILGRKLGQGQFGTTYLCTEINTGCEYACKTIPKRKLITKEDVEDVRREIQIMHHLSGHKNVVAIKDVYEDGQAVHIVMELCAGGELFDRIQEKGHYSERKAAELIRIIVSIVAMCHSLGVMHRDLKPENFLLLDKDDDLSIKAIDFGLSVFFKPGQVFTELVGSPYYVAPEVLHKRYGPESDVWSAGVILYVLLSGVPPFWAETQQGIFDAVLKGHIDFQSDPWPKISDSAKDLIRKMLSHCPSERLKAHEVLRHPWICENGVATDQALDPSVISRLKQFSAMNKLKKLALRVIAERLSEEEIAGLREMFKAVDT…
OaustCRK1	O.australiensis	CRK1	CRKs	65227.8	587	8.23	TRUE	TRUE	Cell membrane	Nuclear localization signal	Peripheral|Lipid anchor	0	MGLCHGKSAAVLEPTAEEEEEETCVAEAAAAPAPSAAAKPGTPKQHKFPFYLPSPLPPSSYKGSPANSSVASTPARGGFKRPFPPPSPAKHIRALLARRHGSVKPNEASIPESGEPGVALDKSFGFSKHFAAKYELGREVGRGHFGYTCAATCKKGELKGEDVAVKVIPKAKMTTAIAIEDVRREVRILSSLAGHSNLVQFYDAYEDEENVYIVMELCKGGELLDRILARGGKYSEEDAKVVIRQILSVASFCHLQGVVHRDLKPENFLFSSKDENSAMKVIDFGLSDFVKPDERLNDIVGSAYYVAPEVLHRSYGTEADMWSIGVIVYILLCGSRPFWARTESGIFRAVLKADPSFEEAPWPTLSAEAKDFVRRLLNKDYRKRMTAAQALCHPWIRGT…
OaustCPK9	O.australiensis	CPK9	CPK groupIII	64056.1	572	8.5	TRUE	TRUE	Cell membrane	/	Lipid anchor	4	MGNTCACCVAPVTEEAEPRREEARRRDHHAAKKPPAATTTPPPRQRHGQEPGGRGGREKPNPYDWAPPRVLPARGCGGAVRVLEGVVPHHPRLRVTDKYQLGLELGRGEFGVTHLATDRATRERLACKSIPKRRLRTAVDVADVRREVAIMASLPDHPALVRLRAAYEDAEAVHLVMELCDGGELFDRIVARGRYTERAAAAAARTVAEVVRACHAHGVMHRDLKPENFLYAGKSEDAQLKAIDFGLSVFFRPGERFREIVGSPYYMAPEVLRRDYGPEVDIWSAGVILYILLCGVPPFWAETEQGVARAILRGAVDFDREPWPRISRAAKSLVRQMLDVDPRRRPTAQQVLDHPWLQHASRAPNVPLGDVVRSRLKQFSLMNRFKKKAMRVIAEHLSV…
OaustCPK10	O.australiensis	CPK10	CPK groupI	65368.6	594	5.55	TRUE	TRUE	Cytoplasm|Cell membrane	/	Peripheral|Lipid anchor	4	MGNTCVGPSISKNGFFQSVSTVLWKARQDGDALHGANGPDGGRLPPPPPSDAPLAVQSKAPEPVKIVSSTDSAGAEHDASKASNGSDSGEAAAARPRPRVPPVKRVSSAGLLVGSVLKRKTENLKDKYSLGRKLGQGQFGTTYLCVERTTGKEFACKSILKRKLVTDDDVEDVRREIQIMYHLAGHPNVISIRGAYEDAVAVHLVMELCAGGELFDRIVQKGHYTERKAAELARVIVGVVEVCHSMGVMHRDLKPENFLFADQTEEAALKTIDFGLSIFFRPGQIFTDVVGSPYYVAPEVLKKKYGPEADVWSAGVIIYILLCGVPPFWAENEQGIFEEVLHGRLDFQSEPWPSISEGAKDLVRRMLVRDPKKRLTAHEVLRHPWVQVGGLAPDKPLDS…
OaustCPK11	O.australiensis	CPK11	CPK groupI	63346.1	578	5.33	TRUE	TRUE	Cytoplasm|Cell membrane	/	Peripheral|Lipid anchor	4	MGNNCVGPSAAGRNGFFANVALWRPRPADAAPPALPPPSSAPSDQAPEPVTIPPSEHSSHHSSRSADPSTPSAAEPQAPAANKAAPKVKRVQSAGLLADSVLKRDVNTARLKDLYTIGKKLGQGQFGTTYLCVEKATGREFACKSIAKRKLLTQEDVEDVRREIQIMHHLAGHANVVSIVGAYEDAVAVQLVMELCAGGELFDRIIQRGHYSEKAAAQLARVIVGVIEACHSLGVMHRDLKPENFLFIHQKEDSPLKAIDFGLSIFFKPGETFTDVVGSPYYVAPEVLMKHYGREVDVWSAGVIIYILLSGVPPFWDESEQGIFEQVLKGDLDFSSEPWPNISESAKDLVRKMLIRDPKKRLTAHEALCHPWVCVDGVAPDKPLDSAVLSRLKQFSAMN…
OaustCPK8	O.australiensis	CPK8	CPK groupIII	60266.6	535	6.08	TRUE	TRUE	Cell membrane	/	Lipid anchor	4	MGNCCGTPATAEEGGKRRKQKKANPFTVAYNRGPAAAGAPVGRPGLVVLRDPTGRDLGTRYELGGELGRGEFGITYLCTEAATGDRYACKSISKRKLRTPVDVEDVRREVEIMRHMPSHPNIVSLRAAYEDEDNVHLVMELCEGGELFDRIVARGHYTERAAAAVTRTIVEVVQMCHRHGVMHRDLKPENFLYANKKDSSPLKAIDFGLSVFFRPGERFTEIVGSPYYMAPEVLKRHYGPEVDVWSAGVILYILLCGVPPFWAETEQGVAQAIIRSVVDFKREPWPRVSEPAKDLVRRMLDPNPMTRLTAEQVLEHPWLHDSKKMPDIPLGDAVRARLQQFAAMNKLKKKALKVIAEHLSAEEAADIKDMFDKMDVSKNGQLTFEDFKAGLRKLGNQMP…
OaustPPCK3	O.australiensis	PPCK3	PPCKs	30596.8	284	5.68	FALSE	FALSE	Cytoplasm|Nucleus	Nuclear localization signal	Soluble	0	MSEELKRDFEIGEEIGRGRFGVVHRCASRSTGEPYAVKSVDRSRLSDDLDRSLAALEPKLAQLAAAGNPGVVQVHAVYEDDAWTHMVMDLCTGPDLLDWVRLRCGQPVPEPDAAAVIAQITEALALCHRRGVAHRDVKPDNVLLDASGEGPPRVRLADFGSAAWVGNGITAEGLVGTPHYVAPEVVAGGEYGEKADVWSAGVVMYVLLTGGALPFGGETASDVFAAVLRGNLRFPPRLFSGVSPAAKDLMRRMMCRDVYRRFSAEQLLRHPWIVSGGARDAQPT
OaustCPK12	O.australiensis	CPK12	CPK groupII	60120.3	538	5.89	TRUE	TRUE	Cell membrane	/	Peripheral|Lipid anchor	4	MGNCFTKTYEIPITSGTMRRPTSTAERGKARGEQGTGNWQRPSFPRHGDPPHRPPTGTRPGSSSSLAAGALSRRASGGGEMGPVLQRPMVNVRSLYVLERKLGSGQFGTTYLCTERATGLRYACKSVSKRKLVRRTDVDDVRREITILQHLSGQPNIVEFRGAYEDNDHVHLVMEFCSGGELFDRITAKGSYSERQAAAVCRDILTVVHVCHFMGVIHRDLKPENFLLASADDDAPLKAIDFGLSVFIEEGKVYKDIVGSAYYVAPEVLQRNYGKEADIWSAGVILYILLCGTPPFWAETEKGIFDAILVGQLDFSSSPWPSISESAKDLIIQMLNRDPQKRITASQALEHRWLKEGGASDRPIDSAVLSRMKQFKAMNKLKQLALKVIAENLSPEEIN…
OaustCPK13	O.australiensis	CPK13	CPK groupI	60716	549	5.44	TRUE	TRUE	Cell membrane	/	Peripheral|Lipid anchor	4	MGNACGGSLRSKYLSFKQTASQRHDTDDNAAAADSPKKPSRPPAAAKTDDHPVSASAPAAVMRRGQAPADLGSVLGHPTPNLRDLYAMGRKLGQGQFGTTYLCTELSTGVDYACKSISKRKLITKEDIDDVRREIQIMHHLSGHKNVVAIKGAYEDQLYVHIVMELCAGGELFDRIIQRGHYSERKAAELTRIIVGVVEACHSLGVMHRDLKPENFLLANKDDDLSLKAIDFGLSVFFKPGQVFTDVVGSPYYVAPEVLLKHYGPEADVWTAGVILYILLSGVPPFWAETQQGIFDAVLKGVIDFDSDPWPVISDSAKDLITRMLNPRPKERLTAHEVLCHPWIRDHGVAPDRPLDPAVLSRIKQFSAMNKLKKMALRVIAESLSEEEIAGLKEMFQTM…
OaustCPK16	O.australiensis	CPK16	CPK groupIII	60335.9	540	6.44	TRUE	TRUE	Cell membrane	/	Peripheral|Lipid anchor	4	MGNCCRSPAAAAREDVKTSHFPTSAGGGKKKPHQARNGGGGGGEKKRLSVLGEEGCEVGGGIDEKYALDRELGRGEFGVTYLCMDRASRELLACKSISKRKLRTPVDVEDVRREVAIMRHLPKSASIVSLREACEDDGAVHLVMELCEGGELFDRIVARGHYTERAAAAVTRTIVEVVQLCHRHGVIHRDLKPENFLFANKKENSPLKAIDFGLSIFFKPGEKFSEIVGSPYYMAPEVLKRNYGPEIDIWSAGVILYILLCGVPPFWAETEQGVAQAILRGNIDFKREPWPNVSDNAKDLVRQMLQPDPKLRLTAKQVLEHTWLQNAKKAPNVPLGDIVKSRLKQFSRMNRFKRRALRVIADHLSAEEVEDIKDMFKVMDTDNDGIVSYEELKSGIAKF…
OaustCCaMKa2	O.australiensis	CCaMK	CCaMK	134258	1185	5.14	FALSE	FALSE	Nucleus	Nuclear localization signal	Soluble	3	MKQRREEEKKDILAGSDDESDGGGGEEDLSMIQINEEYARRFEHNKRREALQRLEERKKKGLVPASDGEEEEEDDDDESSSDDDDAAAIASRRVDRQMFEVIRRIRRGDAAILDKEAKMYSSSSESEADEEEPKEEKKPKKKERPLYLKDVNARHLLEEGPEFAAQTRHGSHSSSKYDKIAYDEQQRKGLEAFLEAEKAALGNFDGGEDDDLFQVKPKDGDDGDKEDDEEKKETEQILIDIFGKDEELDENSKFLKKFFLERPYLESGREKKCSLDDIQEISDEEEHLIKQEDYETRYNFRHEEAAATGADVMDRVMGHSRFIEGSVRKKESSRKQQRKSKEERIARAKQEQAEELKHLKNLKKKEIAEKLERIRMIAGIDSDATCKLGADDLEEDFDP…
OaustCPK14	O.australiensis	CPK14	CPK groupII	57701.8	520	5.69	TRUE	TRUE	Cell membrane	/	Lipid anchor	4	MGNCCPGSSSEPEPPPATSGSSRPVGNANMPPPATLSPSAAPAPAKPPAPIGPVLGRPMEDVKSIYTVGKELGRGQFGVTSLCTHKATGQRFACKTISKRKLSTKEDVEDVRREVQIMYHLAGQPGVVELKGAYEDKQAVHLVMELCAGGELFDRIIAKGHYTEHAASSLLRTIVEIIHTCHSMGVIHRDLKPENFLLLSKDEHAPLKATDFGLSVFFKEGEVFRDIVGSAYYIAPEVLKRSYGPEADIWSIGVMLYILLCGVPPFWAESEHGIFNSILRGQVDFTSEPWPRISHGAKDLVRRMLHSDPKQRISAYDVLNHPWIKEDGEAPDTPLDNAVLGRLKQFRAMNQFKKAALRVIAGCLSEEEIRGLKEMFKSMDSDNSGTITIDELRKGLAKK…
OaustCPK15	O.australiensis	CPK15	CPK groupII	60703.9	534	6.26	TRUE	FALSE	Cytoplasm|Cell membrane	/	Lipid anchor	4	MGARASRHRQSPDQSQSHHKHHHQPTRVTKPKPKTQPQQPRSQPHPPPPPRQQPQHQPQPPAPEDGVGRVLGRPMEDVRATYTFGRELGRGQFGVTYLATHKPTGRRYACKSIAARKLARADDLDDVRREVHIMHHLTGHRNIVELRGAYEDRHSVNLVMELCEGGELFDRIIARGHYSERAAAALCREIVSVVHSCHSMGVMHRDLKPENFLFLNKREDSPLKATDFGLSVFFKPGEQFRDLVGSAYYVAPEVLKRRYGAEADIWSAGVILYILLSGVPPFWAENEDGIFDAVLQGHIDFSSEPWPSISSGAKDLVKRMLRQDPKERLTAAEILNHPWIREDGEAPDKPLDITVISRMKQFRAMNKLKKVALKVVAENLSEEEIVGLKEMFKSLDTDN…
OaustPEPRK2a	O.australiensis	PEPRK2	PEPRKs	107608	981	4.93	FALSE	FALSE	Cytoplasm	/	Soluble	0	MVTGEALACKSIAKDRLVSPDDVRGVKLEIEVMARLSGHPNVVDLKAVYEDEESVHLVMELCAGGELFHRLEERGCFSEHEAAVLFRYLMEVVAHCHSKGIVHRDLKPENILLVSKSPSSPIKLADFGLATYIQPGRSLSGMVGSPFYIAPEVLAGGYNEAADVWSAGVILYILLSGIPPFWGKTKSKIFDCIRLTELRFPSDPWDKVSDSAKELITDMLQRDPRQRLTSKQVLEHSWIQEHADQSQDSCGHCHEINLRGEDPGSCSFSTTLASCSRDVSFNTGGLVACQSMSEEVCSPTFACRSSFSAFVAENAQSCVLSGFSFGGVCEPCDAVFSSPVASMPSFSFFCGQESDEPEPSPSGDALGEKAHCNAAVVALVSSSAPRTAEVLRAAVRANP…
OaustPPCK2a	O.australiensis	PPCK2	PPCKs	17282.9	160	6.02	FALSE	FALSE	Cytoplasm|Nucleus	Nuclear localization signal|Nuclear export signal	Soluble	0	MVDLCTGEDLLSLVSTRGRLPEHEAADLMAQLASALASCHRRGVAHCDMKLDNLLFDGSGVLKLGDFGLAEWFGEGRPMTRLVGTPYYVAPEVVAGMHVRDNLYFSSHAFSSISPEAKDLMHRILCKDIFKRFSVDQVLNGVGAAGHPWIVSHGGAAVMG
OaustCRK2	O.australiensis	CRK2	CRKs	69374.3	626	9.15	TRUE	TRUE	Cytoplasm|Cell membrane	Nuclear localization signal	Peripheral|Lipid anchor	0	MGQCYGKGASARTADDEYGVVTAHQSPPPANGLPSTPPGQQQAQAQATAAAMGTPRRRGSKSGSTTPVHQTPGVAWPSPYPSGGASPLPAGVSPSPARSTPRRFFKRPFPPPSPAKHIKATLAKRLGGGKPKEGTIPEEGGVGAGGGGGGGADGAETERPLDKTFGFSKNFGAKYELGKEVGRGHFGHTCSAVVKKGEYKGQTVAVKIIAKAKMTTAISIEDVRREVKILRALSGHNNLVKFYDACEDGLNVYIVMELCEGGELLDRILARGGRYTEEDAKAIVVQILSVVAFCHLQGVVHRDLKPENFLFTTRDENAPMKLIDFGLSDFIRPDERLNDIVGSAYYVAPEVLHRSYSMEADIWSIGVITYILLCGSRPFWARTESGIFRSVLRADPNFD…
OaustCPK17	O.australiensis	CPK17	CPK groupI	62640	568	5.48	TRUE	TRUE	Cell membrane	/	Peripheral|Lipid anchor	4	MGNTCVGPSSAADRHGFFNSVSLAVLWRPGGRAEPSPQDCPPQESNHSSATSSTAPERVTIADSDLSSTPNSNPNKAKPKVKRVQSAGLLADSVLKRDSERLKDLYTLGKKLGQGQFGTTYQCVEKATGKVFACKSIAKRKLVSEEDVEDVRREIQIMHHLAGHPNVVSIVGAYEDAVAVHLVMELCAGGELFDRIVQRGHYSEKAAAQLARVIIGVVEACHSLGVMHRDLKPENFLFVNHKEDSPLKTIDFGLSIFFKPGETYSDVVGSPYYVAPEVLMKHYGCKVDVWSAGVIIYILLSGVPPFWDESEHGIFEQVLKGDIDFSSDPWPAISDSAKDLVRKMLNRDPRKRLTAHEALCHPWVCIDGVAPDKPLDSAVLTRLKQFSAMNKLKKMALRV…
OaustCPK18	O.australiensis	CPK18	CPK groupIV	57627.6	512	7.23	TRUE	TRUE	Cell membrane	/	Lipid anchor	4	MGLCSSSSARRDAGTPHGGNGAGNKDNGGRKGIVACGKRTDFGYDKDFEARYALGKLLGHGQFGYTFAAVDRRSSERVAVKRIDKNKMVLPVAVEDVKREVKILKALQGHENVVHFYDAFEDDNYVYIVMELCEGGELLDRILAKKDSRYSEKDAAVVVRQMLKVAAECHLHGLVHRDMKPENFLLKSTKEDSPLKATDFGLSDFIRPGKHFRDIVGSAYYVAPEVLKRKSGPESDVWSIGVITYILLCGRRPFWDKTEDGIFKEVLKNKPDFRRKPWPNITPCAKDFVQKLLVKDPRARLTAAQALSHEWVREGGQASDIPLDISVLHNMRQFVKYSRFKQFALRALASTLNAEELSDLRDQFNAIDVDKNGTISLEELKQALAKDVPWRLKGPRVLE…
OaustCPK19	O.australiensis	CPK19	CPK groupII	59686	533	5.89	TRUE	TRUE	Cell membrane	/	Lipid anchor	4	MGQCCSRATSPDSGRGGANGYDYSHQTKPAQTTPSYNHPQPPPPAEVRYTPPAMNPPVVPPVVAPPKPTPDTIFGKPYEDVRSVYSLGKELGRGQFGVTYLCTEIASGKQYACKSISKRKLVSKADKEDIRREIQIMQHLSGQQNIVEFRGAYEDKSNVHVVMELCAGGELFDRIIAKGHYSERAAATICRAVVNVVNICHFMGVMHRDLKPENFLLATKEENAMLKATDFGLSVFIEEGKMYRDIVGSAYYVAPEVLRRNYGKEIDVWSAGVILYILLSGVPPFWAETEKGIFDAILHGEIDFESQPWPSISESAKDLVRKMLTQDPKKRITSAQVLQHPWLREGEASDKPIDSAVLSRMKQFRAMNKLKKMALKVIASNLNEEEIKGLKQMFTNMDT…
OaustCPK20	O.australiensis	CPK20	CPK groupIII	67331.9	597	8.08	TRUE	TRUE	Cell membrane	/	Peripheral|Lipid anchor	4	MGNCCVTPEGSGRGRKKQQGKQKEPKQKQQQQHQKKGKKPNPFSIEYNRSSAPSGPRLVVLREPTGRDIASRYELGGELGRGEFGVTYLCTERETGDAYACKSISKKKLRTAVDIEDVRREVDIMRHLPKHPNIVTLRDTYEDDNAVHLVMELCEGGELFDRIVARGHYTERAAALVTRTIVEVVQMCHKHGVMHRDLKPENFLFANKKETAALKAIDFGLSVFFTPGERFTEIVGSPYYMAPEVLKRNYGPEVDVWSAGVILYILLCGVPPFWAETEQGVAQAIIRSVIDFKRDPWPRVSDNAKDLVKGMLNPDPRRRLNAQQVLDHPWLQNIKKAPNVNLGETVKARLQQFSVMNKFKKHALRVIAEHLSVEEVAGIKDMFEKMDLNKDNMINFDEL…
OaustCRK3	O.australiensis	CRK3	CRKs	66944.8	603	9.07	TRUE	TRUE	Cell membrane	/	Peripheral|Lipid anchor	0	MGGCHAKPLTHDEADGVCSPPREPPPATPPRGSGAVTPAWKTKPWASPFFGFSTPSPSPAHHLFSSSKSAASPRRSPAPMGSAPTTPARRLLRLPFPPPSPAKHIRQALARRHGPPRPSIPEEGGDGEGEGGRGLDKGFGFNKGFAAKYDMGDEVGRGHFGYTCSAKIKKGARKGDAVAVKVIPKAKMTTSIAIEDVRREVKILKALAGHKNLVQFYDAYEDNDNVYIVMELCEGGELLDRILSRGGKYSEDDAKAVLVQILNVVSFCHIQGVVHRDLKPENFLFTSKDENSQLKAIDFGLSDFVKPDERLNDIVGSAYYVAPEVLHRCYSTEADVWSIGVIAYILLCGSRPFWARTESGIFRSVLKADPSYNEAPWPSLTPEAMDFVKRLLCKDPRRR…
OaustCRK4	O.australiensis	CRK4	CRKs	65641.3	594	8.85	TRUE	TRUE	Cell membrane	/	Peripheral|Lipid anchor	1	MGLCHGKPRQIPEPEAEEEAARVAVGDAAGAGNGASSPGPAAAAAKPGTPKQPKFPFYLPSPLPPSSYKSSPANSSVASTPARGGFKRPFPPPSPAKHIRALLARRHGSVKPNEASIPEGGEPELGLDKSFGFSKHFFAKYELGDEVGRGHFGYTCSAKAKKGEHKGQDVAVKVIPKAKMTTAIAIEDVRREVRILSSLTGHSNLVQFYDAFEDEDNVYIVMELCKGGELLDRILARGGKYSEEDAKVVMVQILSVVSFCHLQGVVHRDLKPENFLFTSKDENSALKVIDFGLSDFVKPDERLNDIVGSAYYVAPEVLHRSYGTEADMWSIGVIAYILLCGSRPFWARTESGIFRAVLKAEPSFDEAPWPTLTAEAKDFVKRLLNKDYRKRMTAAQALS…
OaustCPK1	O.australiensis	CPK1	CPK groupII	59108.1	522	6.05	TRUE	FALSE	Cytoplasm|Cell membrane	Nuclear localization signal	Lipid anchor	4	MGNRTSRHHRPAPEQPPPQPKPKPQPQPQQQQGQWPRPQQPKQPPPAAAAADAAMGRVLGRPMEDVRATYTFGRELGRGQFGVTYLVTHKATGQRFACKSIATRKLVHRDDIEDVRREVQIMHHLTGHRNIVELRGAYEDRHSVNLIMELCEGGELFDRIIARGHYSERAAAALCREIVAVVHSCHSMGVFHRDLKPENFLFLSKSEDSPLKATDFGLSVFFKPGEHFKDLVGSAYYVAPEVLKRNYGAEADIWSAGVILYILLSGVPPFWAESEDGIFDAVLRGHIDFSSDPWSSISNGAKDLVKKMLRQDPKERLTAAEILNHPWIREDGEAPDKPLDITVISRMKQFRAMNKLKKVALKVVAENLSDEEITGLKEMFRSLDTDNSGTITLEELRSG…
OaustCPK21	O.australiensis	CPK21	CPK groupIII	62198.4	566	5.86	TRUE	TRUE	Cell membrane	/	Peripheral|Lipid anchor	4	MGGCYSAYASSRKLRGRISRISLVIPDPVPAPDAEADASPRKDGDDGVVVDDVRGGGGDGAAIATTTAEEFARRYVLGKELGRGEFGVTRRCRDAATGEALACKTIRRHRRLAPPPRVNAAGAAAAANAAAKAAAAHAEDVKREVAIMRRMSSASRGGGAAAVLRLREACEEADGSVHLVMELCEGGELFDRIVARGHYSERAAANIFRTIVDVVQLCHSNGVIHRDLKPENFLFANKSEDSPLKVIDFGLSVFFKPGDRFTEVVGSAYYMAPEVLRRSYGPEVDVWSAGVILYILLCGVPPFWGDNDEKIAQAILRGAIDFNREPWPRVSGNAKDLVRRMLDPNPSTRLTAKQVLEHPWLKNADTAPNVSLGDAVRARLLQFSAMNKFKKKALEVVAR…
OaustPEPRK1	O.australiensis	PEPRK1	PEPRKs	48618.9	447	8.91	FALSE	FALSE	Nucleus	Nuclear localization signal	Soluble	0	MESSLPRKRKGARSACSLVGSFHEATVARKRACREPKPRPEKKKNPSDDASGRGGVVQTAPPASGRAAPESPSRGLKRKLGCIESATRMGRKKRLESEYELGAEIGQGKFGSVRICRAKVGGEEFACKALPKNGEETVHREVEIMQHLSGHPGIVTLKAVFEDADKFYLVMELCGGGRLLDEMAREGKFSEQRAAIVIKDLMSVVKYCHEMGVVHRDIKPENILLTKAGKIKLADFGLAARVADGQKLSGIAGSPAYVAPEVLSGCYSEKVDVWGAGVLLHVLLHGSLPFQGGSLDAVFEAIKTVELDFHSGLWESISSLARDLISRMLNRDVPSRITADEVLSHPWVVFYTECPLKAVTANLSVTNKIVAPRITWDRIRLHCESMSSDSSSQRSADQD…
OaustCPK22	O.australiensis	CPK22	CPK groupIII	62994.6	569	6.43	TRUE	TRUE	Cell membrane	/	Peripheral|Lipid anchor	4	MGGCSSAFAVPTRMIRFGRGRAPAAILPVTSNDEPCCSPDNNKNNDDAGGCAGGEHQKGKSWRRWQYRRCGGGGGRKNAILGDAADVKTAAGFAERYRLGAELGRGEFGVTRRCADAATGEALACKTIRRKRLRRCGGDAEDVRREVEILRRVSALGAGADSVVRLREACEDSDGVHLVMELCEGGELFDRIFARGHYTERAAAKLARTIVGVVQLCHENGVMHRDLKPENFLFANKSEDSPLKAIDFGLSVFFKPGERFTQVVGSTYYMAPEVLNRSYGPEADVWSAGVILYILLCGVPPFWGDNDEKTVTAILQGGINFQREPWPKVSSHAKDLVSKMLDPNPSTRLTAKEVLEHPWLKNADRAPNVSLGEIVRSRLMQFSAMNKFKKKALGVVAKN…
OaustCRK5	O.australiensis	CRK5	CRKs	71709.8	649	8.94	TRUE	TRUE	Cell membrane	/	Lipid anchor	0	MGQCYARNVPVDGEGGGGGGGVVTTTISVSAAGEEVAAGGGGGRRSGRPSPAGTPRRRGAGATPARSSVAGSPWAGSPLPEGIAPSPAPSATTPRRFFRRPFPPPSPAKHIKASLARRLGQRSPASAQAQAAKPPAEVPIPEHGGAAAAAEVERELDKSFGYDRHFAAKFELGKEVGRGHFGHTCLARARKGDMRGQLLAVKVISKAKMTTAISIEDVRREVKILKALSGHSNLVKFYDACEDALNVYIIMELCEGGELLDRILSRGGRYTEEDAKVIVEQILNVVAFCHLQGVVHRDLKPENFLFSTRDDHSPMKIIDFGLSDFIRPDERLNDIVGSAYYVAPEVLHRSYSTEADMWSIGVITYILLCGSRPFWARTESGIFRSVLRADPNFDDTPWS…
OaustCPK23	O.australiensis	CPK23	CPK groupI	60568.9	535	5.37	TRUE	TRUE	Cytoplasm	Nuclear export signal	Lipid anchor|Soluble	3	MGNSCQNGTYGNNCQNYNRFQNDRFASRYDDGNDTEDCYSGSSRASLAGALRQGLNLKSIPVLGYKTPNVRELYTLGRELGQGQFGKTYLCTEISTGCQYACKTILKSNLRYMSDIEDVRREIQIMHHLSGQKNIVTIKDAYEDEQAVHIVMELCAGGELFSKIQKRGHYSERKAAELIKIIVGIIETCHSHGVMHRDLKPENFLLLDADDEFSVKAIDFGLSVFFKPGQIFREVVGSPYYIAPEVLEKRYGPEADIWTAGVILYVLLSGVPPFWADTQSGIYDKVLGGCVDFKSNPWPRISDSAKDLIRKMLCPYPSERLKAHEVLKHPWICDNGVATDRALDPSVLPRLKQFSAMNRLKKLSLQVIAERLSEEEIVGLREMFRAMDAKNRSVVTFGE…
OaustCPK25	O.australiensis	CPK25	CPK groupII	59404.7	538	6.08	TRUE	TRUE	Cell membrane	/	Lipid anchor	4	MGQCCTKGAGKAVAGDETEPGPSKAEPPSRGTSSKNGPGSAKQQPCSPAAKAAATAAAKKPAGPIGDVLERPMEEVRTTYSIGKELGRGQFGVTHLCTHKATGEKLACKTIAKRKLTTKEDVDDVRREVQIMHHLSGQPNIVDLRGAYEDKHNVHLVMELCAGGELFDRIIARGHYTERAAAALLRAIVGIVHTCHSMGVIHRDLKPENFLLLSKGDDAPLKATDFGLSVFFKEGEVFRDIVGSAYYIAPEVLKRKYGPEADIWSIGVMLYIFLAGVPPFWAESENAIFTAILRGQIDLTSEPWPKISSGAKDLVRKMLNINPKERLTAFQVLNHPWIKEDGDAPDVPLDNVVLNRLKQFRAMNQFKKAALRIIAGCLSEEEIRGLKEMFKNIDKDNSG…
OaustCPK24	O.australiensis	CPK24	CPK groupI	56670.5	513	5.26	FALSE	FALSE	Cytoplasm|Nucleus	Nuclear export signal	Soluble	4	MQPDPSGSGDANAKAKLPPPVTAPSAAAGGRPVSVLPHKTANVRDHYRIGKKLGQGQFGTTYLCVDKAGGGEYACKSIPKRKLLCREDYEDVWREIQIMHHLSEHPNVVRIRGAYEDALFVHIVMELCAGGELFDRIVAKGHYSERAAAQLIRTIVGVVEGCHSLGVMHRDLKPENFLFASAAEDAPLKATDFGLSMFYKPGDKFSDVVGSPYYVAPEVLQKCYGPESDVWSAGVILYILLCGVPPFWAETEAGIFRQILRGKLDFESEPWPTISDSAKDLVRNMLCRDPTKRLTAHEVLCHPWIVDDAVAPDKPIDSAVLSRLKHFSAMNKLKKMALRVIAESLSEEEIGGLKELFKMIDTDNSGTITFDELKEGLKRVGSELTEHEIQALMEAADID…
OaustCPK26	O.australiensis	CPK26	CPK groupII	42240.2	386	6.23	TRUE	TRUE	Cytoplasm|Cell membrane	Nuclear localization signal	Lipid anchor	3	MGQCCTKGAGKAIAGDETESGPSKAEPPSRGTSSKNGPGSAKQQSCSPAAKAVAAAAKRPAGPIGDVLERPMEEVCTTYSIGKELERGQFGITHLCTHKATGEKLACKTIAERKLKAQPGELPAAEQGIRRALKAIDFGLSVFFKEGEVFRDIIGNAYYIAPEVLKRKYGADADIWSIGVMLYIFLAGVPPFWTKSENAISTAILRRKMLNINPKERLTAFQVLNHPWIKDGDAPDVPLDNEEIKGLKEMFKNIDKDNSGTITLEELKNGLAKQGIKFSDNEIEQLMEAADADGNGMIDYEEFVTATVCMNKMDREEHLYTAFQFITKEELKQALKEQGLYNAKEIKEVITDAGSNNDGRIDYSEFVAMMRKGSGCAEASNPKKKR
OaustCPK28	O.australiensis	CPK28	CPK groupI	57397.4	518	5.59	FALSE	FALSE	Cytoplasm	Nuclear export signal	Soluble	4	MQPDPQPHGPGREKAAGPRLPPPVTAPSVGRPASVLPHKTANVRDHYRIGKKLGQGQFGTTYLCVGKSDGGEYACKSIPKRKLLCREDYEDVWREIQIMHHLSEHRNVVRIRGAYEDALFVHIVMELCAGGELFDRIVAKGHYSERAAAQLIRTIVGVVEGCHSLGVMHRDLKPENFLFASTAEDAPLKATDFGLSVFYKPGDKFSDVVGSPYYVAPEVLQKIYGPEADVWSAGVILYILLCGVPPFWAETESGIFRQILRGKLDLESEPWPSISDSAKDLVRKMLIRDPTKRFTAHEVLCHPWIVDDAVAPDKPIDSAVLSRLKHFSAMNKLKKMALRVIAESLSEEEIGGLKELFKMIDTDNSGTITYDELKNGLKRVGSDLMEPEIQALMDAADID…
OaustCPK29	O.australiensis	CPK29	CPK groupIII	63222.2	564	6.83	TRUE	TRUE	Cell membrane	/	Peripheral|Lipid anchor	4	MGNCCVSRPSGNKRRRCGSSSAPHHHHPGGRRLIGAANMRCLSTFSSVSDAARAVMSEPATVLGSNNKGGGVTTTAAAEEMLRRYEIGEELGRGEFGVTRRCRDSATGEQLACKSISKRKLRSSVDVEDVRREVAIMRSLPAHPNVVRLREAFEDADAVHLVMEVCEGGELFDRIVARGHYTERAAAAVMRTIMDVVQHCHKNGVMHRDLKPENFLYANASENSPLKVIDFGLSVCFKPGARFNEIVGSPYYMAPEVLKRNYGQEIDIWSAGVILYILLCGVPPFWAETDEGIAQAIIRSHIDFQREPWPKVSENAKDLVRRMLDPSPYTRLTAQQNEEHPWIQNASAAPNIPLGEAVRSRLKQFTVMNKFKKKALLVVAEYLPTEELDAIRELFNMLD…
OaustCPK27	O.australiensis	CPK27	CPK groupI	59757.8	539	5.71	FALSE	FALSE	Cytoplasm	/	Peripheral|Soluble	4	TAAAAAAAYPDRPSGARRYLRAAAAARTTARAERTAATAGAAQSRAKKPAHIKRISSAGLQVESVLRRKTENLKDKYSLGRKLGQGQFGTTYLCVDKANGGEYACKSIAKRKLLTDEDVEDVRREIQIMHHLAGHPNIISIRGAYEDAVAVHVVMELCAGGELFDRIVRKGHYTERQAAGLARVIVAVVESCHSLGVMHRDLKPENFLFVGNEEDSPLKTIDFGLSMFFRPGEVFTDVVGSPYYVAPEVLRKNYGQEADVWSAGVIIYILLCGVPPFWAETEQGIFEQVLHGTLDFESDPWPNVSEGAKDLLRKVLVRDPKKRLTAHEVLCHPWLQMGGSAPDKPLDSAVLSRLRQFSAMNKLKKMALRVIAENLSEEEIAGLKEMFKMMDTDNSGQIN…
OaustCPK2	O.australiensis	CPK2	CPK groupII	57263	518	5.56	TRUE	TRUE	Cytoplasm|Cell membrane	/	Lipid anchor	4	MGNCCPGSGDAEPASAASFDSSTGNGSSSIKAGASPSSAPAQNKPPAPIGPVLGRPMEDVRSIYNIGKELGRGQFGVTSLCTHKATGQKFACKTIAKRKLSTKEDVEDVRREVQIMYHLAGQPNIVELKGAYEDKQSVHLVMELCAGGELFDRIIAKGHYTERAAASLLRTIVEIIHTCHSLGVIHRDLKPENFLLLSKDEDAPLKATDFGLSVFFKQGEVFKDIVGSAYYIAPEVLKRSYGPEADIWSVGVILYILLCGVPPFWAESEHGIFNSILRGQVDFTSDPWPRISASAKDLVRKMLNSDPKKRISAYEVLNHPWIKEDGEAPDTPLDNAVMNRLKQFRAMNQFKKAALRVIAGCLSEEEIRGLKEMFKSMDSDNSGTITVDELRKGLSKQGT…
OaustCPK3	O.australiensis	CPK3	CPK groupIII	60776.4	546	6.22	TRUE	TRUE	Cell membrane	/	Lipid anchor	4	MGNCCRSPAAAAREDVKSSHFPASAGKKKPHQARNVAAGGGGGGGGGGAGQKRLPVLGEEGCELIGGIDDKYVLDRELGRGEFGVTYLCMDRDTKELLACKSISKRKLRTAVDVEDVRREVAIMRHLPKSASIVSLREACEDEGAVHLVMELCEGGELFDRIVARGHYTERAAANVTRTIVEVVQLCHRHGVIHRDLKPENFLFANKKENSPLKAIDFGLSIFFKPGEKFSEIVGSPYYMAPEVLKRNYGPEIDIWSAGVILYILLCGVPPFWAETEQGVAQAILRGNIDFKREPWPNVSENAKDLVRRMLEPDPKLRLTAKQVLEHPWLQNAKKAPNVPLGDIVKSRLKQFSRMNRFKRRALRVIADHLSAEEVEDIKEMFKAMDTDNDGIVSYEELK…
OaustCPK4	O.australiensis	CPK4	CPK groupIV	58264.5	519	8.67	TRUE	TRUE	Cell membrane	/	Lipid anchor	4	MGACFSSSPHRATAADGGSGKRRRRDPKGKVPDGGGGDKEATAARVEFGYERDFEGRYQVGRLLGHGQFGYTFAATDRTSGDRVAVKRIDKAKMVRPVAVEDVKREVKILKELKGHENIVHFYNAFEDDSYVYIVMELCEGGELLDRILAKKNSRYSEKDAAVVVRQMLKVAAECHLHGLVHRDMKPENFLFKSTKEDSPLKATDFGLSDFIKPGKKFHDIVGSAYYVAPEVLKRRSGPESDVWSIGVITYILLCGRRPFWNKTEDGIFREVLRNKPDFRKKPWPGISSGAKDFVKKLLVKNPRARLTAAQALSHPWVREGGEASEIPVDISVLSNMRQFVKYSRFKQFALRALASTLKEEELADLKDQFDAIDVDKSGSISIEEMRHALAKDLPWRLK…
OaustPPCK1	O.australiensis	PPCK1	PPCKs	31311.4	294	5.15	TRUE	FALSE	Cytoplasm|Nucleus	Nuclear localization signal	Soluble	0	MSGELKRDYEIGEEIGRGRFGVVHRCTSRATGEVFAVKSVDRSQLADDLDRELAELEPKLAQLAAAGNPGVVQVHAVYEDEAWTHMVMDLCSGPDLLDWIRLRRGAPVPEPVAAAVVAQLAEALAHCHRRGVAHRDVKPDNILLDVVGDDDDGIDGGTPRARLADFGSAAWVGESGGSAEGLVGTPHYVAPEVVAGGEYGEKADVWSAGVVLYVLLSGGALPFGGETAAEVLASVLRGSVRFPPRLFAGVSPAAKDLMRRMMCRDTWRRFSAEQVLGHPWIVSGGGARAMEQPT
OaustCPK5	O.australiensis	CPK5	CPK groupI	60244.6	547	5.53	TRUE	TRUE	Cell membrane	/	Peripheral|Lipid anchor	4	MGNTCGVTLRSKYFASFRGASQRHEAGYAPVATSAAAGADEPTGKKAPRAAAADAAAPPHAASMKRGAPAPAELTANVLGHPTPSLSEHYALGRKLGQGQFGTTYLCTDLATGVDYACKSIAKRKLITKEDVEDVRREIQIMHHLAGHRNVVAIKGAYEDQQYVHIVMELCAGGELFDRIIERGQFSERKAAELTQIIVGVIEACHSLGVIHRDLKPENFLLANKDDDLSLKAIDFGLSVFFKPGQVFTDVVGSPYYVAPEVLRKCYGPEADVWTAGVILYILLSGVPPFWAETQQGIFDAVLKGVIDFDSDPWPVISDSAKDLIRRMLNPRPKERLTAHEVLCHPWICDHGVAPDRPLDPAVLSRIKQFSAMNKLKKMALRVIAESLSEEEIAGLKEM…
ObartCPK1	O.barthii	CPK1	CPK groupII	45550.7	401	5.24	FALSE	FALSE	Cytoplasm	Nuclear export signal	Peripheral|Soluble	4	MHHLTGHRNIVELRGAYEDRHSVNLIMELCEGGELFDRIIARGHYSERAAAALCREIVAVVHSCHSMGVFHRDLKPENFLFLSKSEDSPLKATDFGLSVFFKPGEHFKDLVGSAYYVAPEVLKRNYGAEADIWSAGVILYILLSGVPPFWAESEDGIFDAVLRGHIDFSSEPWPSISNGAKDLVKKMLRQDPKERLTSAEILNHPWIREDGEAPDKPLDITVISRMKQFRAMNKLKKVALKVVAENLSDEEITGLKEMFRSLDTDNSGTITLEELRSGLPKLGTKISESEIRQLMEAADVDGNGTIDYAEFISATMHMNRLEKEDHILKAFEYFDKDHSGYITVDELEEALKKYDMGDDKTIKEIIAEVDTDHDGRINYQEFVAMMRNNNPEIAPNRRR…
ObartCPK2	O.barthii	CPK2	CPK groupII	38540.7	343	5.05	TRUE	FALSE	Cytoplasm	Nuclear export signal	Soluble	4	MGLLEAGSEAGRPIIHTCHSLGVIHRDLKPENFLLLSKDEDAPLKATDFGLSVFKDIVGSAYYIAPEVLKRSYGPEADIWSVGVILYILLCESEHGIFNSILRGQVDFTSDPWPRISASAKDLVRKMLNSDPKKRISAYEVLNHPWIKEDGEAPDTPLDNAVMNRLKQFRAMNQFKKAALRVIAGCLSEEEIRGLKEMFKSMDSDNSGTITVDELRKGLSKQGTKLTEAEVQQLMEAADADGNGTIDYDEFITATMHMNRMDREEHLYTAFQYFDKDNSGCISKEELEQALREKGLLDGRDIKDIISEVDADNDGRIDYSEFAAMMRKGNPEANPKKRRDVVI
ObartCPK3	O.barthii	CPK3	CPK groupIII	51680.1	457	5.98	FALSE	FALSE	Cytoplasm	Nuclear export signal	Soluble	4	MDRDTKELLACKSISKRKLRTAVDVEDVRPGGRHHAPLPKSASIVSLREACEDEGAVHLVMELCEGGELFDRIVARGHYTERAAANVTRTIVEVVQLCHRHGVIHRDLKPENFLFANKKENSPLKAIDFGLSIFFKPGEKFSEIVGSPYYMAPEVLKRNYGPEIDIWSAGVILYILLCGVPPFWAETEQGVAQAILRGNIDFKREPWPNVSENAKDLVRRMLEPDPKLRLTAKQVLEHPWLQNAKKAPNVPLGDIVKSRLKQFSRMNRFKRRALRVIADHLSAEEVEDIKEMFKAMDTDNDGIVSYEELKSGIAKFGSHLAESEVQMLIEAVDTNGKGALDYGEFLAVSLHLQRMANDEHLRRAFLFFDKDGNGYIEPEELREALVDDGAGDSMEVVND…
ObartCPK4	O.barthii	CPK4	CPK groupIV	60886.4	543	8.34	TRUE	TRUE	Cell membrane	/	Lipid anchor	4	MGACFSSHTATATADGGSGKRQQRKGDHKGKVPDGGGGEKEKEAARVEFGYERDFEGRYQVGRLLGHGQFGYTFAATDRASGDRVAVKRIDKAKIPPLGVHSVTRFSLDKTSQESQLMVRPVAVEDVKREVKILKELKGHENIVHFYNAFEDDSYVYIVMELCEGGELLDRILAKKNSRYSEKDAAVVVRQMLKVAAECHLHGLVHRDMKPENFLFKSTKEDSPLKATDFGLSDFIKPGKKFHDIVGSAYYVAPEVLKRRSGPESDVWSIGVITYILLCGRRPFWNKTEDGIFREVLRNKPDFRKKPWPGISSGAKDFVKKLLVKNPRARLTAAQALSHPWVREGGEASEIPVDISVLSNMRQFVKYSRFKQFALRALASTLKEEELADLKDQFDAIDV…
ObartPPCK1	O.barthii	PPCK1	PPCKs	32507.9	305	5.43	FALSE	FALSE	Cytoplasm|Nucleus	Nuclear localization signal	Soluble	0	MEFTPKITGKTTSMSGELKRDYEIGEEIGRGRFGVVHRCTSRATGEAFAVKSVDRSQLADDLDRELAELEPKLAQLAAAGNPGVVQVHAVYEDDAWTHMVMDLCSGPDLLDWIRLRRGAPVPEPVAAAVVSQLAEALAHCHRRGVAHRDVKPDNILLDVVDDGIDGGGTPRARLADFGSAAWVGESGGSAEGLVGTPHYVAPEVVTGGEYGEKADVWSAGVVLYVLLSGGALPFGGETAAEVLASVLRGSVRFPPRLFAGVSPAAKDLMRRMMCRDTWRRFSAEQVLGHPWIVSGGGARAMEQPT
ObartCPK5	O.barthii	CPK5	CPK groupI	45560.1	406	5.05	FALSE	FALSE	Cytoplasm	Nuclear export signal	Peripheral|Soluble	4	MHHLAGHRNVVAIKGAYEDPQYVHIVMELCAGGELFDRIIERGQFSERKAAELTRIIVGVIEACHSLGVIHRDLKPENFLLANKDDDLSLKAIDFGLSVFFKPGQVFTDVVGSPYYVAPEVLRKCYGPEADVWTAGVILYILLSGVPPFWAETQQGIFDAVLKGVIDFDSDPWPVISDSAKDLIRRMLNPRPKERLTAHEVLCHPWICDHGVAPDRPLDPAVLSRIKQFSAMNKLKKMALRVIAESLSEEEIAGLKEMFKAMDTDNSGAITYDELKEGMRKYGSTLKDTEIRDLMEAADVDNSGTIDYIEFIAATLHLNKLEREEHLVAAFSYFDKDGSGYITVDELQQACKEHNMPDAFLDDVIKEADQDNDGRIDYGEFVAMMTKGNMGVGRRTMRN…
ObartPPCK2	O.barthii	PPCK2	PPCKs	30471.8	289	6.71	FALSE	FALSE	Cytoplasm|Nucleus	Nuclear localization signal	Soluble	0	MSSGGELSLRQEYVIGDEIGRGRFGTVRRCYAVATGEAFAVKSTPKAPLREAGAADALDLALAEQEPKVHLVASAPGPGASPHVVALHAAFEDDAAVHLVVDLCAGGDLLSLVSSRGRLPEHEAAGLTAQLASALASCHRRGVAHRDVKPDNLLFDGGGVLKLGDFGSGGWFGDGRPMTGLVGTPYYVAPEVVAGREYGEKVDVWSAGVVLYMMLSGTLPFYGATAAEVFQCVLRGNLRFPPRAFASVSPEAKDLMRRMLCKDVSRRFSADQVLRHPWIVSRGGAAVMG
ObartCPK6	O.barthii	CPK6	CPK groupI	60260	545	5.35	TRUE	FALSE	Cytoplasm|Cell membrane	/	Lipid anchor	4	MGNYYSCGASSTSSPTSPSLVDYYYCYHRYPSSCSSTSTATSSGGRMPIRSHQQRLSSPTAVLGHETPALREVYTVGRKLGQGQFGTTYLCTQVSTGAEYACKSIAKRKLLSPEDVEDVRREIQIMHHLAGHGSVVTIQGAYEDNLYVHIVMELCEGGELFDRIVERGYFSERKAAEITRVIVGVVEACHSLGVMHRDLKPENFLLKESSSSSSLKAIDFGLSVFFKPGQVFSDVVGSPYYVAPEVLCKHYGPEADVWTAGVIVYILLSGVPPFWAETQQGIFDAVLRGSLDFDSDPWPTISDSAKDLIRRMLRSPPRERLTAHQVLCHPWVCDDGVAPDRPLAPAVLSRLKQFSAMNRLKKMALRVIARNLSEEELAGLKEMFKAMDTDASGAITFDE…
ObartCPK7	O.barthii	CPK7	CPK groupI	62168.6	552	5.36	TRUE	TRUE	Cytoplasm|Cell membrane	Nuclear export signal	Lipid anchor	3	MGNQCQNGTLGSDYHNRFPREHAVGYVQGDSYLDLKKFDDTWPEVNNFKPTAASILRRGLDPTSINVLGRKTADLREHYIIGRKLGQGQFGTTYLCTEINTGCEYACKTIPKRKLITKEDVEDVRREIQIMHHLSGHKNVVAIKDVYEDGQAVHIVMELCAGGELFDRIQEKGHYSERKAAELIRIIVSIVAMCHSLGVMHRDLKPENFLLLDKDDDLSIKAIDFGLSVFFKPGQVFTELVGSPYYVAPEVLHKRYGPESDVWSAGVILYVLLSGVPPFWAETQQGIFDAVLKGHIDFQSDPWPKISDSAKDLIRKMLSHCPSERLKAHEVLRHPWICENGVATDQALDPSVISRLKQFSAMNKLKKLALRVIAERLSEEEIAGLREMFKAVDTKNRGV…
ObartCRK1	O.barthii	CRK1	CRKs	47269.7	415	6.06	FALSE	FALSE	Cytoplasm|Nucleus	Nuclear export signal	Peripheral|Soluble	0	MTTAIAIEDVRREVRILSSLAGHSNLVQFYDAYEDEENVYIVMELCKGGELLDRILARGGKYSEEDAKVVMRQILSVASFCHLQGVVHRDLKPENFLFSSKDENSAMKVIDFGLSDFVKPDERLNDIVGSAYYVAPEVLHRSYGTEADMWSIGVIVYILLCGSRPFWARTESGIFRAVLKADPSFEEAPWPTLSAEAKDFVRRLLNKDYRKRMTAAQALCHPWIRGTEEVKLPLDMIIYRLMRAYISSSSLRRAALRALAKTLTTDQIYYLREQFELIGPNKSDLITLQNLKTALMKNSTNAMKDSRVVDFVNTISNIQYRKLDFEEXSAAAIXVYQMEGLETWEQHARQAYEFFDKEGNRPIVIDELASELGLGPSVPLHVVLQDWIRHPDGKLSFLG…
ObartCPK9	O.barthii	CPK9	CPK groupIII	62005.9	554	6.51	TRUE	TRUE	Cytoplasm	/	Lipid anchor	4	MGNTCCVAPATTDEGVVPHHPRLRVTDKYQLGRELGRGEFGVTHLATDRATRERLACKSIPKRRLRTAVDVADVRREVAIMASLPDHPALVRLRAAYEDADAVHLVMELCDGGELFDRIVARGRYTERAAAAAARTVAEVVRACHAHGVMHRDLKPENFLYAGKAEDAQLKAIDFGLSVFFRPGERFREIVGSPYYMAPEVLRRDYGPEVDIWSAGVILYILLCGVPPFWAETEQGVARAILRGAADFDREPWPRISRAAKSLVRQMLDVDPRRRPTAQQVLDHPWLHHAARAPNVPLGDVVRARLKQFSLMNRLKKKAMRVRGVRALLLMSSPATASPFLCLTAQRCTQVIAEHLSVEEVEVIKDMFALMDTDNNGRVTLQELKDGLTKVGSKLAEPE…
ObartCPK10	O.barthii	CPK10	CPK groupI	65866.1	599	5.45	TRUE	TRUE	Cytoplasm|Cell membrane	/	Peripheral|Lipid anchor	4	MGNTCVGPSISKNGFFQSVSTVLWKARQDGDDALPGANGAPDGGGQGRLPAPPPPTSDAPLAVQNKPPEHVKIVSTTDTASAEQDASKSSAGSDSGEAARTRPRVPPVKRVSSAGLLVGSVLKRKTESLKDKYSLGRKLGQGQFGTTYLCVERATGKEFACKSILKRKLVTDDDVEDVRREIQIMYHLAGHPNVISIRGAYEDAVAVHLVMELCAGGELFDRIVQKGHYTERKAAELARVIVGVVEVCHSMGVMHRDLKPENFLFADQTEEAALKTIDFGLSIFFRPGQVFTDVVGSPYYVAPEVLKKKYGQEADVWSAGVIIYILLCGVPPFWAENEQGIFEEVLHGRLDFQSEPWPSISEGAKDLVRRMLVRDPKKRLTAHEVLRHPWVQVGGLAPD…
ObartCPK11	O.barthii	CPK11	CPK groupI	63331	578	5.24	TRUE	TRUE	Cell membrane	/	Peripheral|Lipid anchor	4	MGNNCVGPSAAGQNGFFANVALWRPRPADAAPPALPPPSSAPSDQAPEPVTIPPSEHSSHHSSRSADPSTPTAAAEQPANKAAPKVKRVQSAGLLADSVLKRDVNTARLKDLYTIGKKLGQGQFGTTYLCVEKATGREFACKSIAKRKLLTQEDVEDVRREIQIMHHLAGHANVVSIVGAYEDAVAVQLVMELCAGGELFDRIIQRGHYSEKAAAQLARVIVGVIEACHSLGVMHRDLKPENFLFIHQKEDSPLKAIDFGLSIFFKPGETFTDVVGSPYYVAPEVLMKHYGREVDVWSAGVIIYILLSGVPPFWDESEQGIFEQVLKGDLDFSSEPWPNISESAKDLVRKMLIRDPKKRLTAHEALCHPWVCVDGVAPDKPLDSAVLSRLKQFSAMNKL…
ObartCPK8	O.barthii	CPK8	CPK groupIII	60688.2	538	6.18	TRUE	TRUE	Cell membrane	Nuclear localization signal	Peripheral|Lipid anchor	4	MGNCCGMPATAEEGGKRRRRGKQKKANPFTVAYNRAPSSAGAAAGRPGLMVLRDPTGRDLGARYELGGELGRGEFGITYLCTEAETGDRYACKSISKRKLRTPVDVEDVRREVEIMRHMPSHPNIVSLRAAYEDEDNVHLVMELCEGGELFDRIVARGHYTERAAAAVTRTIVEVVQMCHRHGVMHRDLKPENFLYANKKDSSPLKAIDFGLSVFFRPGERFTEIVGSPYYMAPEVLKRHYGPEVDVWSAGVILYILLCGVPPFWAETEQGVAQAIIRSVVDFKREPWPRVSEPAKDLVKRMLDPNPMTRLTAEQVLEHPWLHDSKKMPDIPLGDAVRARLQQFAAMNKLKKKALKVIAEHLSAEEAADIKDMFDKMDVSKNGQLTFEDFKAGIRKLGN…
ObartPPCK3	O.barthii	PPCK3	PPCKs	18441	164	8.44	FALSE	FALSE	Cytoplasm|Nucleus	Nuclear localization signal	Soluble	0	MSEELKRDFEIGEEIGRGRFGVVHRCASRSTGEAYAVKSVDRFRLSDDLDRSLAALEPKLARLAAAGNPGVVQVHAVYEDDDWTHTVMDLCTGPDLLDWVRLRCGQPRGNLRFPPRLFSGVSPAAKDLMRRMMCRDVYRRFSAEQVLRHPWIVSGGGARDVQPT
ObartCPK12	O.barthii	CPK12	CPK groupII	54896.3	490	5.42	TRUE	TRUE	Cytoplasm	/	Peripheral|Lipid anchor	4	MGNCFTKTYEIPITSGTMRRPASTAERSKARGGDEPGTGQFGTTYLCTERATGNRYACKSVSKRKLVRRTDVDDVRREITILQHLSGQPNIAEFRGAYEDNDHVHLVMEFCSGGELFDRITAKGSYSERQAAAVCRDILTVVHVCHFMGVIHRDLKPENFLLASADDDAPLKAIDFGLSVFIEEGKVYKDIVGSAYYVAPEVLQRNYGKEADIWSAGVILYILLCGTPPFWAETEKGIFDAILVNQVDFSTSPWPSISESAKDLIRQMLHRDPQKRITASQALGSTPEFVANSLNGCLHAAEHRWLKEGGASDRPIDSAVLSRMKQFKAMNKLKQLALKVIAENLSPEEIKGLKQMFNNMDTDRSGTITVEELKVGLTKLGSRISEAEVQKLMEAVDVD…
ObartCPK13	O.barthii	CPK13	CPK groupI	58912.3	528	5.33	TRUE	TRUE	Cytoplasm|Cell membrane	/	Peripheral|Lipid anchor	4	MGNACGGSLRSKYLSFKQTASHGQAPADLGSVLGHPTPNLRDLYAMGRKLGQGQFGTTYLCTELSTGVDYACKSISKRKLITKEDIEDVRREIQIMHHLSGHKNVVAIKGAYEDQLYVHIVMELCAGGELFDRIIQRGHYSERKAAELTRIIVGVVEACHSLGVMHRDLKPENFLLANKDDDLSLKAIDFGLSVFFKPGQTFTDVVGSPYYVAPEVLLKHYGPEADVWTAGVILYILLSGVPPFWAETQQGIFDAVLKGFIDFDSDPWPVISESAKDLITKMLNPRPKERLTAHEVLCHPWIRDHGVAPDRPLDPAVLSRIKQFSAMNKLKKMALRVIAESLSEEEIAGLKEMFQTMDADNSGAITYDELKEGLRKYGSTLKDTEIRDLMDAADNFSLM…
ObartCPK16	O.barthii	CPK16	CPK groupIII	61325	551	6.44	TRUE	TRUE	Cell membrane	/	Lipid anchor	4	MGNCCRSPAAAAREDVKTSHFPASTGGGKKKPHQARNGGGGGGGGGGGGGEKKRLSVLGEEGSEVSGGIEEKYALDRELGRGEFGVTYLCMDRCSRELLACKSISKRKLRTPVDVEDVRREVAIMRHLPRSASIVSLREACEDDGAVHLVMELCEGGELFDRIVARGHYTERAAAAVTRTIVEVVQLCHRHGVIHRDLKPENFLFANKKENSPLKAIDFGLSIFFKPGEKFSEIVGSPYYMAPEVLKRNYGPEIDIWSAGVILYILLCGVPPFWAAKIAETEQGVAQAILRGNIDFKREPWPNVSDNAKDLVRQMLQPDPKLRLTAKQVLEHTWLQNAKKAPNVPLGDIVKSRLKQFSRMNRFKRRALRVIADHLSAEEVEDIKDMFKVMDTDNDGIVS…
ObartCCaMK	O.barthii	CCaMK	CCaMK	57439.7	516	5.69	FALSE	FALSE	Cytoplasm|Lysosome/Vacuole	Nuclear export signal	Peripheral|Soluble	3	MSKTESRKLSDDYEVVDVLGRGGFSIVRRGVSKSEEKTQVAIKTLRRLGPAMAGMKQGTKPVPGSGLPMWKQVSISDALLTNEILVMRRIVESVAPHPNVINLHDVYEDVHGVHLVLELCSGGELFDRIVGRDRYSEFDAACVIRQIASGLEALHKASIVHRDLKPENCLFSDKDEKSTLKIMDFGLSSVEDFSDPIVALFGSIDYVSPEALSRQEVSAASDMWSVGVILYILLSGCPPFHAATNREKQQRILQGEFSFQDHTWKTISSSAKDLISRLLSVQPYKRPTASDLLRHPWVIGDCAKQDLMDAEVVSKLQKFNARRKLRAAAIASVLSCKVALRTKRLRNLLGTHDLTSEELDNLRLHFGRICADGENATLSEFEQVLRAMKMDSLIPLAPR…
ObartCPK14	O.barthii	CPK14	CPK groupII	47320.2	420	5.53	FALSE	FALSE	Cytoplasm	Nuclear export signal	Soluble	4	MYHLAGQPGVVELKGAYEDKHAVHLVMELCAGGELFDRIIAKGHYTEHAASSLLRTIVEIIHTCHSMGVIHRDLKPENFLLLSKDEHAPLKATDFGLSVFFKEGLHQFLHCCSLLELIIIVVINGVPISGEVFRDIVGSAYYIAPEVLKRSYGPEADIWSIGVMLYILLCGHGIFNSILRGHVDFSSEPWSRISHGAKDLVRRMLHSDPKQRISAYDVLNHPWIKEDGEAPDTPLDNAVLGRLKQFRAMNQFKKAALRVIAGCLSEEEIRGLKEMFKSMDSDNSGTITVDELRKGLAKKGTKLTEAEVQQLMEAADADGNGTIDYEEFITATMHMNRMDREEHLYTAFQYFDKDNSGYITIEELEQALREKGLMDGREIKDIISEVDADNDGRINYTEF…
ObartCPK15	O.barthii	CPK15	CPK groupII	61271.5	541	6.28	TRUE	FALSE	Cytoplasm|Cell membrane	/	Lipid anchor	4	MGARASRHRQSPDQSQSQSPSPHHKHHHHHQTTRAPKPKPKPQPPPPPQPQQPRSQPPPPPRHQPQQAAAEDGVGRVLGRPMEDVRATYTFGRELGRGQFGVTYLATHKPTGRRYACKSIAARKLARPDDLDDVRREVHIMHHLTGHRNIVELRGAYEDRHSVNLVMELCEGGELFDRIIARGHYSERAAAALCREIVSVVHSCHSMGVMHRDLKPENFLFLNKREDSPLKATDFGLSVFFKPGEQFRDLVGSAYYVAPEVLKRLYGAEADIWSAGVILYILLSGVPPFWAENEDGIFDAVLQGHIDFSSEPWPSISSGAKDLVKRMLRQDPKERLTAAEILNHPWIREDGEAPDKPLDITVISRMKQFRAMNKLKKVALKVVAENLSEEEIVGLKEMF…
ObartPEPRK2	O.barthii	PEPRK2	PEPRKs	107767	975	5.47	FALSE	FALSE	Cytoplasm	/	Soluble	0	MVTGEALACKSIAKDRLVSPDDVRGVKLEIEVMARLSGHPNVVDLKAVYEDEASVHLVMELCAGGELFHRLEERGCFSEHEAAALFRYLMEVVAHCHSKGIVHRDLKPENILLVSKSPSSPIKLADFGLATYIQPGRSLSGMVGSPFYIAPEVLAGGYNEAADVWSAGVILYILLSGIPPFWGKTKSKIFECIRSTELRFPSDPWDKVSDSAKELITEMLRRDPRQRLTAKQSIPGYKIMPTNPKILVDIAMRSISEERTPAHVRSRRRWRHAAAISSFSAFVAENAPSCALSGFSFGGVCEPCNAVFPSPVASMPSFSFFCGQEPGEPESSPDGDALGEKAHCDATVVALVSSSAPRTAEVLRAAVRANPSRAIGMNSRRNHTIGAGEREHLDVAVAE…
ObartCRK2	O.barthii	CRK2	CRKs	48284.5	418	6.2	FALSE	FALSE	Cytoplasm|Nucleus	Nuclear export signal	Peripheral|Soluble	0	MAYGTMTTAISIEDVRREVKILRALSGHNNLVKFYDACEDGLNVYIVMELCEGGELLDRILARGGRYTEEDAKAIVVQILSVVAFCHLQGVVHRDLKPENFLFTTRDENAPMKLIDFGLSDFIRPDERLNDIVGSAYYVAPEVLHRSYSMEADIWSIGVITYILLCGSRPFWARTESGIFRSVLRADPNFDDSPWPTVSAEAKDFVKRFLNKDYRKRMTAVQALTHPWLRDEQRQIPLDILIFRLIKQYLRATPLKRLALKALSKALREDELLYLKLQFKLLEPRDGFVSLDNFRTALTRYLTDAMKESRVLEFLHALEPLAYRRMDFEEFCAAAISPYQLEALERWEEIAGTAFQQFEQEGNRVISVEELAQELNLAPTHYSIVQDWIRKSDGKLNFL…
ObartCPK17	O.barthii	CPK17	CPK groupI	64643.3	585	5.4	TRUE	TRUE	Cell membrane	/	Peripheral|Lipid anchor	4	MGNTCVGPSSAADRHGFFHSVSLAVLWRPGGRAEPSQPPDCPPRESSHSSVTSSTAPERVTIANSDLSSSTPNKGGNKPKVRRVQSAGLLADSVLKRDSERLKDLYTLGKKLGQGQFGTTYQCVEKATGKVLACKSIAKRKLVSEEDVEDVRREIQIMHHLAGHPSVVSIVGAYEDAVAVHLVMELCAGGELFDRIVQRGHYSEKAAAQLARVIIGVVEACHSLGVMHRDLKPENFLFVNHKEDSPLKTIDFGLSIFFKPGENYSDVVGSPYYVAPEVLMKHYGREVDVWSAGVIIYILLSGVPPFWDESEQGIFEQVLKGDLDFSSDPWPAISDSAKDLVRKMLNRDPRKRLTAHEALCHPWVCVDGVAPDKPLDSAVLTRLKQFSAMNKLKKMALRV…
ObartCPK18	O.barthii	CPK18	CPK groupIV	60723.6	540	8.42	TRUE	TRUE	Cell membrane	Nuclear localization signal	Lipid anchor	4	MGLCSSSSARRDAGTPGGGNGAGNKDNAGRKGIVACGKRTDFGYDKDFEARYALGKLLGHGQFGYTFAAVDRRSSERVAVKRIDKNKMVLPVAVEDMIIMCILLWSKSWKNSQMFMKSVEVYLSITIKCLSELFMALAKLKEGTVQANEDLTLLHVFDRLCEGGELLDRILAKKDSRYSEKDAAVVVRQMLKVAAECHLHGLVHRDMKPENFLFKSTKEDSPLKATDFGLSDFIRPGKHFRDIVGSAYYVAPEVLKRKSGPESDVWSIGVITYILLCGRRPFWDKTEDGIFKEVLKNKPDFRRKPWPNITPCAKDFVQKLLVKDPRARLTAAQALSHEWVREGGQASDIPLDISVLHNMRQFVKYSRFKQFALRALASTLNAEELSDLRDQFNAIDVDK…
ObartCPK19	O.barthii	CPK19	CPK groupII	59505.8	533	5.93	TRUE	TRUE	Cell membrane	Nuclear localization signal	Lipid anchor	4	MGSCCSRATSPDSGRGGANGYGYSHQTKPAQTTPSYNHPQPPPPAEVRYTPSAMNPPVVPPVVAPPKPTPDTILGKPYDDVRSVYSLGKELGRGQFGVTYLCTEIASGKQYACKSISKRKLVSKADKEDIRREIQIMQHLSGQQNIVEFRGAYEDKSNVHVVMELCAGGELFDRIIAKGHYSERAAATICRAVVNVVNICHFMGVMHRDLKPENFLLATKEENAMLKATDFGLSVFIEEGKMYRDIVGSAYYVAPEVLRRNYGKEIDVWSAGVILYILLSGVPPFWAETEKGIFDAILQGEIDFESQPWPSISESAKDLVRKMLTQDPKKRITSAQVLQHPWLRDGEASDKPIDSAVLSRMKQFRAMNKLKKMALKVIASNLNEEEIKGLKQMFTNMDT…
ObartCPK20	O.barthii	CPK20	CPK groupIII	62408.1	550	7	TRUE	TRUE	Cell membrane	/	Peripheral|Lipid anchor	4	MGNCCVTPEGSGRGRKKQQQEQKQKQKEPKQQQQQQKKGKKPNPFSIEYNRSSAPSGHRLVVLREPTGRDIAARYELGGELGRGEFGVTYLCTERETGDAYACKSISKKKLRTAVDIEDVRREVDIMRHLPKHPNIVTLRDTYEDDNAVHLVMELCEGGELFDRIVARGHYTERAAALVTRTIVEVVQMCHKHGVMHRDLKPENFLFANKKETAALKAIDFGLSVFFTPGERFTEIVGSPYYMAPEVLKRNYGPEVDVWSAGVILYILLCGVPPFWAETEQGVAQAIIRSVIDFKRDPWPRVSDNAKDLVKGMLNPDPRRRLNAQQVLDHPWLQNIKKAPNVNLGETVKARLQQFSVMNKFKKHALRVIAEHLSVEEVAGIKDMFEKMDLNKDNMINFD…
ObartCRK3	O.barthii	CRK3	CRKs	50501.3	446	8.61	TRUE	FALSE	Cytoplasm	Nuclear export signal	Peripheral|Soluble	0	MGDEVGRGHFGYTCAAKIKKGARKGDAVAVKVIPKAKMTTSIAIEDVRREVKILKALAGHKNLVQFYDAYEDNDNVYIVMELCEGGELLDRILSRGGKYSEDDAKAVLVQILNVVSFCHIQGVVHRDLKPENFLFTSKDENSQLKAIDFGLSDFVKPDERLNDIVGSAYYVAPEVLHRCYSTEADVWSIGVIAYILLCGSRPFWARTESGIFRSVLKADPSYNEAPWPSLTPEAMDFVKRLLCKDPRRRMTAAQALSHPWIRNYNDIKLPLDILIFRLIKAYIRSSSLRKAALRALSKTLTVDELFYLKGQFSLLEPDRNGCITLDNIRMALTREATDAMKESRVQEILVSLSALQYRRMDFQEFCAAAVSVHQLEALDRWEQHARSAYDFFEKDGNRA…
ObartCRK4	O.barthii	CRK4	CRKs	65922.6	598	8.88	TRUE	TRUE	Cell membrane	/	Peripheral|Lipid anchor	1	MGLCHGKSAAVLEPTVEEEEEGATRVAEAAAAAAKPASPAPSAAAAAAAKPGTPKQHKFPFYLPSPLPASSYKGSPANSSVASTPARGGFKRPFPPPSPAKHIRALLARRHGSVKPNEASIPESGEPGVALDKGFGFSRHFFAKYELGDEVGRGHFGYTCSAKAKKGDHKGHDVAVKVIPKAKMTTAIAIEDVRREVRILSSLTGHSNLVQFYDAFEDEDNVYIVMELCKGGELLDRILARGGKYSEEDAKVVMVQILSVVSFCHLQGVVHRDLKPENFLFTSKDENSALKVIDFGLSDFVKPDERLNDIVGSAYYVAPEVLHRSYGTEADMWSIGVIAYILLCGSRPFWARTESGIFRAVLKAEPSFDEAPWPTLTAEAKDFVKRLLNKDYRKRMTAA…
ObartCPK21	O.barthii	CPK21	CPK groupIII	57118.5	521	5.67	FALSE	FALSE	Cytoplasm	Nuclear export signal	Soluble	4	MVEIDDAATGEALACKTIRKHRRLAPPRVTAAKAAAAHGEDVKREVAIMRRMSSASSSRGGGAASSAAVVRLREACEDAADGSVHLVMELCEGGELFDRIVARGHYSERAAANIFRTIVDVVQLCHSNGVIHRDLKPENFLFANKSEDSPLKVIDFGLSVFFKPGTSIFSKISTSHRDRFTEVVGSAYYMAPEVLRRSYGPEVDVWSAGVILYILLCGVPPFWGDNDEKIAQAILRGAIDFNREPLPRVSANAKDLVRRMLDPNPSTRLTAKQVLEHPWLKNADTAPNVSLGDAVRARLQQFSAMNKFKKKALGVSRRVVSLLLCFDDLDETSSPSTSPELTTAVSSLSGEGGGAEPAGGGGGQMFHHMDKDKNGHLSLDELLEGLHINGQPVPEPEIR…
ObartPEPRK1	O.barthii	PEPRK1	PEPRKs	46979.9	432	8.67	FALSE	FALSE	Nucleus	Nuclear localization signal	Soluble	0	MESSLPRKRKGARSACSLVGSSHEPTTVARKRACREPKPRPEKKKKDPSSDDASGRGGGGGVRKLGCIESATRMGRKKRLESEYELGAEIGQGKFGSVRICRAKVGGEEFACKALPKNGEETVHREVEIMQHLSGHPGIVTLKAVFEDADKFYLVMELCGGGRLLDEMAREGKFSEQRAAIVIKDLMSVVKYCHEMGVVHRDIKPENILLTKAGKIKLADFGLAARVADGQKLSGIAGSPAYVAPEVLSGCYSEKVDVWGAGVLLHVLLHGSLPFQGGSLDAVFEAIKTVELDFHSGPWESISSLARDLISRMLNRDVPSRITADEVLSHPWVVFYTECPLKAVTANLSITNNIVAPRITWDRIRLHCESISSDSSSQRSADQDECGIVDALTAAITNV…
ObartCPK22	O.barthii	CPK22	CPK groupIII	71545.1	654	7.13	TRUE	FALSE	Cell membrane	/	Peripheral|Lipid anchor	4	MGPPRPIRPTRRSAETNGQPRSLLDPCGFPFALRARREEAGEGEATRGKRGEEAGGSKASICGVGVGVGDAMGGCSSAFAVSTRMIRFSRGRAPAAILPVTSNDEPCCSCSPENNNKNNDGGGGGCDGGEHQKGKSWRRWQYRRCGGGGGGGGGGGGRKNAILGDAADVKTAAGFAERYRLGAELGRGEFGVTRRCSDAATGEALACKTIRRKRLRRCGGDAEDVRREVEILRRISALGTGADSVVRLRDACEDSDGVHLVMELCEGGELFDRIFARGHYTERAAAKLARTIVGVLCHENGVMHRDLKPENFLFANKSEDSPLKAIDFGLSVFFKPGERFTQVVGSTYYMAPEVLNRSYGPEADVWSAGVILYILLCGVPPFWGDNDEKTVTAILQGGI…
ObartCRK5	O.barthii	CRK5	CRKs	55126.2	481	7.18	TRUE	TRUE	Cell membrane	Nuclear localization signal	Peripheral|Lipid anchor|Soluble	0	MGQCYARNVERELDKSFGYDRHFAAKYELGKEVGRGHFGHTCLARARKGDMRGQLLAVKVISKAKMTTAISIEDVRREVKILKALSGHSNLVKFYDACEDALNVYIIMELCEGGELLDRILSRGGRYTEEDAKVIVEQILNVVSFCHLQGVVHRDLKPENFLFSTRDDHSPMKIIDFGLSDFIRPDERLNDIVGSAYYVAPEVLHRSYSTEADMWSIGVITYILLCGSRPFWARTESGIFRSVLRADPNFDDAPWSSISPEAKDFVKRLLNKDYRKRMTAAQALSHPWLRDECRPIPLDMLVFKLIKAYLRSTPFKRAALKALSRAITEDELIYIRAQYNLLEPSSTDGRLCIENFRMALLQNSTDAMKESRALDILNALEPLAYRRMDFEEFRAATIS…
ObartCPK23	O.barthii	CPK23	CPK groupI	68355.9	608	5.8	FALSE	FALSE	Cytoplasm|Nucleus	/	Lipid anchor|Soluble	3	MTSQPLINVSIIRDRQILAVDASSPLPHEALLTWRDQPPSPPPAGGIKGGSPATSVSSPLGRQGIRLRIYIFVGMGNSCQNGTYGNNYQNSNRFQNDRFASRYVDGNDTEDCYSGSSRASLAGALRQGLNLKSPVLGYKTPNVRELYTLGRELGQGQFGKTYLCTEISTGCQYACKTILKSNLRCVSDIEDVRREIQIMHHLSGQKNIVTIKDAYEDEQAVHIVMELCAGGELFSKIQKRGHYSERKAAELIKIIVGIIETCHSHGVMHRDLKPENFLLLDADDEFSVKAIDFGLSVFFRPGQVFREVVGSPYYIAPEVLEKRYGPEADIWTAGVILYVLLTGVPPFWADTQSGIYEKVLDGRIDFKSNRWPRISDSAKDLIKKMLCPYPSERLKAHEV…
ObartCPK25	O.barthii	CPK25	CPK groupII	99821.5	893	5.9	FALSE	FALSE	Nucleus	/	Lipid anchor	4	MVEEEEKQSSVGRWRCRWLVDVGWWRPSPAEFQAAAAALLPPHDLPAIHRFVREDDRKRALVSRLLQYSLVHHALGMPFHQIRINRTLEGKPYLQNKNANLPGFNFSTSHQGEYVGIASEPLCLVGLDIVCISKPQRETALEFISNFTSYLTDHEWNCIVTAGSHDGMLTEFYRYWCLKEAFVKATGTGVGFGLQRLEFHHMNWTNISLRIDGEEDRKWRFWLFKIDEMHLASIAKGHPEDAIDSFRRTLLSDVVIQEEELHTAIEIPEEAFTLLTPRIACDQTYETLKIQTETTTAHFFPPFPLNPSNSHTHFFLLPKILSPIRASPSPEQARAHPTDAMGQCCTGGGKAVAGDEAEPGTSKAAPPSRGTSSKNGSAKQQPCSPAAKAAATEAAAAAS…
ObartCPK24	O.barthii	CPK24	CPK groupI	56672.4	513	5.22	FALSE	FALSE	Cytoplasm	Nuclear export signal	Soluble	4	MQPDPSGSGGDGNANAKAKLAPPPVTAAGGRPVSVLPHKTANVRDHYRIGKKLGQGQFGTTYLCVDKASGGEFACKSIPKRKLLCREDYEDVWREIQIMHHLSEHPNVVRIRGAYEDALFVHIVMELCAGGELFDRIVAKGHYTERAAAQLIRTIVAVVEGCHSLGVMHRDLKPENFLFASAAEDAPLKATDFGLSMFYKPGDKFSDVVGSPYYVAPEVLQKCYGPESDVWSAGVILYILLCGVPPFWAETEAGIFRQILRGKLDFESEPWPSISDSAKDLVRNMLCRDPTKRLTAHEVLCHPWIVDDAVAPDKPIDSAVLSRLKHFSAMNKLKKMALRVIAESLSEEEIGGLKELFKMIDTDDSGTITFDELKEGLKRVGSELTEHEIQALMEAADID…
ObartCPK26	O.barthii	CPK26	CPK groupII	87807	778	5.97	FALSE	FALSE	Cytoplasm	/	Soluble	4	MMEEGEKQSSGGRWRCRWPVDVGRWRPSPAEFQAAAAVLPPHDRPVIHRFVREEDRKRALVSRLLQYSLVHHALGMPFHQIRINRTLEGKPYLNKNVNLPGFNFNTSHQGEYVGIASEPLCLVGLDIVCISKPQRETALEFINNFTSYLTDMSGTALYWCLKEAFVKATGAGVGFGLQRLEFHHMNWTNISLCIDGEEARKWMFWLFKIDEMHLASIAKGHPEDAIDSFRRTLSDVVIQEGELHTAIEIPEEAFTLLTPRIASDQTYETLKIQTETTTAHFFPPFPLNPSNSHIHFFLLPKILSPIRASPSPEQARAHPPTPWASAARATGEKLACKTIAKRKLANEEDVDDVRREVQIMHHLSGQPNIVDLRGAYEDKHNVHLVMELCAGGELFDRII…
ObartCPK28	O.barthii	CPK28	CPK groupI	46977.4	426	4.92	FALSE	FALSE	Cytoplasm	Nuclear export signal	Soluble	4	MHHLSEHPNVVRIRGAYEDALFVHIVMELCAGGELFDRIVAKGHYTERAAALLIRTIVGVVEGCHSLGVMHRDLKPENFLFASTAEDAPLKTTDFGLSVFYKPGDKFSDVVGSPYYVAPEVLQKIYGPEADVWSAGVILYILLCGVPPFWAETESGIFRQILRGKLDLESDPWPSISDSAKDLVRNMLIRDPTKRFTAHEVLCHPWIVDDAVAPDKPIDSAVLSRLKHFSAMNKLKKMALRVIAESLSEEEIGGLKELFKMIDTDNSGTITYDELKNGLKRVGSDLMEPEIQALMDAADIDNSGTIDYGEFLAATLHMNKLEREENLVSAFAFFDKDGSGFITIDELSQACEQFGLSDVHLEDMIKDVDQNNDGQIDYSEFAAMMRKGNAGGANAGGVT…
ObartCPK29	O.barthii	CPK29	CPK groupIII	45673.3	402	5.72	FALSE	TRUE	Cytoplasm|Cell membrane	Nuclear export signal	Soluble	4	MEVCEGGELFDRIVARGHYTERAAAAVMRTIMDVVQHCHKNGVMHRDLKPENFLYANASENSPLKVIDFGLSVCFKPGARFNEIVGSPYYMAPEVLKRNYGQEIDIWSAGVILYILLCGVPPFWAETDEGIAQAIIRSHIDFQREPWPKVSDNAKDLVRRMLDPNPYTRLTAQQNEEHPWIQNASAAPNIPLGEAVRSRLKQFTVMNKFKKKALLVVAEYLPTEELDAIRELFNMLDTKKKGHLTLEELRKGLQVIGHNIHDTDVDMLMEAADIDGNGILDCKEFVTVSIHLKKIRSEEHLPKVFSFFDKNGSGYIEIEELKEALSPRGDQKSIDDIFLDVDIDKDGKISYEEFELMMSAGMDWRNASRQYSRAVYNTLSRKIFKEVSLKLDHSGPLVA…
ObartCPK27	O.barthii	CPK27	CPK groupI	45954.1	411	4.94	FALSE	FALSE	Cytoplasm	Nuclear export signal	Peripheral|Soluble	4	MHHLAGHPNIISIRGAYEDAVAVHVVMELCAGGELFDRIVRKGHYTERQAAGLARVIVAVVESCHSLGVMHRDLKPENFLFVGNEEDAPLKTIDFGLSMFFRPGEVFTDVVGSPYYVAPEVLKKSYGQEADVWSAGVIIYILLCGVPPFWAETEQGIFEQVLHGTLDFESDPWPNVSDGAKDLLRKVLVRDPKKRLTAHEVLCHPWLQMSGSAPDKPLDSAVLSRLRQFSAMNKLKKMALRVIAENLSEEEIAGLKEMFKMMDTDNSGQINYEELKAGLERVGANMKESEIYQLMQAADIDNSGTIDYGEFIAATLHLNKVEREDHLYAAFQYFDKDGSGYITSDELQQACDEFGIEDVRLEDMIGEVDQDNDGRIDYNEFVAMMQKTTTGFGKKGGHN…
ObracCPK7	O.brachyantha	CPK7	CPK groupI	61858.4	547	5.46	TRUE	TRUE	Cytoplasm|Cell membrane	Nuclear export signal	Peripheral|Lipid anchor	3	MGNQCQNGTLGSDYHNRFPREHAVSRYADGYVQEDSYLDLKKFDNTWPEVNNFKPTAAGILRRGLDPTSIDVLGRKTPDVREHYILGRKLGQGQFGTTYLCTEISTGCEYACKTIPKRKLITKVDVEDVRREIQIMHHLSGHKNVVAIKDVYEDAQAVHIVMELCSGGELFDRIQEKGHYSERKAAELIKIIVSIVSMCHSLGVMHRDLKPENFLLLDKDDDLSIKAIDFGLSVFFKPGQIFTELVGSPYYVAPEVLHKRYGPESDVWSAGVILYVLLSGVPPFWAETQQGIFDAVLNGHIDFQSDPWPKISDSAKDLIRKMLCHCPSERLKAHEVLRHPWICENGVATDQALDPSVISRLKQFSAMNKLKKLALRVIADRLSEEEIAGLREMFKAVDT…
ObracCRK1	O.brachyantha	CRK1	CRKs	66815.5	603	8.57	TRUE	TRUE	Cytoplasm|Cell membrane	Nuclear localization signal	Peripheral|Lipid anchor	0	MGLCHGKSAAVLEPTVVEEEEEEEEQPRVAEAAAATPAKGAASPAPSAAAAAKPGTPKQHKFPFYLPSPLPPSSYKGSPANSSVASTPARGGFKRPFPPPSPAKHIRALLARRHGSVKPNEASIPESGEPGVGLDKSFGFSKHFAAKYELGREVGRGHFGYTCAAKCKKGELKGEDVAVKVIPKSKMTTAIAIEDVRREVRILSSLTGHNNLVQFYDAFEDEENVYIVMELCKGGELLDRILARGGKYSEGDAKVVIRQILSVASFCHLQGVVHRDLKPENFLFLSKDENSSMKAIDFGLSDFVKPDERLNDIVGSAYYVAPEVLHRSYGTEADMWSIGVIVYILLCGSRPFWARTESGIFRAVLKADPSFEEAPWPNLSAEAKDFVRRLLNKDYRKRM…
ObracCPK9a	O.brachyantha	CPK9	CPK groupIII	64751.1	579	8.87	TRUE	TRUE	Cell membrane	/	Lipid anchor	4	MGNACACCVAPGAEAEPRRKEARRAHHEAKKPAAAAATTTTTRQRHGQEPGGREEMPKPRARARAKAKANPYDWMPPPVPARGAAAVRVLEGVVPHHPRLRVTDKYLLGRELGRGEFGVTHLATDRATRERLACKSIPKRRLRTAVDVADVRREVAIMASLPEHPALVRLRAAYEDAEAVHLVMELCDGGELFDRIVARGRYTERAAAAAARTVAEVVRACHAHGVMHRDLKPENFLYAGKSEDAQLKAIDFGLSVFFRPGERFREIVGSPYYMAPEVLRRDYGPEVDIWSAGVILYILLCGVPPFWAETEQGVARAILRGAVDFDREPWPRISRAAKSLVRQMLDVDPRRRPTAQQVLDHPWLHHPARAPNVPLGDVVRARLKQFSLMNRFKKKAMRV…
ObracCPK10	O.brachyantha	CPK10	CPK groupI	66408.8	606	5.57	TRUE	TRUE	Cytoplasm|Cell membrane	/	Peripheral|Lipid anchor	4	MGNTCVGPSISKNGFFQSVSTVLWKARQDGGALPEANGPDGGGGGLGRLPPPADAPVAVQSKAPEPVKIVSSTDSAAAVARPTKPDAEQDTSKASAASSDSGGEAARPRPKVPPVKRVSSAGLLVGSVLKRKTENLKDKYSLGRKLGQGQFGTTYLCVERSTGKEFACKSILKRKLVTDDDVEDVRREIQIMYHLAGHPNVISIKGAYEDAVAVHLVMELCAGGELFDRIVQKGHYTERKAAELARVIVGVVEVCHSMGVMHRDLKPENFLFADQTEEAALKTIDFGLSIFFRPDQVFTDVVGSPYYVAPEVLKKKYGPEADVWSAGVIIYILLCGVPPFWAENEQGIFEEVLHGRLDFHSEPWPNISEGAKDLVRRMLVRDPKKRLTAHEVLRHPWVQ…
ObracCPK11	O.brachyantha	CPK11	CPK groupI	62004.5	566	5.24	TRUE	TRUE	Cytoplasm|Cell membrane	/	Peripheral|Lipid anchor	4	MGNNCVGPSAAGRQGFFANVSLWRPARPADASPPALPPPSSAPSDQAPEPVTIPPSEHSSHHSSRSADPPTPSAGESQAPPAKKPAPKVKRVQSAGLLADSVLKRDVNTARLKDLYTIGKKLGQGQFGTTYLCVEKATGREFACKSIAKRKLLTQEDVEDVRREIQIMHHLAGHANVVSIVGAYEDAVAVQLVMELCAGGELFDRIIQRGHYSEKAAAQLARVIVGVIEACHSLGVMHRDLKPENFLFIDQKEDSPLKAIDFGLSIFFRPGETFTDVVGSPYYVAPEVLLKHYGREVDVWSAGVIIYILLSGVPPFWDESEQGIFEQVLKGDLDFSSEPWPNISESAKDLVRKMLIRDPKKRLTAHEALCHPWVCVDGVAPDKPLDSAVLSRLKQFSAM…
ObracCPK8	O.brachyantha	CPK8	CPK groupIII	60332.7	536	6.21	TRUE	TRUE	Cell membrane	/	Lipid anchor	4	MGNCCGTPATAEEGGKRRGKQKKANPFTVAYNRGPAAAAGAGRGPGLVVLREPTGRDLGARYELGGELGRGEFGITYLCTETATGDRYACKSISKRKLRTPVDVEDVRREVEIMRHMPSHPNIVSLRAAYEDEDNVHLVMELCEGGELFDRIVARGHYTERAAAAVTRTIVEVVQMCHRHGVMHRDLKPENFLYANKKDSSPLKAIDFGLSVFFRPGERFTEIVGSPYYMAPEVLKRHYGPEVDVWSAGVILYILLCGVPPFWAETEQGVAQAIIRSVVDFKREPWPRVSEPAKDLVRRMLDPNPMTRLTAEQVLEHPWLHDSKKMPDIPLGDAVRARLQQFAAMNKLKKKALKVIAEHLSAEEAADIKDMFDKMDVSRNGHLTFEDFKAGLRKLGNQM…
ObracPPCK3	O.brachyantha	PPCK3	PPCKs	30649.8	286	5.77	FALSE	FALSE	Cytoplasm|Nucleus	Nuclear localization signal	Soluble	0	MSEELKRDFEIGHEIGRGRFGVVHRCASRATGEAYAVKSVDRSRLSDDLDRSLAALEPKLAQLAAAGNPGVVQVHAVYEDGEWTHVVMDLCTGPDLLDWVRLRCGQPVPEPDAAAVVAQIAEALALCHRRGVAHRDVKPDNVLLDASADGPPRVRLADFGSAAWVGDGRSAEGLVGTPHYVAPEVVAGGEYGEKADVWSAGVVMYVLLTGGALPFGGETASDVFAAVLRGNLRFPPRLFSGVSPAAKDLMRRMMCRDVYRRFSAEQVLMHPWIVSGGGSRDAVQPT
ObracCPK12	O.brachyantha	CPK12	CPK groupII	53571.3	481	8.53	TRUE	TRUE	Cell membrane	/	Peripheral|Lipid anchor	3	MGNCFTKTYEIPITSGTMRRPTTTTTAAEPRKSRGEPPAGWRRPTFPRHAAPPYRPGSSLPAAGAMSRRASAGGEVGPVLQRPMVDVRTVYQLDRKLGSGQFGTTYLCTERATGLRYACKSVAKRKLLRRSDVEDVRREITILQHLSGQPNVVEFKGAYEDNESVHLVMEFCSGGELFDRITAKGSYSERQAAAVFRDIITVVHVCHFMGVIHRDLKPENFLLASSADDAPLKAIDFGLSVFIEEGKVYKDIVGSAYYVAPEVLQRNYGKEADVWSAGVILYILLCGTPPFWAETEKGIFDAILVGQLDFSMNPWPSISENAKELIRQMLNRDPQKRITASQALEHRWLKEGGASDRPIDSAVLSRMKQFKAMNKLKQLALKVIAENLSPEEIKGLKQM…
ObracCPK13	O.brachyantha	CPK13	CPK groupI	60694.1	550	5.41	TRUE	TRUE	Cell membrane	/	Peripheral|Lipid anchor	4	MGNACGGSLIRSKYLSFKQTSHRQDTEDNAAAAADSPKKPSRPPAAATTDPNPVSASAPAAAMRRGQAPVDIGSVLGHPTPNIRDLYAMGRKLGQGQFGTTYLCTELSTGVDYACKSISKRKLITKEDIEDVRREIQIMHHLSGHKNVVAIKGAYEDQLYVHIVMELCAGGELFDRIIQRGHYSERKAAELTRIIVGVVEACHSLGVMHRDLKPENFLLANKDNDLSLKAIDFGLSVFFKPGQVFTDVVGSPYYVAPEVLLKEYGPEADVWTAGVILYILLSGVPPFWAETQQGIFDAVLKGVIDFDSDPWPVISDSAKDLITKMLNPRPKERLTAHAVLCHPWIRDHGVAPDRPLDPAVLSRIKQFSAMNKLKKMALRVIAESLSEEEIAGLKEMFQT…
ObracCPK16	O.brachyantha	CPK16	CPK groupIII	60862.4	548	6.32	TRUE	TRUE	Cell membrane	/	Lipid anchor	4	MGNCCRSPAAAAREDVKTSHFPASAGGGGGKKKPHQARNGGGGAGGGGGGGEKKRLSVLGEEGCEVSGGIEEKYALDRELGRGEFGVTYLCMDRGTRELLACKSISKRKLRTPVDVEDVRREVAIMRHLPKSASIVSLREACEDDGAVHLVMELCEGGELFDRIVARGHYTERAAAAVTRTIVEVVQLCHRHGVIHRDLKPENFLFANKKENSPLKAIDFGLSIFFKPGEKFSEIVGSPYYMAPEVLKRNYGPEIDIWSAGVILYILLCGVPPFWAETEQGVAQAILRGNIDFKREPWPNVSDNAKDLVRQMLQPDPKLRLTAKQVLEHTWLQNAKKAPNVPLGDIVKSRLKQFSRMNRFKRRALRVIADHLSAEEVEDIKDMFKVMDTDNDGIVSYEE…
ObracCCaMKa2	O.brachyantha	CCaMK	CCaMK	58042.2	521	5.68	FALSE	FALSE	Cytoplasm|Lysosome/Vacuole	Nuclear export signal	Peripheral|Soluble	3	MSKTESRRLSDDYEVVDVLGRGGFSIVRRGVSKSAEKTQVAIKTLRRLGPAMMQQGTTTRPPAPSSSGLPMWKQASISDALLTNEILVMRRIVENVAPHPNVISLHDVYEDVHGVHLVLELCSGGELFDRIVGRDRYSEFDAACVIRQIASGLEALHRASIVHRDLKPENCLFSDKDEKSTLKIMDFGLSSVEDFSDPIIALFGSIDYVSPEALSRQEVSAASDMWSVGVILYILLSGCPPFHAATNREKQQRILQGEFSFQDHTWKTISSSAKDLISRLLSVQPYKRPTAMDLLRHPWVIGDCAKQDLMDAEVVSKLQRFNARRKLRAAAIASVLSCKVALRTKRLRNLLGTHDLSSEELDNLRLHFGRICADGENATLSEFEQVLRAMKMDSLIPLA…
ObracCPK14	O.brachyantha	CPK14	CPK groupII	57575.6	520	5.76	TRUE	TRUE	Cell membrane	/	Lipid anchor	4	MGNCCPGSSAAEPEPAAYSGSSRPAGSATVPPPATLAPSAAPAPAKPPAPIGPVLGRPMEDVKSIYTVGKELGRGQFGVTSLCTHKATGQRFACKTISKRKLSTKEDVEDVRREVQIMYHLAGQPGVVELKGAYEDKHAVHLVMELCAGGELFDRIIAKGHYTERAAASLLRTIVEIIHTCHSMGVIHRDLKPENFLLLSKDEHAPLKATDFGLSVFFKEGEVFRDIVGSAYYIAPEVLKRSYGPEADIWSVGVMLYILLCGVPPFWAESEHGIFNSILRGQVDFTSDPWPRISHGAKDLVRRMLHSDPRQRISPYDVLNHPWIKEDGEAPDTPLDNAVLGRLKQFRAMNQFKKAALRVIAGCLSEEEIRGLKEMFKSMDSDNSGTITVDELRKGLAKK…
ObracCPK15	O.brachyantha	CPK15	CPK groupII	59783.9	525	6.12	TRUE	FALSE	Cytoplasm|Cell membrane	/	Lipid anchor	4	MGARGSRHRQSPDQPPHHNHHPTRPKLKPHHTQPPPPPAPRQQHHQHQPPPPPEEDGVGRVLGRPMEDVRATYTFGRELGRGQFGVTYLAIHKPTGRRYACKSIAARKLARKDDVDDVRREVHIMHHLTGHRNIVELRGAYEDRHSVNLIMELCEGGELFDRIIARGHYSERAAAALCREIVSVVHSCHSMGVMHRDLKPENFLFLNRTEDSPLKATDFGLSVFFKPGEQFRDLVGSAYYVAPEVLKRRYGAEADIWSAGVILYILLSGVPPFWAENEDGIFDAVLQGHIDFLSEPWPSISNAAKDLVKRMLRQDPKERLTAAEILNHPWIREDGEAPDKPLDITVISRMKQFRAMNKLKKVALKVVAENLSEEEIVGLKEMFKSLDTDNSGTITLEEL…
ObracPEPRK2	O.brachyantha	PEPRK2	PEPRKs	111760	1028	5.03	FALSE	FALSE	Nucleus	/	Soluble	0	MAAVGGGGVGDAKYNSYKAPGLRGAILEAAHVSCLEDRYALGPQLGWGQFGVIRSCSDMVNGEALACKSIAKDRLVSPDDVRGVKLEIEVMARLSGHPNVVDLKAVYEDEASVHLVMELCAGGELFHRLEERGCFSEHEAAVLFRYLMEVVAHCHSKGIVHRDLKPENILLVSKSPSSPIKLADFGLATYIQPGRSLSGMVGSPFYIAPEVLAGGYNEAADVWSAGVILYILLSGIPPFWGKTKSKIFECIRSTELRFPSDPWDKVSDSAKELVTEMLRRDPRHRLTAMQVLEHPWIQEHADQSQDSCGHCHEINLRGGGDHGSCSFSTPPVASCSRDVSFNAGGPVACQSMSEEACSPTFACRSSFSAFVAENASSCGLAGFSFGGGGDDDMFQSPVA…
ObracCRK2	O.brachyantha	CRK2	CRKs	69207.1	624	9.2	TRUE	TRUE	Cytoplasm|Cell membrane	Nuclear localization signal	Peripheral|Lipid anchor	0	MGQCYGKGASARTADDEYGVVTAHQSPPPANGLPSTPPPRQQAQHAAGGNTPRRRGNKSGSATPVHQTPGVAWPSPYPSGGASPLPAGVSPSPARSTPRRFFKRPFPPPSPAKHIKATLAKRLGGGKPKEGTIPEEGGVGAGAGAGGGGADGAETERPLDKTFGFSKNFGAKYELGKEVGRGHFGHTCSAVVKKGEFKGQTVAVKIIAKAKMTTAISIEDVRREVKILRALSGHNNLVKFYDACEDGLNVYIVMELCEGGELLDRILARGGRYTEEDAKAIVVQILSVVAFCHLQGVVHRDLKPENFLFTTRDESAPMKLIDFGLSDFIRPDERLNDIVGSAYYVAPEVLHRSYSMEADIWSIGVITYILLCGSRPFWARTESGIFRSVLRADPNFDDS…
ObracCPK17	O.brachyantha	CPK17	CPK groupI	62783.2	572	5.43	TRUE	TRUE	Cytoplasm|Cell membrane	/	Peripheral|Lipid anchor	4	MGNTCVGPSAAADRHGFFNSVSLAVLWRPGGRAAEPSTPACPPRESNHSANTTSTAPERVTIADSDLSSSSPTASSNPDKPKPKVKRVQSAGLLADSVLKRDSERLKDLYTLGKKLGQGQFGTTYQCVEKATGKVLACKSIAKRKLLSEEDVEDVRREIQIMHHLAGHPNVVSIVGAYEDAVAVHLVMELCAGGELFDRIVQRGHYSEKAAAQLARVIVGVVEACHSLGVMHRDLKPENFLFVNHKEDSPLKTIDFGLSIFFKPGETYSDVVGSPYYVAPEVLMKHYGREVDVWSAGVIIYILLSGVPPFWDESEQGIFEQVLKGDLDFSSDPWPAISDGAKDLVRKMLNRDPRKRLTAHEALCHPWVCVDGVAPDKPLDSAVLTRLKQFSAMNKLKKM…
ObracCPK18	O.brachyantha	CPK18	CPK groupIV	58011	518	8.31	TRUE	TRUE	Cell membrane	Nuclear localization signal	Lipid anchor	4	MGLCSSSSARRGAGTPGGNGAGNKDHGRKGGGGGGGKGIVACGKRTDFGYDKDFEARYELGKLLGHGQFGYTFAAVDRRSSERVAVKRIDKNKMVLPVAVEDVKREVKILKALQGHENVVHFYNAFEDNNYVFIVMELCEGGELLDRILAKKDSRYSEKDAAVVVRQMLKVAAECHLHGLVHRDMKPENFLFKSTKEDSPLKATDFGLSDFIRPGKHFRDIVGSAYYVAPEVLKRKSGPESDVWSIGVITYILLCGRRPFWDKTEDGIFKEVLKNKPDFRRKPWPNITPCAKDFVHKLLVKDPRARLTAAQALSHEWVREGGQASDIPLDISVLHNMRQFVKYSRFKQFALRALASTLNSDELSDLRDQFNAIDVDKNGTISLEELKQALAKDVPWRLK…
ObracCPK19	O.brachyantha	CPK19	CPK groupII	59235.6	531	5.93	TRUE	TRUE	Cell membrane	Nuclear localization signal	Lipid anchor	4	MGMCCSRATSPDSGRGGANGYGYSHQAKSAQAPPSYNHPQPPPPAEVRYTPPAMNPPVVPPVVAPPKPTPDTILGKPYEDVRSAYSLGKELGRGQFGVTYLCTEIATGKQYACKSISKRKLVSKADKEDIRREIQIMQHLSGQQNIVEFRGAYEDKSNVHVVMELCAGGELFDRIIAKGHYSERAAATICRAVVNVVNICHFMGVMHRDLKPENFLLATKEENAMLKATDFGLSVFIEEGKMYRDIVGSAYYVAPEVLRRNYGKEIDVWSAGVILYILLSGVPPFWAETEKGIFDAILQGEIDFESQPWPSISESAKDLVRKMLTQDPKRRISSAQVLQHPWLREGEASDKPIDSAVLSRMKQFRAMNKLKKMALKVIASNLNEEEIKGLKQMFTNMDT…
ObracCPK20	O.brachyantha	CPK20	CPK groupIII	62656.4	552	7.27	TRUE	TRUE	Cell membrane	/	Peripheral|Lipid anchor	4	MGNCCVTPEGSGRGRRKQQQQQEKEKERKKEPKQQQQQKKGKKPNPFSIEYNRSSAPSGPRLVVLREPTGRDIGARYELGGELGRGEFGVTYLCTERETGDAYACKSISKKKLRTAVDIEDVRREVDIMRHLPKHPNIVTLRDTYEDDNAVHLVMELCEGGELFDRIVARGHYTERAAALVTRTIVEVVQMCHKHGVMHRDLKPENFLFANKKETAALKAIDFGLSVFFTPGERFTEIVGSPYYMAPEVLKRNYGPEVDVWSAGVILYILLCGVPPFWAETEQGVAQAIIRSAIDFKRDPWPRVSDNAKDLVKGMLNPDPRRRLNAQQVLDHPWLQNIKKAPNVNLGETVKARLQQFSVMNKFKKHALRVIAEHLSVEEVAGIKDMFEKMDLNKDNMIN…
ObracCRK3	O.brachyantha	CRK3	CRKs	66173.8	597	8.88	TRUE	TRUE	Cytoplasm|Cell membrane	Nuclear localization signal	Peripheral|Lipid anchor	0	MGGCHAKPLTHDEGDGSPPHAPPATPPPPGSAVGTPAVKKPWASPFFGFSTPSPSPAHHLFSSSKASPRRSPAPGSAPTTPARRLLRLPFPPPSPAKHIRQALARRHGPPRPSIPEEGGDGDGECGRGLDKGFGFNKGFAAKYDMGDEVGRGHFGYTCSAKIKKGARKGEAVAVKVIPKEKMTTSIAIEDVRREVKILKALAGHKNLVQFYDAYEDNDNVYIVMELCEGGELLDRILSRGGKYSEDDAKAVLVQILNVVSFCHIQGVVHRDLKPENFLFTSKDEDSQLKAIDFGLSDFVKPDERLNDIVGSAYYVAPEVLHRCYSTEADVWSIGVIAYILLCGSRPFWARTESGIFRSVLKADPSYNEAPWPSLTPEAMDFVKRLLCKDPRRRMTAAQA…
ObracCRK4	O.brachyantha	CRK4	CRKs	65619.2	593	8.96	TRUE	TRUE	Cell membrane	Nuclear localization signal	Peripheral|Lipid anchor	1	MGLCHGKPRQIPEPEAEEEARVAVGDAAGGRNGASSPAPAAAAAKPGTPKQPKFPFYLPSPLPPSSYKSSPANSSVASTPARGGFKRPFPPPSPAKHIRALLARRHGSVKPNEASIPEGGEPELGLDKSFGFSKHFFAKYELGDEVGRGHFGYTCSAKAKKGEHKGQDVAVKVIPKAKMTTAIAIEDVRREVRILSSLTGHSNLVQFYDAFEDEDNVYIVMELCKGGELLDRILARGGKYSEEDAKVVMVQILSVVSFCHLQGVVHRDLKPENFLFTSKDENSALKVIDFGLSDFVKPDERLNDIVGSAYYVAPEVLHRSYGTEADMWSIGVIAYILLCGSRPFWARTESGIFRAVLKAEPSFDEAPWPTLTAEAKDFVKRLLNKDYRKRMTAAQALSH…
ObracCPK21	O.brachyantha	CPK21	CPK groupIII	64383.9	585	5.91	TRUE	TRUE	Cell membrane	/	Peripheral|Lipid anchor	4	MGGCYSAYASSRKLRGRISLVLPDPAPDADAAPASSNSPRKDGGDAVVVDVDGPPAIAPTTAEEFARRYVLGKELGRGEFGVTRRCRDAATGEALACKTIRRHRRRAPPRISAGGAAAAARAAAAHAEDVRREVAIMRRMSSSSSSAARGGAPAVVRLREACEDPDGAVHLVMELCEGGELFDRIVARGHYSERAAANIFRTIVDVVQLCHSNGVIHRDLKPENFLFANKSEDSPLKVIDFGLSVFFKPGDRFTEVVGSAYYMAPEVLRRSYGPEVDVWSAGVILYILLCGVPPFWGDNDEKIAQSILRGGIDFGREPWPRVSANAKDLVRRMLDPNPSTRLTAKQVLEHPWLKNADTAPNVSLGDAVRARLQQFSAMNKFKKKALGVVARKMPVEELD…
ObracPEPRK1b	O.brachyantha	PEPRK1	PEPRKs	48639.9	449	8.91	FALSE	FALSE	Nucleus	Nuclear localization signal	Soluble	0	MESLPRKRKGARSACSLVGSFHEAAGAARKRACREPKPRPEKKKPASAGDDASGRGGVVQTAPPASGRAAPESPSRGLKRKLGCIESATRMGRKKRLESEYELGAEIGQGKFGSVRICRAKVGGEEFACKALPKNGEETVHREVEIMQHLSGHPGIVTLKAVFEDADKFYLVMELCGGGRLLDQMAREGKFSEQRAAIVIKDLMSVVKYCHEMGVVHRDIKPENILLTKAGKIKLADFGLAARVADGQKLSGIAGSPAYVAPEVLSGCYTEKVDIWGAGVLLHVLLHGSLPFQGGSLDAVFEAIKTVELDFHSGPWESISSLARDLISRMLDRDVLSRITADEVLSHPWVVFYTECPLKAVATNLSITNKIVAPRITWDRIRLHCESISSDSSSQRSAD…
ObracCPK22	O.brachyantha	CPK22	CPK groupIII	60215.9	549	6.46	TRUE	TRUE	Cell membrane	Nuclear localization signal	Peripheral|Lipid anchor	3	MGGCSSAFAAPTRMLRFGRGRAPAAILPVTSRDDPLCCSPDDDSNAGAGGAGGEQGGKKGRRWHYRRCSGRKGGSILGDAADVKTAGAFAERYRLGAELGRGEFGVTRRCADAATGEALACKTIRRKRLRRCGGDAEDVRREVEILRRVSALSGPGADAVVRLRDACEDPDGVHLVMELCEGGELFDRIFARGHYTERAAAKLARTIVGVVQLCHENGVMHRDLKPENFLFANTSEDSPLKAIDFGLSVFFKPGDRFTQVVGSTYYMAPEVLNRSYGPEADVWSAGVILYILLCGVPPFWGDNDERIVTAILQGGINFNREPWPKVSPHAKDLVRKMLDPNPSTRLTAKEVLEHPWLKNANKAPNVSLGEVVRSRLKQFSAMSKFKKKALGHLPMKVVA…
ObracCPK1	O.brachyantha	CPK1	CPK groupII	58753.8	519	6.03	TRUE	FALSE	Cytoplasm|Cell membrane	Nuclear localization signal	Lipid anchor	4	MGNRTSRHNRPAPEQPQPPQPKPRPQPQQQQWPRPQQPTPPPPAAAAADAAMGRVLGRPMEDVRATYTFGRELGRGQFGVTYLVTHKASGKRFACKSIATRKLVHRDDIEDVRREVQIMYHLTGHRNIVELRGAYEDRHSVNLIMELCEGGELFDRIIARGHYTERAAAALCREIVAVVHSCHSMGVFHRDLKPENFLFLSKSEDSPLKATDFGLSVFFKPGEHFKDLVGSAYYVAPEVLKRNYGAEADIWSAGVILYILLSGVPPFWAESEDGIFDAVLRGRIDFSSDPWPSISNGAKDLVKKMLRQDPKERLTAAEILNHPWIREDGEAPDKPLDITVISRMKQFRAMNKLKKVALKVVAENLSEEEITGLKEMFRSLDTDNSGTITLEELRSGLPK…
ObracCRK5	O.brachyantha	CRK5	CRKs	70011.6	639	9.09	TRUE	TRUE	Cytoplasm|Cell membrane	Nuclear localization signal	Peripheral|Lipid anchor	0	MGQCYARNVAVDGDGGGGGGGGRGVGTTTTTTTISVSAAGEEVGGGGGGRRSGRPSPAGTPRRRAGAGAGATPGRASVAAVGSPWAGSPLPEGIAPSPAPSATTPRRFFRRPFPPPSPAKHIKASLARRLGQRSPASAQAQAAKPPAEVPIPEHGGGGGGGGGGAEVERELDKSFGYDRHFAVKYELGKEVGRGHFGHTCLARARKGDMRGHLLAVKVISKAKMTTAISIEDVRREVKILKALSGHSNLVKFYDACEDALNVYIIMELCEGGELLDRILSRGGRYTEEDAKVIVEQILNVVAFCHLQGVVHRDLKPENFLFSTKDEHSPMKIIDFGLSDFIRPDERLNDIVGSAYYVAPEVLHRSYSTEADMWSIGVITYILLCGSRPFWARTESGIFR…
ObracCPK23	O.brachyantha	CPK23	CPK groupI	60509.6	536	5.11	TRUE	TRUE	Cytoplasm	Nuclear export signal	Lipid anchor	3	MGNSCQNGTYGNNYQNYNRFQNDRLVSRYDDGNDTEDCYSGSSRASLAGALRQGLNLKTIPVLGFKTPNVRDLYTLGRDLGQGQFGTTYLCTEISTGCQYACKTVLKSNFRCMADIEDVRREIQIMHHLSGQKNIVTIKDAYEDEKAVHIVMELCAGGELFSKIQKRGHYSERKAAELIRIIVGIIATCHSHGVIHRDLKPENFLLLDADDELSVKAIDFGLSVFFRPGQVFTEIVGSPYYIAPEVLQKRYGPEADVWTAGVILYVLLSGVPPFWADTQSGIYEEVLEGQINFKSNPWPRISDSAKDLLKKMLCPSPSERLKAHEVLKHPWICDNGVATDRALDPSVLPRLKQFSAMNRLKKLSLQVIAERLSEEEIVGLREMFKAIDTQNRGLVTFSE…
ObracCPK25	O.brachyantha	CPK25	CPK groupII	58182.4	526	6.08	TRUE	TRUE	Cell membrane	/	Lipid anchor	4	MGQCCSKGAGKAVAGDEAEPGPSKAEPPSRGTSSNKGKQQPCSPAANKKAAGPIGDVLGRAMEEVRATYSIGKELGRGQFGVTHLCTHKATGEKLACKTIAKRKLTSKEDVDDVRREVQIMHHLSGQPNIVDLRGAYEDKHNVHLVMELCAGGELFDRIIARGHYTERAAAALLRAIVGIVHTCHSMGVMHRDLKPENFLLLSKGDNAPLKATDFGLSVFFKEGEVFRDIVGSAYYIAPEVLKRKYGPEADIWSIGVMLYIFLAGVPPFWAESENAIFTAILRGQIDLATDPWPNISSGAKDLVRKMLNINPKERLTAFQVLNHPWIKEDGDAPDVPLDNVVLNRLKQFRAMNQFKKAALRIIAGCLSEEEIKGLKEMFKNIDKDNSGTITLEELKNGL…
ObracCPK24	O.brachyantha	CPK24	CPK groupI	56976.7	519	5.21	FALSE	FALSE	Cytoplasm|Nucleus	Nuclear export signal	Soluble	4	MQPDPSGSGDGNAKATLPPPVTAPGPGAGAAAAGGGRPVSVLPHKTANVRDHYRIGKKLGQGQFGTTYLCVAKADGGEFACKSIPKRKLLCREDYEDVWREIQIMHHLSEHPNVVRIRGAYEDALFVHIVMELCAGGELFDRIVAKGHYSERAAAQLIRTIVGVVEGCHSLGVMHRDLKPENFLFASTAEDAPLKATDFGLSMFYKPGDKFSDVVGSPYYVAPEVLQKCYGPESDVWSAGVILYILLCGVPPFWAETEAGIFRQILRGKLDFESEPWPSISDSAKDLVRNMLCRDPSKRLTAHEVLCHPWIVDDAVAPDKPIDSAVLSRLKHFSAMNKLKKMALRVIAESLSEEEIGGLKELFKMIDTDNSGTITFDELKEGLKRVGSELTEHEIQALM…
ObracCPK26	O.brachyantha	CPK26	CPK groupII	58182.4	526	6.08	TRUE	TRUE	Cell membrane	/	Lipid anchor	4	MGQCCSKGAGKAVAGDEAEPGPSKAEPPSRGTSSNKGKQQPCSPAANKKAAGPIGDVLGRAMEEVRATYSIGKELGRGQFGVTHLCTHKATGEKLACKTIAKRKLTSKEDVDDVRREVQIMHHLSGQPNIVDLRGAYEDKHNVHLVMELCAGGELFDRIIARGHYTERAAAALLRAIVGIVHTCHSMGVMHRDLKPENFLLLSKGDNAPLKATDFGLSVFFKEGEVFRDIVGSAYYIAPEVLKRKYGPEADIWSIGVMLYIFLAGVPPFWAESENAIFTAILRGQIDLATDPWPNISSGAKDLVRKMLNINPKERLTAFQVLNHPWIKEDGDAPDVPLDNVVLNRLKQFRAMNQFKKAALRIIAGCLSEEEIKGLKEMFKNIDKDNSGTITLEELKNGL…
ObracCPK28	O.brachyantha	CPK28	CPK groupI	57304.3	518	5.55	FALSE	FALSE	Cytoplasm	Nuclear export signal	Soluble	4	MQPDPQPHGPGREKGGAANAHHPRLPPPVTAPSVGRPASVLPHKTANVRDHYRIGKKLGQGQFGTTYLCVGKADGGEYACKSIPKRKLLCREDYEDVWREIQIMHHLSEHPNVVRIRGAYEDALFVHIVMELCAGGELFDRIVAKGHYSERAAAQLIRTIVGVVEGCHSLGVMHRDLKPENFLFASTAEDAPLKATDFGLSVFYKPGDKFSDVVGSPYYVAPEVLQKCYGPEADVWSAGVILYILLCGVPPFWAETESGIFRQILRGKLDCESEPWPSISDSAKDLVRKMLIRDPTKRLTAHEVLCHPWIVDDAVAPDKPIDSAVLSRLKHFSAMNKLKKMALRVIAESLSEEEIGGLKELFKMIDTDNSGTITYDELKNGLKRVGSDLMEPEIQALMD…
ObracCPK29	O.brachyantha	CPK29	CPK groupIII	62974.1	562	7.21	TRUE	TRUE	Cell membrane	/	Peripheral|Lipid anchor	4	MGNCCVSRPSGNRRGCGGSGRRRGAGRLVGAANMRCLSTVSSVSEAARAVAMAEPVRVLQAAGAGRKSAAQAEEMLRRYELGEELGRGEFGVTRRCRDTWSAGGGEEQLACKSISKRRLRSSVDVEDVRREVAIMRSLPPHPNVVRLREAFEDADAVHLVMEVCEGGELFDRIVARGHYTERAAAAVMRTIMDVVQHCHKNGVIHRDLKPENFLYANASENSPLKVIDFGLSVCFKPGARFNEIVGSPYYMAPEVLKRNYGQEIDIWSAGVILYILLCGVPPFWAETDEGIAQAIIRSYIDFQREPWPKVSEHAKDLVRKMLDPNPYTRLTAQQNEEHPWIQNASAAPNIPLGEAVRSRLKQFTVMNKFKKKALLVVAEYLPTEELDAIRELFNMLDTN…
ObracCPK27	O.brachyantha	CPK27	CPK groupI	69580.1	626	5.64	TRUE	TRUE	Cytoplasm|Cell membrane	/	Peripheral|Lipid anchor	4	MGNVCVGRSFSKNGLLGSIWRSRSAAASTPSQPTTTSRSIPVVLPSSPSLPEARPPPQQQPTETAPPVPIVISEPATAGQPPPPQPQPPQQEPTSLPTPPPSNTQPPVQQRQQSRAKKPAHIKRISSAGLQVESVLRRKTENLKDKYSLGRKLGQGQFGTTYLCVDKASGREYACKSIAKRKLLTDEDVEDVRREIQIMHHLAGHPSIISIRGAYEDAVAVHVVMELCAGGELFDRIVRKGHYTERQAAELARVIVGVVESCHSLGVMHRDLKPENFLFVGNEEDAPLKTIDFGLSMFFRPGEVFADVVGSPYYVAPEVLRKNYGQEADVWSAGVIIYILLCGVPPFWAETEQGIFEQVLHGTLDFESDPWPSVSEGAKDLLRKVLVRDPKKRLTAHEV…
ObracCPK2	O.brachyantha	CPK2	CPK groupII	57510.6	518	5.71	TRUE	TRUE	Cell membrane	/	Lipid anchor	4	MGNCCPGSRDAEPAFGASSDPSTLRTGASMKAGASPSSAPAQNKPPAPIGPVLGRPMEDVRSIYTVGKELGRGQFGVTSLCTHKATGQKFACKTIAKRKLSTKEDVEDVRREVQIMYHLAGQPNIVELKGAYEDKQSVHLVMELCAGGELFDRIIAKGHYTERAAASLLRTIVEIIHTCHSLGVIHRDLKPENFLLLSKDEDAPLKATDFGLSVFFKQGEVFKDIVGSAYYIAPEVLKRSYGPEADIWSIGVILYILLCGVPPFWAESEHGIFNSILRGQVDFTSDPWPRISASAKDLVRKMLISDPKKRISAYEVLNHPWIKEDGEAPDTPLDNAVMSRLKQFRAMNQFKKAALRVIAGCLSEEEIRGLKEMFKSMDSDNSGTITVDELRRGLSKQGT…
ObracCPK3	O.brachyantha	CPK3	CPK groupIII	60706.2	547	6.13	TRUE	TRUE	Cell membrane	/	Peripheral|Lipid anchor	4	MGNCCRSPAAAAREDVKSSHFPASAGKKKPHQGLNGGAGGGGAGGGGGGAGQKRLPVLGEEGCELIGGIDDKYALDRELGRGEFGVTYLCMDRDTKELLACKSISKRKLRTAVDVEDVRREVAIMRHLPKSASIVSLREACEDEGAVHLVMELCEGGELFDRIVARGHYTERAAANVTRTIVEVVQLCHRHGVIHRDLKPENFLFANKKENSPLKAIDFGLSIFFKPGEKFSEIVGSPYYMAPEVLKRNYGPEIDIWSAGVILYILLCGVPPFWAETEQGVAQAILRGNIDFKREPWPNVSENAKDLVRRMLEPDPKLRLTAKQVLEHPWLQNAKKAPNVPLGDIVKSRLKQFSRMNRFKRRALRVIADHLSAEEVEDIKEMFKAMDTDNDGIVSYEEL…
ObracCPK4	O.brachyantha	CPK4	CPK groupIV	56996.2	509	8.36	TRUE	TRUE	Cell membrane	/	Peripheral|Lipid anchor	4	MGACFSSPATAGAAGSGSPRRGKLPDGGGKDAPARVEFGYERDFEGRYQVGRLLGHGQFGYTFAATDRTSGDRVAVKRIDKAKMVRPVAVEDVKREVKILKELKGHENIVHFYNAFEDDSYVYIVMELCEGGELLDRILAKKNSRYSEKDAAVVVRQMLKVAAECHLHGLVHRDMKPENFLFKSTKEDSPLKATDFGLSDFIKPGKKFHDIVGSAYYVAPEVLKRRSGPESDVWSIGVITYILLCGRRPFWNKTEDGIFREVLRNKPDFRKKPWPGISSGAKDFVKKLLVKNPRARLTAAQALSHPWVREGGEASEIPVDISVLSNMRQFVKYSRFKQFALRALASTLKEEELADLKDQFDAIDVDKSGSISIEEMRHALAKDLPWRLKGPRVLEIIQA…
ObracPPCK1	O.brachyantha	PPCK1	PPCKs	31055.2	292	5.32	TRUE	FALSE	Cytoplasm|Nucleus	Nuclear localization signal	Soluble	0	MSGELKRDYEIGEEIGRGRFGVVHRCTSRATGEVFAVKSVDRSQLADDLDRELAELEPKLAQLAGAGNPGVVQVHAVYEDEAWTHMVMDLCAGPDLLDWIRLRRGAPVPEPVAAAVLAQLAEALAHCHRRGVAHRDVKPDNVLLDVVVGDDDGAAAPRARLADFGSAAWVGESGGSAEGLVGTPHYVAPEVVAGGEYGEKADVWSAGVVLYVMLSGGALPFGGESAAEVLSSVLRGSVRFPPRLFAGVSPAAKDLMRRMMCRDTWRRFSAEQVLGHPWIVSGGGARAMEQPT
ObracCPK5	O.brachyantha	CPK5	CPK groupI	60191.6	544	5.76	TRUE	TRUE	Cell membrane	/	Peripheral|Lipid anchor	4	MGNTCGITLRSKYFASFRGASHRHEAEYAPVATNAAAADHDSPRGKKAPGGAAGPPRAASMKRGVPAPAELTANVLGHPTPSLSEHYALGRKLGQGQFGTTYLCTDLATGVDYACKSIAKRKLITKEDVEDVRREIQIMHHLAGHRNVVAIKGAYEDQQYVHIVMELCAGGELFDRIIQRGQFSERKAAELTRIIVGVIEACHSLGVIHRDLKPENFLLANKDDDLSLKAIDFGLSVFFKPGQIFTDVVGSPYYVAPEVLRKSYGPEADVWTAGVILYILLSGVPPFWAETQQGIFDAVLKGVIDFESDPWPVISDSAKDLIRRMLNPRPKERLTAHEVLCHPWICDHGVAPDRPLDPAVLSRIKQFSAMNKLKKMALRVIAESLSEEEIAGLKEMFKA…
ObracPPCK2	O.brachyantha	PPCK2	PPCKs	30836.1	288	5.6	FALSE	FALSE	Cytoplasm|Nucleus	Nuclear localization signal|Nuclear export signal	Soluble	0	MSSGGELALRQEYVVGEEIGRGRFGTVRRCYAVDTGEALAVKSTPKAPLREEAGDALDLALAEQEPKVHLVASAPGPGASPHVVALRAAFEDDSAVHLVVDLCEGGDLFSLVSARGRLSEPEAADLMAQLASALASCHRRGVAHRDVKPDNLLFDGSGVLKLGDFGSAEWFGDGRPMTGLVGTPYYVAPEVVAGREYNEKVDVWSAGVVLYMMLSGTVPFYGATAAEIFESVLRSNLRFPPRSFASVSPEAKDLMRRMLCKDVSRRFSADQVLRHPWIVSRGGTVAMG
ObracCPK6	O.brachyantha	CPK6	CPK groupI	59984.1	548	5.3	TRUE	FALSE	Cytoplasm|Cell membrane	/	Lipid anchor	4	MGNYSSSTSTPTYAAAAAAAPVYDLCFLRYPSSGGSSSSSSSSGGGMPIRSHQQVLASPTAVLGHVTPPLQDLYSMGRKLGQGQFGTTYLCTEVATGAALACKSIAKRKLLSPEDVEDVRREIQIMHHLAGHASVVTIRGAYEDTMYVHIVMELCEGGELFDRIVERGYFSERKAAEITRVIVGVVEACHSLGVMHRDLKPENFLLKDRAREASLKAIDFGLSVFFKPGQVFTDVVGSPYYVAPEVLCKHYGPEADVWTAGVIVYILLSGVPPFWAETQQGIFEAVLRGALDFDSDPWPTISDSAKDLIRRMLRSPPKDRLTAHQVLCHPWVCEDGVAPDRPLAPAVLSRLKQFSAMNRLKKMALRVIARSLSEEELAGLKEMFKAMDTDGSGAITFDE…
OeichPPCK2	O.eichingeri	PPCK2	PPCKs	30794.2	289	5.78	FALSE	FALSE	Cytoplasm|Nucleus	Nuclear localization signal|Nuclear export signal	Soluble	0	MSSGGELALRQEYVIGDEIGRGRFGTVRRCYAVATGEAFAVKSTPKAPLREVEAADALDLALAEQEPKVHLVASAPGPGASPHVVALHAAFEDDAAVHLVVDLCEGGDLLSLVSARGRLPEHEAADLMAQLASALASCHRRGVAHRDVKPDNLLFDGGGVLKLGDFGSAEWFGDGRAMTGLVGTPYYVASEVVAGREYDEKVDVWSAGVVLYMMLSGTVPFYGATAAEIFQCVLRGNLRFPPRAFASVSPEAKDLMRRMLCKDVSRRFSADQVLRHPWIVSRGGAAVMG
OeichCPK6	O.eichingeri	CPK6	CPK groupI	60304.3	546	5.38	TRUE	TRUE	Cytoplasm|Cell membrane	/	Lipid anchor	4	MGNFSCGASSTSTPTTYAAASPSLLDYCYHQRYPSSSCSSSTSTSSIMPIRSHQQLLSSPTAVLGHLTPPLRELYSVGRKLGQGQFGTTYLCTHLSTGADFACKSIAKRKLLTPEDVDDVRREIQIMHHLAGHASVVTIQGAYEDTLYVHIVMELCEGGELFDRIVDRGYFSERKAAEITRVIVGVVEACHSLGVMHRDLKPENFLLKDRNREASLKAIDFGLSVFFKPGQVFTDVVGSPYYVAPEVLCKHYGPEADVWTAGVIVYILLSGVPPFWAETQQGIFDAVLRGALDFDSDPWPTISDSAKDLIRRMLRSPPKDRLTAHQVLCHPWVCEDGVAPDRPLAPAVLSRLKQFSAMNRLKKMALRVIARSLSEEELAGLKEMFKAMDTDASGAITFD…
OeichCPK7	O.eichingeri	CPK7	CPK groupI	61911.3	547	5.5	TRUE	TRUE	Cytoplasm|Cell membrane	Nuclear export signal	Peripheral|Lipid anchor	3	MGNQCQNGTLGSDYHNRFPREHAVSRYADGYVQEDSYLDLKKFDDTWPEVNNFKPTAASILRRGLDPTSINVLGRKTADLREHYILGRKLGQGQFGTTYLCTEINTGCEYACKTIPKRKLITKQDVEDVRREIQIMHHLSGHKNVVAIKDVYEDGQAVHIVMELCAGGELFDRIQEKGHYSERKAAELIRIIVSIVAMCHSLGVMHRDLKPENFLLLDKDDDLSIKAIDFGLSVFFKPGQVFTELVGSPYYVAPEVLHKRYGPESDVWSAGVILYVLLSGVPPFWAETQQGIFDAVLKGHIDFQSDPWPKISDSAKDLIRKMLSHCPSERLKAHEVLRHPWICENGVATDQALDPSVISRLKQFSAMNKLKKLALRVIAERLSEEEIAGLREMFKAVDT…
OeichCRK1	O.eichingeri	CRK1	CRKs	65708.4	593	8.57	TRUE	TRUE	Cytoplasm|Cell membrane	Nuclear localization signal	Peripheral|Lipid anchor	0	MGLCHGKSAAVLEPTVVEEEETRVAEAAAAPAKPASPAPSAAAAKPGTPKQHKFPFYLPSPLPPSSYKGSPANSSVASTPARGGFKRPFPPPSPAKHIRALLARRHGSVKPNEASIPESGEPGVALDKSFGFSKHFAAKYELGQEVGRGHFGYTCAATCKKGELKGEDVAVKVIPKAKMTTAIAIEDVRREVRILSSLAGHSNLVQFYDAYEDEENVYIVMELCKGGELLDRILARGGKYSEEDAKVVIRQILSVASFCHLQGVVHRDLKPENFLFSSKDENSAMKVIDFGLSDFVKPDERLNDIVGSAYYVAPEVLHRSYGTEADMWSIGVIVYILLCGSRPFWARTESGIFRAVLKADPSFEEAPWPTLSAEAKDFVRRLLNKDYRKRMTAAQALCH…
OeichCPK9	O.eichingeri	CPK9	CPK groupIII	63683.7	568	8.71	TRUE	TRUE	Cell membrane	/	Lipid anchor	4	MGNTCCVAPATTEEAEPRRVDAPPRDHHAAKKPPAATTATRQRHGQEPKPKPRARARDKTKPNPYDWAPPRVLPARGGGAAAVRVLEGVVPHHPRLRVTDKYQLGRELGRGEFGVTHLATDRATRERLACKSIPKRRLRTAVDVADVRREVAIMASLPDHPALVRLRAAYEDAEAVHLVMELCDGGELFDRIVARGRYTERAAAAAARTVAEVVRACHAHGVMHRDLKPENFLYAGKSEDAQLKAIDFGLSVFFRPGERFREIVGSPYYMAPEVLRRDYGPEVDIWSAGVILYILLCGVPPFWAETEQGVARAILRGAVDFDREPWPRISRAAKSLVRQMLDVDPRRRPTAQQVLDHPWLHHAARAPNVPLGDVVRARLKQFSLMNRFKKKAMRVIAEH…
OeichCPK10	O.eichingeri	CPK10	CPK groupI	65581.9	596	5.66	TRUE	TRUE	Cytoplasm|Cell membrane	/	Peripheral|Lipid anchor	4	MGNTCVGPSISKNGFFQSVSTVLWKARQDGDALPAANGSDGGGRLPPPPSDAPLAVQNKAPEPVKIVSTTDSASAKPAVKQDTSKSSAGSDSGEAAKPRPRVPPVKRVSSAGLLVGSVLKRKTENLKDKYSLGRKLGQGQFGTTYLCVERTTGKEFACKSILKRKLVTDDDVEDVRREIQIMYHLAGHPNVISIRGAYEDAVAVHLVMELCAGGELFDRIVQKGHYTERKAAELARVIVGVVEVCHSMGVMHRDLKPENFLFADQTEEAALKTIDFGLSIFFRPGQIFTDVVGSPYYVAPEVLKKKYGPEADVWSAGVIIYILLCGVPPFWAENEQGIFEEVLHGRLDFQSEPWPSISEGAKDLVRRMLVRDPKKRLTAHEVLRHPWVQVGGLAPDKPL…
OeichCPK11	O.eichingeri	CPK11	CPK groupI	61300.7	559	5.27	TRUE	TRUE	Cell membrane	/	Peripheral|Lipid anchor	4	MGNNCVGPSAAGHNGFFANVALWRPRPADAAPPALPPPSSAPSDQAPEPVTIPPSEHSSHHSSRSADPSTPTAAEQQANKAAPKVKRVQSAGLLADSVLKRDVNTARLKDLYTIGKKLGQGQFGTTYLCVEKATGHEFACKSIAKRKLLTQEDVEDVRREIQIMHHLAGHANVVSIVGAYEDAVAVQLVMELCAGGELFDRIIQRGHYSEKAAAQLARVIVGVIEACHSLGVMHRDLKPENFLFIHQKEDSPLKAIDFGLSIFFKPGETFTDVVGSPYYVAPEVLMKHYGREVDVWSAGVIIYILLSGVPPFWDESEQGIFEQVLKGGLDFSSEPWPKISESAKDLVRKMLIRDPKKRLTAHEALCHPWVCVDGVAPDKPLDSAVLSRLKQFSAMNKLK…
OeichCPK8	O.eichingeri	CPK8	CPK groupIII	60477.9	537	6.08	TRUE	TRUE	Cell membrane	/	Lipid anchor	4	MGNCCGTPATAEEGGKRRRKQKKANPFTVAYNRGPSAAGAAPAGRPGLVVLRDPTGRDLGARYELGGELGRGEFGITYLCTEAATGDRYACKSISKRKLRTPVDVEDVRREVEIMRHMPPHPNIVSLRAAYEDEDNVHLVMELCEGGELFDRIVARGHYTERAAAAVTRTIVEVVQMCHRHGVMHRDLKPENFLYANKKDSSPLKAIDFGLSVFFRPGERFTEIVGSPYYMAPEVLKRHYGPEVDVWSAGVILYILLCGVPPFWAETEQGVAQAIIRSVVDFKREPWPRVSEPAKDLVRRMLDPNPMTRLTAEQVLEHPWLHDSKKMPDIPLGDTVRARLQQFAAMNKLKKKALKVIAEHLSAEEAADIKDMFDKMDVSKNGQLTFEDFKAGLRKLGNL…
OeichPPCK3	O.eichingeri	PPCK3	PPCKs	30672.8	285	5.3	FALSE	FALSE	Cytoplasm|Nucleus	Nuclear localization signal	Soluble	0	MSEELKRDFEIGEEIGRGRFGVVHRCASRSTGEAYAVKSVDRSRLSDDLDRSLAALEPKLAQLAAAGNPGVVQVHAVYEDDDWTHMVMDLCTGPDLLDWVRLRCGQPVPEPDAAAVVAQIAEDLALCHRRGVAHRDVKPDNVLLDATGDGPPRVRLADFGSAAWVGDGISAEGLVGTPHYVAPEVVAGGEYGEKADVWSAGVVMYVLLTGGALPFGGETASDVFAAVLRGNLRFPPRLFSGVSPAAKDLMRRMMCRDVYRRFSAEQVLRHPWIVSGGGARDVQPT
OeichCPK12	O.eichingeri	CPK12	CPK groupII	65535.5	583	6.28	TRUE	TRUE	Cytoplasm|Cell membrane	/	Peripheral|Lipid anchor	4	MGDCFTKTYETLITSATKRRPASTAERSKARGQTATWRRPSLPRHKTPPHRLTGPLPDSSSAAGALSRRASGGGEMGPVLQRPMVNVRSLYQLERMLGSGKFGTTYLCTEHATGLRYACKSVSKRKLVRRTDVDDVRREISILQHLSGQPNIVEFRGAYEDNDHVHLVMEYCFGGELFDRITAKGSYSVRQAATHLSGQPNIVEFRGAYEDNDHVHLVMEFCSGGELFDRITTKGNYSERQAAAVCRDILTVVHVCHFMGVIHRDLKPENFLLASADDDAPLKAIDFGLSVFIEEGRVYKDIVGSAYYVAPEVLQRNYGKEADIWSAGVILYILLCGTPPFWAETEKGIFDAILVNKVDFSTSPWPSISESAKDLIRQMLHRDPQKRITASQALEHRWL…
OeichCPK13	O.eichingeri	CPK13	CPK groupI	60732	549	5.44	TRUE	TRUE	Cell membrane	/	Peripheral|Lipid anchor	4	MGNACGGSLRSKYLSFKQTASQRHDTDDNAAAADSPKKPSRPPAAAKTDDHPVSASAPAAAMRRGQAPTDLGSVLGHPTPNLRDLYAMGRKLGQGQFGTTYLCTELSTGVDYACKSISKRKLITKEDIEDVRREIQIMHHLSGHKNVVAIKGAYEDQLYVHIVMELCAGGELFDRIIQRGHYSERKAAELTRIIVGVVEACHSLGVMHRDLKPENFLLANKDDDLSLKAIDFGLSVFFKPGQVFTDVVGSPYYVAPEVLLKHYGPEADVWTAGVILYILLSGVPPFWAETQQGIFDAVLKGVIDFDSDPWPVISDSAKDLITRMLNPRPKERLTAHEVLCHPWIRDHGVAPDRPLDPAVLSRIKQFSAMNKLKKMALRVIAESLSEEEIAGLKEMFQTM…
OeichCPK16	O.eichingeri	CPK16	CPK groupIII	60764.3	546	6.32	TRUE	TRUE	Cell membrane	/	Lipid anchor	4	MGNCCRSPAAAAREDVKTSHFPASSGGGGGGGKKKPHQARNGGGGGGGGEKKRLSVLGEEGCEVSGGIDEKYALDRELGRGEFGVTYLCMDRGTRELLACKSISKRKLRTPVDVEDVRREVAIMRHLPRSASIVSLREACEDDGAVHLVMELCEGGELFDRIVARGHYTERAAAAVARTIVEVVQLCHRHGVIHRDLKPENFLFANKKENSPLKAIDFGLSIFFKPGEKFSEIVGSPYYMAPEVLKRNYGPEIDIWSAGVILYILLCGVPPFWAETEQGVAQAILRGNIDFKREPWPNVSDNAKDLVRQMLQPDPKLRLTAKQVLEHTWLQNAKKAPNVPLGDIVKSRLKQFSRMNRFKRRALRVIADHLSAEEVEDIKDMFKVMDTDNDGIVSYEELK…
OeichCCaMKa2	O.eichingeri	CCaMK	CCaMK	57377.7	516	5.91	FALSE	FALSE	Cytoplasm|Lysosome/Vacuole	Nuclear export signal	Peripheral|Soluble	3	MSKTENRKLSDDYEVVNVLGRGGFSIVRRGVSKSAEKTQVAIKTLRRLGPAMAGMKQGPKPVPGSGLPMWKQVSISDALLTNEILVMRRIVESVAPHPNVISLHDVYEDVHGVHLVLELCSGGELFDRIVGRDRYSEFDAACIVRQIASGLEALHKASIVHRDLKPENCLFSDKDEKSTLKIMDFGLSSVEDLSDPIVALFGSIDYVSPEALSRQEVSAASDMWSVGVILYILLSGCPPFHAATNREKQQRILQGEFSFQDHTWKTISSSAKDLISRLLSVQPYKRPTASDLLRHPWVIGDCAKQDLMDAEVVSKLQKFNARRKLRAAAIASVLSCKVALRTKRLRNLLGTHDLTSEELDNLRLHFGRICADGENATLSEFEQVLRAMKMDSLIPLAPR…
OeichCPK14	O.eichingeri	CPK14	CPK groupII	57589.5	520	5.73	TRUE	TRUE	Cell membrane	/	Lipid anchor	4	MGNCCPGSSSESEPPQSTSGSSRPAGSATAPPPATLSPSAAPAPAKPPAPIGPVLGRPMEDVKSIYTVGKELGRGQFGVTSLCTHKATGQRFASKTISKRKLSTKEDVEDVRREVQIMYHLAGQPGVVELKGAYEDKHAVHLVMELCAGGELFDRIIAKGHYTEHAASSLLRTIVEIIHTCHSMGVIHRDLKPENFLLLSKDEHAPLKATDFGLSVFFKEGEVFRDIVGSAYYIAPEVLKRSYGPEADIWSIGVMLYILLCGVPPFWAESEHGIFNSILRGQVDFTSEPWPRISHGAKDLVRRMLHSDPKQRISAYDVLNHPWIKEDGEAPDTPLDNAVLGRLKQFRAMNQFKKAALRVIAGCLSEEEIRGLKEMFKSMDSDNSGTITVDELRKGLAKK…
OeichCPK15	O.eichingeri	CPK15	CPK groupII	60754.9	536	6.24	TRUE	FALSE	Cytoplasm|Cell membrane	/	Lipid anchor	4	MGARASRHRQSPDQSQSQSQSPHHKHHQTTRAPKPKPKHQPPPPTPQQQQPRSQPHPPPPQQPAAEDGVGRVLGRPMEDVRATYTFGRELGRGQFGVTYLATHKPTGRRYACKSIAARKLARADDLDDVRREVHIMHHLTGHRNIVELRGAYEDRHSVNLVMELCEGGELFDRIIARGHYSERAAAALCREIVSVVHSCHSMGVMHRDLKPENFLFLNKREDSPLKATDFGLSVFFKPGEQFRDLVGSAYYVAPEVLKRRYGAEADIWSAGVILYILLSGVPPFWAENEDGIFDAVLQGHIDFSSEPWPSISSGAKDLVKRMLRQDPKERLTAAEILNHPWIREDGEAPDKPLDITVISRMKQFRAMNKLKKVALKVVAENLSEEEIVGLKEMFKSLDT…
OeichPEPRK2	O.eichingeri	PEPRK2	PEPRKs	114161	1046	5.01	FALSE	FALSE	Cytoplasm	/	Soluble	0	MAAAGGGGGGGDAKYNSYKAPGLRGAILEAAHVSCLEDRYALGPQLGWGQFGVIRSCSDMVTGEALACKSIAKDRLVSPDDVRGVKLEIEVMARLSGHPNVVDLKAVYEDEESVHLVMELCAGGELFHRLEERGCFSEHEAAVLFRYLMEVVAHCHSKGIVHRDLKPENILLVSKSPSSPIKLADFGLATYIQPGRSLSGMVGSPFYIAPEVLAGGYNEAADVWSAGVILYILLSGIPPFWGKTKSKIFECIRSTELRFPSDPWEKVSDSAKELITEMLQRDPRQRLTAKQVLEHSWIQHHADQSQDSCGHCHEINLRGEDPGSCSFSTPLASCSRDVSFNTGGPVSCQSMSEEVCSPTFACRSSFSAFVAENAPSCALSGFSFGGVCEPCDAVFPSPV…
OeichCRK2	O.eichingeri	CRK2	CRKs	69066	623	9.12	TRUE	TRUE	Cytoplasm|Cell membrane	Nuclear localization signal	Peripheral|Lipid anchor	0	MGQCYGKGASARTADDDECGVVTAHQSPPPANGLPSTPPRQAQAQAAVVGTPRRRGGKSGSTTPVHQTPGVAWPSPYPSGGASPLPAGVSPSPARSTPRRFFKRPFPPPSPAKHIKATLAKRLGGGKPKEGTIPEEGGVGAGGGGGGAADGAETERPLDKTFGFSKNFGAKYELGKEVGRGHFGHTCSAVVKKGEYKGQTVAVKIIAKAKMTTAISIEDVRREVKILRALSGHNNLVKFYDACEDGLNVYIVMELCEGGELLDRILARGGRYTEEDAKAIVVQILSVVAFCHLQGVVHRDLKPENFLFTTRDENAPMKLIDFGLSDFIRPDERLNDIVGSAYYVAPEVLHRSYSMEADIWSIGVITYILLCGSRPFWARTESGIFRSVLRADPNFDDSP…
OeichCPK17	O.eichingeri	CPK17	CPK groupI	62288.7	565	5.39	TRUE	TRUE	Cell membrane	/	Peripheral|Lipid anchor	4	MGNTCVGPSSAADRHGFFNSVSLAVLWRPGGRTEPSPPDCPPQESSHSSVTSSTAPERVTIADSDLSSSTPNKGKPKVKRVQSAGLLADSVLKRDSERLKDLYTLGKKLGQGQFGTTYQCVEKATGKVFACKSIAKRKLVSEEDVEDVRREIQIMHHLAGHPNVVSIVGAYEDAVAVHLVMELCAGGELFDRIVQRGHYSEKAAAQLARVIIGVVEACHSLGVMHRDLKPENFLFVNHKEDSPLKTIDFGLSIFFKPGETYSDVVGSPYYVAPEVLMKHYGREVDVWSAGVIIYILLSGVPPFWDESEQGIFEQVLKGDLDFSSDPWPAISDSAKDLVRKMLNRDPKKRLTAHEALCHPWVCVDGVAPDKPLDSAVLTRLKQFSAMNKLKKMALRVIAE…
OeichCPK18	O.eichingeri	CPK18	CPK groupIV	57738.7	512	8.31	TRUE	TRUE	Cell membrane	/	Lipid anchor	4	MGLCSSSSARRDAGTPGGGNGAGNKDNGGRKGIVACGKRTDFGYDKDFEARYALGKLLGHGQFGYTFAAVDRRSSERVAVKRIDKNKMVLPVAVEDVKREVKILKALQGHENVVHFYNAFEDDNYVYIVMELCEGGELLDRILAKKDSRYSEKDAAVVVRQMLKVAAECHLHGLVHRDMKPENFLFKSTKEDSPLKATDFGLSDFIRPGKHFRDIVGSAYYVAPEVLKRKSGPESDVWSIGVITYILLCGRRPFWDKTEDGIFKEVLKNKPDFRRKPWPNITRCAKDFVQKLLVKDPRARLTAAQALSHEWVREGGQASDIPLDISVLHNMRQFVKYSRFKQFALRALASTLNAEELSDLRDQFNAIDVDKNGTISLEELKQALAKDVPWRLKGPRVLE…
OeichCPK19	O.eichingeri	CPK19	CPK groupII	59689.1	533	6.07	TRUE	TRUE	Cell membrane	/	Lipid anchor	4	MGQCCSRATSPDSGRGGANGYGYSHQTKPAQTTPNYNHPQPPPPAEVRYTPPAMNPPVVPPVVAPPKPTPDTILRKPYEDVRSVYSLGKELGRGQFGVTYLCTEIASGKQYACKSISKRKLVSKADKEDIRREIQIMQHLSGQQNIVEFRGAYEDKSNVHVVMELCAGGELFDRIIAKGHYSERAAATICRAVVNVVNICHFMGVMHRDLKPENFLLATKEENAMLKATDFGLSVFIEEGKMYRDIVGSAYYVAPEVLRRNYGKEIDVWSAGVILYILLSGVPPFWAETEKGIFDAILHGEIDFESQPWPSISESAKDLVRKMLTQDPKKRITSAQVLQHPWLREGEASDKPIDSAVLSRMKQFRAMNKLKKMALKVIASNLNEEEIKGLKQMFTNMDT…
OeichCPK20	O.eichingeri	CPK20	CPK groupIII	61856.5	547	6.98	TRUE	TRUE	Cell membrane	/	Peripheral|Lipid anchor	4	MGNCCVTPEGSGRGRKKQQGKEPKQKQQKQQQQGKGKKPNPFSIEYNRSSAPSGPRLVVLREPTGRDIAARYELGGELGRGEFGVTYLCTERETGDAYACKSISKKKLRTAVDVEDVRREVDIMRHLPKHPNIVTLRDTYEDDNAVHLVMELCEGGELFDRIVARGHYTERAAALVTRTIVEVVQMCHKHGVMHRDLKPENFLFANKKETAALKAIDFGLSVFFTPGERFTEIVGSPYYMAPEVLKRNYGPEVDVWSAGVILYILLCGVPPFWAETEQGVAQAIIRSVIDFKRDPWPRVSDNAKDLVKGMLNPDPRRRLNAQQVLDHPWLQNIKKAPNVNLGETVKARLQQFSVMNKFKKHALRVIAEHLSVEEVAGIKDMFEKMDLNKDNMINFDELK…
OeichCRK3	O.eichingeri	CRK3	CRKs	67137.9	606	9.11	TRUE	TRUE	Cytoplasm|Cell membrane	/	Peripheral|Lipid anchor	0	MGGCHAKPLTHDEADGVGSPLREPPALAPATPPRGSGAATPAWKTKPWASPFFGFSTPSPSPAHHLFSSSKSASSPRRSPAPTGSAPTTPARRLLRLPFPPPSPAKHIRQALARRHGPPRPSIPEEGGDGEGEGGRGLDKGFGFNKGFAAKYDMGDEVGRGHFGYTCSARIKKGARKGDAVAVKVIPKAKMTTSIAIEDVRREVKILKALAGHKNLVQFYDAYEDNDNVYIVMELCEGGELLDRILSRGGKYSEDDAKAVLVQILNVVSFCHIQGVVHRDLKPENFLFTSKDENSQLKAIDFGLSDFVKPDERLNDIVGSAYYVAPEVLHRCYSTEADVWSIGVIAYILLCGSRPFWARTESGIFRSVLKADPSYNEAPWPSLTPEAMDFVKRLLCKDP…
OeichCRK4	O.eichingeri	CRK4	CRKs	65152.7	591	8.88	TRUE	TRUE	Cytoplasm|Cell membrane	/	Peripheral|Lipid anchor	1	MGLCHGKPSQIPEPEADEAAAGRVAAGDAAGAASPGPAAAAAKPGTPKQPKFPFYMPSPLPPSSYKSSPANSSVASTPARGGFKRPFPPPSPAKHIRALLARRHGSVKPNEASIPEGGEPEVGLDKGFGFSKHFFAKYELGDEVGRGHFGYTCSAKAKKGEHKGHDVAVKVIPKAKMTTAIAIEDVRREVRILSSLTGHSNLVQFYDAFEDEDNVYIVMELCKGGELLDRILARGGKYSEEDAKVVMVQILSVVSFCHLQGVVHRDLKPENFLFTSKDENSALKVIDFGLSDFVKPDERLNDIVGSAYYVAPEVLHRSYGTEADMWSIGVIAYILLCGSRPFWARTESGIFRAVLKAEPSFDEAPWPTLTAEAKDFVKRLLNKDYRKRMTAAQALSHPW…
OeichCPK1	O.eichingeri	CPK1	CPK groupII	58740.7	519	5.98	TRUE	FALSE	Cytoplasm|Cell membrane	Nuclear localization signal	Peripheral|Lipid anchor	4	MGNRTSRHHRPAPEQPPPQPKPKPQPQQQQGQWPRPQQPTPSPAAAAPDAAMGRVLGRPMEDIRATYTFGRELGRGQFGVTYLVTHKATGQRFACKSIATRKLVHRDDIEDVRREVQIMHHLTGHRNIVELRGAYEDRHSVNLIMELCEGGELFDRIIARGHYSERAAAALCREIVAVVHSCHSMGVFHRDLKPENFLFLSKSEDSPLKATDFGLSVFFKPGEHFKDLVGSAYYVAPEVLKRNYGAEADIWSAGVILYILLSGVPPFWAESEDGIFDAVLRGHIDFSSDPWPSISSGAKDLVKKMLRQDPKERLTAAEILNHPWIREDGEAPDKPLDITVISRMKQFRAMNKLKKVALKVVAENLSDEEITGLKEMFRSLDTDNSGTITLEELRSGLPK…
OeichCPK21	O.eichingeri	CPK21	CPK groupIII	59775.8	544	6.46	TRUE	TRUE	Cell membrane	/	Peripheral|Lipid anchor	3	MGGCYSAYASSRKLRGRISKISLVLPDPAPDATGAEASPRKDGDGVVVVDDVRGGGEDGGAAIATTTAEEFARRYVLGKELGRGEFGVTRRCRDAATGETLACKTIRRHRRLAPPPRVTAAGAAAAANAAAKAAAAHSEDVKREVAIMRRMSSASRGGGAATVVRLREACEDADGSVHLVMELCEGGELFDRIVARGHYSERAAANIFRTIVDVVQLCHSNGVIHRDLKPENFLFANKSEDSPLKVIDFGLSVFFKPGDRFTEVVGSAYYMAPEVLRRSYGPEVDVWSAGVILYILLCGVPPFWGDNDEKIAQAILRGGIDFNREPWPRVSGNAKDLVRRMLDPNPSTRLTAKQVLEHPWLKNADTAPNVSLGDAVRARLQQFSAMNKFKKKALGVVAR…
OeichPEPRK1	O.eichingeri	PEPRK1	PEPRKs	48887.3	449	9.06	FALSE	FALSE	Nucleus	Nuclear localization signal	Soluble	0	MESSLPRKRKGARSACSLVGSFREPTTVARKRACREPKPRPEKKKNPSDDASGRGGGVVQTAPPASGRAAPESPSRGLKRKLGCIESATRMGRKKRLESEYELGAEIGQGKFGSVRICRAKVGGEEFACKALPKNGEETVHREVEIMQHLSGHPGIVTLKAVFEDADKFYLVMELCGGGRLLDEMAREGKFSEQRAAIVIKDLMCVVKYCHEMGVVHRDIKPENILLTKAGKIKLADFGLAARVADGQKLSGIAGSPAYVAPEVLSGCYSEKVDIWGAGVLLHVLLRGSLPFHGGSLDAVFEAIKTVELDFHSGPWESISSLARDLISRMLNRDVPSRITADEVLRHPWVVFYTDCPLKAVTANLSITNKIVAPRITWDKIRLHCESISSDSSSQRSAD…
OeichCPK26a1	O.eichingeri	CPK26	CPK groupII	35149	310	5.29	FALSE	TRUE	Cytoplasm	/	Peripheral|Soluble	4	MRRVVCLYIFLAGVPPFWAESENAIFTAILRGQIDLASEPWPKISSGAKDLVRKMLNINPKERLTAFQVLNHPWIKEDGDAPDVPLDNVVLNRLKQFRAMNQFKKAALRIIAGCLSEEEIKGLKEMFKNIDKDNSGTITLEELKNGLAKQGTKFSDNEIEQLMEAVSPHAETTNLSSLRDEMLKLTGLLEIPSDFQADADGNGMIDYEEFVTATVHMNKMDREEHLYTAFQYFDKDNSGYITKEELEQALKEQGLHDAKEIKDVITDADSNNDGRIDYSEFVAMMRKGSGCAEASNPKKKRRDLVLKRNR
OeichCRK5	O.eichingeri	CRK5	CRKs	67916.4	618	8.82	TRUE	TRUE	Cell membrane	/	Peripheral|Lipid anchor	0	MGQCYARNVPVDGDGGGGGGGGGVVTTTISVSAAGEEVVAGGGGGGRRSGRPSPAGTPRRRAGATPARSSVAGSPWAGSPLPEGIAPSPAPSATTPRRFFRRPFPPPSPAKHIKASLARRLGQRSPASAQAQAAKPPTEVPIPEHGGGAAAAAAGEVERELDKSFGYDRHFAAKYELGKEVGRGHFGHTCLARARKGDMRGQLLAVKVISKAKMTTAISIEDVRREVKILKALSGHSNLVKFYDACEDALNVYIIMELCEGGELLDRILSRGGRYTEEDAKVIVEQILNVVSFCHLQGVVHRDLKPENFLFSTRDDHSPMKIIDFGLSDFIRPDERLNDIVGSAYYVAPEVLHRSYSTEADMWSIGVITYILLCGSRPFWARTESGIFRSVLRADPNFD…
OeichCPK23	O.eichingeri	CPK23	CPK groupI	60664.9	535	5.47	TRUE	TRUE	Cytoplasm	Nuclear export signal	Lipid anchor|Soluble	3	MGNSCQNGTYGNNYQNSNRFQNDRFASRYVDGNDTEDCYSGSSRASLVGALRHGLNLKSTPVLGYKTPNVRELYTLGRELGQGQFGKTYLCTEISTGCQYACKTILKSNLRYVSDIEDVRREIQIMHHLSGQKNIVTIKDAYEDEQAVHIVMELCAGGELFSKIQKRGHYSERKAAELIKIIVGIIETCHSHGVMHRDLKPENFLLLDADDEFSVKAIDFGLSVFFRPGQVFREVVGSPYYIAPEVLEKRYGPEADIWTAGVILYVLLTGVPPFWADTQSGIYDKVLDGRVDFKSNPWPRISDSAKDLIKKMLCPYPSERLKAHEVLKHPWICDNGVATDQALDPSVLPRLKQFSAMNRLKKLSLQVIAEHLSEEEIVGLREMFKAMDTKNRSVVTFGE…
OeichCPK25	O.eichingeri	CPK25	CPK groupII	58873.1	534	5.99	TRUE	TRUE	Cytoplasm|Cell membrane	/	Lipid anchor	4	MGQCCTGGGKAIAGDEAEPGPSKAEPPSRGASSKNGPGSAKQQPCSPAAKAAAAKKPAGPIGDVLERPMEEVRTTYSIGKELGRGQFGVTHLCTHKATGEKLACKTIAKRKLASKEDVDDVRREVQIMHHLSGQPNIVDLRGAYEDKHNVHLVMELCAGGELFDRIIARGHYTERAAAALLRAIVGIVHTCHSMGVIHRDLKPENFLLLSKGDDAPLKATDFGLSVFFKEGEVFRDIVGSAYYIAPEVLKRKYGPEADIWSIGVMLYIFLAGVPPFWAESENAIFTAILRGQIDLASEPWPKISSGAKDLVRKMLNINPKERLTSFQVLNHPWIKEDGDAPDVPLDNVVLNRLKQFRAMNQFKKAALRIIAGCLSEEEIKGLKEMFKNIDKDNSGTITL…
OeichCPK24	O.eichingeri	CPK24	CPK groupI	99113.2	889	5.54	FALSE	FALSE	Cytoplasm|Nucleus	/	Soluble	4	MQPDPSGSGDANAKAKLPPPVTAPSSAAAAGGRPVSVLPHKTANVRDHYRIGKKLGQGQFGTTYLCVDKASGGEYACKSIPKRKLLCREDYEDVWREIQIMHHLSEHPNVVRIRGAYEDALFVHIVMELCAGGELFDRIVAKGHYSERAAAQLIRTIVGVVEGCHSLGVMHRDLKPENFLFASAAEDAPLKATDFGLSMFYKPGDKFSDVVGSPYYVAPEVLQKCYGPESDVWSAGVILYILLCGVPPFWAETEAGIFRQILRGKLDFESEPWPSISDSAKDLVRNMLCRDPTKRLTAHEVLCHPWIVDDAVAPDKPIDSAVLSRLKHFSAMNKLKKMALRVIAESLSEEEIGGLKELFKMIDTDNSGTITFDELKEGLKRVGSELTEHEIQALMEAAD…
OeichCPK26a2	O.eichingeri	CPK26	CPK groupII	58431.7	529	6.07	TRUE	TRUE	Cytoplasm|Cell membrane	/	Lipid anchor	4	MGQCCTGAGKAVSGDAAEPGPSKAEPPSRGTSSKNGPGSAKQQPCSPAAKKPAGPIGDVLERPMEEVRTTYSIGKELGRGQFGVTHLCTHKATGEKLACKTIAKRKLASKEDVDDVRREVQIMHHLSGQPNIVDLRGAYEDKHNVHLVMELCAGGELFDRIIARGHYTERAAAALLRAIVGIVHTCHSMGVIHRDLKPENFLLLSKGDNAPLKATDFGLSVFFKEGEVFRDIVGSAYYIAPEVLKRKYGPEADIWSIGVMLYIFLAGVPPFWAESENAIFTAILRGQIDLASEPWPKISSGAKDLVRKMLNINPKERLTAFQVLNHPWIKEDGDAPDVPLDNVVLNRLKQFRAMNQFKKAALRIIAGCLSEEEIKGLKEMFKNIDKDNSGTITLEELKN…
OeichCPK28	O.eichingeri	CPK28	CPK groupI	57808.8	524	5.54	FALSE	FALSE	Cytoplasm	Nuclear export signal	Soluble	4	MQPDPQPHGPGREKAAGPRLPPPVTAPSVGRPASVLPHKTANVRDHYRIGKKLGQGQFGTTYLCVGKSDGGEYACKSIPKRKLLCREDYEDVWREIQIMHHLSEHRNVVRIRGAYEDALFVHIVMELCAGGELFDRIVAKGHYSERAAAQLIRTIVGVVEGCHSLGVMHRDLKPENFLFASTAEDAPLKATDFGLSVFYKPGDKFSDVVGSPYYVAPEVLQKIYGPEADVWSAGVILYILLCGVPPFWAETESGIFRQILRGKLDLESEPWPSISDSAKDLVRKMLIRDPTKRFTAHEVLCHPWIVDDAVAPDKPIDSAVLSRLKHFSAMNKLKKMALRVIAESLSEEEIGGLKELFKMIDTDNSGTITYDELKNGLKRVGSDLMEPEIQALMDAADID…
OeichCPK29	O.eichingeri	CPK29	CPK groupIII	63496.7	566	6.67	TRUE	TRUE	Cell membrane	/	Peripheral|Lipid anchor	4	MGNCCVSRPSGYKRRRCGSSSAPHHHQHRGGRRLIGAANMRCLSTVSSVSDAARAVMSAEPASVLGSDGKGGALITAAATEEMLRWYEIGEELGRGEFGVTRRCRDAVTGEQLACKSISKRKLRSSVDVEDVRREVAIMRSLPAHANVVRLREAFEDADAVHLVMEVCEGGELFDRIVARGHYTERAAAAVMRTIMDVVQHCHKNGVMHRDLKPENFLYANASENSPLKVIDFGLSVCFKPGARFNEIVGSPYYMAPEVLKRNYGQEIDIWSAGVILYILLCGVPPFWAETDEGIAQAIIRSHIDFQREPWPKVSDNAKDLVRRMLDPSPYTRLTAQQVLEHPWIQNASEAPNIPLGEAVRSRLKQFTVMNKFKKKALLVVAEYLPTEELDAMRELFNM…
OeichCPK27	O.eichingeri	CPK27	CPK groupI	68079.2	616	5.7	TRUE	TRUE	Cytoplasm|Cell membrane	/	Peripheral|Lipid anchor	4	MGNVCIGPRRSFAKNGLLGILRSRPAAASSPSQPTTTSRSIPVVLPSTPSAADSKPPPPLPQPQQQQPTQTAPPVPVVISEPPPPPETQPAPSQPPPQEQPSPSPPASNTTQPPPQQRQQSRAKKPAHIKRISSAGLQVESVLRRKTENLKDKYSLGRKLGQGQFGTTYLCVDKANGGEYACKSIAKRKLLTDEDVEDVRREIQIMHHLAGHPNIISIRGAYEDAVAVHVVMELCAGGELFDRIVRKGHYTERQAAGLARVIVAVVESCHSLGVMHRDLKPENFLFVGNEEDAPLKTIDFGLSMFFRPGEVFTDVVGSPYYVAPEVLRKNYGQEADVWSAGVIIYILLCGVPPFWAETEQGIFEQVLHGTLDFESDPWPNVSEGAKDLLRKVLVRDPKK…
OeichCPK2	O.eichingeri	CPK2	CPK groupII	56973.7	515	5.56	TRUE	TRUE	Cytoplasm|Cell membrane	/	Lipid anchor	4	MGNCCPGSGDAEPASSDTSTGNGSSSIKAGASPSSAPAQNKPPAPIGPVLGRPMEDVRSIYNIGKELGRGQFGVTSLCTHKATGQKFACKTIAKRKLSTKEDVEDVRREVQIMYHLAGQPNIVELKGAYEDKQSVHLVMELCAGGELFDRIIAKGHYTERAAASLLRTIVEIIHTCHSLGVIHRDLKPENFLLLSKDEDAPLKATDFGLSVFFKQGEVFKDIVGSAYYIAPEVLKRSYGPEADIWSVGVILYILLCGVPPFWAESEHGIFNSILRGQVDFTSDPWPRISASAKDLVRKMLNSDPKKRISAYEVLNHPWIKEDGEAPDTPLDNAVMNRLKQFRAMNQFKKAALRVIAGCLSEEEIRGLKEMFKSMDSDNSGTITVDELRKGLSKQGTKLT…
OeichCPK3	O.eichingeri	CPK3	CPK groupIII	60881.4	547	6.22	TRUE	TRUE	Cell membrane	/	Lipid anchor	4	MGNCCRSPAAAAREDVKSSHFPASAGKKKPHQARNGGVGGGGGGGGGGGAGQKRLPVLGEEGYELIGGIDDKYALDRELGRGEFGVTYLCMDRDTKELLACKSISKRKLRTAVDVEDVRREVAIMRHLPKSASIVSLREACEDEGAVHLVMELCEGGELFDRIVARGHYTERAAANVTRTIVEVVQLCHRHGVIHRDLKPENFLFANKKENSPLKAIDFGLSIFFKPGEKFSEIVGSPYYMAPEVLKRNYGPEIDIWSAGVILYILLCGVPPFWAETEQGVAQAILRGNIDFKREPWPNVSENAKDLVRRMLEPDPKLRLTAKQVLEHPWLQNAKKAPNVPLGDIVKSRLKQFSRMNRFKRRALRVIADHLSAEEVEDIKEMFKAMDTDNDGIVSYEEL…
OeichCPK4	O.eichingeri	CPK4	CPK groupIV	58266.5	520	8.53	TRUE	TRUE	Cell membrane	/	Lipid anchor	4	MGACFSSSPPATAADGGSGKRQRRRDPKGKVPDGGGGGGGEKEQARVEFGYERDFEGRYQVGRLLGHGQFGYTFAATDRTSGDRVAVKRIDKAKMVRPVAVEDVKREVKILKELKGHENIVHFYNAFEDDSYVYIVMELCEGGELLDRILAKKNSRYSEKDAAVVVRQMLKVAAECHLHGLVHRDMKPENFLFKSTKEDSPLKATDFGLSDFIKPGKKFHDIVGSAYYVAPEVLKRRSGPESDVWSIGVITYILLCGRRPFWNKTEDGIFREVLRNKPDFRKKPWPGISSGAKDFVKKLLVKNPRARLTAAQALSHPWVREGGEASEIPVDISVLSNMRQFVKYSRFKQFALRALASTLKEEELADLKDQFDAIDVDKSGSISIEEMRHALAKDLPWRL…
OeichPPCK1	O.eichingeri	PPCK1	PPCKs	31368.5	295	5.15	TRUE	FALSE	Cytoplasm|Nucleus	Nuclear localization signal	Soluble	0	MSGELKRDYEIGEEIGRGRFGVVHRCTSRATGEVFAVKSVDRSQLADDLDRELAELEPKLAQLAAAGNPGVVQVHAVYEDEAWTHMVMDLCSGPDLLDWIRLRRGAPVPEPVAAAVVAQLAEALAHCHRRGVAHRDVKPDNILLDVVGDDDDGIDGGGTPRARLADFGSAAWVGESGGSAEGLVGTPHYVAPEVVAGGEYGEKADVWSAGVVLYVLLSGGALPFGGETAAEVLASVLRGSVRFPPRLFAGVSPAAKDLMRRMMCRDTWRRFSAEQVLGHPWIVSGGGARAMEQPT
OeichCPK5	O.eichingeri	CPK5	CPK groupI	60172.6	546	5.59	TRUE	TRUE	Cell membrane	/	Peripheral|Lipid anchor	4	MGNTCGVTLRSKYFASFRGASQRHEAGYAPVATSAAAAAADEPTGKKAPRAAATADAPHAASMKRGAPAPAELTANVLGHPTPSLSEHYALGRKLGQGQFGTTYLCTDLATGVDYACKSIAKRKLITKEDVEDVRREIQIMHHLAGHRNVVAIKGAYEDPQYVHIVMELCAGGELFDRIIERGQFSERKAAELTRIIVGVIEACHSLGVIHRDLKPENFLLANKDDDLSLKAIDFGLSVFFKPGQVFTDVVGSPYYVAPEVLRKSYGPEADVWTAGVILYILLSGVPPFWAETQQGIFDAVLKGVIDFDSDPWPVISDSAKDLIRRMLNPRPKERLTAHEVLCHPWICDHGVAPDRPLDPAVLSRIKQFSAMNKLKKMALRVIAESLSEEEIAGLKEMF…
OglumCPK2	O.glumaepatula	CPK2	CPK groupII	55507	502	5.63	TRUE	FALSE	Cytoplasm	Nuclear export signal	Peripheral|Lipid anchor|Soluble	4	MGLLEAGSEAGRPPASSDASTGNGSSSFKAGASPSSAPAQNKPPAPIGPVLGRPMEDVRSIYTIGKELGRGQFGVTSLCTHKATGQKFACKTIAKRKLSTKEDVEDVRREVQIMYHLAGQPNVVELKGAYEDKQSVHLVMELCAGGELFDRIIAKGHYTERAAASLLRTIVEIIHTCHSLGVIHRDLKPENFLLLSKDEDAPLKATDFGLSVFKDIVGSAYYIAPEVLKRSYGPEADIWSVGVILYILLCESEHGIFNSILRGQVDFTSDPWPRISASAKDLVRKMLNSDPKKRISAYEVLNHPWIKEDGEAPDTPLDNAVMNRLKQFRAMNQFKKAALRVIAGCLSEEEIRGLKEMFKSMDSDNSGTITVDELRKGLSKQGTKLTEAEVQQLMEAADA…
OglumCPK1	O.glumaepatula	CPK1	CPK groupII	58897.9	519	5.99	TRUE	FALSE	Cytoplasm|Cell membrane	Nuclear localization signal	Lipid anchor	4	MGNRTSRHHRAAPEQPPPQPKPKPQPQQQQQQQWPRPQQPTPPPAAAPDAAMGRVLGRPMEDVRATYTFGRELGRGQFGVTYLVTHKATGKRFACKSIATRKLAHRDDIEDVRREVQIMHHLTGHRNIVELWGAYEDRHSVNLIMELCEGGELFDRIIARGHYSERAAAALCREIVAVVHSCHSMGVFHRDLKPENFLFLSKSEDSPLKATDFGLSVFFKPGEHFKDLVGSAYYVAPEVLKRNYGAEADIWSAGVILYILLSGVPPFWAESEDGIFDAVLRGHIDFSSEPWPSISNGAKDLVKKMLRQDPKERLTSAEILNHPWIREDGEAPDKPLDITVISRMKQFRAMNKLKKVALKVVAENLSDEEITGLKEMFRSLDTDNSGTITLEELRSGLPK…
OglumCPK3	O.glumaepatula	CPK3	CPK groupIII	58705.9	529	6.28	TRUE	TRUE	Cell membrane	/	Lipid anchor	4	MGNCCRSPAAAAREDVKSSHFPASAGKKKPHQARNGGAGGGGGGGGGGGGGGGGAGQKRLPVLGEEGCELIGGIDDKYALDRELGRGEFGVTYLCMDRDTKELLACKSISKRKLRTAVDVEDVRREVAIMRHLPKSASIVSLREACEDEGAVHLVMELCEGGELFDRIVARGHYTERAAANVTRTIVEVVQLCHRHGVIHRDLKPENFLFANKKENSPLKAIDFGLSIFFKPGEKFSEIVGSPYYMAPEELSCIFCYVEFLHFGLRLSKGWHKPFFVEISISNANPGQMFQKMLKIWFDACWSLIQNSEHPWLQNAKKAPNVPLGDIVKSRLKQFSRMNRFKRRALRVIADHLSAEEVEDIKEMFKAMDTDNDGIVSYEELKSGIAKFGSHLAESEVQM…
OglumCPK4	O.glumaepatula	CPK4	CPK groupIV	58364.6	520	8.34	TRUE	TRUE	Cell membrane	/	Lipid anchor	4	MGACFSSHTATATADGGSGKRQQRKGDHKGKVPDGGGGEKEKEAARVEFGYERDFEGRYQVGRLLGHGQFGYTFAATDRASGDRVAVKRIDKAKMVRPVAVEDVKREVKILKELKGHENIVHFYNAFEDDSYVYIVMELCEGGELLDRILAKKNSRYSEKDAAVVVRQMLKVAAECHLHGLVHRDMKPENFLFKSTKEDSPLKATDFGLSDFIKPGKKFHDIVGSAYYVAPEVLKRRSGPESDVWSIGVITYILLCGRRPFWNKTEDGIFREVLRNKPDFRKKPWPGISSGAKDFVKKLLVKNPRARLTAAQALSHPWVREGGEASEIPVDISVLSNMRQFVKYSRFKQFALRALASTLKEEELADLKDQFDAIDVDKSGSISIEEMRHALAKDLPWRL…
OglumPPCK1	O.glumaepatula	PPCK1	PPCKs	36252.2	339	6.1	FALSE	FALSE	Cytoplasm|Nucleus	Nuclear localization signal	Soluble	0	MKLKGIKGQNGKDIKCWRFSQAGSEYSAGASLNRPPIGGMEFTPKITGKTTSMSGELKRDYEIGEEIGRGRFGVVHRCTSRATGEAFAVKSVDRSQLADDLDRELAELEPKLAQLAAAGNPGVVQVHAVYEDEAWTHMVMDLCSGPDLLDWIRLRRGAPVPEPVAAAVVAQLAEALAHCHRRGVAHRDVKPDNILLDVVDDDTPRARLADFGSAAWVGESGGSAEGLVGTPHYVAPEVVAGGEYGEKADVWSAGVVLYVLLSGGALPFGGETAAEVLASVLRGSVRFPPRLFAGVSPAAKDLMRRMMSRDTWRRFSAEQVLGHPWIVSGGGARAMEQPT
OglumCPK5	O.glumaepatula	CPK5	CPK groupI	60316.7	548	5.53	TRUE	TRUE	Cell membrane	/	Peripheral|Lipid anchor	4	MGNTCGVTLRSKYFASFRGASQRHDEAGYAPVATSAAAAAADEPAGKKAPRGSAAAADAPHAASMKRGAPAPAELTANVLGHPTPSLSEHYALGRKLGQGQFGTTYLCTDLATGVDYACKSIAKRKLITKEDVEDVRREIQIMHHLAGHRNVVAIKGAYEDPQYVHIVMELCAGGELFDRIIERGQFSERKAAELTRIIVGVIEACHSLGVIHRDLKPENFLLANKDDDLSLKAIDFGLSVFFKPGQVFTDVVGSPYYVAPEVLRKCYGPEADVWTAGVILYILLSGVPPFWAETQQGIFDAVLKGVIDFDSDPWPVISDSAKDLIRRMLNPRPKERLTAHEVLCHPWICDHGVAPDRPLDPAVLSRIKQFSAMNKLKKMALRVIAESLSEEEIAGLKE…
OglumPPCK2	O.glumaepatula	PPCK2	PPCKs	30485.9	289	6.71	FALSE	FALSE	Cytoplasm|Nucleus	Nuclear localization signal	Soluble	0	MSSGGELSLRQEYVIGDEIGRGRFGTVRRCYAVATGEAFAVKSTPKAPLREAGAADALDLALAEQEPKVHLVASAPGPGASPHVVALHAAFEDDAAVHLVVDLCAGGDLLSLVSSRGRLPEHEAAGLTAQLASALASCHRRGVAHRDVKPDNLLFDGGGVLKLGDFGSAGWFGDGRPMTGLVGTPYYVAPEVVAGREYGEKVDVWSAGVVLYMMLSGTLPFYGATAAEVFQCVLRGNLRFPPRAFASVSPEAKDLMRRMLCKDVSRRFSADQVLRHPWIVSRGGAAVMG
OglumCPK6	O.glumaepatula	CPK6	CPK groupI	60260	545	5.35	TRUE	FALSE	Cytoplasm|Cell membrane	/	Lipid anchor	4	MGNYYSCGASSTSSPTSPSLVDYYYCYHRYPSSCSSTSTATSSGGRMPIRSHQQRLSSPTAVLGHETPALREVYTVGRKLGQGQFGTTYLCTQVSTGAEYACKSIAKRKLLSPEDVEDVRREIQIMHHLAGHGSVVTIQGAYEDNLYVHIVMELCEGGELFDRIVERGYFSERKAAEITRVIVGVVEACHSLGVMHRDLKPENFLLKESSSSSSLKAIDFGLSVFFKPGQVFSDVVGSPYYVAPEVLCKHYGPEADVWTAGVIVYILLSGVPPFWAETQQGIFDAVLRGSLDFDSDPWPTISDSAKDLIRRMLRSPPRERLTAHQVLCHPWVCDDGVAPDRPLAPAVLSRLKQFSAMNRLKKMALRVIARNLSEEELAGLKEMFKAMDTDASGAITFDE…
OglumCRK1	O.glumaepatula	CRK1	CRKs	66016.6	597	8.58	TRUE	TRUE	Cytoplasm|Cell membrane	Nuclear localization signal	Peripheral|Lipid anchor	0	MGLCHGKSAAVLEPTVEEEEEGATRVAEAAAAPAKPASPAPSAAAAAAKPGTPKQNKFPFYLPSPLPASSYKGSPANSSVASTPARGGFKRPFPPPSPAKHIRALLARRHGSVKPNEASIPESGEPGVALDKGFGFSRHFAAKYELGREVGRGHFGYTCAATCKKGELKGDDVAVKVIPKAKMTTAIAIEDVRREVRILSSLAGHSNLVQFYDAYEDEENVYIVMELCKGGELLDRILARGGKYSEEDAKVVMRQILSVASFCHLQGVVHRDLKPENFLFSSKDENSAMKVIDFGLSDFVKPDERLNDIVGSAYYVAPEVLHRSYGTEADMWSIGVIVYILLCGSRPFWARTESGIFRAVLKADPSFEEAPWPTLSAEAKDFVRRLLNKDYRKRMTAAQ…
OglumCPK9	O.glumaepatula	CPK9	CPK groupIII	67111.8	603	8.94	TRUE	TRUE	Cytoplasm	/	Lipid anchor	4	MGNTCCVAPATTDEVGAPPRDHHHAAKKSPAPSATTTTATRQRHGQEPKPKPKPRARAKPNPYDWAPPRVLPARGGAAASAVRVLEGVVPHHPRLRVTDKYQLGRELGRGEFGVTHLATDRATRERLACKSIPKRRLRTAVDVADVRREVAIMASLPDHPALVRLRAAYEDADAVHLVMELCDGGELFDRIVARGRYTERAAAAAARTVAEVVRACHAHGVMHRDLKPENFLYAGKAEDAQLKAIDFGLSVFFRPGERFREIVGSPYYMAPEVLRRDYGPEVDIWSAGVILYILLCGVPPFWAETEQGVARAILRGAADFDREPWPRISRAAKSLVRQMLDVDPRRRPTAQQVLDHPWLHHAARAPNVPLGDVVRARLKQFSLMNRLKKKAMRVRGVRA…
OglumCPK10	O.glumaepatula	CPK10	CPK groupI	65892.1	599	5.45	TRUE	TRUE	Cytoplasm|Cell membrane	/	Peripheral|Lipid anchor	4	MGNTCVGPSISKNGFFQSVSTVLWKARQDGDDALPGANGAPDGGGQGRLPAPPPPTSDAPLAVQNKPPEHVKIVSTTDTASAEQDASKSSAGSDSGEAARPRPRVPPVKRVSSAGLLVGSVLKRKTESLKDKYSLGRKLGQGQFGTTYLCVERATGKEFACKSILKRKLVTDDDVEDVRREIQIMYHLAGHPNVISIRGAYEDAVAVHLVMELCAGGELFDRIVQKGHYTERKAAELARVIVGVVEVCHSMGVMHRDLKPENFLFTDQTEEAALKTIDFGLSIFFRPGQVFTDVVGSPYYVAPEVLKKKYGQEADVWSAGVIIYILLCGVPPFWAENEQGIFEEVLHGRLDFQSEPWPSISEGAKDLVRRMLVRDPKKRLTAHEVLRHPWVQVGGLAPD…
OglumCPK11	O.glumaepatula	CPK11	CPK groupI	63390.1	578	5.29	TRUE	TRUE	Cell membrane	/	Peripheral|Lipid anchor	4	MGNNCVGPSAAGQNGFFANVALWRPRPADAAPPALPPPSSARSDQAPEPVTIPPSEHSSHHSSRSADPSTPTAAAEQPANKAAPKVKRVQSAGLLADSVLKRDVNTARLKDLYTIGKKLGQGQFGTTYLCVEKATGREFACKSIAKRKLLTQEDVEDVRREIQIMHHLAGHANVVSIVGAYEDAVAVQLVMELCAGGELFDRIIQRGHYSEKAAAQLARVIVGVIEACHSLGVMHRDLKPENFLFIHQKEDSPLKAIDFGLSIFFKPGETFTDVVGSPYYVAPEVLMKHYGREVDVWSAGVIIYILLSGVPPFWDESEQGIFEQVLKGDLDFSSEPWPNISESAKDLVRKMLIRDPKKRLTAHEALCHPWVCVDGVAPDKPLDSAVLSRLKQFSAMNKL…
OglumCPK8	O.glumaepatula	CPK8	CPK groupIII	60674.1	538	6.18	TRUE	TRUE	Cell membrane	Nuclear localization signal	Lipid anchor	4	MGNCCGTPATAEEGGKRRRRGKQKKANPFTVAYNRAPSSAGAAAGRPGLMVLRDPTGRDLGARYELGGELGRGEFGITYLCTEAETGDRYACKSISKRKLRTPVDVEDVRREVEIMRHMPSHPNIVSLRAAYEDEDNVHLVMELCEGGELFDRIVARGHYTERAAASVTRTIVEVVQMCHRHGVMHRDLKPENFLYANKKDSSPLKAIDFGLSVFFRPGERFTEIVGSPYYMAPEVLKRHYGPEVDVWSAGVILYILLCGVPPFWAETEQGVAQAIIRSVVDFKREPWPRVSEPAKDLVKRMLDPNPMTRLTAEQVLEHPWLHDSKKMPDIPLGDAVRARLQQFAAMNKLKKKALKVIAEHLSAEEAADIKDMFDKMDVSKNGQLTFEDFKAGIRKLGN…
OglumPPCK3	O.glumaepatula	PPCK3	PPCKs	30626.7	285	5.54	FALSE	FALSE	Cytoplasm|Nucleus	Nuclear localization signal	Soluble	0	MSEELKRDFEIGEEIGRGRFGVVHRCASRSTGEAYAVKSVDRSRLSDDLDRSLAALEPKLARLAAAGNPGVVQVHAVYEDDDWTHTVMDLCTGPDLLDWVRLRCGQPVPEPDAAAVVAQIAEALALCHRRGVAHRDVKPDNVLLDATGDGPPRVRLADFGSAAWVGDGISAEGLVGTPHYVAPEVVAGGEYGEKADVWSAGVVMYVLLTGGALPFGGETASDVFAAVLRGNLRFPPRLFSGVSPAAKDLMRRMMCRDVYRRFSAEQVLRHPWIVSGGGARDVQPT
OglumCPK12	O.glumaepatula	CPK12	CPK groupII	61357.6	551	6.17	TRUE	TRUE	Cell membrane	/	Peripheral|Lipid anchor	4	MGNCFTKTYEIPITSGTMRRPASTAERSKARGGDEPGTWRRPSFPRHGAPPHRPPTGSSSAAGALSRRASGGGGEMGPVLQRPMVSVRSLYQLDRKLGSGQFGTTYLCTERATGNRYACKSVSKRKLVRRTDVDDVRREITILQHLSGQPNIAEFRGAYEDNDHVHLVMEFCSGGELFDRITAKGSYSERQAAAVCRDILTVVHVCHFMGVIHRDLKPENFLLASADDDAPLKAIDFGLSVFIEEGKVYKDIVGSAYYVAPEVLQRNYGKEADIWSAGVILYILLCGTPPFWAETEKGIFDAILVNQVDFSTSPWPSISESAKDLIRQMLHRDPQKRITASQALGSTPEFVANSLNGCLHAAEHRWLKEGGASDRPIDSAVLSRMKQFKAMNKLKQLAL…
OglumCPK13	O.glumaepatula	CPK13	CPK groupI	59509.7	537	5.55	TRUE	TRUE	Cytoplasm|Cell membrane	/	Peripheral|Lipid anchor	4	MGNACGGSLRSKYLSFKQTASQRHDTDDNNNAAAADSPKKPSRPPAAAKTDDHPVSASAPAAAMRRGQAPADLGSVLGHPTPNLRDLYAMGRKLGQGQFGTTYLCTELSTGVDYACKSISKRKLITKEDIEDVRREIQIMHHLSGHKNVVAIKGAYEDQLYVHIVMELCAGGELFDRIIQRGHYSERKAAELTRIIVGVVEACHSLGVMHRDLKPENFLLANKDDDLSLKAIDFGLSVFFKPGQTFTDVVGSPYYVAPEVLLKHYGPEADVWTAGVILYILLSGVPPFWAGHPWIRDHGVAPDRPLDPAVLSRIKQFSAMNKLKKMALRVIAESLSEEEIAGLKEMFQTMDADNSGAITYDELKEGLRKYGSTLKDTEIRDLMDAADNFSLMLVFLLQT…
OglumCPK16	O.glumaepatula	CPK16	CPK groupIII	62328.2	560	6.57	TRUE	TRUE	Cell membrane	/	Lipid anchor	4	MGNCCRSPAAAAREDVKTSHFPASTGGGKKKPHQARNGGGGGGGGGGGGGEKKRLSVLGEEGSEVSGGIEEKYALDRELGRGEFGVTYLCMDRCSRELLACKSISKRKLRTPVDVEDVRREVAIMRHLPRSASIVSLREACEDDGAVHLVMELCEGGELFDRIVARGHYTERAAAAVTRTIVEVVQLCHRHGVIHRDLKPENFLFANKKENSPLKAIDFGLSIFFKPGEKFSEIVGSPYYMAPEVLKRNYGPEIDIWSAGVILYILLCGVPPFWAALLFCKFLPSKIAETEQGVAQAILRGNIDFKREPWPNVSDNAKDLVRQMLQPDPKLRLTAKQVLEHTWLQNAKKAPNVPLGDIVKSRLKQFSRMNRFKRRALRVIADHLSAEEVEDIKDMFKVM…
OglumCCaMK	O.glumaepatula	CCaMK	CCaMK	57439.7	516	5.69	FALSE	FALSE	Cytoplasm|Lysosome/Vacuole	Nuclear export signal	Peripheral|Soluble	3	MSKTESRKLSDDYEVVDVLGRGGFSIVRRGVSKSEEKTQVAIKTLRRLGPAMAGMKQGTKPVPGSGLPMWKQVSISDALLTNEILVMRRIVESVAPHPNVINLHDVYEDVHGVHLVLELCSGGELFDRIVGRDRYSEFDAACVIRQIASGLEALHKASIVHRDLKPENCLFSDKDEKSTLKIMDFGLSSVEDFSDPIVALFGSIDYVSPEALSRQEVSAASDMWSVGVILYILLSGCPPFHAATNREKQQRILQGEFSFQDHTWKTISSSAKDLISRLLSVQPYKRPTASDLLRHPWVIGDCAKQDLMDAEVVSKLQKFNARRKLRAAAIASVLSCKVALRTKRLRNLLGTHDLTSEELDNLRLHFGRICADGENATLSEFEQVLRAMKMDSLIPLAPR…
OglumCPK14	O.glumaepatula	CPK14	CPK groupII	70641.2	636	7.11	TRUE	TRUE	Cytoplasm	/	Lipid anchor	4	MGNCCPPGSSSEPDPPPASSGSSRPAGSAGAAASPATISPSAAPAPAKPPAPVGKELGRGQFGVTSLCTHKATGQRFACKTISKRKLSTKEDVEDVRREVQIMYHLAGQPGVVELKGAYEDKHAVHLFGVTSLCTHKATGQRFACKTISKRKLSTKEDVEDVRREVQIMYHLAGQPGVVELKGAYEDKHAVHLVMELCAGGELFDRIIAKGHYTEHAASSLLRTIVEIIHTCHSMGVIHRDLKPENFLLLSKDEHAPLKATDFGLSVFFKEGLHRFLHCCSLLELIIIVINGVPIAGEVFRDIVGSAYYIAPEVLKRSYGPEADIWSIGVMLYILLCGVPPFWAGKLLLFIAMHGIFNSILRGHVDFSSEPWSRISHGAKDLVRRMLHSDPKQRISAYD…
OglumCPK15	O.glumaepatula	CPK15	CPK groupII	61633.9	545	6.28	TRUE	FALSE	Cytoplasm|Cell membrane	/	Lipid anchor	4	MGARASRHRQSPDQSQSQSPSPHHKHHHHHQTTRAPKPKPKPQPPPPPQPRSQPPPPPPPPRHQPQQAPQQAAAEDGVGRVLGRPMEDVRATYTFGRELGRGQFGVTYLATHKPTGRRYACKSIAARKLARPDDLDDVRREVHIMHHLTGHRNIVELRGAYEDRHSVNLVMELCEGGELFDRIIARGHYSERAAAALCREIVSVVHSCHSMGVMHRDLKPENFLFLNKREDSPLKATDFGLSVFFKPGEQFRDLVGSAYYVAPEVLKRLYGAEADIWSAGVILYILLSGVPPFWAENEDGIFDAVLQGHIDFSSEPWPSISSGAKDLVKRMLRQDPKERLTAAEILNHPWIREDGEAPDKPLDITVISRMKQFRAMNKLKKVALKVVAENLSEEEIVGL…
OglumPEPRK2	O.glumaepatula	PEPRK2	PEPRKs	116272	1062	5.16	FALSE	FALSE	Cytoplasm	/	Soluble	0	MAAAGGGGGGGDAKYNSYKAAGLRGAILEAAHVSCLEDRYALGPQLGWGQFGVIRSCSDMVTGEALACKSIAKDRLVSPDDVRGVKLEIEVMARLSGHPNVVDLKAVYEDEASVHLVMELCAGGELFHRLEERGCFSEHEAAALFRYLMEVVAHCHSKGIVHRDLKPENILLVSKSPSSPIKLADFGLATYIQPGRSLSGMVGSPFYIAPEVLAGGYNEAADVWSAGVILYILLSGIPPFWGKTKSKIFECIRSTELRFPSDPWDKVSDSAKALITEMLRRDPRQRLTAKQVLEHSWIQDHADQSQDSCGHCHEINLRGEDPGSCSFSTPLASCSRDVSFNTGGPVACQSMSEEACSPTFACRSSFSAFVAENAPSCALSGFSFGGVCEPCNAVFPSPV…
OglumCRK2	O.glumaepatula	CRK2	CRKs	69141.9	623	9.15	TRUE	TRUE	Cytoplasm|Cell membrane	Nuclear localization signal	Peripheral|Lipid anchor	0	MGQCYGKGASGRTADDEGGVVTEHQSPPPANGLPSTPPRQQAQAQAQQVGTPRRRGSKSGSTTPGHQTPGVAWPSPYPSGGASPLPAGVSPSPARSTPRRFFKRPFPPPSPAKHIKATLAKRLGGGKPKEGTIPEEGGVGAGGGGGGAADGAETERPLDKTFGFSKNFGAKYELGKEVGRGHFGHTCSAVVKKGEYKGQTVAVKIIAKAKMTTAISIEDVRREVKILRALSGHNNLVKFYDACEDGLNVYIVMELCEGGELLDRILARGGRYTEEDAKAIVVQILSVVAFCHLQGVVHRDLKPENFLFTTRDENAPMKLIDFGLSDFIRPDERLNDIVGSAYYVAPEVLHRSYSMEADIWSIGVITYILLCGSRPFWARTESGIFRSVLRADPNFDDSP…
OglumCPK17	O.glumaepatula	CPK17	CPK groupI	64643.4	585	5.45	TRUE	TRUE	Cell membrane	/	Peripheral|Lipid anchor	4	MGNTCVGPSSAADRHGFFHSVSLAVLWRPGGRAEPSQPPDCPPRESSHSSVTSSTAPERVTIADSDLSSSTPNKGGNKPKVRRVQSAGLLADSVLKRDSERLKDLYTLGKKLGQGQFGTTYQCVEKATGKVLACKSIAKRKLVSEEDVEDVRREIQIMHHLAGHPSVVSIVGAYEDAVAVHLVMELCAGGELFDRIVQRGHYSEKAAAQLARVIIGVVEACHSLGVMHRDLKPENFLFVNHKEDSPLKTIDFGLSIFFKPGENYSDVVGSPYYVAPEVLMKHYGREVDVWSAGVIIYILLSGVPPFWDESEQGIFEQVLKGDLDFSSDPWPAISDSAKDLVRKMLNRDPRKRLTAHEALCHPWVCVDGVAPDKPLDSAVLTRLKQFSAMNKLKKMALRV…
OglumCPK18	O.glumaepatula	CPK18	CPK groupIV	60723.6	540	8.42	TRUE	TRUE	Cell membrane	Nuclear localization signal	Lipid anchor	4	MGLCSSSSARRDAGTPGGGNGAGNKDNAGRKGIVACGKRTDFGYDKDFEARYALGKLLGHGQFGYTFAAVDRRSSERVAVKRIDKNKMVLPVAVEDMIIMCILLWSKSWKNSQMFMKSVEVYLSITIKCLSELFMALAKLKEGTVQANEDLTLLHVFDRLCEGGELLDRILAKKDSRYSEKDAAVVVRQMLKVAAECHLHGLVHRDMKPENFLFKSTKEDSPLKATDFGLSDFIRPGKHFRDIVGSAYYVAPEVLKRKSGPESDVWSIGVITYILLCGRRPFWDKTEDGIFKEVLKNKPDFRRKPWPNITPCAKDFVQKLLVKDPRARLTAAQALSHEWVREGGQASDIPLDISVLHNMRQFVKYSRFKQFALRALASTLNAEELSDLRDQFNAIDVDK…
OglumCPK19	O.glumaepatula	CPK19	CPK groupII	59769.2	535	6.03	TRUE	TRUE	Cell membrane	Nuclear localization signal	Lipid anchor	4	MGSCCSRATSPDSGRGGANGYGYSHQTKPAQTTPSYNHPQPPPPAEVRYTPPAMNPPVVPPVVAPPKPTPTPDTILGKPYEDVRKVYSLGKELGRGQFGVTYLCTEIASGKQYACKSISKRKLVSKADKEDIRREIQIMQHLSGQQNIVEFRGAYEDKSNVHVVMELCAGGELFDRIIAKGHYSERAAATICRAVVNVVNICHFMGVMHRDLKPENFLLATKEENAMLKATDFGLSVFIEEGKMYRDIVGSAYYVAPEVLRRNYGKEIDVWSAGVILYILLSGVPPFWAETEKGIFDAILQGEIDFESQPWPSISESAKDLVRKMLTQDPKKRITSAQVLQHPWLRDGEASDKPIDSAVLSRMKQFRAMNKLKKMALKVIASNLNEEEIKGLKQMFTNM…
OglumCPK20	O.glumaepatula	CPK20	CPK groupIII	62567.2	551	7	TRUE	TRUE	Cell membrane	/	Peripheral|Lipid anchor	4	MGNCCVTPEGSGRGRKKQQQEQKQKQKEQKQQQQQQQKKGKKPNPFSIEYNRSSAPSGHRLVVLREPTGRDIAARYELGGELGRGEFGVTYLCTERETGDAYACKSISKKKLRTAVDIEDVRREVDIMRHLPKHPNIVTLRDTYEDDNAVHLVMELCEGGELFDRIVARGHYTERAAALVTRTIVEVVQMCHKHGVMHRDLKPENFLFANKKETAALKAIDFGLSVFFTPGERFTEIVGSPYYMAPEVLKRNYGPEVDVWSAGVILYILLCGVPPFWAETEQGVAQAIIRSVIDFKRDPWPRVSDNAKDLVKGMLNPDPRRRLNAQQVLDHPWLQNIKKAPNVNLGETVKARLQQFSVMNKFKKHALRVIAEHLSVEEVAGIKDMFEKMDLNKDNMINF…
OglumCRK3	O.glumaepatula	CRK3	CRKs	50501.3	446	8.61	TRUE	FALSE	Cytoplasm	Nuclear export signal	Peripheral|Soluble	0	MGDEVGRGHFGYTCAAKIKKGARKGDAVAVKVIPKAKMTTSIAIEDVRREVKILKALAGHKNLVQFYDAYEDNDNVYIVMELCEGGELLDRILSRGGKYSEDDAKAVLVQILNVVSFCHIQGVVHRDLKPENFLFTSKDENSQLKAIDFGLSDFVKPDERLNDIVGSAYYVAPEVLHRCYSTEADVWSIGVIAYILLCGSRPFWARTESGIFRSVLKADPSYNEAPWPSLTPEAMDFVKRLLCKDPRRRMTAAQALSHPWIRNYNDIKLPLDILIFRLIKAYIRSSSLRKAALRALSKTLTVDELFYLKGQFSLLEPDRNGCITLDNIRMALTREATDAMKESRVQEILVSLSALQYRRMDFQEFCAAAVSVHQLEALDRWEQHARSAYDFFEKDGNRA…
OglumCRK4	O.glumaepatula	CRK4	CRKs	65212.8	594	8.88	TRUE	TRUE	Cell membrane	/	Peripheral|Lipid anchor	1	MGLCHGKPSQIPEPEAEEAAAAAGVAVAGAASPGPAAAAAAAAAAKPGTPKQPKFPFYLPSPLPASSYKSSPANSSVASTPARGGLKRPFPPPSPAKHIRALLARRHGSVKPNEAPIPEGGEAEVGLDKGFGFSKHFFAKYELGDEVGRGHFGYTCSAKAKKGDHKGHDVAVKVIPKAKMTTAIAIEDVRREVRILSSLTGHSNLVQFYDAFEDEDNVYIVMELCKGGELLDRILARGGKYSEEDAKVVMVQILSVVSFCHLQGVVHRDLKPENFLFTSKDENSALKVIDFGLSDFVKPDERLNDIVGSAYYVAPEVLHRSYGTEADMWSIGVIAYILLCGSRPFWARTESGIFRAVLKAEPSFDEAPWPTLTAEAKDFVKRLLNKDYRKRMTAAQALS…
OglumCPK21	O.glumaepatula	CPK21	CPK groupIII	63417.7	576	5.91	TRUE	TRUE	Cell membrane	/	Lipid anchor	4	MGGCYSAYASSRKLRGRISKISLVIPDPVPDAEAASPRKDDGIDGDGDDVRGGGGCDDGGDVVAIATTTAEEFARRYVLGKELGRGEFGVTRRCSDVATGEALACKTIRKHRRLAPPRVTAAKAAAAHGEDVKREVAIMRRMSSASSSRGGGAASSAVVRLREACEDAADGSVHLVMELCEGGELFDRIVARGHYSERAAANIFRTIVDVVQLCHSNGVIHRDLKPENFLFANKSEDSPLKVIDFGLSVFFKPGTSIFSKIFTSHRDRFTEVVGSAYYMAPEVLRRSYGPEVDVWSAGVILYILLCGVPPFWGDNDEKIAQAILRGAIDFNREPLPRVSANAKDLVRRMLDPNPSTRLTAKQVLEHPWLKNADTAPNVSLGDAVRARLQQFSAMNKFKK…
OglumPEPRK1	O.glumaepatula	PEPRK1	PEPRKs	49039.2	453	8.83	FALSE	FALSE	Nucleus	Nuclear localization signal	Soluble	0	MESSLPRKRKGARSACSLVGSSHEPTTVARKRACREPKPRPEKKKKDPSSDDASGRGGGGGVVQTAPPASGRAAPESPSRGLKRKLGCIESATRMGRKKRLESEYELGAEIGQGKFGSVRICRAKVGGEEFACKALPKNGEETVHREVEIMQHLSGHPGIVTLKAVFEDADKFYLVMELCGGGRLLDEMAREGKFSEQRAAIVIKDLMSVVKYCHEMGVVHRDIKPENILLTKAGKIKLADFGLAARVADGQKLSGIAGSPAYVAPEVLSGCYSEKVDVWGAGVLLHVLLHGSLPFQGGSLDAVFEAIKTVELDFHSGPWESISSLARDLISRMLNRDVPSRITADEVLSHPWVVFYTECPLKAVTANLSITNNIVAPRITWDRIRLHCESISSDSSSQ…
OglumCPK22	O.glumaepatula	CPK22	CPK groupIII	72236	662	7.48	FALSE	FALSE	Cell membrane	/	Peripheral	4	MPLAPGPSMGPPRPIRPTRRSAETNGQPRSLLDPCGFPFALRARREEAGEGEATRGKRGEEAGGSKASICGVGVGVGDAMGGCSSAFAVSTRMIRFSRGRAPAAILPVTSNDEPCCSCSPENNNKNNDGGGGGCDGGEHQKGKSWRRWQYRRCGGGGGGGGGGGGRKNAILGDAADVKTAAGFAERYRLGAELGRGEFGVTRRCSDAATGEALACKTIRRKRLRRCGGDAEDVRREVEILRRISALGAGADSVVRLRDACEDSDGVHLVMELCEGGELFDRIFARGHYTERAAAKLARTIVGVLCHENGVMHRDLKPENFLFANKSEDSPLKAIDFGLSVFFKPGERFTQVVGSTYYMAPEVLNRSYGPEADVWSAGVILYILLCGVPPFWGDNDEKTV…
OglumCRK5	O.glumaepatula	CRK5	CRKs	74341.2	670	9.29	TRUE	TRUE	Cell membrane	/	Peripheral|Lipid anchor	0	MGQCYARNVPVDGEGGGGVVTTTTTTTISVSASAAGEEVEVGRGGGGGGGRRSGRPSPAGTPRRRGATPARSSVAGSPWAGSPLPEGIAPSPAPSATTPRRFFRRPFPPPSPAKHIKASLARRLGQRSPATAQAQQAAKPPAEVPIPEHGGGGGAAAGEVERELDKSFGYDRHFAAKYELGKEVGRGHFGHTCLARARKGDMRGQLLAVKVISKAKMTTAISIEDVRREVKILKALSGHSNLVKFYDACEDALNVYIIMELCEGGELLDRILSRGGRYTEEDAKVIVEQILNVVSFCHLQGVVHRDLKPENFLFSTRDDHSPMKIIDFGLSDFIRPDERLNDIVGSAYYVAPEVLHRSYSTEADMWSIGVITYILLCGSRPFWARTESGIFRSVLRADP…
OglumCPK23	O.glumaepatula	CPK23	CPK groupI	68832.8	610	6.63	FALSE	FALSE	Cytoplasm	/	Peripheral|Soluble	3	MTSQPLINVSIIRDRQILAVDASSPLPHEALMTWRDQPPSPPPAGGIKRGSPATSVSSPLGRQGIRLRSLCRSPRLSLPPLLLRSRLKRLQNSNRFQNDRFASRYVDGNDTEDCYSGSSRASLAGALRQGLNLKSPVLGYKTPNVRELYTLGRELGQGQFGKTYLCTEISTGCQYACKTILKSNLRCVSDIEDVRREIQIMHHLSGQKNIVTIKDAYEDEQAVHIVMELCAGGELFSKIQKRGHYSERKAAELIKIIVGIIETCHSHGVMHRDLKPENFLLLDADDEFSVKAIDFGLSVFFRPGQVFREVVGSPYYIAPEVLEKRYGPEADIWTAGVILYVLLTGVPPFWADTQSGIYEKVLDGRIDFKSNRWPRISDSAKDLIKKMLCPYPSERLKAH…
OglumCPK25	O.glumaepatula	CPK25	CPK groupII	59079.2	536	5.75	TRUE	TRUE	Cytoplasm|Cell membrane	/	Lipid anchor	4	MGQCCTGGGKAVAGDEAEPGTSKAAPPSRGTSSKNGSAKQQPCSPAAKAAAAASSSKKPAGPIGEVLERPMEEVRTTYSIGKELGRGQFGVTHLCTHKATGEKLACKTIAKRKLANEEDVDDVRREVQIMHHLSGQPNIVDLRGAYEDKHNVHLVMELCAGGELFDRIIARGHYTERAAAALLRAIVGIVHTCHSMGVIHRDLKPENFLLLSKGDDAPLKATDFGLSVFFKEGEVFRDIVGSAYYIAPEVLKRKYGPEADIWSIGVMLYIFLAGVPPFWAESENAIFTAILRGQIDLASEPWPKISSGAKDLVRKMLNINPKERLTAFQVLNHPWIKEDGDAPDVPLDNVVLNRLKQFRAMNQFKKAALRIIAGCLSEEEIKGLKEMFKNIDKDNSGTI…
OglumCPK24	O.glumaepatula	CPK24	CPK groupI	56672.4	513	5.22	FALSE	FALSE	Cytoplasm	Nuclear export signal	Soluble	4	MQPDPSGSGGDGNANAKAKLAPPPVTAAGGRPVSVLPHKTANVRDHYRIGKKLGQGQFGTTYLCVDKASGGEFACKSIPKRKLLCREDYEDVWREIQIMHHLSEHPNVVRIRGAYEDALFVHIVMELCAGGELFDRIVAKGHYTERAAAQLIRTIVAVVEGCHSLGVMHRDLKPENFLFASAAEDAPLKATDFGLSMFYKPGDKFSDVVGSPYYVAPEVLQKCYGPESDVWSAGVILYILLCGVPPFWAETEAGIFRQILRGKLDFESEPWPSISDSAKDLVRNMLCRDPTKRLTAHEVLCHPWIVDDAVAPDKPIDSAVLSRLKHFSAMNKLKKMALRVIAESLSEEEIGGLKELFKMIDTDDSGTITFDELKEGLKRVGSELTEHEIQALMEAADID…
OglumCPK28	O.glumaepatula	CPK28	CPK groupI	47004.4	426	4.92	FALSE	FALSE	Cytoplasm	Nuclear export signal	Soluble	4	MHHLSEHPNVVRIRGAYEDALFVHIVMELCAGGELFDRIVAKGHYTERAAALLIRTIVGVVEGCHSLGVMHRDLKPENFLFASTAEDAPLKATDFGLSVFYKPGDKFSDVVGSPYYVAPEVLQKIYGPEADVWSAGVILYILLCGVPPFWAETESGIFRQILRGKLDLESDPWPSISDSAKDLVRNMLIRDPTKRFTAHEVLCHPWIVDDAVAPDKPIDSAVLSRLKHFSAMNKLKKMALRVIAESLSEEEIGGLKELFKMIDTDNSGTITYDELKNGLKRVGSDLMEPEIQALMDAADIDNSGTIDYGEFLAATLHMNKLEREENLVSAFTFFDKDGSGFITIDELSQACEQFGLSDVHLEDMIKDVDQNNDGQIDYSEFAAMMRKGNAGGANAGGVT…
OglumCPK29	O.glumaepatula	CPK29	CPK groupIII	62930.9	563	6.75	TRUE	TRUE	Cell membrane	/	Peripheral|Lipid anchor	4	MGNCCVSRPSGADKRRRCGSSTAPHTRGGRRVIGAANMRCLSTVSSVSDAARAVMSNEPATVLGNSGSSGNGGVMAAEEMLRRYEIGEELGRGEFGVTRRCRDALTGERLACKSISKRKLRSSVDVEDVRREVAIMRSLPAHANVVRLREAFEDADAVHLVMEVCEGGELFDRIVARGHYTERAAAAVMRTIMDVVQHCHKNGVMHRDLKPENFLYANASENSPLKVIDFGLSVCFKPGARFNEIVGSPYYMAPEVLKRNYGQEIDIWSAGVILYILLCGVPPFWAETDEGIAQAIIRSHIDFQREPWPKVSDNAKDLVRRMLDPNPYTRLTAQQNEEHPWIQNASAAPNIPLGEAVRSRLKQFTVMNKFKKKALLVVAEYLPTEELDAIRELFNMLDT…
OglumCPK27	O.glumaepatula	CPK27	CPK groupI	38540.5	342	4.69	FALSE	FALSE	Cytoplasm|Nucleus	Nuclear export signal	Peripheral|Soluble	4	MHRDLKPENFLFVGNEEDAPLKTIDFGLSMFFRPGEVFTDVVGSPYYVAPEVLKKSYGQEADVWSAGVIIYILLCGVPPFWAETEQGIFEQVLHGTLDFESDPWPNVSDGAKDLLRKVLVRDPKKRLTAHEVLCHPWLQMSGSAPDKPLDSAVLSRLRQFSAMNKLKKMALRVIAENLSEEEIAGLKEMFKMMDTDNSGQINYEELKAGLERVGANMKESEIYQLMQAADIDNSGTIDYGEFIAATLHLNKVEREDHLYAAFQYFDKDGSGYITSDELQQACDEFGIEDVRLEDMIGEVDQDNDGRIDYNEFVAMMQKTTTGFGKKGGHNFSGFRDALKSHS
OgranCPK2-C1	O.grandiglumis	CPK2	CPK groupII	56973.7	515	5.56	TRUE	TRUE	Cytoplasm|Cell membrane	/	Lipid anchor	4	MGNCCPGSGDAEPASSDTSTGNGSSSIKAGASPSSAPAQNKPPAPIGPVLGRPMEDVRSIYNIGKELGRGQFGVTSLCTHKATGQKFACKTIAKRKLSTKEDVEDVRREVQIMYHLAGQPNIVELKGAYEDKQSVHLVMELCAGGELFDRIIAKGHYTERAAASLLRTIVEIIHTCHSLGVIHRDLKPENFLLLSKDEDAPLKATDFGLSVFFKQGEVFKDIVGSAYYIAPEVLKRSYGPEADIWSVGVILYILLCGVPPFWAESEHGIFNSILRGQVDFTSDPWPRISASAKDLVRKMLNSDPKKRISAYEVLNHPWIKEDGEAPDTPLDNAVMNRLKQFRAMNQFKKAALRVIAGCLSEEEIRGLKEMFKSMDSDNSGTITVDELRKGLSKQGTKLT…
OgranCPK3-C1	O.grandiglumis	CPK3	CPK groupIII	60962.4	549	6.16	TRUE	TRUE	Cell membrane	/	Lipid anchor	4	MGNCCRSPAAAAREDVKSSHFPASAGKKKPHQARNGGVGGGGGGGGGGGGGAGQKRLPVLGEEGYELIGGIDDKYALDRELGRGEFGVTYLCMDRDTKELLACKSISKRKLRTAVDVEDVRREVAIMRHLPKSASIVSLREACEDEGAVHLVMELCEGGELFDRIVARGHYTERAAANVTRTIVEVVQLCHRHGVIHRDLKPENFLFANKKENSPLKAIDFGLSIFFKPGEKFSEIVGSPYYMAPEVLKRNYGPEIDIWSAGVILYILLCGVPPFWAETEQGVAQAILRGNIDFKREPWPNVSENAKDLVRHMLEPDPKLRLTAKQVLEHPWLQNAKKAPNVPLGDIVKSRLKQFSRMNRFKRRALRVIADHLSAEEVEDIKEMFKAMDTDNDGIVSYE…
OgranCPK4-C2	O.grandiglumis	CPK4	CPK groupIV	58061.3	517	8.53	TRUE	TRUE	Cell membrane	/	Lipid anchor	4	MGACLSSSPPATAADGGSGKRQRRRDPKGKVPDGGGGEKEQARVEFGYERDFEGRYQVGRLLGHGQFGYTFAATDRTSGDRVAVKRIDKAKMVRPVAVEDVKREVKILKELKGHENIVHFYNAFEDDSYVYIVMELCEGGELLDRILAKKNSRYSEKDAAVVVRQMLKVAAECHLHGLVHRDMKPENFLFKSTKEDSPLKATDFGLSDFIKPGKKFHDIVGSAYYVAPEVLKRRSGPESDVWSIGVITYILLCGRRPFWNKTEDGIFREVLRNKPDFRKKPWPGISSGAKDFVKKLLVKNPRARLTAAQALSHPWVREGGEASEIPVDISVLSNMRQFVKYSRFKQFALRALASTLKEEELADLKDQFDAIDVDKSGSISIEEMRHALAKDLPWRLKGP…
OgranPPCK1-C2	O.grandiglumis	PPCK1	PPCKs	31368.5	295	5.15	TRUE	FALSE	Cytoplasm|Nucleus	Nuclear localization signal	Soluble	0	MSGELKRDYEIGEEIGRGRFGVVHRCTSRATGEVFAVKSVDRSQLADDLDRELAELEPKLAQLAAAGNPGVVQVHAVYEDEAWTHMVMDLCSGPDLLDWIRLRRGAPVPEPVAAAVVAQLAEALAHCHRRGVAHRDVKPDNILLDVVGDDDDGIDGGGTPRARLADFGSAAWVGESGGSAEGLVGTPHYVAPEVVAGGEYGEKADVWSAGVVLYVLLSGGALPFGGETAAEVLASVLRGSVRFPPRLFAGVSPAAKDLMRRMMCRDTWRRFSAEQVLGHPWIVSGGGARAMEQPT
OgranCPK5-C2	O.grandiglumis	CPK5	CPK groupI	60302.7	547	5.59	TRUE	TRUE	Cell membrane	/	Peripheral|Lipid anchor	4	MGNTCGVTLRSKYFASFRGASQRHEAGYAPVATSAAAAADEPTGKKAPRAAAADSAAPPHAASMKRGAPAPAELTANVLGHPTPSLSEHYALGRKLGQGQFGTTYLCTDLATGVDYACKSIAKRKLITKEDVEDVRREIQIMHHLAGHRNVVAIKGAYEDQQYVHIVMELCAGGELFDRIIERGQFSERKAAELTRIIVGVIEACHSLGVIHRDLKPENFLLANKDDDLSLKAIDFGLSVFFKPGQVFTDVVGSPYYVAPEVLRKCYGPEADVWTAGVILYILLSGVPPFWAETQQGIFDAVLKGVIDFDSDPWPVISDSAKDLIRRMLNPRPKERLTAHEVLCHPWICDHGVAPDRPLDPAVLSRIKQFSAMNKLKKMALRVIAESLSEEEIAGLKEM…
OgranPPCK2-C2	O.grandiglumis	PPCK2	PPCKs	30784.3	289	6.08	FALSE	FALSE	Cytoplasm|Nucleus	Nuclear localization signal|Nuclear export signal	Soluble	0	MSSGGELALRQEYVIGDEIGRGRFGTVRRCYAVATGEAFAVKSTPKAPLREVEAADALDLALAEQEPKVHLVASAPGPGASPHVVALHAAFEDDAAVHLVVDLCAGGDLLSLVSARGRLPEHEAADLMAQLASALASCHRRGVAHRDVKPDNLLFDGSGVLKLGDFGSAEWFGDGRPMTGLVGTPYYVAPEVVAGREYGEKVDVWTAGVVLYMMLSGTVPFYGATPAEIFQCVLRGNLRFPPRAFASVSPEAKDLMRRMLCKDVSRRFSADQVLRHPWIVSRGGAAVMG
OgranCPK6-C2	O.grandiglumis	CPK6	CPK groupI	55412.1	499	5.33	FALSE	FALSE	Cytoplasm	Nuclear export signal	Soluble	4	MPIRSHQQLLSSPTAVLGHVTPPLRDLYSVGRKLGQGQFGTTYLCTHLSTGADFACKSIAKRKLLTPEDVDDVRREIQIMHHLAGHSSVVTIQGAYEDTLYVHIVMELCEGGELFDRIVDRGYFSERKAAEITRVIVGVVEACHSLGVMHRDLKPENFLLKDRAREASLKAIDFGLSVFFKPGQVFTDVVGSPYYVAPEVLCKHYGPEADVWTAGVIVYILLSGVPPFWAETQQGIFDAVLRGALDFDSEPWPSISDSAKDLIRRMLRSPPKERLTAHQVLCHPWVCEDGVAPDRPLAPAVLSRLKQFSAMNRLKKMALRVIARSLSEEELAGLKEMFKAMDTDGSGAITFDELKEGLRRYGSNLREAEIRDLMDAADVDKSGTIDYDEFIAATVHLNK…
OgranCPK4-D2	O.grandiglumis	CPK4	CPK groupIV	58565.9	522	8.53	TRUE	TRUE	Cell membrane	/	Lipid anchor	4	MGACFSSSPHPATAADGGSGKRRRRDPKGKVPDVGGGDKEATATQAARVEFGYERDFEGRYQVGRLLGHGQFGYTFAATDRTSGDRVAVKRIDKAKMVRPVAVEDVKREVKILKELKGHENIVHFYNAFEDDSYVYIVMELCEGGELLDRILAKKNSRYSEKDAAVVVRQMLKVAAECHLHGLVHRDMKPENFLFKSTKEDSPLKATDFGLSDFIKPGKKFHDIVGSAYYVAPEVLKRRSGPESDVWSIGVITYILLCGRRPFWNKTEDGIFREVLRNKPDFRKKPWPGISSGAKDFVKKLLVKNPRARLTAAQALSHPWVREGGEASEIPVDISVLSNMRQFVKYSRFKQFALRALASTLKEEELADLKDQFDAIDVDKSGSISIEEMRHALAKDLPW…
OgranPPCK1-D2	O.grandiglumis	PPCK1	PPCKs	31327.4	294	5.15	TRUE	FALSE	Cytoplasm|Nucleus	Nuclear localization signal	Soluble	0	MSGELKRDYEIGEEIGRGRFGVVHRCTSRATGEVFAVKSVDRSQLADDLDRELAELEPKLAQLAAAGNPGVVQVHAVYEDEAWTHMVMDLCSGPDLLDWIRLRRGAPVPEPVAAAVVAQLAEALAHCHRRGVAHRDVKPDNILLDVVGDDDDGIDGGTPRARLADFGSAAWVGESGGSAEGLVGTPHYVAPEVVAGGEYGEKADVWSAGVVLYVLLSGGALPFGGETAAEVLSSVLRGSVRFPPRLFAGVSPAAKDLMRRMMCRDTWRRFSAEQVLGHPWIVSGGGARAMEQPT
OgranCPK5-D2	O.grandiglumis	CPK5	CPK groupI	60162.5	546	5.59	TRUE	TRUE	Cell membrane	/	Peripheral|Lipid anchor	4	MGNTCGVTLRSKYFASFRGASQRHEAGYAPVATSAAAAAADEPTGKKAPRAAATADAPHAASMKRGAPAPAELTANVLGHPTPSLSEHYALGRKLGQGQFGTTYLCTDLATGVDYACKSIAKRKLITKEDVEDVRREIQIMHHLAGHRNVVAIKGAYEDSQYVHIVMELCAGGELFDRIIERGQFSERKAAELTRIIVGVIEACHSLGVIHRDLKPENFLLANKDDDLSLKAIDFGLSVFFKPGQVFTDVVGSPYYVAPEVLRKSYGPEADVWTAGVILYILLSGVPPFWAETQQGIFDAVLKGVIDFDSDPWPVISDSAKDLIRRMLNPRPKERLTAHEVLCHPWICDHGVAPDRPLDPAVLSRIKQFSAMNKLKKMALRVIAESLSEEEIAGLKEMF…
OgranPPCK2-D2	O.grandiglumis	PPCK2	PPCKs	30740.2	289	5.8	FALSE	FALSE	Cytoplasm|Nucleus	Nuclear localization signal|Nuclear export signal	Soluble	0	MSSGGELALRQEYVIGDEIGRGRFGTVRHCYAVATGEAFAVKSTPKAPLREVEAADALDLALAEQEPKVHLVASAPGPGASPHVVALHAAFEDDAAVHLVVDLCAGGDLLSLVSARGRLPEHEAADLMAQLASALASCHRRGVAHRDVKPDNLLFDGGGVLKLGDFGSAEWFGDGRAMTGLVGTPYYVAPEVVAGREYDEKVDVWSAGVVLYMMLSGTVPFYGATAAEIFQCVLRGNLRFPPRAFASVSPEAKDLMRRMLCKDVSRRFSADQVLRHPWIVSHGGAAMMG
OgranCPK6-D2	O.grandiglumis	CPK6	CPK groupI	55428.1	499	5.33	FALSE	FALSE	Cytoplasm	Nuclear export signal	Soluble	4	MPIRSHQQLLSSPTAVLGHLTPPLRELYSVGRKLGQGQFGTTYLCTHLSTGADFACKSIAKRKLLTPEDVDDVRREIQIMHHLAGHASVVTIQGAYEDTLYVHIVMELCEGGELFDRIVDRGYFSERKAAEITRVIVGVVEACHSLGVMHRDLKPENFLLKDRAREASLKAIDFGLSVFFKPGQVFTDVVGSPYYVAPEVLCKHYGPEADVWTAGVIVYILLSGVPPFWAETQQGIFDAVLRGALDFDSDPWPTISDSAKDLIRRMLRSPPKDRLTAHQVLCHPWVCEDGVAPDRPLAPAVLSRLKQFSAMNRLKKMALRVIARSLSEEELAGLKEMFKAMDTDASGAITFDELKEGLRRYGSNLREAEIRDLMDAADVDKSGTIDYDEFIAATVHLNK…
OgranCPK7-C3	O.grandiglumis	CPK7	CPK groupI	61956.4	547	5.5	TRUE	TRUE	Cytoplasm|Cell membrane	Nuclear export signal	Peripheral|Lipid anchor	3	MGNQCQNGTLGSDYHNRFPREHAVSRYADGYVQEDSYLDLKKFDDTWPEVNNFKPTAASILRRGLDPTSINVLGRKTADLREHYILGRKLGQGQFGTTYLCTEINTGCEYACKTIPKRKLITKQDVEDVRREIQIMHHLSGHKNVVAIKDVYEDGQAVHIVMELCAGGELFDRIQEKGHYSERKAAELIRIIVSIVAMCHSLGVMHRDLKPENFLLLDKDDDLSIKAIDFGLSVFFKPGQVFTELVGSPYYVAPEVLHKRYGPESDVWSAGVILYVLLSGVPPFWAETQQGIFDAVLKGHIDFQSDPWPKISDSAKDLIRKMLSHCPSERLKAHEVLRHPWICENGVATDQALDPSVISRLKQFSAMNKLKKLALRVIAERLSEEEIAGLREMFKAVDT…
OgranCRK1-C3	O.grandiglumis	CRK1	CRKs	67199.1	606	8.43	TRUE	TRUE	Cell membrane	/	Peripheral|Lipid anchor	0	MGLCHGKSAAVLEPTVVEEEETRVAEAAAAPAKPASPAPSAAAAKPGTPKQHKFPFYLPSPLPPSSYKGSPANSSVASTPARGGFKRPFPPPSPAKHIRALLARRHGSVKPNEASIPESGEPGVALDKSFGFSKHFAAKYELGQEVGRGHFGYTCAATCKKGELKGEDVAVKVIPKAKMTTAIAIEDVRREVRILSSLAGHSNLVQFYDAYEDEENVYIVMELCKGGELLDRILARGGKYSEEDAKVVIRQILSVASFCHLQGVVHRDLKPENFLFSSKDENSAMKVIDFGLSDFVKPDERLNDIVGSAYYVAPEVLHRSYGTEADMWSIGVIVYILLCGSRPFWARTESGIFRAVLKADPSFEEAPWPTLSAEAKDFVRRLLNKDYRKRMTAAQALCH…
OgranCPK9-C3	O.grandiglumis	CPK9	CPK groupIII	121414	1109	7.21	TRUE	TRUE	Cell membrane	/	Lipid anchor	4	MGNTCCVAPATTEEAEPRRVDAPPRDHHAAKKPPAATTATRQRHGQEPKPKPRARARDKTKPNPYDWAPPRVLPARGGGAAAVRVLEGVVPHHPRLRVTDKYQLGRELGRGEFGVTHLATDRATRERLACKSIPKRRLRTAVDVADVRREVAIMASLPDHPALVRLRAAYEDAEAVHLVMELCDGGELFDRIVARGRYTERAAAAAARTVAEVVRACHAHGVMHRDLKPENFLYAGKSEDAQLKAIDFGLSVFFRPGERFREIVGSPYYMAPEVLRRDYGPEVDIWSAGVILYILLCGVPPFWAETEQGVARAILRGAVDFDREPWPRISRAAKSLVRQMLDVDPRRRPTAQQVLDHPWLHHAARAPNVPLGDVVRARLKQFSLMNRFKKKAMRVIAEH…
OgranCPK10-C3	O.grandiglumis	CPK10	CPK groupI	65538.8	596	5.58	TRUE	TRUE	Cytoplasm|Cell membrane	/	Peripheral|Lipid anchor	4	MGNTCVGPSISKNGFFQSVSTVLWKARQDGDALPAANGSDGGGRLPPPPSDAPLAVQNKAPEPVKIVSTTDSASAKPAVEQDTSKSSAGSDSGEAARPRPRVPPVKRVSSAGLLVGSVLKRKTENLKDKYSLGRKLGQGQFGTTYLCVERTTGKEFACKSILKRKLVTDDDVEDVRREIQIMYHLAGHPNVISIRGAYEDAVAVHLVMELCAGGELFDRIVQKGHYTERKAAELARVIVGVVEVCHSMGVMHRDLKPENFLFADQTEEAALKTIDFGLSIFFRPGQIFTDVVGSPYYVAPEVLKKKYGPEADVWSAGVIIYILLCGVPPFWAENEQGIFEEVLHGRLDFQSEPWPSISGGAKDLVRRMLVRDPKKRLTAHEVLRHPWVQVGGLAPDKPL…
OgranCPK11-C3	O.grandiglumis	CPK11	CPK groupI	61335.7	559	5.15	TRUE	TRUE	Cytoplasm|Cell membrane	/	Peripheral|Lipid anchor	4	MGNNCVGPSAAGHNGFFANVALWRPRPADAAPPALPPPSSAPSDQAPEPVTIPPSEHSSHHSSRSADPSTPTAAEQQANKAAPKVKRVQSAGLLADSVLKRDVNTARLKDLYTIGKKLGQGQFGTTYLCVEKATGQEFACKSIAKRKLLTQEDVEDVRREIQIMHHLAGHANVVSIVGAYEDAVAVQLVMELCAGGELFDRIIQRGHYSEKAAAQLARVIVGVIEACHSLGVMHRDLKPENFLFIHQKEDSPLKAIDFGLSIFFKPGETFTDVVGSPYYVAPEVLMKHYGREVDVWSAGVIIYILLSGVPPFWDESEQGIFEQVLKGDLDFSSEPWPNISESAKDLVRKMLIRDPKKRLTAHEALCHPWVCVDGVAPDKPLDSAVLSRLKQFSAMNKLK…
OgranCPK8-C3	O.grandiglumis	CPK8	CPK groupIII	60477.9	537	6.17	TRUE	TRUE	Cell membrane	/	Lipid anchor	4	MGNCCGTPATAEEGGKRRRKQKKANPFTVAYNRGPSAAGAAPAGRPGLVVLRDPTGRDLGARYELGGELGRGEFGITYLCTEAATGDRYACKSISKRKLRTPVDVEDVRREVEIMRHMPPHPNIVSLRAAYEDEDNVHLVMELCEGGELFDRIVARGHYTERAAAAVTRTIVEVVQMCHRHGVMHRDLKPENFLYANKKDSSPLKAIDFGLSVFFRPGERFTEIVGSPYYMAPEVLKRHYGPEVDVWSAGVILYILLCGVPPFWAETEQGVAQAIIRSVVDFKREPWPRVSEPAKDLVRRMLDPNPMTRLTAEQVLEHPWLHDSKKMPDIPLGDTVRARLQQFAAMNKLKKKALKVIAEHLSAEEAADIKDMFDKMDVSKNGQLTFEDFKAGLRKLGNQ…
OgranCRK2-D3	O.grandiglumis	CRK2	CRKs	69110	623	9.12	TRUE	TRUE	Cytoplasm|Cell membrane	Nuclear localization signal	Peripheral|Lipid anchor	0	MGQCYGKGASARTADDDECGVVTAHQSPPPANGLPSTPPRQAQAQAAVVGTPRRRGSKSGSTTPVHQTPGVAWPSPYPSGGASPLPAGVSPSPARSTPRRFFKRPFPPPSPAKHIKATLAKRLGGGKPKEGTIPEEGGVGAGGGGGGAADGAETERPLDKTFGFSKNFGAKYELGKEVGRGHFGHTCSAVVKKGEYKGQTVAVKIIAKAKMTTAISIEDVRREVKILRALSGHNNLVKFYDACEDGLNVYIVMELCEGGELLDRILARGGRYTEEDAKAIVVQILSVVAFCHLQGVVHRDLKPENFLFTTRDENAPMKLIDFGLSDFIRPDERLNDIVGSAYYVAPEVLHRSYSMEADIWSIGVITYILLCGSRPFWARTESGIFRSVLRADPNFDDSP…
OgranCRK1-D3	O.grandiglumis	CRK1	CRKs	65132.8	588	8.75	TRUE	TRUE	Cell membrane	Nuclear localization signal	Lipid anchor	0	MGLCHGKSAAVLEPTAAAEEATCVAEAAAAPAKAASPAAKPGTPKQHKFPFYLPSPLPPSSYKGSPANSSVASTPARGGFKRPFPPPSPAKHIRALLARRHGSVKPNEASIPESGEPGVALDKSFGFSKHFAAKYELGREVGRGHFGYTCAATCKKGELKGEDVAVKVIPKAKMTTAIAIEDVRREVRILSSLAGHSNLVQFYDAYEDEENVYIVMELCKGGELLDRILARGGKYSEEDAKVVIRQILSVASFCHLQGVVHRDLKPENFLFSSKDENSAMKVIDFGLSDFVKPDERLNDIVGSAYYVAPEVLHRSYGTEADMWSIGVIVYILLCGSRPFWARTESGIFRAVLKADPSFEEAPWPTLSAEAKDFVRRLLNKDYRKRMTAAQALCHPWIRG…
OgranCPK1-D1	O.grandiglumis	CPK1	CPK groupII	59126.2	523	6.05	TRUE	FALSE	Cytoplasm|Cell membrane	Nuclear localization signal	Lipid anchor	4	MGNRTSRHHRPAPEQPLPQPKPKPQPQPQQQQGQWPRPQQPMQPPPAAAAAADAAMGRVLGRPMEDVRATYTFGRELGRGQFGVTYLVTHKATGQRFACKSIATRKLVHRDDIEDVRREVQIMHHLTGHRNIVELRGAYEDRHSVNLIMELCEGGELFDRIIARGHYSERAAAALCREIVAVVHSCHSMGVFHRDLKPENFLFLSKSEDSPLKATDFGLSVFFKPGEHFKDLVGSAYYVAPEVLKRNYGAEADIWSAGVILYILLSGVPPFWAESEDGIFDAVLRGHIDFSSDPWSSISNGAKDLVKKMLRQDPKERLTAAEILNHPWIREDGEAPDKPLDITVISRMKQFRAMNKLKKVALKVVAENLSDEEITGLKEMFRSLDTDNSGTITLEELRS…
OgranCPK9-D3	O.grandiglumis	CPK9	CPK groupIII	90455.6	815	7.44	TRUE	TRUE	Cell membrane	/	Lipid anchor	4	MGNTCACCVAPVTEEAEPRREEARRRDHHAAKKPAAAATTTPPRQRHGQEPGSGGGREKPKPRVRARDKAKPNPYDWAPPRVLPARGGGGAVAAVRVLEGVVPHHPRLRVTDKYQLGRELGRGEFGVTHLATDRATRERLACKSIPKRRLRTAVDVADVRREVAIMASLPDHPALVRLRAAYEDAEAVHLVMELCDGGELFDRIVARGRYTERAAAAAARTVAEVVRACHAHGVMHRDLKPENFLYAGKSEDAQLKAIDFGLSVFFRPGERFREIVGSPYYMAPEVLRRDYGPEVDIWSAGVILYILLCGVPPFWAETEQGVARAILRGAVDFDREPWPRISRAAKSLVRQMLDVDPRRRPTAQQVLDHPWLHHASRAPNVPLGDVVRARLKQFSLMNR…
OgranCPK10-D3	O.grandiglumis	CPK10	CPK groupI	65368.6	594	5.51	TRUE	TRUE	Cytoplasm|Cell membrane	/	Peripheral|Lipid anchor	4	MGNTCVGPSISKNGFFQSVSTVLWKARQDGDALPGANGPDGGRLPPPPPSDAPLAVQSKAPEPVKIVSSTDSAAAEHDTSKASASSDSGEAAAARPRPRVPSVKRVSSAGLLVGSVLKRKTENLKDKYSLGRKLGQGQFGTTYMCVERTTGKEFACKSILKRKLVTDDDVEDVRREIQIMYHLAGHPNVISIRGAYEDAVAVHLVMELCAGGELFDRIVQKGHYTERKAAELARVIVGVVEVCHSMGVMHRDLKPENFLFADQTEEAALKTIDFGLSNFFRPGQIFTDVVGSPYYVAPEVLKKKYGPEADVWSAGVIIYILLCGVPPFWAENEQGIFEEVLHGRLDFQSEPWPSISEGAKDLVRRMLVRDPKKRLTAHEVLRHPWVQVGGLAPDKPLDS…
OgranCPK11-D3	O.grandiglumis	CPK11	CPK groupI	63410.1	578	5.29	TRUE	TRUE	Cytoplasm|Cell membrane	/	Peripheral|Lipid anchor	4	MGNNCVGPSAAGRNGFFANVALWRPRPADEAPPALPPPSSAPSDQAPEPVTIPPSEHSSHHSSRSADPSTPSAAESQAPAANKAAPKVKRVQSAGLLADSVLKRDVNTARLKDLYTIGKKLGQGQFGTTYLCVEKATGREFACKSIAKRKLLTQEDVEDVRREIQIMHHLAGHANVVSIVGAYEDAVAVQLVMELCAGGELFDRIIQRGHYSEKAAAQLARVIVGVIEACHSLGVMHRDLKPENFLFIHQKEDSPLKAIDFGLSIFFKPGETFTDVVGSPYYVAPEVLMKHYGREVDVWSAGVIIYILLSGVPPFWDESEQGIFEQVLKGDLDFSSEPWPNISESAKDLVRKMLIRDPKKRLTAHEALCHPWVCVDGVAPDKPLDSAVLSRLKQFSAMN…
OgranCPK8-D3	O.grandiglumis	CPK8	CPK groupIII	60428.8	536	6.12	TRUE	TRUE	Cell membrane	/	Lipid anchor	4	MGNCCGTPATAEEGGKRRRKQKKANPFTVAYNRGPAAAGAPVGRPGLVVLRDPTGRDLGARYELGGELGRGEFGITYLCTEAATGDRYACKSISKRKLRTPVDVEDVRREVEIMRHMPSHPNIVSLRAAYEDEDNVHLVMELCEGGELFDRIVARGHYTERAAAAVTRTIVEVVQMCHRHGVMHRDLKPENFLYANKKDSSPLKAIDFGLSVFFRPGERFTEIVGSPYYMAPEVLKRHYGPEVDVWSAGVILYILLCGVPPFWAETEQGVAQAIIRSVVDFKREPWPRVSEPAKDLVRRMLDPNPMTRLTAEQVLEHPWLHDSKKMPDIPLGDAVRARLQQFAAMNKLKKKALKVIAEHLSAEEAADIKDMFDKMDVSKNGQLTFEDFKAGLHKLGNQM…
OgranPPCK3-D4	O.grandiglumis	PPCK3	PPCKs	30638.9	285	6	FALSE	FALSE	Cytoplasm|Nucleus	Nuclear localization signal	Soluble	0	MSEELKRDFEIGKEIGRGRFGVVHRCASRSTGEPYAVKSVDRSRLSDDLDRSLAALEPKLAQLAAAGNPGVVQVHAVYEDDAWTHMVMDLCTGPDLLDWVRLRCGQPVPEPDAAAVVAQITEALALCHRRGVAHRDVKPDNVLLDASGEGPPRVRLADFGSAAWVGNGITAEGLVGTPHYVAPEVVAGGEYGEKADVWSAAVVMYVLLTGGALPFGGETASDVFAAVLRGNLRFPPRLFSGVSPAAKDLMRRMMCRDVYRRFSAEQVLRHPWIVSGGGARDAQPT
OgranCPK12-D4	O.grandiglumis	CPK12	CPK groupII	60029.3	538	6.32	TRUE	TRUE	Cell membrane	/	Peripheral|Lipid anchor	4	MGNCFTKTYEIPITSGTMRRPASTAERGKARGEQGTGNWQRPSFPRHGAPPHRPPTGTRPGSSSSLAAGALSRRASGGGEMGPVLKRPMVNVRSLYVLERKLGSGQFGTTYLCTERATGLRYACKSVSKRKLVRRTDVDDVRREITILQHLSGQPNIVEFRGAYEDNDHVHLVMEFCSGGELFDRITAKGSYSERQAAAVCRDILTVVHVCHFMGVIHRDLKPENFLLASAEDDAPLKAIDFGLSVFIEEGKVYKDIVGSAYYVAPEVLQRNYGKEADIWSAGVILYILLCGTPPFLAETEKGIFNAILVGQLDFSSSPWPSISESAKDLIRQMLNRDPQKRITASQALEHRWLKEGGASDRPIDSAVLSRMKQFKAMNKLKQLALKVIAENLSPEEIN…
OgranCPK13-D4	O.grandiglumis	CPK13	CPK groupI	60772.1	549	5.45	TRUE	TRUE	Cell membrane	/	Peripheral|Lipid anchor	4	MGNACSGSLRSKYLSFKQTASQRHDTDDNATAADSPKKPSRPPAAAKTEDHPVSASAPAAAMRRGQAPADLGSVLGHPTPNLRDLYAMGRKLGQGQFGTTYLCTELSTGVDYACKSISKRKLITKEDIEDVRREIQIMHHLSGHKNVVAIKGAYEDQLYVHIVMELCAGGELFDRIIQRGHYSERKAAELTRIIVGVVEACHSLGVMHRDLKPENFLLANKDDDLSLKAIDFGLSVFFKPGQVFTDVVGSPYYVAPEVLLKHYGPEADVWTAGVILYILLSGVPPFWAETQQGIFDAVLKGVIDFDSDPWPVISDSAKDLITRMLNPRPKERLPAHEVLCHPWIRDHGVAPDRPLDPAVLSRIKQFSAMNKLKKMALRVIAESLSEEEIAGLKEMFQTM…
OgranPPCK3-C4	O.grandiglumis	PPCK3	PPCKs	30618.7	285	5.42	FALSE	FALSE	Cytoplasm|Nucleus	Nuclear localization signal	Soluble	0	MSEELKRDFEIGEEIGRGRFGVVHRCASRSTGEAYAVKSVDRSRLSDDLDRSLAALEPKLAQLAAAGNSGVVQVHAVYEDDDWTHMVMDLCTGPDLLDWVRLRCGQPVPEPDAAAVVAQIAEALALCHRRGVAHRDVKPDNVLLDATGDGPPRVRLADFGSAAWVGDGISAEGLVGTPHYVAPEVVAGGEYGEKADVWSAGVVMYVLLTGGALPFGGETASDVFAAVLRGNLRFPPRLFSGVSPAAKDLMRRMMCRDVYRRFSAEQVLRHPWIVSGGGARDVQPT
OgranCPK12-C4	O.grandiglumis	CPK12	CPK groupII	60415.6	538	6.28	TRUE	TRUE	Cell membrane	/	Peripheral|Lipid anchor	4	MGNCFTKTYEIPITSDTMRRPASTAERSKARGYEPGTWRRPSFPRHRAPPHRPPTGARPGSSSSSSAAGALSRRASGGGEMGHVLQRPMVSVRSLYQLEQKLGSGQFGTTYLCTERATENRYACKSVSKRKLVRPADVDDVRREITILQHLSGQPNIVEFRGAYEDNDHVHLVMEFCSGGELFDRITTKGNYSERQAAAVCRDILTVVHVCHFMGVIHRDLKPENFLLASADDDAPLKAIDFGLSVFIEEGKVYKDIVGSAYYVAPEVLQRNYGKEADIWSAGVILYILLCGTPPFWAETEKGIFDAILVNKVDFSTSPWPSISESAKDLIRQMLHRDPQKRITASQALEHRWLKEGGASDRPIDSAVLSRMKQFKAMNKLKQLALKVIAENLSPEEIK…
OgranCPK13-C4	O.grandiglumis	CPK13	CPK groupI	60751	549	5.34	TRUE	TRUE	Cell membrane	/	Peripheral|Lipid anchor	4	MGNACGGSLRSKYLSFKQTASQRHDTDDNAAAADSPKKPSRPPAAAKTDDHPVSASAPAAAMRRGQAPTDLGSVLGHPTPNLRDLYAMGRKLGQGQFGTTYLCTELSTGVDYACKSISKRKLITKEDIEDVRREIQIMHHLSGHKNVVAIKGAYEDQLYVHIVMELCAGGELFDRIIQRGHYSERKAAELTRIIVGVVEACHSLGVMHRDLKPENFLLANKDDDLSLKAIDFGLSVFFKPGQVFTDVVGSPYYVAPEVLLKHYGPEADVWTAGVILYILLSGVPPFWAETQQGIFDAVLKGVIDFDSDPWPVISDSAKDLITRMLNPRPKERLTAHEVLCHPWICDHEVAPDRPLDPAVLSRIKQFSAMNKLKKMALRVIAESLSEEEIAGLKEMFQTM…
OgranCPK16-C5	O.grandiglumis	CPK16	CPK groupIII	60765.3	544	6.6	TRUE	TRUE	Cell membrane	/	Lipid anchor	4	MGNCCRSPAAAAREDVKTSHFPASSGGGGGGKKKPHQARNGGGGGGGEKKRLSVLGEEGCEVSGGIDEKYALDRELGRGEFGVTYLCMDRGTRELLACKSISKRKLRTPVDVEDVRREVAIMRHLPRSASIVSLREACEDDGAVHLVMELCEGGELFDRIVARGHYTERAAAAVTRTIVEVVQLCHRHGVIHRDLKPENFLFANKKENSPLKAIDFGLSIFFKHGEKFSEIVGSPYYMAPEVLKRNYGPEIDIWSAGVILYILLCGVPPFWAETEQGVAQAILRGNIDFKREPWPNVSDNAKDLVRQMLQPDPKLRLTAKQVLEHTWLQNTKKAPNVPLGDIVKSRLKQFSRMNRFKRRALRVIADHLSAEEVEDIKDMFKVMDTDNDGIVSYEELKSG…
OgranCCaMK-C5	O.grandiglumis	CCaMK	CCaMK	57537.9	519	5.82	FALSE	FALSE	Cytoplasm|Lysosome/Vacuole	Nuclear export signal	Peripheral|Soluble	3	MSKTENRKLSDDYEVVNVLGRGGFSIVRRGVSKSAEKTQVAIKTLRRLGPAMAGMKQGPKPVPGSGLPMWKQVSISDALLTNEILVMRRIVESVAPHPNVISLHDVYEDVHGVHLVLELCSGGELFDRIVGRDRYSEFDAACIVCQIASGLEALHKASIVHRDLKPENCLFSDKDEKSTLKIMDFGLSSVEDLSDPIVALFGSIDYVSPEALSRQEVSAASDMWSVGVILYILLSGCPPFHAATNREKQQRILQGEFSFQDHTWKTISSSAKDLISRLLSVQPYKRPTASDLLRHPWVIGDCAKQDLMDAEVVSKLQKFNARRKLRAAAIASVLSCKVALRTKRLRNLLGTHDLTSEELDNLRLHFGRICADGENATLSEFEQVLRAMKMDSLIPLAPR…
OgranCPK14-C5	O.grandiglumis	CPK14	CPK groupII	57629.6	520	5.73	TRUE	TRUE	Cytoplasm|Cell membrane	/	Lipid anchor	4	MGNCCPGSSSEPEPPQSTSGSSRPAGSATAPPPATLSPSAAPAPAKPPAPIGPVLGRPMEDVKSIYTVGKELGRGQFGVTSLCTHKATGQRFACKTISKRKLSTKEDVEDVRREVQIMYHLAGQPGVVELKGAYEDKHAVHLVMELCAGGELFDRIIAKGHYTEHAASSLLRTIVEIIHTCHSMGVIHRDLKPENFLLLSKDEHAPLKATDFGLSVFFKEGEVFRDIVGSAYYIAPEVLKRSYGPEADIWSIGVMLYILLCGVPPFWAESEHGIFNSILRGQVDFTSEPWPRISHGAKDLVRRMLHSDPKQRISAYDVLNHPWIKEDGEAPDTPLDNAVLGRLKQFRAMNQFKKAALRVIAGCLSEEEIRGLKEMFKSMDSDNSGTITIDELRKGLAKK…
OgranCPK15-C5	O.grandiglumis	CPK15	CPK groupII	58986	519	6.28	TRUE	FALSE	Cytoplasm|Cell membrane	/	Lipid anchor	4	MGARASRHRQSPDQSQSQSHHKHHQTTRAPKPKPKPKHQPPPQQQPAAEDGVGRVLGRPMEDVRATYTFSRELGRGQFGVTYLATHKRTGRRYACKSIAARKLARADDLDDVRREVHIMHHLTGHRNIVELRGAYEDRHSVNLVMELCEGGELFDRIIARGHYSERAAAALCREIVSVVHSCHSMGVMHRDLKPENFLFLNKREDSPLKATDFGLSVFFKPGEQFRDLVGSAYYVAPEVLKRRYGAEADIWSAGVILYILLSGVPPFWAENEDGIFDAVLQGHIDFSSEPWPSISSGAKDLVKRMLRQDPKERLTAAEILNHPWIREDGEAPDKPLDITVISRMKQFRAMNKLKKVALKVVAENLSEEEIVGLKEMFKSLDTDNSGTITLEELRAGLPK…
OgranCPK2-D1	O.grandiglumis	CPK2	CPK groupII	57012.7	515	5.61	TRUE	TRUE	Cell membrane	/	Lipid anchor	4	MGNCCPGSGDAEPASFDSSTGNGSSSIKAGASPSSAPAHNKPPAPIGPVLGRPMEDVRSIYNIGKELGRGQFGVTSLCTHKATGQKFACKTIAKRKLSTKEDVEDVRREVQIMYHLAGQPNIVELKGAYEDKQSVHLVMELCAGGELFDRIIAKGHYTERAAASLLRTIVEIIHTCHSLGVIHRDLKPENFLLLSKDEDAPLKATDFGLSVFFKQGEVFKDIVGSAYYIAPEVLKRSYGPEADIWSVGVILYILLSGVPPFWAESEHGIFNSILRGQVDFTSDPWPRISASAKDLVRKMLNSDPKKRISAYEVLNHPWIKEDGEAPDTPLDNAVMNRLKQFRAMNQFKKAALRVIAGCLSEEEIRGLKEMFKSMDSDNSGTITVDELRKGLSKQGTKLT…
OgranCPK16-D5	O.grandiglumis	CPK16	CPK groupIII	60305.9	540	6.44	TRUE	TRUE	Cell membrane	/	Peripheral|Lipid anchor	4	MGNCCRSPAAAAREDVKTSHFPASAGGGKKKPHQARNGGGGGGEKKRLSVLGEEGCEVGGGIDEKYALDRELGRGEFGVTYLCMDRASRELLACKSISKRKLRTPVDVEDVRREVAIMRHLPKSASIVSLREACEDDGAVHLVMELCEGGELFDRIVARGHYTERAAAAVTRTIVEVVQLCHRHGVIHRDLKPENFLFANKKENSPLKAIDFGLSIFFKPGEKFSEIVGSPYYMAPEVLKRNYGPEIDIWSAGVILYILLCGVPPFWAETEQGVAQAILRGNIDFKREPWPNVSDNAKDLVRQMLQPDPKLRLTAKQVLEHTWLQNAKKAPNVPLGDIVKSRLKQFSRMNRFKRRALRVIADHLSAEEVEDIKDMFKVMDTDNDGIVSYEELKSGIAKF…
OgranCCaMK-D5	O.grandiglumis	CCaMK	CCaMK	57126.4	516	5.95	FALSE	FALSE	Cytoplasm|Lysosome/Vacuole	Nuclear export signal	Peripheral|Soluble	3	MSKTASRKLSDDYEVVDVLGRGGFSIVRRGVSKSAEKTQVAIKTLRRLGPAMAMAGMKQEGSGLPMWKQASISDALLTNEILVMRRIVESVAPHPNVIGLHDVYEDVHGVHLVLELCSGGELFDRIVGRDRYSEFDAACVVRQIASGLEALHKASVVHRDLKPENCLFSDKDENSTLKIMDFGLSSVQDLSDPIVALFGSIDYVSPEALSRQEASAASDMWSVGVIMYILLSGCPPFHAATNREKQQRILQGEFSFQDHTWKTISSSAKDLISRLLSVQPYKRPTASDLLRHPWVIGDCAKQDLMDAEVVSKLQKFNARRKLRAAAIASVLSCKVALRTKKLRNLLGTHDLTSKELDNLRLHFGRICADGENATLSEFEQVLRAMKMDSLIPLAPRVFD…
OgranCPK14-D5	O.grandiglumis	CPK14	CPK groupII	57658.7	520	5.69	TRUE	TRUE	Cytoplasm|Cell membrane	/	Lipid anchor	4	MGNCCPGSSSEPEPPPATSGSSRPVGNTTVPPPATLSPSAAPAPAKPPAPIGPVLGRPMEDVKSIYTVGKELGRGQFGVTSLCTHKATGQRFACKTISKRKLSTKEDIEDVRREVQIMYHLAGQPGVVELKGAYEDKQAVHLVMELCAGGELFDRIIAKGHYTEHAASSLLRTIVEIIHTCHSMGVIHRDLKPENFLLLSKDEHAPLKATDFGLSVFFKEGEVFRDIVGSAYYIAPEVLKRSYGPEADIWSIGVMLYILLCGVPPFWAESEHGIFNSILRGQVDFTSEPWPRISHGAKDLVRRMLHSDPKQRISAYDVLNHPWIKEDGEAPDTPLDNAVLGRLKQFRAMNQFKKAALRVIAGCLSEEEIRGLKEMFKSMDSDNSGTITVDELKKGLAKK…
OgranCPK3-D1	O.grandiglumis	CPK3	CPK groupIII	60708.4	544	6.22	TRUE	TRUE	Cell membrane	/	Lipid anchor	4	MGNCCRSPAAAAREDVKSSHFPASAGKKKPHQARNVAAGGGGGCGGAGQKRLPVLGEEGCELIGGIDDKYVLDRELGRGEFGVTYLCMDRDTKELLACKSISKRKLRTAVDVEDVRREVAIMRHLPKSASIVSLREACEDEGAVHLVMELCEGGELFDRIVARGHYTERAAANVTRTIVEVVQLCHRHGVIHRDLKPENFLFANKKENSPLKAIDFGLSIFFKPGEKFSEIVGSPYYMAPEVLKRNYGPEIDIWSAGVILYILLCGVPPFWAETEQGVAQAILRGNIDFKREPWPNVSENAKDLVRRMLEPDPKLRLTAKQVLEHPWLQNAKKAPNVPLGDIVKSRLKQFSRMNRFKRRALRVIADHLSAEEVEDIKEMFKAMDTDNDGIVSYEELKSG…
OgranCPK15-D5	O.grandiglumis	CPK15	CPK groupII	60458.7	532	6.28	TRUE	FALSE	Cytoplasm|Cell membrane	/	Lipid anchor	4	MGARASRHRQSPDQSHHKHHQTTRATKPKPKPKPKPQPQPQQQQHQQPRQQPQPPPQPPAPEDGVGRVLGRPMEDVRATYTFGRELGRGQFGVTYLATHKPTGRRYACKSIAARKLARADDLDDVRREVHIMHHLTGHRNIVELRGAYEDRHSVNLVMELCEGGELFDRIIAKGHYSERAAAALCREIVSVVHSCHSMGVMHRDLKPENFLFLNKREDSPLKATDFGLSVFFKPGEQFRDLVGSAYYVAPEVLKRRYGAEADIWSAGVILYILLSGVPPFWAENEDGIFDAVLQGHIDFSSEPWPSISSGAKDLVKRMLRQDPKERLTAAEILNHPWIREDGEAPDKPLDITVISRMKQFRAMNKLKKVALKVVAENLSEEEIVGLKEMFKSLDTDNSG…
OgranPEPRK2-C6	O.grandiglumis	PEPRK2	PEPRKs	113551	1039	4.94	FALSE	FALSE	Cytoplasm	/	Soluble	0	MAAAGGGGGDAKYNSYKAPGLRGAILEAAHVSCLEDRYALGPQLGWGQFGVIRSCSDMVTGEALACKSIAKDRLVSPDDVRGVKLEIEVMARLSGHPNVVDLKAVYEDEESVHLVMELCAGGELFHRLEERGCFSEHEAAVLFRYLMEVVAHCHSKGIVHRDLKPENILLVSKSPSSPIKLADFGLATYIQPGRSLSGMVGSPFYIAPEVLAGGYNEAADVWSAGVILYILLSGIPPFWGKTKSKIFECIRSTELRFPSDPWEKVSDSAKELITEMLQRDPRQRLTAKQVLEHSWIQDHADQSQDSCGHCHEINLRGEDPGSCSFSTPLASCSRDVSFNTGGLVSCQSMSEEVCSPTFACRSSFSAFVAENAPSCVLSGFSFGGVCEPCDAVFPSPVAS…
OgranPEPRK2-D6	O.grandiglumis	PEPRK2	PEPRKs	113532	1040	5.01	FALSE	FALSE	Cytoplasm	/	Soluble	0	MAAVGGGGVADAKYNSYKAPGLRGAILEATHVSCLEDGYALGPQLGWGQFGVIRSCSDMVTGEALACKSIAKDRLVSPDDVRGVKLEIEVMARLSGHPNVVDLKAVYEDEESVHLVMELCAGGELFHRLEERGCFSEHEAAVLFRYLMEVVAHCHSKGIVHRDLKPENILLVSKSPSLPIKLADFGLATYIQPGRSLSGMVGSPFYIAPEVLAGGYNEAADVWSAGVILYILLSGIPPFWGKTKSKIFECIRSTELRFSSDPWDKVSDSAKELITEMLRRDPRQRLTAKQVLEHSWIQEHADQSQDSCGHCHEINLRGEDPGSCSFSTTQASCSRDVSFNTGGLVACQSMSEEVCSPTFACRSSFSAFVAENAQSCTLSGFSFGGVCEPCDAVFSSPVA…
OgranCRK2-D6	O.grandiglumis	CRK2	CRKs	69440.4	626	9.29	TRUE	TRUE	Cytoplasm|Cell membrane	Nuclear localization signal	Peripheral|Lipid anchor	0	MGQCYGKGASARTADDEYGVVTAHQSPPRANGLPSTPPGQQQAQAQAPAAATGTPRRRVSKSGSTTPVHQTPGVAWPSPYPSGGASPLPAGVSPSPARSTPRRFFKRPFPPPSPAKHIKATLAKRLGGGKPKEGTIPEEGGVGAGGGGGGGADGAETERPLDKTFGFSKNFGAKYELGKEVGRGHFGHTCSAVVKKGEYKGQTVAVKIIAKAKMTTAISIEDVRREVKILRALSGHNNLVKFYDACEDGLNVYIVMELCEGGELLDRILARGGRYTEEDAKAIVVQILSVVAFCHLQGVVHRDLKPENFLFTTRDENAPMKLIDFGLSDFIRPDERLNDIVGSAYYVAPEVLHRSYSMEADIWSIGVITYILLCGSRPFWARTESGIFRSVLRADPNFD…
OgranCPK17-C7	O.grandiglumis	CPK17	CPK groupI	62286.7	565	5.39	TRUE	TRUE	Cell membrane	/	Peripheral|Lipid anchor	4	MGNTCVGPSSAADRHGFFNSVSLAVLWRPGGRAEPSPPDCPPQESSHSSVTSSTAPERVTIADSDLSSSTPNKGKPKVKRVQSAGLLADSVLKRDSERLKDLYTLGKKLGQGQFGTTYQCVEKATGKVFACKSIAKRKLVSEEDVEDVRREIQIMHHLAGHPNVVSIVGAYEDAVAVHLVMELCAGGELFDRIVQRGHYSEKAAAQLARVIIGVVEACHSLGVMHRDLKPENFLFVNHKEDSPLKTIDFGLSIFFKPGETYSDVVGSPYYVAPEVLMKHYGREVDVWSAGVIIYILLSGVPPFWDESEQGIFEQVLKGDLDFSSDPWPAISDSAKDLVRKMLNRDPRKRLTAHEALCHPWVCVDGVAPDKPLDSAVLTRLKQFSAMNKLKKMALRVIAE…
OgranCPK18-C7	O.grandiglumis	CPK18	CPK groupIV	57568.6	512	8.02	TRUE	TRUE	Cell membrane	/	Lipid anchor	4	MGLCSSSSARRDARTPGGGNGAGNKDNGGRKGIVACGKRTDFGYDKDFEARYALGKLLGHGQFGYTFAAVDRRSSERVAVKRIDKNKMVLPVAVEDVKREVKILKALQGHENVVHFYNAFEDDNYVYIVMELCEGGELLDRILAKKDSRYSEKDAAVVVRQMLKVAAECHLHGLVHRDMKPENFLFKSTKEDSPLKATDFGLSDFIRPGKHFRDIVGSAYYVAPEVLKRKSGPESDVWSIGVITYILLCGRRPFWDKTEGGIFKEVLKNKPDFCRKPWPNITPCAKDFVQKLLVKDPRARLTAAQALSHEWVREGGQASDIPLDISVLHNMRQFVKYSRFKQFALRALASTLNAEELSDLRDQFNAIDVDKNGTISLEELKQALAKDVPWRLKGPRVLE…
OgranCPK19-C7	O.grandiglumis	CPK19	CPK groupII	59719.2	533	6.07	TRUE	TRUE	Cell membrane	/	Lipid anchor	4	MGQCCSRATSPDSGRGGANGYGYSHQTKPAQTTPNYNHPQPPPPAEVRYTPPAMNPPVVPPVVAPPKPTPDTILRKPYEDVRSVYSLGKELGRGQFGVTYLCTEITSGKQYACKSISKRKLVSKADKEDIRREIQIMQHLSGQQNIVEFRGAYEDKSNVHVVMELCAGGELFDRIIAKGHYSERAAATICRAVVNVVNICHFMGVMHRDLKPENFLLATKEENAMLKATDFGLSVFIEEGKMYRDIVGSAYYVAPEVLRRNYGKEIDVWSAGVILYILLSGVPPFWAETEKGIFDAILHGEIDFESQPWPSISESAKDLVRKMLTQDPKKRITSAQVLQHPWLREGEASDKPIDSAVLSRMKQFRAMNKLKKMALKVIASNLNEEEIKGLKQMFTNMDT…
OgranCPK20-C7	O.grandiglumis	CPK20	CPK groupIII	61803.4	547	6.78	TRUE	TRUE	Cell membrane	/	Peripheral|Lipid anchor	4	MGNCCVTPEGSGRGRKKQQGKEPKQKQQKQQQQGKGKKPNPFSIEYNRSSAPSGPRLVVLREPTGRDIAARYELGGELGRGEFGVTYLCTERETGDAYACKSISKKKLRTAVDVEDVRREVDIMRHLPKHPNIVTLRDTYEDDNAVHLVMELCEGGELFDRIVARGHYTERAAALVTRTIVEVVQMCHKHGVMHRDLKPENFLFANKKETAALKAIDFGLSVFFTPGERFTEIVGSPYYMAPEVLKRNYGPEVDVWSAGVILYILLCGVPPFWAETEQGVAQAIIRSVIDFKRDPWPRVSDNAKDLVKGMLNPDPRRRLNAQQVLDHPWLQNIKKAPNVNLGETVKARLQQFSVMNKFKKHALRVIAEHLSVEEVAGIKDMFEKMDLNKDNMINFDELK…
OgranCRK3-C7	O.grandiglumis	CRK3	CRKs	67121.9	606	9.11	TRUE	TRUE	Cytoplasm|Cell membrane	/	Peripheral|Lipid anchor	0	MGGCHAKPLTHDEADGVGSPPREPPALAPATPPRGSGAATPAWKTKPWASPFFGFSTPSPSPAHHLFSSSKSASSPRRSPAPTGSAPTTPARRLLRLPFPPPSPAKHIRQALARRHGPPRPSIPEEGGDGEGEGGRGLDKGFGFNKGFAAKYDMGDEVGRGHFGYTCSARIKKGARKGDAVAVKVIPKAKMTTSIAIEDVRREVKILKALAGHKNLVQFYDAYEDNDNVYIVMELCEGGELLDRILSRGGKYSEDDAKAVLVQILNVVSFCHIQGVVHRDLKPENFLFTSKDENSQLKAIDFGLSDFVKPDERLNDIVGSAYYVAPEVLHRCYSTEADVWSIGVIAYILLCGSRPFWARTESGIFRSVLKADPSYNEAPWPSLTPEAMDFVKRLLCKDP…
OgranCRK4-C7	O.grandiglumis	CRK4	CRKs	65114.6	591	8.88	TRUE	TRUE	Cytoplasm|Cell membrane	/	Peripheral|Lipid anchor	1	MGLCHGKPSQIPEPEADEAAAGRVAAGDAAGAASPGPAAAAAKPGTPKQPKFPFYMPSPLPPSSYKSSPANSSVASTPARGGFKRPFPPPSPAKHIRALLARRHGSVKPNEASIPEGGEPEVGLDKGFGFSKHFFAKYELGDEVGRGHFGYTCSAKAKKGEHKGHDVAVKVIPKAKMTTAIAIEDVRREVRILSSLTGHSNLVQFYDAFEDEDNVYIVMELCKGGELLDRILARGGKYSEDDAKAVMVQILSVVSFCHLQGVVHRDLKPENFLFTSKDENSALKVIDFGLSDFVKPDERLNDIVGSAYYVAPEVLHRSYGTEADMWSIGVIAYILLCGSRPFWARTESGIFRAVLKAEPSFDEAPWPTLTAEAKDFVKRLLNKDYRKRMTAAQALSHPW…
OgranCPK17-D7	O.grandiglumis	CPK17	CPK groupI	62562.9	568	5.33	TRUE	TRUE	Cell membrane	/	Peripheral|Lipid anchor	4	MGNTCVGPSSAADRHGFFNSVSLAVLWRPGGRAEPSPPDCPPQESNHSSATSSTAPERVTIADSDLSSTPNSNPNEAKPKVKLVQSAGLLADSVLKRDSERLKDLYTLGKKLGQGQFGTTYQCVEKATGKVFACKSIAKRKLVSKEDVEDVRREIQIMHHLAGHPNVVSIVGAYEDAVAVHLVMELCAGGELFDRIVQRGHYSEKAAAQLARVIIGVVEACHSLGVMHRDLKPENFLFVNHKEDSPLKTIDFGLSIFFKPGETYSDVVGSPYYVAPEVLMKHYGREVDVWSAGVIIYILLSGVPPFWDESEHGIFEQVLKGDIDFSSDPWPAISDSAKDLVRKMLNRDPRKRLTAHEALCHPWVCVDGVAPDKPLDSAVLTRLKQFSAMNKLKKMALRV…
OgranCPK18-D7	O.grandiglumis	CPK18	CPK groupIV	57606.5	512	7.63	TRUE	TRUE	Cell membrane	/	Lipid anchor	4	MGLCSSSSARRDAGTPGGGNGAGNKDNGGRKGIVACGKRTDFGYDKDFEARYALGKLLGHGQFGYTFAAVDRRSSERVAVKRIDKNKMVLPVAVEDVKREVKILKALQGHENVVYFYNAFEDDNYVYIVMELCEGGELLDRILAKKDSRYSEKDAAVVVRQMLKVAAECHLHGLVHRDMKPENFLFKSTKEDSPLKATDFGLSDFIRPGKHFRDIVGSAYYVAPEVLKRKSGPESDVWSIGVITYILLCGRRPFWDKTEDGIFKEVLKNKPDFRRKPWPNITPCAKDFVQKLLVKDPRARLTAAQALSHEWVREGGQASDIPLDISVLHNMRQFVKYSRFKQFALRALASTLNAEELSDLRDQFNAIDVDKNGTISLEELKQALAKDVPWRLKGPRVLE…
OgranCPK19-D7	O.grandiglumis	CPK19	CPK groupII	59624	533	5.98	TRUE	TRUE	Cell membrane	/	Lipid anchor	4	MGQCCSRATSPDSSRGGANGYGYSHQTKPAQTTPSYNHPQPPPPAEVRYTPPAMNPPVVPPVVAPPKPTPDTILGKPYEDVRSVYSLGKELGRGQFGVTYLCTEIASGKQYACKSISKRKLVSKADKEDIRREIQIMQHLSGQQNIVEFRGAYEDKSNVHVVMELCAGGELFDRIIAKGHYSERAAATICRAVVNVVNICHFMGVMHRDLKPENFLLATKEENAMLKATDFGLSVFIEEGKMYRDIVGSAYYVAPEVLRRNYGKEIDVWSAGVILYILLSGVPPFWAETEKGIFDAILHGEIDFESQPWPSISESAKDLVRKMLTQDPKKRITSAQVLQHPWLREGEASDKPIDSAVLSRMKQFRAMNKLKKMALKVIASNLNEEEIKGLKQMFTNMDT…
OgranCPK20-D7	O.grandiglumis	CPK20	CPK groupIII	62007.7	548	7.27	TRUE	TRUE	Cell membrane	/	Peripheral|Lipid anchor	4	MGNCCVTPEGSGRGRKKQQGKQKEPKQKQQQHQKKGKKPNPFSIEYNRSSAPSGPRLVVLREPTGRDIAARYELGGELGRGEFGVTYLCTERETGDAYACKSISKKKLRTAVDIEDVRREVDIMRHLPKHANIVTLRDTYEDDNAVHLVMELCEGGELFDRIVARGHYTERAAALVTRTIVEVVQMCHKHGVMHRDLKPENFLFANKKETAALKAIDFGLSVFFTPGERFTEIVGSPYYMAPEVLKRNYGPEVDVWSAGVILYILLCGVPPFWAETEQGVAQAIIRSVIDFKRDPWPRVSDNAKDLIKGMLNPDPRRRLNAQQVLDHPWLQNIKKAPNVNLGETVKARLQQFSVMNKFKKHALRVIAEHLSVEEVAGIKDMFEKMDLNKDNMINFDELK…
OgranCRK3-D7	O.grandiglumis	CRK3	CRKs	66850.6	603	9.1	TRUE	TRUE	Cytoplasm|Cell membrane	/	Peripheral|Lipid anchor	0	MGGCHAKPLTHDEADGVGSPPREPPPATPPRGSGAVTPAWKTKPWASPFFGFSTPSPSPAHHLFSSSKSAASPRRSPAPTGSAPTTPARRLLRLPFPPPSPAKHIRQALARRHGPPRPSIPEEGGDGEGEGGRGLDKGFGFNKGFAAKYDMGDEVGRGHFGYTCSAKIKKGARKGDAVAVKVIPKAKMTTSIAIEDVRREVKILKALAGHKNLVQFYDAYEDNDNVYIVMELCEGGELLDRILSRGGKYSEDDAKAVLVQILNVVSFCHIQGVVHRDLKPENFLFTSKDENSQLKAIDFGLSDFVKPDERLNDIVGSAYYVAPEVLHRCYSTEADVWSIGVIAYILLCGSRPFWARTESGIFRSVLKADPSYNEAPWPSLTPEAMDFVKRLLCKDPRRR…
OgranCRK4-D7	O.grandiglumis	CRK4	CRKs	65760.4	595	8.92	TRUE	TRUE	Cell membrane	Nuclear localization signal	Peripheral|Lipid anchor	1	MGLCHGKPRQIPEPEAGEEAARVAVGDATGAGNGASSPGPVAAAATKPGTPKQPKFPFYLPSPLPPSSYKSSPANSSMASTPARGGFKRPFPPPSPAKHIRALLARRHGSVKPNEASIPEGGEPELGLDKSFGFSKHFFAKYELGDEVGRGHFGYTCSAKAKKGEHKGQDVAVKVIPKAKMTTAIAIEDVRREVRILSSLTGHSNLVQFYDAFEDEDNVYIVMELCKGGELLDRILARGGKYSEEDAKVVMVQILSVVSFCHLQGVVHRDLKPENFLFTSKDENSALKVIDFGLSDFVKPDERLNDIVGSAYYVAPEVLHRSYGTEADMWSIGVIAYILLCGSRPFWARTESGIFRAVLKAEPSFDEAPWPTLTAEAKDFVKRLLNKDYRKRMTAAQAL…
OgranCPK7-C1	O.grandiglumis	CPK7	CPK groupI	62007.4	547	5.5	TRUE	TRUE	Cytoplasm|Cell membrane	Nuclear export signal	Peripheral|Lipid anchor	3	MGNQCQNGTLGSDYHNRFPREHAISRYADGYVQEDSYLDLKKFDDTWPEVNNFKPTAASILRRGFDPTSINVLGRKTADLREHYILGRKLGQGQFGTTYLCTEINTGCEYACKTIPKRKLITKEDFEDVRREIQIMHHLSGHKNVVAIKDIYEDGQAVHIVMELCAGGELFDRIQEKGHYSERKAAELIRIIVSIVAMCHSLGVMHRDLKPENFLLLDKDDDLSIKAIDFGLSVFFKPGQVFTELVGSPYYVAPEVLHKRYGPESDVWSAGVILYVLLSGVPPFWAETQQGIFDAVLKGHIDFQSDPWPKISDSAKDLIRKMLSHCPSERLKAHEVLRHPWICENGVATDQALDPSVISRLKQFSAMNKLKKLALRVIAERLSEEEIAGLREMFKAVDT…
OgranCPK21-C8	O.grandiglumis	CPK21	CPK groupIII	63343.9	575	6.36	TRUE	TRUE	Cell membrane	/	Peripheral|Lipid anchor	4	MGGCYSAYASSRKLRGRISKISLVLPDPAPDATGAEASPRKDGDGVVVVDDVRGGGEDGGAAIATTTAEEFARRYVLGKELGRGEFGVTRRCRDAATGETLACKTIRRHRRLAPPPRVTAAGAAAAANAAAKAAAAHSEDVKREVAIMRRMSSASRGGGAATVVRLREACEDADGSVHLVMELCEGGELFDRIVARGHYSERAAANIFRTIVDVVQLCHSNGMIHRDLKPENFLFANKSEDSPLKVIDFGLSVFFKPGDRFTEVVGSAYYMAPEVLRRSYGPEVDVWSAGVILYILLCGVPPFWGDNDEKIAQAILRGGIDFNREPWPRVSGNAKDLVRRMLDPNPSTRLTAKQVLEHPWLKNADTAPNVSLGDAVRARLQQFSAMNKFKKKALGVVAR…
OgranCPK21-D8	O.grandiglumis	CPK21	CPK groupIII	62026.2	566	6.03	TRUE	TRUE	Cell membrane	/	Peripheral|Lipid anchor	4	MGGCYSAYASSRKLRGRISRISLVIPDPAPAPAPDAEASPRKDGDGGGVVDDVRGGGGDGAAIATTTAEEFARRYVLGKELGRGEFGVTRRCRDAATGEALACKTIRRHRRLAPPPRVTAAGAAAAANAAAKAAAAHAEDVKREVAIMRRMSSASRGGGAAAVVRLREACEEADGSVHLVMELCEGGELFDRIVARGHYSERAAANIFRTIVDVVQLCHSNGVIHRDLKPENFLFANKSEDSPLKVIDFGLSVFFKPGDRFTEVVGSAYYMAPEVLRRSYGPEVDVWSAGVILYILLCGVPPFWGDNDEKIAQAILRGGIDFNREPWPRVSGNAKDLVRRMLDPNPSTRLTAKQVLEHPWLKNADTAPNVSLGDAVRARLQQFSAMNKFKKKALEVVAR…
OgranPEPRK1-C9	O.grandiglumis	PEPRK1	PEPRKs	48946.3	449	8.94	FALSE	FALSE	Nucleus	Nuclear localization signal	Soluble	0	MESSLPRKRKGARSACSLVGSFREPTTVARKRACREPKPRPEKKKNPSDDASGRGGGVVQTAPPASGRAAPENPSRGLKRKLGCIESATRMGRKKRLESEYELGAEIGQGKFGSVRICRAKVGGEEFACKALPKNGEETVHREVEIMQHLSGHPGIVTLKAVFEDADKFYLVMELCGGGRLLDEMAREGKFSEQRAAIVIKDLMCVVKYCHEMGVVHRDIKPENILLTKAGKIKLADFGLAARVADGQKLSGIAGSPAYVAPEVLSGCYSEKVDIWGAGVLLHVLLHGSLPFHGGSLDAVFEAIKTVELDFHSGPWESISSLARDLISRMLNRDVPFRITADEVLSHPWVMFYTDCPLKAVTANLSITNKIVAPRITWDRIRLHCESISSDSSSQRSAD…
OgranCPK22-C9	O.grandiglumis	CPK22	CPK groupIII	63572.4	573	7.52	TRUE	TRUE	Cell membrane	/	Peripheral|Lipid anchor	4	MGGCSSAFAAPTRMMRFGRGRAPAAILPVTSNDEPCCSPENNNKNSNDAGGEHQKGKSWRRWQYRRCGGGGGGGRKNAILGDAADVKTAAGFAERYRLGAELGRGEFGVTRRCSDAATGEALACKTIRRKRLRRCGGDAEDVRREVEILRRVSALGAGAESVVRLREACEDSDGVHLVMELCEGGELFDRIFARGHYTERAAAKLARTIVGVVQLCHENGVMHRDLKPENFLFANKSEDSPLKAIDFGLSVFFKPGERFTQVVGSTYYMAPEVLNRSYGPEADVWSAGVILYILLCGVPPFWGDNDEKTVTAILQGGINFQREPWPKVSPHAKDLVSKMLDPNPSTRLTAKEVLEHPWLKNADRAPNVSLGEIVRSRLMQFSAMNKFKKKALGHLPMKV…
OgranPEPRK1-D9	O.grandiglumis	PEPRK1	PEPRKs	48612.9	447	8.97	FALSE	FALSE	Nucleus	Nuclear localization signal	Soluble	0	MESSLPRKRKGARSACSLVGSFHEATVARKRACREPKPRPEKKKNPSDDASGRGGVVQTAPPASGRAAPESPSRGLKRKLGCIESATRMGRKKRLESEYELGAEIGQGKFGSVRICRAKVGGEEFACKALPKNGEETVHREVEIMQHLSGHPGIVTLKAVFEDADKFYLVMELCGGGRLLDEMAREGKFSEQRAAIVIKDLMSVVKYCHEMGVVHRDIKPENILLTKAGKIKLADFGLAARVADGQKLSGIAGSPAYVAPEVLSGCYSEKVDIWGAGVLLHVLLHGSLPFQGGSLDAVFEAIKTVELDFHSGPWESISSLARDLISRMLKRDVPSRITADEVLSHPWVVFYTECPLKAVTANLSVTNKIVAPRITWDRIRLHCESISSDSSSQRSADQD…
OgranCPK22-D9	O.grandiglumis	CPK22	CPK groupIII	63383.2	570	6.63	TRUE	TRUE	Cell membrane	/	Peripheral|Lipid anchor	4	MGGCSSAFAVPTRMMRFGRGRAPAAILPVTSNDEPCCSPDNNKNNDDAGSEHQKGKSWRRWQYRRCGGGGGRKNAILGDAADVKTAAGFAERYRLGAELGRGEFGVTRRCADAATGEALACKTIRRKRLRRCGGDAEDVRREVEILRRVSALGAGADSVVRLREACEDSDGVHLVMELCEGGELFDRIFARGHYTERAAAKLARTIVGVVQLCHENGVMHRDLKPENFLFANKSEDSPLKAIDFGLSVFFKPGERFTQVVGSTYYMAPEVLNRSYGPEADVWSAGVILYILLCGVPPFWGDNDEKIVTAILQGGINFQREPWPKVSPHAKDLVSKMLDPNPSTRLTAKEVLEHPWLKNADRAPNVSLGEIVRSRLMQFSAMNKFKKKALGHLPMKVVAK…
OgranCRK5-D10	O.grandiglumis	CRK5	CRKs	80040.8	722	9.53	TRUE	TRUE	Cytoplasm	Nuclear localization signal	Peripheral|Lipid anchor	0	MGQCYARNVPVDGEGGRGGGGVVTTTISVSAAGEEVAAGGGGGRRSGRQSPAGTPRRRGAGATPARSSVAGSPWAGSPLPEGIAPSPAPSATTPRRFFRRPFPPPSPAKHIKASLARRLGQRSPALAQAQAAKPPAEVPVPEHGGAAAAAEVERELDKSFGYDGHFAAKYELGKEVGRGHFGHTCLARARKGDMRGQLLAVKVISKAKMTTAISIEDVRREVKILKALSGHSNLVKFYDACEDALNVYIIMELCEGGELLDRILSRGGRYTEEDAKVIVEQILNVVAFCHLQGVVHRDLKPENFLFSTRDDHSPMKIIDFGLSDFIRPDERLNDIVGSAYYVAPEVLHRSYSTEADMWSIGVITYILLCGSRPFWARTESGIFRSVLRADPNFDDAPWS…
OgranCPK23-D10	O.grandiglumis	CPK23	CPK groupI	60600	535	5.37	TRUE	TRUE	Cytoplasm	Nuclear export signal	Lipid anchor|Soluble	3	MGNSCQNGTYGNNCQNYNRFQNDRCASRYDDGNDTEDCYSGSSRASLAGALRQGLNLKSIPVLGYKTPNVRELYTLGRELGQGQFGKTYLCTEISTGCQYACKTILKSNLRYMSDIEDVRREIQIMHHLSGQKNIVTIKDAYEDEQAVHIVMELCAGGELFSKIQKRGHYSERKAAELIKIIVGIIETCHSHGVMHRDLKPENFLLLDADDEFSVKAIDFGLSVFFKPGQIFREVVGSPYYIAPEVLEKRYGPEADIWTAGVILYVLLSGVPPFWADTQSGIYNKVLDGCVDFKSNPWPRISDSAKDLIRKMLCPYPSERLKAHEVLKHPWICDNGVATDRALDPSVLPRLKQFSAMNRLKKLSLQVIAERLSEEEIVGLREMFKAMDTKNRSVVTFGE…
OgranCPK26a2-C10	O.grandiglumis	CPK26	CPK groupII	36669.9	324	5.04	FALSE	TRUE	Cytoplasm	Nuclear export signal	Soluble	3	MRRVVCLYIFLAGVPPFWAESENAIFTAILRGQIDLASEPCPKISSEAKDLVRKMLNINLKERLTAFQVLNHPWIKEDGDAPNVPLDNVVLNRLKQFRAMNQFKKAALRIIAGCLSEEEIKGLKEMFKNIDKDNSGTIMLEVLKNGLAKQGTKFSDNEIEQLMEAVSPHAETINFSSLRDEMLKLTGLLEIPSDFQADADGNGMIDYEEFVTATVHMNKMDREEHLYTAFQYFDKDNSGYITKEELEQALKEQGLYDAKEIKDVITDADSNNSSCALHALWFVSYLTSKPKIMLIQSKATITSLDEMYESVARYIGDSSPLHTH
OgranCRK5-C10	O.grandiglumis	CRK5	CRKs	72074.2	652	8.98	TRUE	TRUE	Cell membrane	/	Peripheral|Lipid anchor	0	MGQCYARNVPVDGDGGGGGGGVVTTTISVSAAGEEVVAGGGGGGRRSGRPSPAGTPRRRAGATPARSSVAGSPWAGSPLPEGIAPSPAPSATTPRRFFRRPFPPPSPAKHIKASLARRLGQRSPASAQAQAAKPPAEVPIPEHGGGAAAAAAGEVERELDKSFGYDRHFAAKYELGKEVGRGHFGHTCLARARKGDMRGQLLAVKVISKAKMTTAISIEDVRREVKILKALSGHSNLVKFYDACEDALNVYIIMELCEGGELLDKILSRGGRYTEEDAKVIVEQILNVVSFCHLQGVVHRDLKPENFLFSTRDDHSPMKIIDFGLSDFIRPDERLNDIVGSAYYVAPEVLHRSYSTEADMWSIGVITYILLCGSRPFWARTESGIFRSVLRADPNFDDA…
OgranCPK23-C10	O.grandiglumis	CPK23	CPK groupI	60664.9	535	5.47	TRUE	TRUE	Cytoplasm	Nuclear export signal	Lipid anchor|Soluble	3	MGNSCQNGTYGNNYQNSNRFQNDRFASRYIDGNDTEDCYSGSSRASLVGALRHGLNLKSTPVLGYKTPNVRELYTLGRELGQGQFGKTYLCTEISTGCQYACKTILKSNLRYVSDIEDVRREIQIMHHLSGQKNIVTIKDAYEDEQAVHIVMELCAGGELFSKIQKRGHYSERKAAELIKIIVGIIETCHSHGVMHRDLKPENFLLLDADDEFSVKAIDFGLSVFFRPGQVFREVVGSPYYIAPEVLEKRYGPEADIWTAGVILYVLLTGVPPFWADTQSGIYDKVLDGRVDFKSNPWPRISDSAKDLIKKMLCPYPSERLKAHDVLKHPWICDNGVATDQALDPSVLPRLKQFSAMNRLKKLSLQVIAEHLSEEEIVGLREMFKAMDTKNRSVVTFGE…
OgranCPK25-C11	O.grandiglumis	CPK25	CPK groupII	58859.1	534	5.99	TRUE	TRUE	Cytoplasm|Cell membrane	/	Lipid anchor	4	MGQCCTGGGKAVAGDEAEPGPSKAEPPSRGASSKNGPGSAKQQPCSPAAKAAAAKKPAGPIGDVLERPMEEVRTTYSIGKELGRGQFGVTHLCTHKATGEKLACKTIAKRKLASKEDVDDVRREVQIMHHLSGQPNIVDLRGAYEDKHNVHLVMELCAGGELFDRIIARGHYTERAAAALLRAIVGIVHTCHSMGVIHRDLKPENFLLLSKGDDAPLKATDFGLSVFFKEGEVFRDIVGSAYYIAPEVLKRKYGPEADIWSIGVMLYIFLAGVPPFWAESENAIFTAILRGQIDLASEPWPKISSGAKDLVRKMLNINPKERLTSFQVLNHPWIKEDGDAPDVPLDNVVLNRLKQFRAMNQFKKAALRIIAGCLSEEEIKGLKEMFKNIDKDNSGTITL…
OgranCPK24-C11	O.grandiglumis	CPK24	CPK groupI	99222.2	889	5.5	FALSE	FALSE	Cytoplasm|Nucleus	/	Soluble	4	MQPDPSGSGDANAKAKLPPPVTAPSSSAAAGGRPVSVLPHKTANVRDHYRIGKKLGQGQFGTTYLCVDKASGGEYACKSIPKRKLLCREDYEDVWREIQIMHHLSEHPNVVRIRGAYEDALFVHIVMELCAGGELFDRIVAKGHYSERAAAQLIRTIVGVVEGCHSLGVMHRDLKPENFLFASAAEDAPLKATDFGLSMFYKPGDKFSDVVGSPYYVAPEVLQKCYGPESDVWSAGVILYILLCGVPPFWAETEAGIFRQILRGKLDFESEPWPSISDSAKDLVRNMLCRDPTKRLTAHEVICHPWIVDDAVAPDKPIDSAVLSRLKHFSAMNKLKKMALRVIAESLSEEEIGGLKELFKMIDTDNSGTITFDELKEGLKRVGSELTEHEIQALMEAAD…
OgranCPK25-D11	O.grandiglumis	CPK25	CPK groupII	59220.5	536	6.08	TRUE	TRUE	Cell membrane	/	Lipid anchor	4	MGQCCTKGSGKAVAGDETEPGPSKAEPPSRGTSSKNGPGSAKQQPCSPAAKAAAAAKKPAGPIGDVLERPMEEVRTTYSIGKELGRGQFGVTHLCTHKATGEKLACKTIAKRKLTTKEDVDDVRREVQIMHHLSGQPNIVDLRGAYEDKHNVHLVMELCAGGELFDRIIARGHYTERAAAALLRAIVGIVHTCHSMGVIHRDLKPENFLLLSKGDDAPLKATDFGLSVFFKEGEVFRDIVGSAYYIAPEVLKRKYGPEADIWSIGVMLYIFLAGVPPFWAESENAIFTAILRGQIDLTSEPWPKISSGAKDLVRKMLNINPKERLTAFQVLNHPWIKEDGDAPDVPLDNVVLNRLKQFRAMNQFKKAALRIIAGCLSEEEIKGLKEMFKNIDKDNSGTI…
OgranCPK24-D11	O.grandiglumis	CPK24	CPK groupI	56670.5	513	5.26	FALSE	FALSE	Cytoplasm|Nucleus	Nuclear export signal	Soluble	4	MQPDPSGSGDANAKAKLPPPVTAPSAAAGGRPVSVLPHKTANVRDHYRIGKKLGQGQFGTTYLCVDKAGGGEYACKSIPKRKLLCREDYEDVWREIQIMHHLSEHPNVVRIRGAYEDALFVHIVMELCAGGELFDRIVAKGHYSERAAAQLIRTIVGVVEGCHSLGVMHRDLKPENFLFASAAEDAPLKATDFGLSMFYKPGDKFSDVVGSPYYVAPEVLQKCYGPESDVWSAGVILYILLCGVPPFWAETEAGIFRQILRGKLDFESEPWPTISDSAKDLVRNMLCRDPTKRLTAHEVLCHPWIVDDAVAPDKPIDSAVLSRLKHFSAMNKLKKMALRVIAESLSEEEIGGLKELFKMIDTDNSGTITFDELKEGLKRVGSELTEHEIQALMEAADID…
OgranCPK26a1-C12	O.grandiglumis	CPK26	CPK groupII	58859.2	533	6.08	TRUE	TRUE	Cytoplasm|Cell membrane	/	Lipid anchor	4	MGQCCTGTGKAVAGDAAEPGPSKAEPPSRGTSSKNGPGSAKQQPCSPAAKAAAKKPAGPIGDVLERPMEEVRTTYSIGKELGRGQFGVTHLCTHKATGEKLACKTIAKRKLASKEDVDDVRREVQIMHHLSGQPNIVDLRGAYEDKHNIHLVMELCAGGELFDRIIARGHYTERAAAALLRAIVGIVHTCHSMGVIHRDLKPENFLLLSKGDNAPLKATDFGLSVFFKEGEVFRDIVGSAYYIAPEVLKRKYGPEADIWSIGVMLYIFLAGVPPFWAESENAIFTAILRGQIDLASEPWPKISSGAKDLVRKMLNINPKERLTAFQVLNHPWIKEDGDAPDVPLDNVVLNRLKQFRAMNQFKKAALRIIAGCLSEEEIKGLKEMFKNIDKDNSGTITLE…
OgranCPK28-C12	O.grandiglumis	CPK28	CPK groupI	57808.8	524	5.54	FALSE	FALSE	Cytoplasm	Nuclear export signal	Soluble	4	MQPDPQPHGPGREKAAGPRLPPPVTAPSVGRPASVLPHKTANVRDHYRIGKKLGQGQFGTTYLCVGKSDGGEYACKSIPKRKLLCREDYEDVWREIQIMHHLSEHRNVVRIRGAYEDALFVHIVMELCAGGELFDRIVAKGHYSERAAAQLIRTIVGVVEGCHSLGVMHRDLKPENFLFASTAEDAPLKATDFGLSVFYKPGDKFSDVVGSPYYVAPEVLQKIYGPEADVWSAGVILYILLCGVPPFWAETESGIFRQILRGKLDLESEPWPSISDSAKDLVRKMLIRDPTKRFTAHEVLCHPWIVDDAVAPDKPIDSAVLSRLKHFSAMNKLKKMALRVIAESLSEEEIGGLKELFKMIDTDNSGTITYDELKNGLKRVGSDLMEPEIQALMDAADID…
OgranCPK29-C12	O.grandiglumis	CPK29	CPK groupIII	63449.5	566	6.65	TRUE	TRUE	Cell membrane	/	Peripheral|Lipid anchor	4	MGNCCVSRPSGYKRRRCGSSSTPHHHQHRGGRRLIGAANMRCLSTVSSVSDAARAVMSAEQASVLGSDGKGGALITAAAAEEMLRRYEIGEELGRGEFGVTRRCRDAATGEQLACKSISKRKLRSSVDVEDVRREVAIMRSLPAHANVVRLREAFEDADAVHLVMEVCEGGELFDRIVARGHYTERAAAAVMRTIMDVVQHCHKNGVMHRDLKPENFLYANASENSPLKVIDFGLSVCFKPGARFNEIVGSPYYMAPEVLKRNYGQEIDIWSAGVILYILLCGVPPFWAETDEGIAQAIIRSHIDFQREPWPKVSDNAKDLVRRMLDPSPYTRLTAQQNEEHPWIQNASEAPNIPLGEAVRSRLKQFTVMNKFKKKALLVVAEYLPTEELDAMRELFNM…
OgranCPK27-C12	O.grandiglumis	CPK27	CPK groupI	68224.3	616	5.7	TRUE	TRUE	Cytoplasm|Cell membrane	/	Peripheral|Lipid anchor	4	MGNVCIGPRRSFAKNGLLGILRSRPATASSPSQPTTTSRSIPVVLPSTPSAADSKPPPPQPQPQQQQPTQTAPPVPVIISEPPPPPEPQRAPSQPPPQEQPSPSPPASNTTQPPQQQRQQSRAKKPAHIKRISSAGLQVESVLRRKTENLKDKYSLGRKLGQGQFGTTYLCVDKANGGEYACKSIAKRKLLTDEDVEDVRREIQIMHHLAGHPNIISIRGAYEDAVAVHVVMELCAGGELFDRIVRKGHYTERQAAGLARVIVAVVESCHSLGVMHRDLKPENFLFVGNEEDAPLKTIDFGLSMFFRPGEVFTDVVGSPYYVAPEVLRKNYGQEADVWSAGVIIYILLCGVPPFWAETEQGIFEQVLHGTLDFESDPWPNVSEGAKDLLRKVLVRDPKK…
OgranCPK26-D12	O.grandiglumis	CPK26	CPK groupII	52672.2	474	5.96	TRUE	TRUE	Cytoplasm|Cell membrane	/	Lipid anchor	4	MGQCCTKGAGKAVACDKTESGPSKAEPPSRGTSSKNGPGSAKQQPCSPAAKMPAGPIGDVLERPMEEVRTTYSIGKALGRGQFGITHLCTHKATGEKLTSKEDVDDVRREVQIMHHLSGKPTSLTSNVHLVMELCAGGELFDRIIARGHYTERAAAALLRAIIGIMHTCYSMGVIHRDLKPENFLLLSKGDDTPLKATDFGLSVFFKEGEVFRDIVGSAYYIAPEVLKRKYGPEADIYIFLAGVPPFWAKSENAIFTAILRGRMLNINPKERLTAFQVLNHPWIKDGDAPDVQLNNVVLNRLKQFRAMNQFKKAALREEIKGLMEMFKNIDKDNSGTIMLEELKNGLAKQGTKFSDNEIELLMEAADADGNGMIDYEELVTAMVHMNQMDREEHLYTAF…
OgranCPK28-D12	O.grandiglumis	CPK28	CPK groupI	56974.1	513	5.65	FALSE	FALSE	Cytoplasm	Nuclear export signal	Soluble	4	MQPDPQPHGPGREKAAGPRLPPPVTAPSVGRPASVLPHKTANVRDHYRIGKKLGQGQFGTTYLCVGKSDGGEYACKSIPKRKLLCREDYEDVWREIQIMHHLSEHRNVVRIRGAYEDALFVHIVMELCAGGELFDRIVAKGHYSERAAAQLIRTIVGVVEGCHSLGVMHRDLKPENFLFASTAEDAPLKATDFGLSMFYKPGDKFSDVVGSPYYVAPEVLQKIYGPEADVWSAGVILYILLCGVPPFWAETESGIFRQILRGKLDLESAPWPSISDSAKDLVRKMLIRDPTKRFTAHEVLCHPWIVDDAVAPDKPIDSAVLSRLKHFSAMNKLKKMALRVIAESLSEEEIGGLKELFKMIDTDNSGTITYDELKNGLKRVGSDLMEPEIQALMDAADID…
OgranCPK29-D12	O.grandiglumis	CPK29	CPK groupIII	63286.4	564	7.02	TRUE	TRUE	Cell membrane	/	Peripheral|Lipid anchor	4	MGNCCVSRPSGNKRRRCGSSSAPHHQHRGGRRHIGAANMRCLSTVSSVSDVARAVMSEPATVLGSNNKGGGLTTTAAAEEMLRRYEIGEELGRGEFGVTRRCRDSATGEQLACKSISKRKLRSSVDVEDVRREVAIMRSLPAHPNVVRLREAFEDADAVHLVMEVCEGGELFDRIVARGHYTERAAAAVMRTIMDVVQHCHKNGVMHRDLKPENFLYANASENSPLKVIDFGLSVCFKPGARFNEIVGSPYYMAPEVLKRNYGQEIDIWSAGVILYILLCGVPPFWAETDEGIAQAIIRSHIDFQREPWPKVSENAKDLVRRMLDPSPYTRLTAQQSEEHPWIQNASAAPNIPLGEAVRSRLKQFIVMNKFKKKALLVVAEYLPTEELDAIRELFNMLD…
OgranCPK27-D12	O.grandiglumis	CPK27	CPK groupI	67743.9	612	5.72	TRUE	TRUE	Cytoplasm|Cell membrane	/	Peripheral|Lipid anchor	4	MGNVCIGPRRTFAKNGLLGILRSRPTAASSPSQPTITSRSIPVVLPSSPSASDSKPPPLQQQQPTQTAPPVPVVISEPPPQLEPQPAQREPPPPQEQPSPPSPASNTSQPPQQRQQSRAKKPAHIKRISSAGLQVESVLRRKTENLKDKYSLGRKLGQGQFGTTYLCVDKANGGEYACKSIAKRKLLTDEDVEDVRREIQIMHHLAGHPNIISIRGAYEDAVAVHVVMELCAGGELFDRIVRKGHYTERQAAGLARVIVAVVESCHSLGVMHRDLKPENFLFVGNEEDAPLKTIDFGLSMFFRPGEVFTDVVGSPYYVAPEVLRKNYGQEADVWSAGVIIYILLCGVPPFWAETEQGIFEQVLHGTLDFESDPWPNVSEGAKDLLRKVLVRDPKKRLTA…
OgranCPK1-C1	O.grandiglumis	CPK1	CPK groupII	58765.8	519	5.98	TRUE	FALSE	Cytoplasm|Cell membrane	Nuclear localization signal	Lipid anchor	4	MGNRTSRHHRPAPEQPPPQPKPKPQPQQQQGQWPRPQQPTPPAAAAAPDAAMGRVLGRPMEDIRATYTFGRELGRGQFGVTYLVTHKATGQRFACKSIATRKLVHRDDIEDVRREVQIMHHLTGHRNIVELRGAYEDRHSVNLIMELCEGGELFDRIIARGHYSERAAAALCREIVAVVHSCHSMGVFHRDVKPENFLFLSKSEDSPLKVTDFGLSVFFKPGEHFKDLVGSAYYVAPEVLKRNYGAEADIWSAGVILYILLSGVPPFWAESEDGIFDAVLRGHIDFSSDPWPSISNGAKDLVKKMLRQDPKERLTAAEILNHPWIREDGEAPDKPLDITVISRMKQFRAMNKLKKVALKVVAENLSDEEITGLKEMFRSLDTDNSGTITLEELRSGLPK…
OlatiCPK2-C1	O.latifolia	CPK2	CPK groupII	56934.7	514	5.63	TRUE	TRUE	Cell membrane	/	Lipid anchor	4	MGNCCPGSGDAEPASSYTSTGNGSSSIKAGAPSSAPAQNKPPAPIGPVLGRPMEDVRSIYNIGKELGRGQFGVTSLCTHKATGQKFACKTIAKRKLSTKEDVEDVRREVQIMYHLAGQPNIVELKGAYEDKQSVHLVMELCAGGELFDRIIAKGHYTERAAASLLRTIVEIIHTCHSLGVIHRDLKPENFLLLSKDEDAPLKATDFGLSVFFKQGEVFKDIVGSAYYIAPEVLKRSYGPEADIWSVGVILYILLCGVPPFWAESEHGIFNSILRGQVDFTSDPWPRISASAKDLVRKMLNSDPKKRISAYEVLNHPWIKEDGEAPDTPLDNAVMNRLKQFRAMNQFKKAALRVIAGCLSEEEIRGLKEMFKSMDSDNSGTITVDELRKGLSKQGTKLTE…
OlatiCPK3-C1	O.latifolia	CPK3	CPK groupIII	60848.3	547	6.16	TRUE	TRUE	Cell membrane	/	Lipid anchor	4	MGNCCRSPAAAAREDVKSSHFPASAGKKKPHQARNGGVGGGGGGGGGGGAGQKRLPVLGEEGYELIGGIDDKYALDRELGRGEFGVTYLCMDRDTKELLACKSISKRKLRTAVDVEDVRREVAIMRHLPKSASIVSLREACEDEGAVHLVMELCEGGELFDRIVARGHYTERAAANVTRTIVEVVQLCHRHGVIHRDLKPENFLFANKKENSPLKAIDFGLSIFFKPGEKFSEIVGSPYYMAPEVLKRNYGPEIDIWSAGVILYILLCGVPPFWAETEQGVAQAILRGNIDFKREPWPNVSENAKDLVRHMLEPDPKLRLTAKQVLEHPWLQNAKKAPNVPLGDIVKSRLKQFSRMNRFKRRALRVIADHLSAEEVEDIKEMFKAMDTDNDGIVSYEEL…
OlatiCPK4-C2	O.latifolia	CPK4	CPK groupIV	58266.5	520	8.53	TRUE	TRUE	Cell membrane	/	Lipid anchor	4	MGACFSSSPPATAADGGSGKRQRRRDPKGKVPDGGGGGGGEKEQARVEFGYERDFEGRYQVGRLLGHGQFGYTFAATDRTSGDRVAVKRIDKAKMVRPVAVEDVKREVKILKELKGHENIVHFYNAFEDDSYVYIVMELCEGGELLDRILAKKNSRYSEKDAAVVVRQMLKVAAECHLHGLVHRDMKPENFLFKSTKEDSPLKATDFGLSDFIKPGKKFHDIVGSAYYVAPEVLKRRSGPESDVWSIGVITYILLCGRRPFWNKTEDGIFREVLRNKPDFRKKPWPGISSGAKDFVKKLLVKNPRARLTAAQALSHPWVREGGEASEIPVDISVLSNMRQFVKYSRFKQFALRALASTLKEEELADLKDQFDAIDVDKSGSISIEEMRHALAKDLPWRL…
OlatiPPCK1-C2	O.latifolia	PPCK1	PPCKs	31398.5	295	5.15	TRUE	FALSE	Cytoplasm|Nucleus	Nuclear localization signal	Soluble	0	MSGELKRDYEIGEEIGRGRFGVVHRCTSRATGEVFAVKSVDRSQLADDLDRELAELEPKLAQLAAAGNPGVVQVHAVYEDEAWTHMVMDLCSGPDLLDWIRLRRGAPVPEPVAAAVVAQLAEALAHCHRRGVAHRDIKPDNILLDVVGDDDDGIDGGGTPRSRLADFGSAAWVGESGGSAEGLVGTPHYVAPEVVAGGEYGEKADVWSAGVVLYVLLSGGALPFGGETAAEVLASVLRGSVRFPPRLFAGVSPAAKDLMRRMMCRDTWRRFSAEQVLGHPWIVSGGGARAMEQPT
OlatiCPK5-C2	O.latifolia	CPK5	CPK groupI	60162.5	546	5.59	TRUE	TRUE	Cell membrane	/	Peripheral|Lipid anchor	4	MGNTCGVTLRSKYFASFRGASQRHEAGYAPVATSAAAAAADEPTGKKAPRAAATADAPHAASMKRGAPAPAELTANVLGHPTPSLSEHYALGRKLGQGQFGTTYLCTDLATGVDYACKSIAKRKLITKEDVEDVRREIQIMHHLAGHRNVVAIKGAYEDSQYVHIVMELCAGGELFDRIIERGQFSERKAAELTRIIVGVIEACHSLGVIHRDLKPENFLLANKDDDLSLKAIDFGLSVFFKPGQVFTDVVGSPYYVAPEVLRKSYGPEADVWTAGVILYILLSGVPPFWAETQQGIFDAVLKGVIDFDSDPWPVISDSAKDLIRRMLNPRPKERLTAHEVLCHPWICDHGVAPDRPLDPAVLSRIKQFSAMNKLKKMALRVIAESLSEEEIAGLKEMF…
OlatiPPCK2-C2	O.latifolia	PPCK2	PPCKs	30759.2	289	5.85	FALSE	FALSE	Cytoplasm|Nucleus	Nuclear localization signal|Nuclear export signal	Soluble	0	MSSGGELALRQEYVIGDEIGRGRFGTVRHCYAVATGEAFAVKSTPKAPLREVEAADALDLALAEQEPKVHLVASAPGPGASPHVVALHAAFEDDAAVHLVVDLCAGGDLLSLVSARGRLPEHEAADLMAQLASALASCHRRGVAHRDVKPDNLLFDGGGVLKLGDFGSAEWFGDGRAMTGLVGTPYYVAPEVVAGREYDEKVDVWSAGVVLYMMLSGTVPFYGATAAEIFQCVLRGNLRFPPRAFASVSPEAKDLMRRMLCKDVSRRFSADQVLRHPWIVSRGGAAMMG
OlatiCPK6-C2	O.latifolia	CPK6	CPK groupI	59895.9	542	5.43	TRUE	TRUE	Cytoplasm|Cell membrane	/	Lipid anchor	4	MGNFSCGASSTSTPTTYAAASPSLLDYCYHQRYPSSSTSTSSIMPIRSHQQLLSSPTAVLGHLTPPLRQLYSVGRKLGQGQFGTTYLCTHLSTGADFACKSIAKRKLLTPEDVDDVRREIQIMHHLAGHASVVTIQGAYEDTLYVHIVMELCEGGELFDRIVDRGYFSERKAAEITRVIVGVVEACHSLGVMHRDLKPENFLLKDRAREASLKAIDFGLSVFFKPGQVFTDVVGSPYYVAPEVLCKHYGPEADVWTAGVIVYILLSGVPPFWAETQQGIFDAVLRGALDFDSDPWPTISDSAKDLIRRMLRSPPKDRLTAHQVLCHPWVCEDGVAPDRPLAPAVLSRLKQFSAMNRLKKMALRVIARSLSEEELAGLKEMFKAMDTDASGAITFDELKE…
OlatiCPK4-D2	O.latifolia	CPK4	CPK groupIV	58535.8	522	8.53	TRUE	TRUE	Cell membrane	/	Lipid anchor	4	MGACFSSSPHPATAADGGSGKRRRRDPKGKVPDGGGGDKEATATQTARVEFGYERDFEGRYQVGRLLGHGQFGYTFAATDRTSGDRVAVKRIDKAKMVRPVAVEDVKREVKILKELKGHENIVHFYNAFEDDSYVYIVMELCEGGELLDRILAKKNSRYSEKDAAVVVRQMLKVAAECHLHGLVHRDMKPENFLFKSTKEDSPLKATDFGLSDFIKPGKKFHDIVGSAYYVAPEVLKRRSGPESDVWSIGVITYILLCGRRPFWNKTEDGIFREVLRNKPDFRKKPWPGISSGAKDFVKKLLVKNPRARLTAAQALSHPWVREGGEASEIPVDISVLSNMRQFVKYSRFKQFALRALASTLKEEELADLKDQFDAIDVDKSGSISIEEMRHALAKDLPW…
OlatiPPCK1-D2	O.latifolia	PPCK1	PPCKs	31311.4	294	5.15	TRUE	FALSE	Cytoplasm|Nucleus	Nuclear localization signal	Soluble	0	MSGELKRDYEIGEEIGRGRFGVVHRCTSRATGEVFAVKSVDRSQLADDLDRELAELEPKLAQLAAAGNPGVVQVHAVYEDEAWTHMVMDLCSGPDLLDWIRLRRGAPVPEPVAAAVVAQLAEALAHCHRRGVAHRDVKPDNILLDVVGDDDDGIDGGTPRARLADFGSAAWVGESGGSAEGLVGTPHYVAPEVVAGGEYGEKADVWSAGVVLYVLLSGGALPFGGETAAEVLASVLRGSVRFPPRLFAGVSPAAKDLMRRMMCRDTWRRFSAEQVLGHPWIVSGGGARAMEQPT
OlatiCPK5-D2	O.latifolia	CPK5	CPK groupI	60283.7	547	5.57	TRUE	TRUE	Cell membrane	/	Peripheral|Lipid anchor	4	MGNTCGVTLRSKYFASFRGASQRHEAGYAPVATSAAAAADEPTGKKAPRAAAADSAAPPHAASMKRGAPAPAELTANVLGHPTPSLSEHYALGRKLGQGQFGTTYLCTDLATGVDYACKSIAKRKLITKEDVEDVRREIQIMHHLAGHRNVVAIKGAYEDQQYVHIVMELCAGGELFDRIIERGQFSERKAAELTRIIVGVIEACHSLGVIHRDLKPENFLLANKDDDLSLKAIDFGLSVFFKPGQVFTDVVGSPYYVAPEVLRKCYGPEADVWTAGVILYILLSGVPPFWAETQQGIFDAVLKGVIDFDSDPWPVISDSAKDLIRRMLNPHPKERLTAHEVLCHPWICDHGVAPDRPLDPAVLSRIKQFSAMNKLKKMALRVIAESLSEEEIAGLKEM…
OlatiPPCK2-D2	O.latifolia	PPCK2	PPCKs	30770.2	289	6.08	FALSE	FALSE	Cytoplasm|Nucleus	Nuclear localization signal|Nuclear export signal	Soluble	0	MSSGGELALRQEYVIGDEIGRGRFGTVRRCYAVATGEAFAVKSTPKAPLREVEAADALDLALAEQEPKVHLVASAPGPGASPHVVALHAAFEDDAAVHLVVDLCAGGDLLSLVSARGRLPEHEAADLMAQLASALASCHRRGVAHRDVKPDNLLFDGSGVLKLGDFGSAEWFGDGRPMTGLVGTPYYVAPEVVAGREYGEKVDVWSAGVVLYMMLSGTVPFYGATPAEIFQCVLRGNLRFPPRAFASVSPEAKDLMRRMLCKDVSRRFSADQVLRHPWIVSRGGAAVMG
OlatiCPK6-D2	O.latifolia	CPK6	CPK groupI	48256.9	435	5.11	TRUE	TRUE	Cytoplasm	Nuclear export signal	Soluble	4	MGNYSCGVDLRDLYSVGRKLGQGQFGTTYLCTHLSTGADFACKSIAKRKLLTPEDVDDVRREIQIMHHLAGHSSVVTIQGAYEDTLYVHIVMELCEGGELFDRIVDRGYFSERKAAEITRVIVGVVEACHSLGVMHRDLKPENFLLKDRAREASLKAIDFGLSVFFKPGQVFTDVVGSPYYVAPEVLCKHYGPEADVWTAGVIVYILLSGVPPFWVLCHPWVCEDGVAPDRPLAPAVLSRLKQFSAMNRLKKMALRVIARSLSEEELAGLKEMFKAMDTDGSGAITFDELKEGLRRYGSNLREAEIRDLMDAADVDKSGTIDYDEFIAATVHLNKLEREEHLLAAFAYFDRDGSGYITVDELEHACRDHNMADVGIDDIIREVDQDNDGRIDYGEFVAM…
OlatiCPK7-D3	O.latifolia	CPK7	CPK groupI	61999.5	547	5.46	TRUE	TRUE	Cytoplasm|Cell membrane	Nuclear export signal	Peripheral|Lipid anchor	3	MGNQCQNGTLGSDYHNRFPREHAVSRYADGYVQEDSYLDLKKFDDTWPEVNNFKPTAASILRRGFDPTSINVLGRKTADLREHYILGRKLGQGQFGTTYLCTEINTGCEYACKTIPKRKLITKEDFEDVRREIQIMHHLSGHKNVVAIKDVYEDGQAVHIVMELCAGGELFDRIQEKGHYSERKAAELIRIIVSIVAMCHSLGVMHRDLKPENFLLLDKDDDLSIKAIDFGLSVFFKPGQVFTELVGSPYYVAPEVLHKRYGPESDVWSAGVILYVLLSGVPPFWAETQQGIFDAVLKGHIDFQSDPWPKISDSAKDLIRKMLSHCPSERLKAHEVLRHPWICENGVATDQALDPSVISRLKQFSAMNKLKKLALRVIAERLSEEEIAGLREMFKAVDT…
OlatiCRK1-D3	O.latifolia	CRK1	CRKs	65417.1	592	8.65	TRUE	TRUE	Cytoplasm|Cell membrane	Nuclear localization signal	Lipid anchor	0	MGLCHGKSAAVLEPTAAAGEETCVAEAAAAPAKAASPAPSAAAKPGTPKQHKFPFYLPSPLPPSSYKGSPANSSVASTPARGGFKRPFPPPSPAKHIRALLARRHGSVKPNEASIPESGEPGVALDKSFGFSKHFAAKYELGREVGRGHFGYTCAATCKKGELKGEDVAVKVIPKAKMTTAIAIEDVRREVRILSSLAGHSNLVQFYDAYEDEENVYIVMELCKGGELLDRILARGGKYSEEDAKVVIRQILSVASFCHLQGVVHRDLKPENFLFSSKDENSAMKVIDFGLSDFVKPDERLNDIVGSAYYVAPEVLHRSYGTEADMWSIGVIVYILLCGSRPFWARTESGIFRAVLKADPSFEEAPWPTLSAEAKDFVRRLLNKDYRKRMTAAQALCHP…
OlatiCPK9-D3	O.latifolia	CPK9	CPK groupIII	65586.9	587	8.85	TRUE	TRUE	Cell membrane	/	Lipid anchor	4	MGNTCACCVAPVTEEAEPRREEARRRDHHAAKKPPAAATTTPPRQRHGQEPGSGGGREKPKPRARARDKAKPNPYDWAPPRVLPARGGGGAVAAVRVLEGVVPHHPRLCVTDKYQLGRELGRGEFGVTHLATDRATRERLACKSIPKRRLRTAVDVADVRREVAIMASLPDHPALVRLRAAYEDAEAVHLVMELCDGGELFDRIVARGRYTERAAAAAARTVAEVVRACHAHGVMHRDLKPENFLYAGKSEDAQLKAIDFGLSVFFRPGERFREIVGSPYYMAPEVLRRDYGPEVDIWSAGVILYILLCGVPPFWAETEQGVARAILRGAVDFDREPWPRISRAAKSLVRQMLDVDPRRRPTAQQVLDHPWLHHASRAPNVPLGDVVRARLKQFSLMNR…
OlatiCPK10-D3	O.latifolia	CPK10	CPK groupI	65329.6	594	5.51	TRUE	TRUE	Cytoplasm|Cell membrane	/	Peripheral|Lipid anchor	4	MGNTCVGPSISKNGFFQSVSTVLWKARQDGDALPGANGPDGGRLPPPPPSDAPLAVQSKAPEPVKIVSSTDSAAAEHDTSKASAGSDSGEAAAARPRPRVPPVKRVSSAGLLVGSVLKRKTENLKDKYSLGRKLGQGQFGTTYLCVERTTGKEFACKSILKRKLVTDDDVEDVRREIQIMYHLAGHPNVISIRGAYEDAVAVHLVMELCAGGELFDRIVQKGHYTERKAAELARVIVGVVEVCHSMGVMHRDLKPENFLFADQTEEAALKTIDFGLSIFFRPGQIFTDVVGSPYYVAPEVLKKKYGPEADVWSAGVIIYILLCGVPPFWAENEQGIFEEVLHGRLDFQSEPWPSISEGAKDLVRRMLVRDPKKRLTAHEVLRHPWVQVGGLAPDKPLDS…
OlatiCPK11-D3	O.latifolia	CPK11	CPK groupI	63408.1	578	5.29	TRUE	TRUE	Cytoplasm|Cell membrane	/	Peripheral|Lipid anchor	4	MGNNCVGPSAAGRNGFFANVALWRPRPADEAPPALPPPSTAPSDQAPEPVTIPPSEHSSHHSSRSADPSTPSAAESQAPAANKAAPKVKRVQSAGLLADSVLKRDVNTARLKDLYTIGKKLGQGQFGTTYLCVEKATGREFACKSIAKRKLLTQEDVEDVRREIQIMHHLAGHANVVSIVGAYEDAVAVQLVMELCAGGELFDRIIQRGHYSEKAAAQLARVIVGVIEACHSLGVMHRDLKPENFLFIHQKEDSPLKAIDFGLSIFFKPGETFTDVVGSPYYVAPEVLMKHYGREVDVWSAGVIIYILLSGVPPFWDESEQGIFEQVLKGDLDFSSEPWPNISESAKDLVRKMLIRDPKKRLTAHEALCHPWVCVDGVAPDKPLDSAVLSRLKQFSAMN…
OlatiCPK8-D3	O.latifolia	CPK8	CPK groupIII	60422.8	536	6.17	TRUE	TRUE	Cell membrane	/	Lipid anchor	4	MGNCCGTPATAEEGGKRRRKQKKANPFTVAYNRGPAAAGAPVGRPGLVVLRDPTGRDLGARYELGGELGRGEFGITYLCTEAATGDRYACKSISKRKLRTPVDVEDVRREVEIMRHMPSHPNIVSLRAAYEDEDNVHLVMELCEGGELFDRIVARGHYTERAAAAVTRTIVEVVQMCHRHGVMHRDLKPENFLYANKKDSSPLKAIDFGLSVFFRPGERFTEIVGSPYYMAPEVLKRHYGPEVDVWSAGVILYILLCGVPPFWAETEQGVAQAIIRSVVDFKREPWPRVSEPAKDLVRRMLDPNPMTRLTAEQVLEHPWLHDSKKMPDIPLGDTVRARLQQFAAMNKLKKKALKVIAEHLSAEEAADIKDMFDKMDVSKNGQLTFEDFKAGLRKLGNQM…
OlatiCPK7-C3	O.latifolia	CPK7	CPK groupI	61931.3	547	5.43	TRUE	TRUE	Cytoplasm|Cell membrane	Nuclear export signal	Peripheral|Lipid anchor	3	MGNQCQNGTLGSDYHNRFPREHAVSRYADGYVQEDSYLDLKKFDDTWPEVNNFKPTAASILRRGLDPTSINVLGRKTADLREHYILGRKLGQGQFGTTYLCTEINTGCEYACKTIPKRKLITKQDVEDVRHEIQIMHHLSGHKNVVAIKDVYEDGQAVHIVMELCAGGELFDRIQEKGHYSEREAAELIRIIVSIVAMCHSLGVMHRDLKPENFLLLDKDDDLSIKAIDFGLSVFFKPGQVFTELVGSPYYVAPEVLHKRYGPESDVWSAGVILYVLLSGVPPFWAETQQGIFDAVLKGHIDFQSDPWPKISDSAKDLIRKMLSHCPSERLKAHEVLRHPWICENGVATDQALDPSVISRLKQFSAMNKLKKLALRVIAERLSEEEIAGLREMFKAVDT…
OlatiCPK1-D1	O.latifolia	CPK1	CPK groupII	59081	522	5.98	TRUE	FALSE	Cytoplasm|Cell membrane	Nuclear localization signal	Lipid anchor	4	MGNRTSRHHRPAPEQPPPQPKPKPQPQPQQQQGQWPRPQQPTQPPPAAAAADAAMGRVLGRPMEDVRATYTFGRELGRGQFGVTYLVTHKATGQRFACKSIATRKLVHRDDIEDVRREVQIMHHLTGHRNIVELRGAYEDRHSVNLIMELCEGGELFDRIIARGHYSERAAAALCREIVAVVHSCHSMGVFHRDLKPENFLFLSKSEDSPLKATDFGLSVFFKPGEHFKDLVGSAYYVAPEVLKRNYGAEADIWSAGVILYILLSGVPPFWAESEDGIFDAVLRGHIDFSSDPWSSISNGAKDLVKKMLRQDPKERLTAAEILNHPWIREDGEAPDKPLDITVISRMKQFRAMNKLKKVALKVVAENLSDEEITGLKEMFRSLDTDNSGTITLEELRSG…
OlatiCRK1-C3	O.latifolia	CRK1	CRKs	65708.4	593	8.57	TRUE	TRUE	Cytoplasm|Cell membrane	Nuclear localization signal	Peripheral|Lipid anchor	0	MGLCHGKSAAVLEPTVVEEEETRVAEAAAAPAKPASPAPSAAAAKPGTPKQHKFPFYLPSPLPPSSYKGSPANSSVASTPARGGFKRPFPPPSPAKHIRALLARRHGSVKPNEASIPESGEPGVALDKSFGFSKHFAAKYELGQEVGRGHFGYTCAATCKKGELKGEDVAVKVIPKAKMTTAIAIEDVRREVRILSSLAGHSNLVQFYDAYEDEENVYIVMELCKGGELLDRILARGGKYSEEDAKVVIRQILSVASFCHLQGVVHRDLKPENFLFSSKDENSAMKVIDFGLSDFVKPDERLNDIVGSAYYVAPEVLHRSYGTEADMWSIGVIVYILLCGSRPFWARTESGIFRAVLKADPSFEEAPWPTLSAEAKDFVRRLLNKDYRKRMTAAQALCH…
OlatiCPK9-C3	O.latifolia	CPK9	CPK groupIII	64378.5	575	8.71	TRUE	TRUE	Cell membrane	/	Lipid anchor	4	MGNTCCVAPATTEEAEPRRVDAPPRDHHAAKKPPAATTATRQRHGQEPKPKPRARARDKTKPNPYDWAPPRVLPARGGGAAAVRVLEGVVPHHPRLRVTDKYQLGRELGRGEFGVTHLATDRATRERLACKSIPKRRLRTAVDVADVRREVAIMASLPDHPALVRLRAAYEDAEAVHLVMELCDGGELFDRIVARGRYTERAAAAAARTVAEVVRACHAHGVMHRDLKPENFLYAGKSEDAQLKAIDFGLSVFFRPGERFREIVGSPYYMAPEVLRRDYGPEVDIWSAGVILYILLCGVPPFWAETEQGVARAILRGAVDFDREPWPRISRAAKSLVRQMLDVDPRRRPTAQQVLDHPWLHDAARAPNVPLGDVVRARLKQFSLMNRFKKKAMRVIAEH…
OlatiCPK10-C3	O.latifolia	CPK10	CPK groupI	65626.9	596	5.52	TRUE	TRUE	Cytoplasm|Cell membrane	/	Peripheral|Lipid anchor	4	MGNTCVGPSISKNGFFQSVSTVLWKARQDGDALPAANGSDGGGRLPPPPSDAPLAVQNKAPEPVKIVSTTDSASAKPAVEQDTSKSSSGSDSGEAARPRPRVPPVKRVSSAGLLVGSVLKRKTENLKDKYSLGRKLGQGQFGTTYLCVERTTGKEFACKSILKRKLVTDDDVEDVRREIQIMYHLAGHPNVISIRGAYEDAVAVHLVMELCAGGELFDRIVQKGHYTERKAAELARVIVGVVEVCHSMGVMHRDLKPENFLFADQTEEAALKTIDFGLSIFFRPGQIFTDVVGSPYYVAPEVLKKKYGPEADVWSAGVIIYILLCGVPPFWAENEQGIFEEVLHGRLDFQSEPWPSISEGAKDLVRRMLVRDPKKRLTAHEVLRHPWVQVGGLAPDKPL…
OlatiCPK11-C3	O.latifolia	CPK11	CPK groupI	61365.7	559	5.15	TRUE	TRUE	Cytoplasm|Cell membrane	/	Peripheral|Lipid anchor	4	MGNNCVGPSAASHNGFFANVALWRPRPADAAPPALPPPSSAPSDQAPEPVTIPPSEHSSHHSSRSADPSTPTAAEQQANKAAPKVKRVQSAGLLADSVLKRDVNTARLKDLYTIGKKLGQGQFGTTYLCVEKATGQEFACKSIAKRKLLTQEDVEDVRREIQIMHHLAGHANVVSIVGAYEDAVAVQLVMELCAGGELFDRIIQRGHYSEKAAAQLARVIVGVIEACHSLGVMHRDLKPENFLFIHQKEDSPLKAIDFGLSIFFKPGETFTDVVGSPYYVAPEVLMKHYGREVDVWSAGVIIYILLSGVPPFWDESEQGIFEQVLKGDLDFSSEPWPNISESAKDLVRKMLIRDPKKRLTAHEALCHPWVCVDGVAPDKPLDSAVLSRLKQFSAMNKLK…
OlatiCPK8-C3	O.latifolia	CPK8	CPK groupIII	60477.9	537	6.17	TRUE	TRUE	Cell membrane	/	Lipid anchor	4	MGNCCGTPATAEEGGKRRRKQKKANPFTVAYNRGPSAAGAAPAGRPGLVVLRDPTGRDLGARYELGGELGRGEFGITYLCTEAATGDRYACKSISKRKLRTPVDVEDVRREVEIMRHMPPHPNIVSLRAAYEDEDNVHLVMELCEGGELFDRIVARGHYTERAAAAVTRTIVEVVQMCHRHGVMHRDLKPENFLYANKKDSSPLKAIDFGLSVFFRPGERFTEIVGSPYYMAPEVLKRHYGPEVDVWSAGVILYILLCGVPPFWAETEQGVAQAIIRSVVDFKREPWPRVSEPAKDLVRRMLDPNPMTRLTAEQVLEHPWLHDSKKMPDIPLGDTVRARLQQFAAMNKLKKKALKVIAEHLSAEEAADIKDMFDKMDVSKNGQLTFEDFKAGLRKLGNQ…
OlatiPPCK3-C4	O.latifolia	PPCK3	PPCKs	30561.7	284	5.42	FALSE	FALSE	Cytoplasm|Nucleus	Nuclear localization signal	Soluble	0	MSEELKRDFEIGEEIGRGRFGVVHRCASRSTGEAYAVKSVDRSRLSDDLDRSLAALEPKLAQLAAAGNSGVVQVHAVYEDDDWTHMVMDLCTGPDLLDWVRLRCGQPVPEPDAAAVVAQIAEALALCHRRGVAHRDVKPDNVLLDATGDGPPRVRLADFGSAAWVGDGISAEGLVGTPHYVAPEVVAGGEYGEKADVWSAGVVMYVLLTGGALPFGGETASDVFAAVLRGNLRFPPRLFSGVSPAAKDLMRRMMCRDVYRRFSAEQVLRHPWIVSGGARDVQPT
OlatiCPK12-C4	O.latifolia	CPK12	CPK groupII	60394.5	538	6.17	TRUE	TRUE	Cell membrane	/	Peripheral|Lipid anchor	4	MGNCFTKTYEIPITSDTMRRPASTAERSKARGYEPGTWRRPSFSRHGAPPHRPPTGARPGSSSSSSAAGALSRRASGGGEMGHVLRRPMVSVRSLYQLEQKLGSGQFGTTYLCTERATENRYACKSVSKRKLVRPTDEDDVRREITILQHLSGQPNIVEFRGAYEDNDHVHLVMEFCSGGELFDRITTKGNYSERQAAAVCRDILTVVHVCHFMGVIHRDLKPENFLLASADDDAPLKAIDFGLSVFIEEGKVYKDIVGSAYYVAPEVLQRNYGKEADIWSAGVILYILLCGTPPFWAETEKGIFDAILVNKVDFSTSPWPSISESAKDLIRQMLHRDPQKRITASQALEHRWLKEGGASDRPIDSAVLSRMKQFKAMNKLKQLALKVIAENLSPEEIK…
OlatiCPK13-C4	O.latifolia	CPK13	CPK groupI	60815.1	549	5.29	TRUE	TRUE	Cell membrane	/	Peripheral|Lipid anchor	4	MGNACGGSLRSKYLSFKQTASQRHDTDDNAAAADSPKKPSRPPAAAKTDDHPVPASAPAAAMRRGQAPTDLGSVLGHPTPNLRDLYAMGRKLGQGQFGTTYLCTELSTGVDYACKSISKRKLITKEDIEDVRREIQIMHHLSGHENVVAIKGAYEDQLYVHIVMELCAGGELFDRIIQRGHYSERKAAELTRIIVGVVEACHSLGVMHRDLKPENFLLANKDDDLSLKAIDFGLSVFFKPGQVFTDVVGSPYYVAPEVLLKHYGPEADVWTAGVILYILLSGVPPFWAETQQGIFDAVLKGVIDFDSDPWPVISDSAKDLITRMLNPRPKERLTAHEVLCHPWIRDHEVAPDRPLDPAVLSRIKQFSAMNKLKKMALRVIAESLSEEEIAGLKEMFQTM…
OlatiPPCK3-D4	O.latifolia	PPCK3	PPCKs	30783.1	285	6.08	FALSE	FALSE	Cytoplasm|Nucleus	Nuclear localization signal	Soluble	0	MSEELKRDFEIGKEIGRGRFGVVHRCASRSTGEPYAVKSVDRSRLSDDLDRSLAALEPKLAQLAAAGNPRVVQVHAVYEDDAWTHMVMDLCTGPDLLDWVHLRCGQPVPEPDAAAVVAQITEALALCHRRGVTHRDVKPDNVLVDASGEGPPRVRLADFGCAAWVGNGITAEGLVGTPHYVAPEVVAGGEYGEKADVWSAGVVMYVLLTGGALPFGGETASDVFAAVLRCNLRFPPRLFSGVSPAAKDLMRRMMCRDVYRRFSAEQVLRHPWIVSGGGARDAQPT
OlatiCPK12-D4	O.latifolia	CPK12	CPK groupII	60013.2	538	6.09	TRUE	TRUE	Cell membrane	/	Peripheral|Lipid anchor	4	MGNCFTKTYEIPITSGTMRRPASTAERGKARGEQGTGNWQRPSFPRHGAPPHRPPTGTRPGSSSSLAAGALSRRASGGGEVGPVLRRPMVNVRSLYVLERKLGSGQFGTTYLCTERATGLQYACKSVSKRKLVRRTDEDDVRREITILQHLSGQPNIVEFRGAYEDNDHVHLVMEFCSGGELFDRITAKGSYSERQAAAVCRDILTVVHVCHFMGVIHRDLKPENFLLASADDDAPLKAIDFGLSVFIEEGKVYKDIVGSAYYVAPEVLQRNYGKEADIWSAGVILYILLCGTPPFLAETEKGIFNAILVGQLDFSSSPWPSISESAKDLIRQMLNRDPQKRITASQALEHRWLKEGGASDRPIDSAVLSRMKQFKAMNKLKQLALKVIAENLSPEEIN…
OlatiCPK13-D4	O.latifolia	CPK13	CPK groupI	60742	549	5.45	TRUE	TRUE	Cell membrane	/	Peripheral|Lipid anchor	4	MGNACGGSLRSKYLSFKQTASQRHDTDDNATAADSPKKPSRPPAAAKTEDHPVSASAPAAAMRRGQAPADLGSVLGHPTPNLRDLYAMGRKLGQGQFGTTYLCTELSTGVDYACKSISKRKLITKEDIEDVRREIQIMHHLSGHKNVVAIKGAYEDQLYVHIVMELCAGGELFDRIIQRGHYSERKAAELTRIIVGVVEACHSLGVMHRDLKPENFLLANKDDDLSLKAIDFGLSVFFKPGQVFTDVVGSPYYVAPEVLLKHYGPEADVWTAGVILYILLSGVPPFWAETQQGIFDAVLKGVIDFDSDPWPVISDSAKDLITRMLNPRPKERLPAHEVLCHPWIRDHGVAPDRPLDPAVLSRIKQFSAMNKLKKMALRVIAESLSEEEIAGLKEMFQTM…
OlatiCPK16-D5	O.latifolia	CPK16	CPK groupIII	60305.9	540	6.44	TRUE	TRUE	Cell membrane	/	Peripheral|Lipid anchor	4	MGNCCRSPAAAAREDVKTSHFPASAGGGKKKPHQARNGGGGGGEKKRLSVLGEEGCEVGGGIDEKYALDRELGRGEFGVTYLCMDRASRELLACKSISKRKLRTPVDVEDVRREVAIMRHLPKSASIVSLREACEDDGAVHLVMELCEGGELFDRIVARGHYTERAAAAVTRTIVEVVQLCHRHGVIHRDLKPENFLFANKKENSPLKAIDFGLSIFFKPGEKFSEIVGSPYYMAPEVLKRNYGPEIDIWSAGVILYILLCGVPPFWAETEQGVAQAILRGNIDFKREPWPNVSDNAKDLVRQMLQPDPKLRLTAKQVLEHTWLQNAKKAPNVPLGDIVKSRLKQFSRMNRFKRRALRVIADHLSAEEVEDIKDMFKVMDTDNDGIVSYEELKSGIAKF…
OlatiCCaMK-D5	O.latifolia	CCaMK	CCaMK	57182.5	516	5.95	FALSE	FALSE	Cytoplasm|Lysosome/Vacuole	Nuclear export signal	Peripheral|Soluble	3	MSKTASRKLSDDYEVVDVLGRGGFSIVRRGVSKSAEKTQVAIKTLRRLGPAMAMAGMKQEGSGLPMWKQASISDALLTNEILVMRRIVESVAPHPNVIGLHDVYEDVHGVHLVLELCSGGELFDRIVGRDRYSEFDAACVVRQIASGLEALHKASVVHRDLKPENCLFSDKDENSTLKIMDFGLSSVQDLSDPIVALFGSIDYVSPEALSRQEVSAASDMWSVGVIMYILLSGCPPFHAATNREKQQRILQGEFSFQDHTWKTISSSAKDLISRLLSVQPYKRPTASDLLRHPWVIGDCAKQDLMDAEVVSKLQKFNARRKLRAAAIASVLSCKVALRTKKLRNLLGTHDLTSKELDNLRLHFGRICADGENATLSEFEQVLRAMKMDSLIPLAPRVFD…
OlatiCPK14-D5	O.latifolia	CPK14	CPK groupII	57714.8	520	5.63	TRUE	TRUE	Cell membrane	/	Lipid anchor	4	MGNCCPGSSSEPEPPPATSGSSRPVGNATVPPPATLSPSAAPAPAKPPAPIGPVLGRPMEDVKSIYTVGKELGRGQFGVTSLCTHKATGQRFACKTISKRKLSTKEDVEDVRREVQIMYHLAGQPGVVELKGAYEDKQAVHLVMELCAGGELFDRIIAKGHYTEHAASSLLRTIVEIIHTCHSMGVIHRDLKPENFLLLSKDEHAPLKATDFGLSVFFKEGEVFRDIVGSAYYIAPEVLKRSYGPEADIWSIGVMLYILLCGVPPFWAESEHGIFNSILRGQVDFTSEPWPRISHGAKDLVRRMLHSDPKQRISAYDVLNHPWIKEDGEAPDTPLDNAVLGRLKQFRAMNQFKKAALRVIAGCLSEEEIRGLKEMFKSMDSDNSGTITVDELRKGLAKK…
OlatiCPK2-D1	O.latifolia	CPK2	CPK groupII	57258	518	5.61	TRUE	TRUE	Cell membrane	/	Lipid anchor	4	MGNCCPGSGDAEPASAASFDSSTGNGSSSIKAGASPSSAPAHNKPPAPIGPVLGRPMEDVRSIYNIGKELGRGQFGVTSLCTHKATGQKFACKTIAKRKLSTKEDVEDVRREVQIMYHLAGQPNIVELKGAYEDKQSVHLVMELCAGGELFDRIIAKGHYTERAAASLLRTIVEIIHTCHSLGVIHRDLKPENFLLLSKDEDAPLKATDFGLSVFFKQGEVFKDIVGSAYYIAPEVLKRSYGPEADIWSVGVILYILLCGVPPFWAESEHGIFNSILRGQVDFTSDPWPRISASAKDLVRKMLNSDPKKRISAYEVLNHPWIKEDGEAPDTPLDNAVMNRLKQFRAMNQFKKAALRVIAGCLSEEEIRGLKEMFKSMDSDNSGTITVDELRKGLSKQGT…
OlatiCPK15-D5	O.latifolia	CPK15	CPK groupII	60291.5	532	6.17	TRUE	FALSE	Cytoplasm|Cell membrane	/	Lipid anchor	4	MGARASRHRQSPDQSQSPHHKHHQTTRAPKPKPKHQPPRSQPHPPPPPRQQPQPPPQPPAPEDGVGRVLGRPMEDVRATYTFGRELGRGQFGVTYLATHKPTGRRYACKSIAARKLARADDLDDVRREVHIMHHLTGHRNIVELRGAYEDRHSVNLVMELCEGGELFDRIIAKGHYSERAAAALCREIVSVVHSCHSMGVMHRDLKPENFLFLNKREDSPLKATDFGLSVFFKPGEQFMDLVGSAYYVAPEVLKRRYGAEADIWSAGVILYILLSGVPPFWAENEDGIFDAVLQGHIDFSSEPWPSISSGAKDLVKRMLRQDPKERLTAAEILNHPWIREDGEAPDKPLDITVISRMKQFRAMNKLKKVALKVVAENLSEEEIVGLKEMFKSLDTDNSG…
OlatiCPK3-D1	O.latifolia	CPK3	CPK groupIII	60833.4	547	6.22	TRUE	TRUE	Cell membrane	/	Lipid anchor	4	MGNCCRSPAAAAREDVKSSHFPASAGKKKPHQARNVAAGGGGGGGGGGGAGQKRLPVLGEEGCELIGGIDDKYVLDRELGRGEFGVTYLCMDRDTKELLACKSISKRKLRTAVDVEDVRREVAIMRHLPKSASIVSLREACEDEGAVHLVMELCEGGELFDRIVARGHYTERAAANVTRTIVEVVQLCHRHGVIHRDLKPENFLFANKKENSPLKAIDFGLSIFFKPGEKFSEIVGSPYYMAPEVLKRNYGPEIDIWSAGVILYILLCGVPPFWAETEQGVAQAILRGNIDFKREPWPNVSENAKDLVRRMLEPDPKLRLTAKQVLEHPWLQNAKKAPNVPLGDIVKSRLKQFSRMNRFKRRALRVIADHLSAEEVEDIKEMFKAMDTDNDGIVSYEEL…
OlatiCPK16-C5	O.latifolia	CPK16	CPK groupIII	60684.3	544	6.44	TRUE	TRUE	Cell membrane	/	Lipid anchor	4	MGNCCRSPAAAAREDVKTSHFPASSGGGGGGKKKPHQARNGGGGGGGEKKRLSVLGEEGCEVSGGIDEKYALDRELGRGEFGVTYLCMDRGTRELLACKSISKRKLRTPVDVEDVRREVAIMRHLPRSASIVSLREACEDDGAVHLVMELCEGGELFDRIVARGHYTERAAAAVTRTIVEVVQLCHRHGVIHRDLKPENFLFANKKENSPLKAIDFGLSIFFKPGEKFSEIVGSPYYMAPEVLKRNYGPEIDIWSAGVILYILLCGVPPFWAETEQGVAQAILRGNIDFKREPWPNVSGNAKDLVRQMLQPDLKLRLTAKQVLEHTWLQNAKKAPNVPLGDIVKSRLKQFSRMNRFKRRALRVIADHLSAEEVEDIKDMFKVMDMDNDGIVSYEELKSG…
OlatiCCaMK-C5	O.latifolia	CCaMK	CCaMK	57639	519	5.82	FALSE	FALSE	Cytoplasm|Lysosome/Vacuole	Nuclear export signal	Peripheral|Soluble	3	MSKTENRKLSDDYEVVNVLGRGGFSIVRRGVSKSAEKTQVAIKTLRRLGPAMAGMKQGPKPVPGSGLPMWKQVSISDALLTNEILVMRRIVESVAPHPNVISLHDVYEDVHGVHLVLELCSGGELFDRIVGRDRYSEFDAACIVRQIASGLEALHKASIVHRDLKPENCLFSDKDEKSTLKIMDFGLSSVEDLSDPIVALFGSIDYVSPEALSRQEVSAASDMWSVGVILYILLSGCPPFHAATNREKQQRILQGEFSFQDHTWKTISSSAKDLISCLLSVQPYKRPTASDLLRHPWVIGDCAKQDLMDAEVVSKLQKFNARRKLRAAAIASILSCKVALRTKRLRNLLGTHDLTSEELDNLRLHFGRICADGENATLSEFEQVLRAMKMDSLIPLAPR…
OlatiCPK14-C5	O.latifolia	CPK14	CPK groupII	57657.7	520	5.73	TRUE	TRUE	Cytoplasm|Cell membrane	/	Lipid anchor	4	MGNCCPGSSSEPEPPQSTSGSSRPAGSATAPPPATLSPSAAPAPAKPPAPIGPVLGRPMEDVKSIYTVGKELGRGQFGVTSLCTHKATGQRFACKTISKRKLSTKEDVEDVRREVQIMYHLAGQPGVVELKGAYEDKHAVHLVMELCAGGELFDRIIAKGHYTEHAASSLLRTIVEIIHTCHSMGVIHRDLKPENFLLLSKDEHAPLKATDFGLSVFFKEGEVFRDIVGSAYYIAPEVLKRSYGPEADIWSIGVMLYILLCGVPPFWAESEHGIFNSILRGQVDFTSEPWPRISHGAKDLVRRMLHSDPKQRISAYDVLNHPWIKEDGEAPDTPLDNAVLGRLKQFRAMNQFKKVALRVIAGCLSEEEIRGLKEMFKSMDSDNSGTITIDELRKGLAKK…
OlatiCPK15-C5	O.latifolia	CPK15	CPK groupII	60061.2	529	6.28	TRUE	FALSE	Cytoplasm|Cell membrane	/	Lipid anchor	4	MGARASRHRQSPDQSQSPHHKHHQTTRAPKPKPKPKHQPPPQQQPRQQPQPPPQQPAAEDGVGRVLGRPMEDVRATYTFGRELGRGQFGVTYLATHKPTGRRYACKSIAARKLARADDLDDVRREVHIMHHLTGHRNIVELRGAYEDRHSVNLVMELCEGGELFDRIIARGHYSERAAAALCREIVSVVHSCHSMGVMHRDLKPENFLFLNKREDSPLKATDFGLSVFFKPGEQFRDLVGSAYYVAPEVLKRRYGAEADIWSAGVILYILLSGVPPFWAENEDGIFDAVLQGHIDFSSEPWPSISSGAKDLVKRMLRQDPKERLTAAEILNHPWIREDGEAPDKPLDITVISRMKQFRAMNKLKKVALKVVAENLSEEEIVGLKEMFKSLDTDNSGTIT…
OlatiPEPRK2-C6	O.latifolia	PEPRK2	PEPRKs	113506	1038	4.94	FALSE	FALSE	Plastid	/	Soluble	0	MAAAGGGGDAKYNSYKAPGLRGAILEAAHVSCLEDRYALGPQLGWGQFGVIRSCSDMVTGEALACKSIAKDRLVSPDDVRGVKLEIEVMARLSGHPNVVDLKAVYEDEESVHLVMELCAGGELFHRLEERGCFSEHEAAVLFRYLMEVVAHCHSKGIVHRDLKPENILLVSESPSSLIKLADFGLATYIQPGRSLSGMVGSPFYIAPEVLAGGYNEAADVWSAGVILYILLSGIPPFWGKTKSKIFECIRSTELRFPSDPWEKVSDSAKELITEMLQRDPRQRLTAKQVLEHSWIQDHADQSQDSCGHCHEINLRGEDPGSCSFSTPLASCSRDVSFNTGGLVSCQSMSEEVCSPTFACRSSFSAFVAENAPSCALSGFSFGGVCEPCDAVFPSPVASM…
OlatiCRK2-C6	O.latifolia	CRK2	CRKs	69124.1	623	9.12	TRUE	TRUE	Cytoplasm|Cell membrane	Nuclear localization signal	Peripheral|Lipid anchor	0	MGQCYGKGASARTADDDECGVVTAHQSPPPANGLPSTPPRQAQAQAAVVGTPRRRGSKSGSTTPVHQTPGVAWPSPYPSGGASPLPAGVSPSPARSTPRRFFKRPFPPPSPAKHIKATLAKRLGGGKPKEGTIPEEGGVGAGGGGGGAADGAETERPLDKTFGFSKNFGAKYELGKEVGRGHFGHTCSAVVKKGEYKGQTVAVKIIAKAKMTTAISIEDVRREVKILRALSGHNNLVKFYDACEDGLNVYIVMELCEGGELLDRILARGGRYTEEDAKAIVVQILSVVAFCHLQGVVHRDLKPENFLFTTRDENAPMKLIDFGLSDFIRPDERLNDIVGSAYYVAPEVLHRSYSMEADIWSIGVITYILLCGSRPFWARTESGIFRSVLRADPNFDDSP…
OlatiPEPRK2-D6	O.latifolia	PEPRK2	PEPRKs	113669	1040	5.03	FALSE	FALSE	Cytoplasm	/	Soluble	0	MAAVGGGGVADAKYNSYKAPGLRGAILEAAHVSCLEDRYALGPQLGWGQFGVIRSCSDMVTGEALACKSIAKDRLVSPDDVRGVKLEIEVMARLSGHPNVVDLKAVYEDEESVHLVMELCAGGELFHRLEERGCFSEHEAAVLFRYLMEVVAHCHSKGIVHRDLKPENILLVSKSPSSPIKLADFGLATYIQPGRSLSGMVGSPFYIAPEVLAGGYNEAADVWSAGVILYILLSGIPPFWGKTKSKIFECIRSTELRFPSDPWDKVSYSAKELITEMLRRDPRQRLTAKQVLEHSWILEHADQSQDSCGHCHEINLRGEDPGSCSFSTMLASCSRDVSFNTGGLVACQSMSEEVCSPTFACRSSFSAFVAENAQSCTLLGFSFGGVCEPCDTVFSSPVA…
OlatiCRK2-D6	O.latifolia	CRK2	CRKs	69353.3	626	9.29	TRUE	TRUE	Cytoplasm|Cell membrane	Nuclear localization signal	Peripheral|Lipid anchor	0	MGQCYGKGASARTADDEYGVVTAHQSPPPANGLPSTPPGQRQAQAQAPAAATGTPRRRGSKSGSTTPVHQTPGVAWPSPYPSGGASPLPAGVSPSPARSTPRRFFKRPFPPPSPAKHIKATLAKRLGGGKPKEGTIPEEGGVGAGGGGGGGADGAETERPLDKTFGFSKNFGAKYELGKEVGRGHFGHTCSAVVKKGEYKGQTVAVKIIAKAKMTTAISIEDVRREVKILRALSGHNNLVKFYDACEDGLNVYIVMELCEGGELLDRILARGGRYTEEDAKAIVVQILSVVAFCHLQGVVHRDLKPENFLFTTRDENAPMKLIDFGLSDFIRPDERLNDIVGSAYYVAPEVLHRSYSMEADIWSIGVITYILLCGSRPFWARTESGIFRSVLRADPNFD…
OlatiCPK17-C7	O.latifolia	CPK17	CPK groupI	62217.7	564	5.38	TRUE	TRUE	Cell membrane	/	Peripheral|Lipid anchor	4	MGNTCVGPSSAADRHGFFNYVSLAVLWRPGGRADPSPPDCPPQESIHSSVTSSTAPERVTIADSDLSSSTPNKGKPKVKRVQSAGLLADSVLKRDSERLKDLYTLGKKLGQGQFGTTYQCVEKATGKVFACKSIAKRKLVSEEDVEDVRREIQIMHHLAGHPNVVSIVGAYEDAVAVHLVMELCAGGELFDRIVQRGHYSEKAAAQLARVIIGVVEACHSLGVMHRDLKPENFLFVNHKDSPLKTIDFGLSIFFKPGETYSDVVGSPYYVAPEVLMKHYGREVDVWSAGVIIYILLSGVPPFWDESEQGIFEQVLKGDLDFSSDPWPAISDSAKDLVRKMLNRDPRKRLTAHEALCHPWVCVDGVAPDKPLDSAVLTRLKQFSAMNKLKKMALRVIAEN…
OlatiCPK18-C7	O.latifolia	CPK18	CPK groupIV	57621.6	512	8.31	TRUE	TRUE	Cell membrane	/	Lipid anchor	4	MGLCSSSSARRDAGTPGGRNGAGNKDNGGRKGIVACGKRTDFGYDKDFEARYALGKLLGHGQFGYTFAAVDRRSSERVAVKRIDKNKMVLPVAVEDVKREVKILKALQGHENVVHFYNAFEDDNYVYIVMELCEGGELLDRILAKKDSRYSEKDAAVVVRQMLKVAAECHLHGLVHRDMKPENFLFKSTKEDSPLKATDFGLSDFIRPGKHFRDIVGSAYYVAPEVLKRKSGPESDVWSIGVITYILLCGRRPFWDKTEGGIFKEVLKNKPDFRRKPWPNITPCAKDFVQKLLVKDPRARLTAAQALSHEWVREGGQASDIPLDISVLHNMRQFVKYSRFKQFALRALASTLNAEELSDLRDQFNAIDVDKNGTISLEELKQALAKDVPWRLKGPRVLE…
OlatiCPK19-C7	O.latifolia	CPK19	CPK groupII	59719.2	533	6.07	TRUE	TRUE	Cell membrane	/	Lipid anchor	4	MGQCCSRATSPDSGRGGANGYGYSHQTKPAQTTPNYNHPQPPPPAEVRYTPPAMNPPVVPPVVAPPKPTPDTILRKPYEDVRSVYSLGKELGRGQFGVTYLCTEITSGKQYACKSISKRKLVSKADKEDIRREIQIMQHLSGQQNIVEFRGAYEDKSNVHVVMELCAGGELFDRIIAKGHYSERAAATICRAVVNVVNICHFMGVMHRDLKPENFLLATKEENAMLKATDFGLSVFIEEGKMYRDIVGSAYYVAPEVLRRNYGKEIDVWSAGVILYILLSGVPPFWAETEKGIFDAILHGEIDFESQPWPSISESAKDLVRKMLTQDPKKRITSAQVLQHPWLREGEASDKPIDSAVLSRMKQFRAMNKLKKMALKVIASNLNEEEIKGLKQMFTNMDT…
OlatiCPK20-C7	O.latifolia	CPK20	CPK groupIII	61803.4	547	6.78	TRUE	TRUE	Cell membrane	/	Peripheral|Lipid anchor	4	MGNCCVTPEGSGRGRKKQQGKEPKQKQQKQQQQGKGKKPNPFSIEYNRSSAPSGPRLVVLREPTGRDIAARYELGGELGRGEFGVTYLCTERETGDAYACKSISKKKLRTAVDVEDVRREVDIMRHLPKHPNIVTLRDTYEDDNAVHLVMELCEGGELFDRIVARGHYTERAAALVTRTIVEVVQMCHKHGVMHRDLKPENFLFANKKETAALKAIDFGLSVFFTPGERFTEIVGSPYYMAPEVLKRNYGPEVDVWSAGVILYILLCGVPPFWAETEQGVAQAIIRSVIDFKRDPWPRVSDNAKDLVKGMLNPDPRRRLNAQQVLDHPWLQNIKKAPNVNLGETVKARLQQFSVMNKFKKHALRVIAEHLSVEEVAGIKDMFEKMDLNKDNMINFDELK…
OlatiCRK3-C7	O.latifolia	CRK3	CRKs	67131.9	606	9.11	TRUE	TRUE	Cytoplasm|Cell membrane	/	Peripheral|Lipid anchor	0	MGGCHAKPLTHDEADGVGSPPREPPALAPATPPRGSGAATPAWKTKPWASPFFGFSTPSPSPAHHLFSSSKSASSPRRSPAPTGSAPTTPARRLLRLPFPPPSPAKHIRQALARRHGPPRPSIPEEGGDGEGEGGRGLDKGFGFNKGFAAKYDMGDEVGRGHFGYTCSARIKKGARKGDAVAVKVIPKAKMTTSIAIEDVRREVKILKALAGHKNLVQFYDAYEDNDNVYIVMELCEGGELLDRILSRGGKYSEDDAKAVLVQILNVVSFCHIQGVVHRDLKPENFLFTSKDENSQLKAIDFGLSDFVKPDERLNDIVGSAYYVAPEVLHRCYSTEADVWSIGVIAYILLCGSRPFWARTESGIFRSVLKADPSYNEAPWPSLTPEAMDFVKRLLCKDP…
OlatiCRK4-C7	O.latifolia	CRK4	CRKs	65138.7	591	8.88	TRUE	TRUE	Cytoplasm|Cell membrane	/	Peripheral|Lipid anchor	1	MGLCHGKPSQIPEPEADEAAAGRVAAGDAAGAASPGPAAAAAKPGTPKQPKFPFYMPSPLPPSSYKSSPANSSVASTPARGGFKRPFPPPSPAKHIRALLARRHGSVKPNEASIPEGGEPEVGLDKGFGFSKHFFAKYELGDEVGRGHFGYTCSAKAKKGEHKGHDVAVKVIPKAKMTTAIAIEDVRREVRILSSLTGHSNLVQFYDAFEDEDNVYIVMELCKGGELLDRILARGGKYSEDDAKVVMVQILSVVSFCHLQGVVHRDLKPENFLFTSKDENSALKVIDFGLSDFVKPDERLNDIVGSAYYVAPEVLHRSYGTEADMWSIGVIAYILLCGSRPFWARTESGIFRAVLKAEPSFDEAPWPTLTAEAKDFVKRLLNKDYRKRMTAAQALSHPW…
OlatiCPK17-D7	O.latifolia	CPK17	CPK groupI	62771.2	570	5.53	TRUE	TRUE	Cell membrane	/	Peripheral|Lipid anchor	4	MGNTCVGPSSAADRHGFFNSVSLAVLWRPGGRAEPSPPDCPPQESNHSSATSSTAPERVTIADSDLSSTPNSNPNKAKAKPKVKRVQSAGLLADSVLKRDSERLKDLYTLGKKLGQGQFGTTYQCVEKATGKVFACKSIAKRKLVSKEDVEDVRREIQIMHHLAGHPNVVSIVGAYEDAVAVHLVMELCAGGELFDRIVQRGHYSEKAAAQLARVIIGVVEACHSLGVMHRDLKPENFLFVNHKEDSPLKTIDFGLSIFFKPGETYSDVVGSPYYVAPEVLMKHYGHEVDVWSAGVIIYILLSGVPPFWDESEHGIFEQVLKGDIDFSSDPWPAISDSAKDLVRKMLNRDPRKRLTAHEALCHPWVCVDGVAPDKPLDSAVLTRLKQFSAMNKLKKMAL…
OlatiCPK18-D7	O.latifolia	CPK18	CPK groupIV	57547.4	512	6.91	TRUE	TRUE	Cell membrane	/	Peripheral|Lipid anchor	4	MGLCSSSSARWDAGTPGGGNGAGNKDNGGRKGIVACGKRTDFGYDKDFEARYALGKLLGHGQFGYTFAAVDRCSSERVAVKRIDKNKMVLPVAVEDVKREVKILKALQGHENVVHFYNAFEDDNYVYIVMELCEGGELLDRILAKKDSRYSEKDAAVVVRQMLKVAAECHLHGLVHRDMKPENFLFKSTKEDSPLKATDFGLSDFIRPGKHFRDIVGSAYYVAPEVLKRKSGPESDVWSIGVITYILLCGRRPFWDKTEDGIFKEVLKNKPDFRRKPWPNITPCAKDFVQKLLVKDPRARLTAAQALSHEWVREGGQASDIPLDISVLHNMRQFVKYSRFKQFALRALASTLNAEELSDLRDQFNAIDVDKNGTISLEELKQALAKDVPWRLKGSRVLE…
OlatiCPK19-D7	O.latifolia	CPK19	CPK groupII	59533.9	533	5.98	TRUE	TRUE	Cell membrane	/	Lipid anchor	4	MGQCCSRATSPDSGRGGANGYGYSHQTKPAQTTPSYNHPQPPPPAEVRYTPPAMNPPVVPPVVAPPKPTPDTILGKPCEDVRSVYSLGKELGRGQFGVTYLCTEIASGKQYACKSISKRKLVSKADKEDIRREIQIMQHLSGQQNIVEFRGAYEDKSNVHVVMELCAGGELFDRIIAKGHYSERAAATICRAVVNVVNICHFMGVMHRDLKPENFLLATKEENAMLKATDFGLSVFIEEGKMYRDIVGSAYYVAPEVLRRNYGKEIDVWSAGVILYILLSGVPPFWAETEKGIFDAILHGEIDFESQPWPSISESAKDLVRKMLTQDPKKRITSAQVLQHPWLREGEASDKPIDSAVLSRMKQFRAMNKLKKMALKVIASNLNEEEIKGLKQMFTNMDT…
OlatiCPK20-D7	O.latifolia	CPK20	CPK groupIII	68970.9	614	8.73	TRUE	TRUE	Cell membrane	/	Peripheral|Lipid anchor	4	MGNCCVTPEGSGRGRKKQQGKQKEPKQKQQQQHQKKGKKPNPFSIEYNRSSAPSGPRLVVLREPTGRDIAARYELGGELGRGEFGVTYLCTERETGDAYACKSISKKKLRTAVDIEDVRREVDIMRHLPKHANIVTLRDTYEDDNAVHLVMELCEGGELFDRIVARGHYTERAAALVTRTIVEVVQMCHKHGVMHRDLKPENFLFANKKETAALKAIDFGLSVFFTPGERFTEIVGSPYYMAPEVLKRNYGPEVDVWSAGVILYILLCGVPPFWAETEQGVAQAIIRSVIDFKRDPWPRVSDNAKDLVKGMLNPDPRRRLNAQQVLDHPWLQNIKKAPNVNLGETVKARLQQFSVMNKFKKHALRVIAEHLSVEEVAGIKDMFEKMDLNKDNMINFDEL…
OlatiCRK3-D7	O.latifolia	CRK3	CRKs	66910.6	603	9.04	TRUE	TRUE	Cytoplasm|Cell membrane	/	Peripheral|Lipid anchor	0	MGGCHAKPLTHDEADGVGSPPREPPPDTPLRGSGAVTPAWKTKPWASPFFGFSTPSPSPAHHLFSSSKSAASPRRSPAPTGSAPTTPARRLLRLPFPPPSPAKHIRQALARRHGPPRPSIPEEGGDGEGEGGRGLDKGFGFNKGFAAKYDMGDEVGRGHFGYTCSAKIKKGARKGDAVAVKVIPKAKMTTSIAIEDVRREVKILKALAGHKNLVQFYDAYEDNDNVYIVMELCEGGELLDRILSRGGKYSEDDAKAVLVQILNVVSFCHIQGVVHRDLKPENFLFTSKDENSQLKAIDFGLSDFVKPDERLNDIVGSAYYVAPEVLHRCYSTEADVWSIGVIAYILLCGSRPFWARTESGIFRSVLKADPSYNEAPWPSLTPEAMDFVKRLLCKDPRRR…
OlatiCRK4-D7	O.latifolia	CRK4	CRKs	65774.5	595	8.89	TRUE	TRUE	Cell membrane	Nuclear localization signal	Peripheral|Lipid anchor	1	MGLCHGKPRQIPEPEAGEEAARVAVGDAACAGNGASSPGPVAAAATKPGTPKQPKFPFYLPSPLPPSSYKSSPANSSVASTPARGGFKRPFPPPSPAKHIRALLARRHGSVKPNEASIPEGGEPELGLDKSFGFSKHFFAKYELGDEVGRGHFGYTCSAKAKKGEHKGQDVAVKVIPKAKMTTAIAIEDVRREVRILSSLTGHSNLVQFYDAFEDEDNVYIVMELCKGGELLDRILARGGKYSEEDAKVVMVQILSVVSFCHLQGVVHRDLKPENFLFTSKDENSALKVIDFGLSDFVKPDERLNDIVGSAYYVAPEVLHRSYGTEADMWSIGVIAYILLCGSRPFWARTESGIFRAVLKAEPSFDEAPWPTLTAEAKDFVKRLLNKDYRKRMTAAQAL…
OlatiCPK21-D8	O.latifolia	CPK21	CPK groupIII	60619.8	553	6.5	TRUE	TRUE	Cell membrane	/	Peripheral|Lipid anchor	3	MGGCYSAYASSRKLRGRISRISLVIPDPAPAPAPDAEASPGKDGDGGGVVDDVRGGGGDGAAIATTTAEEFARRYVLGKELGRGEFGVTRRCRDAATGEALACKTIRRHRRLAPPPRVTAAGAAAAANAAAKAAAAHAEDVKREVAIMRRMSSASRGGGAAAVVRLREACEEADGSVHLVMELCEGGELFDRIVARGHYSERAAANIFRTIVDVVQLCHSNGVIHRDLKPENFLFANKSEDSPLKVIDFGLSVFFKPGDRFTEVVGSAYYMAPEVLRRSYGPEVDVWSAGVILYILLCGVPPFWGDNDEKIAQAILRGGIDFNREPWPRVSGNAKDLVRRMLDPNPSTRLTAKQVLEHPWLKNADTAPNVSLGDAVRARLQQFSAMNKFKKKALEVVAR…
OlatiCPK21-C8	O.latifolia	CPK21	CPK groupIII	61283.4	556	5.94	TRUE	TRUE	Cell membrane	/	Peripheral|Lipid anchor	4	MGGCYSAYASSRKLRGRISKISLVLPDPAPDATGAEASPRKDGDGVVVVDDVRGGGEDGGAAIATTTAEEFARRYVLGKELGRGEFGVTRRCRDAATGETLACKTIRRHRRLAPPPRVTAAGAAAAHSEDVKREVAIMRRMSSASRGGGAATVVRLREACEDADGSVHLVMELCEGGELFDRIVARGHYSERAAANIFRTIVDVVQLCHSNGVIHRDLKPENFLFANKSEDSPLKVIDFGLSVFFKPGDRFTEVVGSAYYMAPEVLRRSYGPEVDVWSAGVILYILLCGVPPFWGDNDEKIAQAILRGGIDFNREPWPRVSGNAKDLVRRMLDPNPSTRLTAKQVLEHPWLKNADTAPNVSLGDAVRARLQQFSAMNKFKKKALGVVARNLPVEEVDKY…
OlatiPEPRK1-D9	O.latifolia	PEPRK1	PEPRKs	48589.8	447	8.91	FALSE	FALSE	Nucleus	Nuclear localization signal	Soluble	0	MESSLPRKRKGARSACSLVGSFQEATVARKRACREPKPRPEKKKNPSDDASGRGGVVQTAPPASGRAAPESPSRGLKRKLGCIESATRMGRKKRLESEYELGAEIGQGKFGSVRICRAKVGGEEFACKALPKNGEETVHREVEIMQHLSGHPGIVTLKAVFEDADKFYLVMELCGGGRLLDEMAREGKFSEQRAAIVIKDLMSVVKYCHEMGVVHRDIKPENILLTKAGKIKLADFGLAARVADGQKLSGIAGSPAYVAPEVLSGCYSEKVDIWGAGVLLHVLLHGSLPFQGGSLDAVFEAIKTVELDFHSGPWESISSLARDLISRMLNRDVPSRITADEVLSHPWVVFYTECPLKAVTANLSVTNKIVAPRITWDRIRLHCESISSDSSSQRSADQD…
OlatiCPK22-D9	O.latifolia	CPK22	CPK groupIII	63397.2	570	6.63	TRUE	TRUE	Cell membrane	/	Peripheral|Lipid anchor	4	MGGCSSAFAVPTRMMRFGRGRAPAAILPVTSNDEPCCSPDNNKNNDDAGGEHQKGKSWRRWQYRRCGGGGGRKNAILGDAADIKTAAGFAERYRLGTELGRGEFGVTRRCADAATGEALACKTIRRKRLRRCGGDAEDVRREVEILRRVSALGAGADSVVRLREACEDSDGVHLVMELCEGGELFDRIFARGHYTERAAAKLARTIVGVVQLCHENGVMHRDLKPENFLFANKSEDSPLKAIDFGLSVFFKPGERFTQVVGSTYYMAPEVLNRSYGPEADVWSAGVILYILLCGVPPFWGDNDEKIVTAILQGGINFQREPWPKVSPHAKDLVSKMLDPNPSTRLTAKEVLEHPWLKNADRAPNVSLGEIVRSRLMQFSAMNKFKKKALGHLPMKVVAK…
OlatiPEPRK1-C9	O.latifolia	PEPRK1	PEPRKs	48861.2	449	8.94	FALSE	FALSE	Nucleus	Nuclear localization signal	Soluble	0	MESSLPRKRKGARSACSLVGSFREPTTVARKRACREPKPRPEKKKNPSDDASGRGGGVVQTAPPASGRAALESPSRGLKRKLGCIESATRMGRKKRLESEYELGAEIGQGKFGSVRICRAKVGGEEFACKALPKNGEETVHREVEIMQHLSGHPGIVTLKAVFEDADKFYLVMELCGGGRLLDEMAREGKFSEQRAAIVIKDLMCVVKYCHEMGVVHRDIKPENILLTKAGKIKLADFGLAARVADGQKLSGIAGSPAYVAPEVLSGCYSEKVDIWGAGVLLHVLLHGSLPFHGGSLDAVFEAIKTVELDFHSGPWESISSLARDLISRMLNRDVPSRITADEVLSHPWVVFYTDCPLKAVTANLSITNKIVAPRITWDRIRLHCESISSDSSSQRSAD…
OlatiCPK22-C9	O.latifolia	CPK22	CPK groupIII	63714.5	574	6.85	TRUE	TRUE	Cell membrane	/	Peripheral|Lipid anchor	4	MGGCSSAFAAPTRMMRFGRGRAPAAILPVTSNDEPCCSPENNNNKNNNDAGGEHQKGKSWRRWQYRRCGGGGGGGRKNAILGDAADVKTAAGFAERYRLGAELGRGEFGVTRRCSDAATGEALACKTIRRKRLRRCGGDAEDVRREVEILRRVSALGAGAESVVRLREACEDSDGVHLVMELCEGGELFDRIFARGHYTERAAAKLARTIVGVVQLCHENGVMHRDLKPENFLFANKSEDSPLKAIDFGLSVFFKPGERFTQVVGSTYYMAPEVLNRSYGPEADVWSAGVILYILLCGVPPFWGDNDEKTVTAILQGGINFQREPWPKVSPHAKDLVSKMLDPNPSTRLTAKEVLEHPWLKNADRAPNVSLGEIVRSRLMQFSAMNKFKKKALGHLPMK…
OlatiCPK26-C10	O.latifolia	CPK26	CPK groupII	31302.7	275	5.04	FALSE	TRUE	Cytoplasm	Nuclear export signal	Peripheral|Soluble	4	MRRVVCLYIFLAGVPPFWAESENAIFTAILRRQIDLASEPCPKISSEAKDLVRKMLNINLKERLTAFQVLNHPWIKEDGDAPDVPLDNVVLNRLKQFRAMNQFKKAALRIIAGCLSEEEIKGLKEMFKNIDKDNSGTIMLEELKNGLAKQGTKFSDNEIEQLMEAADADGNGMIDYEEFVTATVHMNKMDREEHLYTAFQYFDKDNSGYITKEELEQALKEQGLYDAKEIKDVITDADSNNDGRIDYSEFVAMMRKGSGCAEASNPKKTRRDLVL
OlatiCPK23-C10	O.latifolia	CPK23	CPK groupI	60664.9	535	5.47	TRUE	TRUE	Cytoplasm	Nuclear export signal	Lipid anchor|Soluble	3	MGNSCQNGTYGNNYQNSNRFQNDRFASRYVDGNDTEDCYSGSSRASLVGALRHGLNLKSTPVLGYKTPNVRELYTLGRELGQGQFGKTYLCTEISTGCQYACKTILKSNLRYVSDIEDVRREIQIMHHLSGQKNIVTIKDAYEDEQAVHIVMELCAGGELFSKIQKRGHYSERKAAELIKIIVGIIETCHSHGVMHRDLKPENFLLLDADDEFSVKAIDFGLSVFFRPGQVFREVVGSPYYIAPEVLEKRYGPEADIWTAGVILYVLLTGVPPFWADTQSGIYDKVLDGRVDFKSNPWPRISDSAKDLIKKMLCPYPSERLKAHEVLKHPWICDNGVATDQALDPSVLPRLKQFSAMNRLKKLSLQVIAEHLSEEEIVGLREMFKAMDTKNRSVVTFGE…
OlatiCRK5-C10	O.latifolia	CRK5	CRKs	73573.5	668	9.26	TRUE	TRUE	Cell membrane	/	Peripheral|Lipid anchor	0	MGQCYARNVPVDGDGGGGGGGGGVVTTTISVSAAGEEVVAGGGGGGRRSGRPSPAGTPRRRAGATPARSSVAGSPWAGSPLPEGIAPSPAPSATTPRRFFRRPFPPPSPAKHIKASLARRLGQRSPASAQAQAAKPPAEVPIPEHGGGGAAAAAGEVERELDKSFGYDRHFAAKYELGKEVGRGHFGHTCLARARKGDMRGQLLAVKVISKAKMTTAISIEDVRREVKILKALSGHSNLVKFYDACEDALNVYIIMELCEGGELLDKILSRGGRYTEEDAKVIVEQILNVVSFCHLQGVVHRDLKPENFLFSTRDDHSPMKIIDFGLSDFIRPDERLNDIVGSAYYVAPEVLHRSYSTEADMWSIGVITYILLCGSRPFWARTESGIFRSVLRADPNFD…
OlatiCRK5-D10	O.latifolia	CRK5	CRKs	71680.9	648	9.07	TRUE	TRUE	Cell membrane	/	Lipid anchor	0	MGQCYARNVPVDGEGGRGGGGVVTTTISVSAAGEEVAAGGGGGRRSGRQSPAGTPRRRGAGATPARSSMAGSPWAGSPLPEGIAPSPAPSTTTPRRFFRRPFPPPSPAKHIKASLARRLGQRSPASAQAQAAKPPAEVPIPEHGGAAAAAAAEVERELDKSFGYDRHFAAKYELGKEVGRGHFGHTCLARARKGDMRGQLLAVKVISKAKMTTAISIEDVRREVKILKALSGHLNLVKFYDACEDALNVYIIMELCEGGELLDRILSRGGRYTEEDAKVIVEQILNVVAFCHLQGVVHRDLKPENFLFSTREDHSPMKIIDFGLSDFIRPDERLNDIVGSAYYVAPEVLHRSYSTEADMWSIGVITYILLCGSRPFWARTESGIFRSVLRADPNFDDAP…
OlatiCPK23-D10	O.latifolia	CPK23	CPK groupI	60621	535	5.49	TRUE	TRUE	Cytoplasm	/	Peripheral|Lipid anchor	3	MGNSCQNGTYGNNCQNYNRFQKDRFASRYDDGNDTEDCYSGSSRASLAGALRQGLNLKSIPVLGYKTPNVRELYTLGRELGQGQFGKTYLCTEISTGCQYACKTILKSNLRYMSDIEDVRREIQIMHHLSGQKNIVTIKDAYEDEHAVHIVMELCAGGELFSKIQKRGHYSERKAAELIKIIVGIIETCHSHGVMHRDLKPENFLLLDADDEFSVKAIDFGLSVFFKPGQIFREVVGSPYYIAPEVLEKRYGPEADIWTAGVILYVLLSGVPPFWADTQSGIYNKVLDGCVDFKSNPWPRISDSAKDLIRKMLCPYPSERLKAHEVLKHPWICDNGVATDRALDPSVLPRLKQFSAMNRLKKLSLQVIAERLSEEEIVGLREMFKAMDAKNRSVVTFGE…
OlatiCPK25-D11	O.latifolia	CPK25	CPK groupII	59431.8	539	6.08	TRUE	TRUE	Cytoplasm|Cell membrane	/	Lipid anchor	4	MGQCCTKGAGKAVAGDETEPGPSKAEPPSRGTSSKNGPGSAKQQPCSPAAKAAAAAAAAKKPAGPIGDVLERPMEEVRTTYSIGKELGRGQFGVTHLCTHKATGEKLACKTIAKRKLTTKEDVDDVRREVQIMHHLSGQPNIVDLRGAYEDKHNVHLVMELCAGGELFDRIIARGHYTERAAAALLRAIVGIVHTCHSMGVIHRDLKPENFLLLSKGDEAPLKATDFGLSVFFKEGEVFRDIVGSAYYIAPEVLKRKYGPEADIWSIGVMLYIFLAGVPPFWAESENAIFTAILRGQIDLTSEPWPKISSGAKDLVRKMLNINPKERLTAFQVLNHPWIKEDGDAPDVPLDNVVLNRLKQFRAMNQFKKAALRIIAGCLSEEEIKGLKEMFKNIDKDNS…
OlatiCPK24-D11	O.latifolia	CPK24	CPK groupI	56686.5	513	5.26	FALSE	FALSE	Cytoplasm	Nuclear export signal	Soluble	4	MQPDPSGSGDANAKAKLPPPVTAPSAAAGGRPVSVLPHKTANVRDHYRIGKKLGQGQFGTTYLCVDKASGGEYACKSIPKRKLLCREDYEDVWREIQIMHHLSEHPNVVRIRGAYEDALFVHIVMELCAGGELFDRIVAKGHYSERAAAQLIRTIVGVVEGCHSLGVMHRDLKPENFLFASAAEDAPLKATDFGLSMFYKPGDKFSDVVGSPYYVAPEVLQKCYGPESDVWSAGVILYILLCGVPPFWAETEAGIFRQILRGKLDFESEPWPTISDSAKDLVRNMLCRDPTKRLTAHEVLCHPWIVDDAVAPDKPIDSAVLSRLKHFSAMNKLKKMALRVIAESLSEEEIGGLKELFKMIDTDNSGTITFDELKEGLKRVGSELTEHEIQALMEAADID…
OlatiCPK25-C11	O.latifolia	CPK25	CPK groupII	58912.1	534	5.94	TRUE	TRUE	Cytoplasm|Cell membrane	/	Lipid anchor	4	MGQCCTGGGKAVDGDEAEPGPSKAEPPSRGASSKNGAGSAKQQPCSPASKAAAAKKPAGPIGDVLERPMEEVRTTYSIGKELGRGQFGVTHLCTHKATGEKLACKTIAKRKLASKEDVDDVRREVQIMHHLSGQPNIVDLRGAYEDKHNVHLVMELCAGGELFDRIIARGHYTERAAAALLRAIVGIVRTCHSMGVIHRDLKPENFLLLSKGDDAPLKATDFGLSVFFKEGEVFRDIVGSAYYIAPEVLKRKYGPEADIWSIGVMLYIFLAGVPPFWAESENAIFTAILRGQIDLASEPWPKISSGAKDLVRKMLNINPKERLTSFQVLNHPWIKEDGDAPDVPLDNVVLNRLKQFRAMNQFKKAALRIIAGCLSEEEIKGLKEMFKNIDKDNSGTITL…
OlatiCPK24-C11	O.latifolia	CPK24	CPK groupI	99363.5	889	5.58	FALSE	FALSE	Cytoplasm|Nucleus	/	Soluble	4	MQPDPSGSGDANAKAKLPPPVTAPSSSAAAGGRPVSVLPHKTANVRDHYRIGKKLGQGQFGTTYLCVDKARGGEYACKSIPKRKLLCREDYEDVWREIQIMHHLSEHPNVVRIRGAYEDALFVHIVMELCAGGELFDRIVAKGHYSERAAAQLIRTIVGVVEGCHSLGVMHRDLKPENFLFASAAEDAPLKATDFGLSMFYKPGDKFSDVVGSPYYVAPEVLQKCYGPESDVWSAGVILYILLCGVPPFWAETEAGIFRQILRGKLDFESEPWPSISDSAKDLVRNMLCRDPTKRLTAHEVLCHPWIVDDAVAPDKPIDSAVLSRLKHFSAMNKLKKMALRVIAESLSEEEIGGLKELFKMIDTDNSGTITFDELKEGLKRVGSELTEHEIQALMEAAD…
OlatiCPK26-D12	O.latifolia	CPK26	CPK groupII	49486.6	436	5.92	FALSE	FALSE	Cytoplasm	Nuclear export signal	Peripheral|Soluble	4	MEEVHTTYSIGKELGRGQFGITHLCTHKATGEKLACKTIAKRKLTSKEDVDDVCREAQIMHHLSGQPNIVDLRGAYEDKHNVHLVMELCAGGELFDRIIARRHYTERVAAALLRAIIGIMHTCHSMGVIHRDLKPENFLLLSKGDDTPLKATDFGLSVFFKEGEVFRDIVGSAYYIVPEVLKRKYGPEADIWSISVMLYIFLAGIDLASVPWPKISSGAKDLVRRMFNINPKERLTAFQVLNHPWIKDVDAPDVPLDNVVLNRLKQFRAMNQFKKSALREEIKGLKEMFKNIDKDNSGTIMLEELKNGLAKQGTKFSDNEIEQLMEAADADGNGMIDYEEFVTATEHMNKMDREEHLYTAFQYFDKDNSGFITKEELEQALKEQGLYNAKEIKEVITDA…
OlatiCPK28-D12	O.latifolia	CPK28	CPK groupI	57370.4	518	5.59	FALSE	FALSE	Cytoplasm	Nuclear export signal	Soluble	4	MQPDPQPHGPGREKAAGPRLPPPVTAPSVGRPASVLPHKTANVRDHYRIGKKLGQGQFGTTYLCVGKSDGGEYACKSIPKRKLLCREDYEDVWREIQIMHHLSEHRNVVRIRGAYEDALFVHIVMELCAGGELFDRIVAKGHYSERAAAQLIRTIVGVVEGCHSLGVMHRDLKPENFLFASTAEDAPLKATDFGLSVFYKPGDKFSDVVGSPYYVAPEVLQKIYGPEADVWSAGVILYILLCGVPPFWAETESGIFRQILRGKLDLESEPWPSISDSAKDLVRKMLIRDPTKRFTAHEVLCHPWIVDDAVAPDKPIDSAVLSRLKHFSAMNKLKKMALRVIAESLSEEEIGGLKELFKMIDTDNSGTITYDELKNGLKRVGSDLMEPEIQALMDAADID…
OlatiCPK29-D12	O.latifolia	CPK29	CPK groupIII	63288.3	564	7.02	TRUE	TRUE	Cell membrane	/	Peripheral|Lipid anchor	4	MGNCCVSRPSGNKRRRCGSSSAPHHQHRGGRRHIGAANMRCLSTVSSVSDVARAVMSEPATVLGSNNKGGGLTTTAAAEEMLRRYEIGEELGRGEFGVTRRCRDSATGEQLACKSISKRKLRSSVDVEDVRREVAIMRSLPAHPNVVRLREAFEDADAVHLVMEVCEGGELFDRIVARGHYTERAAAAVMRTIMDVVQHCHKNGVMHRDLKPENFLYANASENSPLKVIDFGLSVCFKPGARFNEIVGSPYYMAPEVLKRNYGQEIDIWSAGVILYILLCGVPPFWAETDEGIAQAIIRSHIDFQREPWPKVSENAKELVRRMLDPSPYTRLTAQQSEEHPWIQNASAAPNIPLGEAVRSRLKQFTVMNKFKKKALLVVAEYLPTEELDAIRELFNMLD…
OlatiCPK27-D12	O.latifolia	CPK27	CPK groupI	67806	612	5.7	TRUE	TRUE	Cytoplasm|Cell membrane	/	Peripheral|Lipid anchor	4	MGNVCIGPRRTFAKNGLLGILRSRHAAASSPSQPTITSRSIPVVLPSSPSASDSKPPPLQQQQPTQTAPPVPVVISEPPPQPEPQPAQREPPPPQEQPSPPPPASNTSQPPQQRQQSRAKKPAHIKRISSAGLQVESVLRRKTENLKDKYSLGRKLGQGQFGTTYLCVDKANGGEYACKSIAKRKLLTDEDVEDVRREIQIMHHLAGHPNIISIRGAYEDAVAVHVVMELCAGGELFDRIVRKGHYTERQAAGLARVIVAVVESCHSLGVMHRDLKPENFLFVGNEEDAPLKTIDFGLSMFFRPGEVFTDVVGSPYYVAPEVLRKNYGQEADVWSAGVIIYILLCGVPPFWAETEQGIFEQVLHGTLDFESDPWPNVSEGAKDLLRKVLVRDPKKRLTA…
OlatiCPK26-C12	O.latifolia	CPK26	CPK groupII	58431.7	529	6.07	TRUE	TRUE	Cytoplasm|Cell membrane	/	Lipid anchor	4	MGQCCTGAGKAVAGDAAEPGPSKAEPLSRGTSSKNGPGSAKQQPCSPAAKKPAGPIGDVLERPMEEVRTTYSIGKELGRGQFGVTHLCTHKATGEKLACKTIAKRKLASKEDVDDVRREVQIMHHLSGQPNIVDLRGAYEDKHNVHLVMELCAGGELFDRIIARGHYTERAAAALLRAIVGIVHTCHSMGVIHRDLKPENFLLLSKGDNAPLKATDFGLSVFFKEGEVFRDIVGSAYYIAPEVLKRKYGPEADIWSIGVMLYIFLAGVPPFWAESENAIFTAILRGQIDLASEPWPKISSGAKDLVRKMLNINPKERLTAFQVLNHPWIKEDGDAPDVPLDNVVLNRLKQFRAMNQFKKAALRIIAGCLSEEEIKGLKEMFKNIDKDNSGTITLEELKN…
OlatiCPK28-C12	O.latifolia	CPK28	CPK groupI	57808.8	524	5.54	FALSE	FALSE	Cytoplasm	Nuclear export signal	Soluble	4	MQPDPQPHGPGREKAAGPRLPPPVTAPSVGRPASVLPHKTANVRDHYRIGKKLGQGQFGTTYLCVGKSDGGEYACKSIPKRKLLCREDYEDVWREIQIMHHLSEHRNVVRIRGAYEDALFVHIVMELCAGGELFDRIVAKGHYSERAAAQLIRTIVGVVEGCHSLGVMHRDLKPENFLFASTAEDAPLKATDFGLSVFYKPGDKFSDVVGSPYYVAPEVLQKIYGPEADVWSAGVILYILLCGVPPFWAETESGIFRQILRGKLDLESEPWPSISDSAKDLVRKMLIRDPTKRFTAHEVLCHPWIVDDAVAPDKPIDSAVLSRLKHFSAMNKLKKMALRVIAESLSEEEIGGLKELFKMIDTDNSGTITYDELKNGLKRVGSDLMEPEIQALMDAADID…
OlatiCPK29-C12	O.latifolia	CPK29	CPK groupIII	63428.5	566	6.67	TRUE	TRUE	Cell membrane	/	Peripheral|Lipid anchor	4	MGNCCVSRPSGYKRRRCGSSSAPHHHQHRGGRRLIGAANMRCLSTVSSVSDAARAVMSAEQASVLGSDGKGGALITAAAAEEMLRRYEIGEELGRGEFGVTRRCRDAATGEQLACKSISKRKLRSSVDVEDVRREVAIMRSLPAHANVVRLREAFEDADAVHLVMEVCEGGELFDRIVARGHYTERAAAAVMRTIMDVVQHCHKNGVMHRDLKPENFLYANASENSPLKVIDFGLSVCFKPGARFNEIVGSPYYMAPEVLKRNYGQEIDIWSAGVILYILLCGVPPFWAETDEGIAQAIIRSHVDFQREPWPKVSDNAKDLVRRMLDPSPYTRLTAQQNEEHPWIQNASEAPNIPLGEAVRSRLKQFTVMNKFKKKALLVVAEYLPTEELDAMRELFNM…
OlatiCPK27-C12	O.latifolia	CPK27	CPK groupI	68130.2	616	5.63	TRUE	TRUE	Cytoplasm|Cell membrane	/	Peripheral|Lipid anchor	4	MGNVCIGPRRSFAKNGLLGILRSRPAAASSPSQPTTTSRSIPVVLPSTPSAADSKPPPPQPQPQQQQPTQTAPPVPVIISEPPPPPEPQPPPSQPPPQEQPSPSPPASNTTQPPPQQRQQSRAKKPAHIKRISSAGLQVESVLRRKTENLKDKYSLGRKLGQGQFGTTYLCVDKANGGEYACKSIAKRKLLTDEDVEDVRREIQIMHHLAGHPNIISIRGAYEDAVAVHVVMELCAGGELFDRIVRKGHYTERQAAGLARVIVAVVESCHSLGVMHRDLKPENFLFVGNEEDAPLKTIDFGLSMFFRPGEVFTDVVGSPYYVAPEVLRKNYGQEADVWSAGVIIYILLCGVPPFWAETEQGIFEQVLHGTLDFESDPWPNVSEGAKDLLRKVLVRDPKK…
OlatiCPK1-C1	O.latifolia	CPK1	CPK groupII	58807.8	519	5.98	TRUE	FALSE	Cytoplasm|Cell membrane	Nuclear localization signal	Lipid anchor	4	MGNRTSRHHRPAPEQPPPQPKPKPQPQQQQGQWPRPQQPTPPPAAAAPDAAMGRVLGRPMEDIRTTYTFGRELGRGQFGVTYLVTHKATGQRFACKSIATRKLVHRDDIEDVRREVQIMHHLTGHRNIVELRGAYEDRHSVNLIMELCEGGELFDRIIARGHYSERAAAALCREIVAVVHSCHSMGVFHRDLKPENFLFLSKSEDSPLKATDFGLSVFFKPGEHFKDLVGSAYYVAPEVLKRNYGAEADIWSAGVILYILLSGVPPFWAESEDGIFDAVLRGHIDFSSDPWPSISNGAKDLVKKMLRQDPKERLTAAEILNHPWIREDGEAPDKPLDITVISRMKQFRAMNKLKKVALKVVAENLSDEEITGLKEMFRSLDTDNSGTITLEELRSGLPK…
OmalaCPK2-C1	O.malampuzhaensis	CPK2	CPK groupII	56977.7	515	5.56	TRUE	TRUE	Cytoplasm|Cell membrane	/	Lipid anchor	4	MGNCCPGSGDAEPASSDTSTGNGSSSIKAGASPSSAPAQNKPPAPIGPVLGRPMEDVRSIYNIGKELGRGQFGVTSLCTHKATGQKFACKTIAKRKLSTKEDVEDVRREVQIMYHLAGQPNIVELKGAYEDKQSVHLVMELCAGGELFDRIIAKGHYTERAAASLLRTIVEIIHTCHSLGVIHRDLKPENFLLLSKDEDAPLKATDFGLSVFFKQGEVFKDIVGSAYYIAPEVLKRSYGPEADIWSVGVILYILLCGVPPFWAESEHGIFNSILRGQVDFTSDTWPRISASAKDLVRKMLNSDPKKRISAYEVLNHPWIKEDGEAPDTPLDNAVMNRLKQFRAMNQFKKAALRVIAGCLSEEEIRGLKEMFKSMDSDNSGTITVDELRKGLSKQGTKLT…
OmalaCPK3-C1	O.malampuzhaensis	CPK3	CPK groupIII	60848.3	547	6.16	TRUE	TRUE	Cell membrane	/	Lipid anchor	4	MGNCCRSPAAAAREDVKSSHFPASAGKKKPHQARNGGVGGGGGGGGGGGAGQKRLPVLGEEGYELIGGIDDKYALDRELGRGEFGVTYLCMDRDTKELLACKSISKRKLRTAVDVEDVRREVAIMRHLPKSASIVSLREACEDEGAVHLVMELCEGGELFDRIVARGHYTERAAANVTRTIVEVVQLCHRHGVIHRDLKPENFLFANKKENSPLKAIDFGLSIFFKPGEKFSEIVGSPYYMAPEVLKRNYGPEIDIWSAGVILYILLCGVPPFWAETEQGVAQAILRGNIDFKREPWPNVSENAKDLVRHMLEPDPKLRLTAKQVLEHPWLQNAKKAPNVPLGDIVKSRLKQFSRMNRFKRRALRVIADHLSAEEVEDIKEMFKAMDTDNDGIVSYEEL…
OmalaCPK4-C2	O.malampuzhaensis	CPK4	CPK groupIV	58268.5	519	8.67	TRUE	TRUE	Cell membrane	/	Lipid anchor	4	MGACFSSSPPATAADGGSGKRQRRRDPKGKVPDGGGGGGEKEQARVEFGYERDFEGRYQVGRLLGHGQFGYTFAATDRTSGDRVAVKRIDKAKMVRPVAVEDVKREVKILKELKGHENIVHFYNAFEDDSYVYIVMELCEGGELLDRILAKKNSRYSEKDAAVVVRQMLKVAAECHLHGLVHRDMKPENFLFKSTKEDSPLKATDFGLSDFIKPGKKFHDIVGSAYYVAPEVLKRRSGPESDVWSIGVITYILLCGRRPFWNKTEDGIFREVLRNKPDFRKKPWPGISSGAKDFVKKLLVKNPRARLTAAQALSHPWVREGGEASEIPVDISVLSNMRQFVKYSRFKQFALRALASTLKEEELADLKDQFDAIDVDKSGSISIEEMRHALAKDLPWRLK…
OmalaPPCK1-C2	O.malampuzhaensis	PPCK1	PPCKs	31400.5	295	5.15	TRUE	FALSE	Cytoplasm|Nucleus	Nuclear localization signal	Soluble	0	MSGELKRDYEIGEEIGRGRFGVVHRCTSRATGEVFAVKSVDRSQLADDLDRELAELEPKLAQLAAAGNPGVVQVHAVYEDEAWTHMVMDLCSGPDLLDWIRLRRGAPVPEPVAAAVVAQLAEALAHCHRRGVAHRDVKPDNILLDVVGDDDDGIDGGGTPRARLADFGSAAWVGESGGSAEGLVGTPHYVAPEVVAGGEYGEKADVWSAGVVLYMLLSGGALPFGGETAAEVLASVLRGSVRFPPRLFAGVSPAAKDLMRRMMCRDTWRRFSAEQVLGHPWIVSGGGARAMEQPT
OmalaCPK5-C2	O.malampuzhaensis	CPK5	CPK groupI	60172.6	546	5.59	TRUE	TRUE	Cell membrane	/	Peripheral|Lipid anchor	4	MGNTCGVTLRSKYFASFRGASQRHEAGYAPVATSAAAAAADEPTGKKAPRAAATADAPHAASMKRGAPAPAELTANVLGHPTPSLSEHYALGRKLGQGQFGTTYLCTDLATGVDYACKSIAKRKLITKEDVEDVRREIQIMHHLAGHRNVVAIKGAYEDPQYVHIVMELCAGGELFDRIIERGQFSERKAAELTRIIVGVIEACHSLGVIHRDLKPENFLLANKDDDLSLKAIDFGLSVFFKPGQVFTDVVGSPYYVAPEVLRKSYGPEADVWTAGVILYILLSGVPPFWAETQQGIFDAVLKGVIDFDSDPWPVISDSAKDLIRRMLNPRPKERLTAHEVLCHPWICDHGVAPDRPLDPAVLSRIKQFSAMNKLKKMALRVIAESLSEEEIAGLKEMF…
OmalaPPCK2-C2	O.malampuzhaensis	PPCK2	PPCKs	30749.2	289	5.77	FALSE	FALSE	Cytoplasm|Nucleus	Nuclear localization signal|Nuclear export signal	Soluble	0	MSSGGELALRQEYVIGDEIGRGRFGTVRRCYAVATGEAFAVKSTPKAPLREVEAADALDLALAEQEPKVHLVASAPGPGASPHVVVLHAAFEDDAAVHLVVDLCAGGDLLSLVSARGRLPEHEAADLMAQLASALASCHRRGVAHRDVKPDNLLFDGGGVLKLGDFGSAEWFGDGRAMTGLVGTPYYVAPEVVAGREYDEKVDVWSAGVVLYMMLSGTVPFYGATAAEIFQCVLRGNLRFPPRAFASVSPEAKDLMRRMLCKDVSRRFSADQVLMHPWIVSRGGAAVMG
OmalaCPK6-C2	O.malampuzhaensis	CPK6	CPK groupI	60229.3	546	5.38	TRUE	TRUE	Cytoplasm|Cell membrane	/	Lipid anchor	4	MGNFSCGASSTSTPTTYAAASPSLVDYCYHQRYPSSSCSSSTSTSSIMPIRSHQQLLSSPTAVLGHVTPPLRELYSVGRKLGQGQFGTTYLCTHLSTGADFACKSIAKRKLLTPEDVDDVRREIQIMHHLAGHASVVTIQGAYEDTLYVHIVMELCEGGELFDRIVDRGYFSERKAAEITRVIVGVVEACHSLGVMHRDLKPENFLLKDRAREASLKAIDFGLSVFFKPGQVFTDVVGSPYYVAPEVLCKHYGPEADVWTAGVIVYILLSGVPPFWAETQQGIFDAVLRGALDFDSDPWPTISDSAKDLIRRMLRSPPKDRLTAHQVLCHPWVCEDGVAPDRPLAPAVLSRLKQFSAMNRLKKMALRVIARSLSEEELAGLKEMFKAMDTDASGAITFD…
OmalaCPK4-B2	O.malampuzhaensis	CPK4	CPK groupIV	58275.5	518	8.35	TRUE	TRUE	Cell membrane	/	Lipid anchor	4	MGACFSTSPHPATAADGGSGKRQRRRDPKGKVPDGGDKDATAERVEFGYERDFEGRYQVGRLLGHGQFGYTFAATDRTSGDRVAVKRIDKAKMVRPVAVEDVKREVKILKELKGHENIVHFYNAFEDDSYVYIVMELCEGGELLDRILAKKNSRYSEKDAAVVVRQMLKVAAECHLHGLVHRDMKPENFLFKSTKEDSPLKATDFGLSDFIKPGRKFHDIVGSAYYVAPEVLKRRSGPESDVWSIGVITYILLCGRRPFWNKTEDGIFREVLRNKPDFRKKPWPGISSGAKDFVKKLLVKNPRARLTAAQALSHPWVREGGEASEIPVDISVLSNMRQFVKYSRFKQFALRALASTLKEEELADLKDQFDAIDVDKSGSISIEEMRHALAKDLPWRLKG…
OmalaPPCK1-B2	O.malampuzhaensis	PPCK1	PPCKs	31338.5	295	5.22	TRUE	FALSE	Cytoplasm|Nucleus	Nuclear localization signal	Soluble	0	MSGELKRDYEIGEEIGRGRFGVVHRCTSRATGEVFAVKSVDRSQLADDLDRELAELEPKLAQLAAAGNPGVVQVHAVYEDEAWTHMVMDLCSGPDLLDWIRLRRGAPVPEPVAAAVIAQLAEALAHCHRRGVAHRDVKPDNILLDVVGDDDDGIDGAGTPRARLADFGSAAWIGESGGSAEGLVGTPHYVAPEVVAGGGYGEKADVWSAGVVLYVLLSGGALPFGGETAAEVLASVLRGSVRFPPRLFAGVSPAAKDLMRRMMCRDTWRRFSAEQVLGHPWIVSGGGARAMEQPT
OmalaCPK5-B2	O.malampuzhaensis	CPK5	CPK groupI	59960.3	544	5.59	TRUE	TRUE	Cell membrane	/	Peripheral|Lipid anchor	4	MGNTCGVTLRSKYFASFRGASQRHDAGYAPVATAAAAADEPTGKKAPRAAAAADAPHAASMKRGAPAPAELTANVLGHPTPSLSEHYALGRKLGQGQFGTTYLCTDLSTGVDYACKSIAKRKLITKEDVEDVRREIQIMHHLAGHRNVVAIKGSYEDPQYVHIVMELCAGGELFDRIIERGQFSERKAAELTRIIVGVIEACHSLGVIHRDLKPENFLLANKDDDLSLKAIDFGLSVFFKPGQVFADVVGSPYYVAPEVLRKCYGPEADVWTAGVILYILLSGAPPFWAETQQGIFDAVLKGVIDFDSDPWPVISDSAKDLIRRMLNPRPKERLTAHEVLCHPWICDHGVAPDRPLDPAVLSRIKQFSAMNKLKKMALRVIAESLSEEEIAGLKEMFKA…
OmalaPPCK2-B2	O.malampuzhaensis	PPCK2	PPCKs	30737.2	289	6	FALSE	FALSE	Cytoplasm|Nucleus	Nuclear localization signal|Nuclear export signal	Soluble	0	MSSGGELALRQEYVIGDEIGRGRFGTVHRCYAVATGEAFAVKSTPKAPLREVEAADALDLALAEQEPKVHLVASAPGPGASPHVVALHAAFEDDAAVHLVVDLCAGGDLLSLVSARGRLPEHEAADLMAQLASALASCHRRGVAHRDVKPDNLLFDGGGVLKLGDFGSAEWFGDGRPMTGLVGTPYYVAPEVVAGREYGEKVDVWSAGVVLYMMLSGTLPFYGATAAEIFQCVLRGNLRFPPRAFASVSPEAKDLMRRMLCKDVSRRFSADQVLRHPWIVSRGGAVVMG
OmalaCPK6-B2	O.malampuzhaensis	CPK6	CPK groupI	55327.9	499	5.34	FALSE	FALSE	Cytoplasm	Nuclear export signal	Soluble	4	MPIRSHQQALSSPTAVLGHATPALRELYSVGRKLGQGQFGTTYLCTEVSTGAEFACKSIAKRKLLSPEDVEDVRREIQIMHHLAGHGSVVTIQGAYEDTLYVHIVMELCEGGELFDRIVERGYFSERKAAEITRVIVGVVEACHSLGVMHRDLKPENFLLKDRAREASLKAIDFGLSVFFKPGQVFTDVVGSPYYVAPEVLCKHYGPEADVWTAGVIVYILLSGVPPFWAETQQGIFDAVLRGALDFDSDPWPTISDSAKDLIRRMLRSPPKDRLTAHQVLCHPWVCEHGVAPDRPLAPAVLSRLKQFSAMNRLKKMALRVIARSLSEEELAGLKEMFKAMDTDASGAITFDELKEGLRRYGSNLREAEIRDLMDAADVDKSGTIDYDEFIAATVHLNK…
OmalaCPK7-C3	O.malampuzhaensis	CPK7	CPK groupI	61911.3	547	5.5	TRUE	TRUE	Cytoplasm|Cell membrane	Nuclear export signal	Peripheral|Lipid anchor	3	MGNQCQNGTLGSDYHNRFPREHAVSRYADGYVQEDSYLDLKKFDDTWPEVNNFKPTAANILRRGLDPTSINVLGRKTADLREHYILGRKLGQGQFGTTYLCTEINTGCEYACKTIPKRKLITKQDVEDVRREIQIMHHLSGHKNVVAIKDVYEDGQAVHIVMELCAGGELFDRIQEKGHYSERKAAELIRIIVSIVAMCHSLGVMHRDLKPENFLLLDKDDDLSIKAIDFGLSVFFKPGQVFTELVGSPYYVAPEVLHKRYGPESDVWSAGVILYVLLSGVPPFWAETQQGIFDAVLKGHIDFQSDPWPKISDSAKDLIRKMLSHCPSERLKAHEVLRHPWICENGVATDQALDPSVISRLKQFSAMNKLKKLALRVIAERLSEEEIAGLREMFKAVDT…
OmalaCRK1-C3	O.malampuzhaensis	CRK1	CRKs	65596.3	592	8.58	TRUE	TRUE	Cytoplasm|Cell membrane	Nuclear localization signal	Lipid anchor	0	MGLCHGKSAAVLEPTVVEEETRVAEAAAAPAKPASPAPSAAAAKPGTPKQHKFPFYLPSPLPPSSYKGSPANSSVASTPARGGFKRPFPPPSPAKHIRALLARRHGSVKPNEASIPESGEPGVALDKSFGFSKHFAAKYELGQEVGRGHFGYTCAATCKKGELKGEDVAVKVIPKAKMTTAIAIEDVRREVRILSSLAGHSNLVQFYDAYEDEENVYIVMELCKGGELLDRILARGGKYSEEDAKVVIRQILSVASFCHLQGVVHRDLKPENFLFSSKDENSAMKVIDFGLSDFVKPDERLNDIVGSAYYVAPEVLHRSYGTEADMWSIGVIVYILLCGSRPFWARTESGIFRAVLKADPSFEEAPWPTLSAEAKDFVRRLLNKDYRKRMTAAQALCHP…
OmalaCPK9-C3	O.malampuzhaensis	CPK9	CPK groupIII	64400.5	575	8.83	TRUE	TRUE	Cell membrane	/	Lipid anchor	4	MGNTCCVAPATTEEAEPRRVDAPPRDHHAAKKPPAATTATRQRHGQEPKPKPRARARDKTKPNPYDWAPPRVLPARGGGAAAVRVLEGVVPHHPRLRVTDKYQLGRELGRGEFGVTHLATDRATRERLACKSIPKRRLRTAVDVADVRREVAIMASLPDHPALVRLRAAYEDAEAVHLVMELCDGGELFDRIVARGRYTERAAAAAARTVAEVVRACHAHGVMHRDLKPENFLYAGKSEDAQLKAIDFGLSVFFRPGERFREIVGSPYYMAPEVLRRDYGPEVDIWSAGVILYILLCGVPPFWAETEQGVARAILRGAVDFDREPWPRISRAAKSLVRQMLDVDPRRRPTAQQVLDHPWLHHAARAPNVPLGDVVRARLKQFSLMNRFKKKAMRVIAEH…
OmalaCPK10-C3	O.malampuzhaensis	CPK10	CPK groupI	65581.9	596	5.66	TRUE	TRUE	Cytoplasm|Cell membrane	/	Peripheral|Lipid anchor	4	MGNTCVGPSISKNGFFQSVSTVLWKARQDGDALPAANGSDGGGRLPPPPSDAPLAVQNKAPEPVKIVSTTDSASAKPAVKQDTSKSSAGSDSGEAAKPRPRVPPVKRVSSAGLLVGSVLKRKTENLKDKYSLGRKLGQGQFGTTYLCVERTTGKEFACKSILKRKLVTDDDVEDVRREIQIMYHLAGHPNVISIRGAYEDAVAVHLVMELCAGGELFDRIVQKGHYTERKAAELARVIVGVVEVCHSMGVMHRDLKPENFLFADQTEEAALKTIDFGLSIFFRPGQIFTDVVGSPYYVAPEVLKKKYGPEADVWSAGVIIYILLCGVPPFWAENEQGIFEEVLHGRLDFQSEPWPSISEGAKDLVRRMLVRDPKKRLTAHEVLRHPWVQVGGLAPDKPL…
OmalaCPK11-C3	O.malampuzhaensis	CPK11	CPK groupI	61342.7	559	5.23	TRUE	TRUE	Cell membrane	/	Peripheral|Lipid anchor	4	MGNNCVGPSAAGHNGFFANVALWRPRPADAAPPALPPPSSAPSDQAPEPVTIPPSEHSSHHSSRSADPSTPTAAEQQANKAAPKVKRVQSAGLLADSVLKRDVNTARLKDLYTIGKKLGQGQFGTTYLCVEKATGHEFACKSIAKRKLLTQEDVEDVRREIQIMHHLAGHANVVSIVGAYEDAVAVQLVMELCAGGELFDRIIQRGHYSEKAAAQLARVIVGVIEACHSLGVMHRDLKPENFLFIHQKEDSPLKAIDFGLSIFFKPGETFTDVVGSPYYVAPEVLMKHYGREVDVWSAGVIIYILLSGVPPFWDESEQGIFEQVLKGDLDFSSEPWPNISESAKDLVRKMLIRDPKKRLTAHEALCHPWVCVDGVAPDKPLDSAVLSRLKQFSAMNKLK…
OmalaCPK8-C3	O.malampuzhaensis	CPK8	CPK groupIII	60513.8	537	6.17	TRUE	TRUE	Cell membrane	/	Lipid anchor	4	MGNCCGTPATAEEGGKRRRKQKKANPFTVAYNRGPSAAGAAPAGRPGLVVLRDPTGRDLGARYELGGELGRGEFGITYLCTEAATGDRYACKSISKRKLRTPVDVEDVRREVEIMRHMPPHPNIVSLRAAYEDEDNVHLVMELCEGGELFDRIVARGHYTERAAAAVTRTIVEVVQMCHRHGVMHRDLKPENFLYANKKDSSPLKAIDFGLSVFFRPGERFTEIVGSPYYMAPEVLKRHYGPEVDVWSAGVILYILLCGVPPFWAETEQGVAQAIIRSVVDFKREPWPRVSEPAKDLVRRMLDPNPMTRLTAEQVLEHPWLHDSKKMPDIPLGDTVRARLQQFAAMNKLKKKALKVIAEHLSAEEAADIKDMFDKMDVSKNGQLTFEDFKAGLRKFGNQ…
OmalaCPK7-B3	O.malampuzhaensis	CPK7	CPK groupI	62087.6	547	5.55	TRUE	FALSE	Cell membrane	/	Peripheral|Lipid anchor	3	MGNQCQNGTLRSDYHNRFPREHAVSRYADGYVQEDSYLDLKKFDDTWPEVNNFKPTAASILRRGLDPTSINVLGRKTADLREHYILGRKLGQGQFGTTYLCTEINTGCEYACKTIPKRKLITKEDVEDVRREIQIMHHLSGHKNVVAIKDVYEDGQAVHIVMELCAGGELFDRIQEKGHYSERKAAELIRIIVSIVAMCHSLGVMHRDLKPENFLLLDKDNDMSIKAIDFGLSVFFKPGQVFTELVGSPYYVAPEVLHKRYGPESDVWSAGVILYVLLSGVPPFWAETQQGIFDAVLKGHIDFQSDPWPKISDSAKDLIRKMLSHCPSERLKAHEVLRHPWICENGVATDQALDPSVISRLKQFSAMNKLKKLALRVIAERLSEEEIAGLREMFKAVDT…
OmalaCRK1-B3	O.malampuzhaensis	CRK1	CRKs	65733.4	594	8.75	TRUE	TRUE	Cytoplasm|Cell membrane	Nuclear localization signal	Lipid anchor	0	MGLCHGKSAAVLEPTVEEETCVAEAAATPAKPASSASSAATAAVAKPGTPKQHKFPFYLPSPLPPSSYKGSPANSSVASTPARGGFKRPFPPPSPAKHIRALLARRHGSVKPNEASIPESGEPGVALDKSFGFSKHFAAKYELGREVGRGHFGYTCAATCKKGELKGDDVAVKVIPKAKMTTAIAIEDVRREVRILSSLAGHSNLVQFYDAYEDEENVYIVMELCKGGELLDRILARGGKYSEGDAKVVIRQILSVASFCHLQGVVHRDLKPENFLFSSKDENSPMKVIDFGLSDFVKPDERLNDIVGSAYYVAPEVLHRSYGTEADMWSIGVIVYILLCGSRPFWARTESGIFRAVLKADPSFEEAPWPTLSAEAKDFVRRLLNKDYRKRMTATQALC…
OmalaCPK1-B1	O.malampuzhaensis	CPK1	CPK groupII	58906.8	520	6.02	TRUE	FALSE	Cytoplasm|Cell membrane	Nuclear localization signal	Peripheral|Lipid anchor	4	MGNRTSRHHRAAPEQPPPQPKPKPQPQQQQGQWPRPQQPTPPPHAAASPDAAMGRVLGRPMEDVRATYTFGRELGRGQFGVTYLVTHKATGQRFACKSIATRKLVHRDDIEDVRREVQIMHHLTGHRNIVELRGAYEDRHSVNLIMELCEGGELFDRIIARGHYSERAAAALCREIVAVVHSCHSMGVFHRDLKPENFLFLSKSEDSPLKATDFGLSVFFKPGEHFKDLVGSAYYVAPEVLKRNYGAEADIWSAGVILYILLSGVPPFWAESEDGIFDAVLRGHIDFSSDPWPSISNGAKDLVKKMLRQDPKERLTAAEILNHPWIREDGEAPDKPLDITVISRMKQFRAMNKLKKVALKVVAENLSDEEITGLKEMFRSLDTDNSGTITLEELRSGLP…
OmalaCPK9-B3	O.malampuzhaensis	CPK9	CPK groupIII	64623.7	577	8.12	TRUE	TRUE	Cell membrane	/	Lipid anchor	4	MGNTCCVAPATTDEAEPRRVDAPPRDHHAAKKPAATTTATRQRHVQEPMPKPRARARDKAKPNAYDWAPPRVLPARGGGAAASAVRVLEGVVPHHPRLRVTDKYQLGRELGRGEFGVTHLATDRATRERLACKSIPKRRLRTAVDVADVRREVAIMASLPDHPALVRLRAAYEDAEAVHLVMELCDGGELFDRIVARGRYTERAAAAAARTVAEVVRACHAHGVMHRDLKPENFLYAGKSEDAQLKAIDFGLSVFFRPGERFREIVGSPYYMAPEVLRQDYGPEVDIWSAGVILYILLCGVPPFWAETEQGVARAILRGAVDFDREPWPRISRAAKSLVRQMLDVDPRRRPTAQQVLDHPWLHHAARAPNVPLGDVVRARLKQFSLMNRFKKKAMRVIA…
OmalaCPK11-B3	O.malampuzhaensis	CPK11	CPK groupI	96259.7	888	5.17	TRUE	TRUE	Endoplasmic reticulum	Signal peptide	Transmembrane	4	MGNNCVGPSAAGQNGFFANVALWRPRPADAAPPALPPPSSAPSDQAPEPVTISPSDHSSHHSSRSADPSTPTAAAEQPANKAAPKVKRVQSAGLLADSVLKRDVNTARLKDLYTIGKKLGQGQFGTTYLCVEKATGREFACKSIAKRKLLTQEDVEDVRREIQIMHHLAGHANVVSIVGAYEDAVAVQLVMELCAGGELFDRIIQRGHYSEKAAAQLARVIVGVIEACHSLGVMHRDLKPENFLFIHQKEDSPLKAIDFGLSIFFKPGETFTDVVGSPYYVAPEVLMKHYGREVDVWSAGVIIYILLSGVPPFWDESEQGIFEQVLKGDLDFSSEPWPNISESAKDLVRKMLIRDPKKRLTAHEALCHPWVCVDGVAPDKPLDSAVLSRLKQFSAMNKL…
OmalaCPK8-B3	O.malampuzhaensis	CPK8	CPK groupIII	60685.1	538	6.18	TRUE	TRUE	Cell membrane	Nuclear localization signal	Lipid anchor	4	MGNCCGTPATAEEGGKRRRRKQKKANPFTVAYNRGPSAAGAAAGGRPGLVVLREPTGRDLGARYDLGGELGRGEFGITYLCTEAETGDRYACKSISKRKLRTPVDVEDVRREVEIMRHMPSHPNIVSLRAAYEDEDNVHLVMELCEGGELFDRIVARGHYTERAAAAVTRTIVEVVQMCHRHGVMHRDLKPENFLYANKKDNSPLKAIDFGLSVFFRPGERFTEIVGSPYYMAPEVLKRHYGPEVDVWSAGVILYILLCGVPPFWAETEQGVAQAIIRSVVDFKREPWPRVSEPAKDLVRRMLDPNPMTRLTAEQVLEHPWLHDSKKMPDIPLGDTVRAKLQQFAAMNKLKKKALKVIAEHLSTEEAADIKDMFDKMDVSKNGQLTFEDFKAGLRKLGN…
OmalaPPCK3-C4	O.malampuzhaensis	PPCK3	PPCKs	30627.8	285	5.54	FALSE	FALSE	Cytoplasm|Nucleus	Nuclear localization signal	Soluble	0	MSEELKRDFEIGEEIGRGRFGVVHRCASRSTGEAYAVKSVDRSRLSDNLDRSLAALEPKLAQLAAAGNPGVVQVHAVYEDDDWTHMVMDLCTGPDLLDWVRLRCGQPVPEPDAAAVVAQIAEALALCHRRGVAHRDVKPDNVLLDATGDGPPRVRLADFGSAAWVGDGISAEGLVGTPHYVAPEVVAGGEYGEKADVWSAGVVMYVLLTGGALPFGGETASDVFAAVLRGNLRFPPRLFSGVSPAAKDLMRRMMCRDVYRRFSAEQVLRHPWIVSGGGARDVQPT
OmalaCPK12-C4	O.malampuzhaensis	CPK12	CPK groupII	65522.5	583	6.38	TRUE	TRUE	Cell membrane	/	Peripheral|Lipid anchor	4	MGNCFTKTYETLITSATKRRPASTAERSKARGQTATWRRPSLPRHKTPPHRLTGLLPDSSSAAGALSRRASGGGEMGPVLQRPMVNVRSLYQLERMLGSGKFGTTYLCTEHATGLRYACKSVSKRKLVRRTDVDDVRREISILQHLSGQPNIVEFRGAYEDNDHVHLVMEYCFGGELFDRITAKGSYSVRQAATHLSGQPNIVEFRGAYEDNDHVHLVMEFCSGGELFDRITTKGNYSERQAAAVCRDILTVVHVCHFMGVIHRDLKPENFLLASADDDAPLKAIDFGLSVFIEEGKVYKDIVGSAYYVAPEVLQRNYGKEADIWSAGVILYILLCGTPPFWAETEKGIFDAILVNKVDFSTSPWPSISESAKDLIRQMLHRDPQKRITASQALEHRWL…
OmalaCPK13-C4	O.malampuzhaensis	CPK13	CPK groupI	60774.1	549	5.44	TRUE	TRUE	Cell membrane	/	Peripheral|Lipid anchor	4	MGNACGGSLRSKYLSFKQTASQRHDTDDNAAAADSPKKPSRPPAAAKTDDHPVSASAPAAAMRRVQAPTDLGSVLGHPTPNLRDLYAMGRKLGQGQFGTTYLCTELSTGVDYACKSISKRKLITKEDIEDVRREIQIMHHLSGHKNVVAIKGAYEDQLYVHIVMELCAGGELFDRIIQRGHYSERKAAELTRIIVGVVEACHSLGVMHRDLKPENFLLANKDDDLSLKAIDFGLSVFFKPGQVFTDVVGSPYYVAPEVLLKHYGPEADVWTAGVILYILLSGVPPFWAETQQGIFDAVLKGVIDFDSDPWPVISDSAKDLITRMLNPRPKERLTAHEVLCHPWIRDHGVAPDRPLDPAVLSRIKQFSAMNKLKKMALRVIAESLSEEEIAGLKEMFQTM…
OmalaPPCK3-B4	O.malampuzhaensis	PPCK3	PPCKs	30688.9	285	5.42	FALSE	FALSE	Cytoplasm|Nucleus	Nuclear localization signal	Soluble	0	MSEELKRDFEIGEEIGRGRFGVVHRCASRTTGEAYAVKSVDRSRLSDDLDRSLAALEPKLAQLAAAGNPGVVQVHAIYEDDDWTHMVMDLCTGPDLLDWVRLRCGQPVPEPDAAAVVAQIAEALALCHRRGVAHRDVKPDNVLLDATGDGPPRVRLADFGSAAWVGDGISAEGLVGTPHYVAPEVVAGGEYGEKADVWSAGVVMYVLLTGGALPFGGETASDVFAAVLRGNLRFPPRLFSGVSPAAKDLMRRMMCRDVYRRFSAEQVLRHPWIMSGGGARDVQPT
OmalaCPK12a2-B4	O.malampuzhaensis	CPK12	CPK groupII	60214.5	538	6.5	TRUE	TRUE	Cell membrane	/	Peripheral|Lipid anchor	4	MGNCFTKTYEIPITSGTMRRPASTAERSKARGDEPGTWRRPSFPRHGAPPHRPPMGARPGSSSSSSAAGALSRRASGGGEMGPVLQRPMVSVRSLYVLDRKLGSGQFGTTYLCTERATGNRYACKSVSKRKLVRRTDVDDVRREITILQHLSGQPNIVEFRGAYEDNDHVHLVMEFCSGGELFDRITAKGSYSERQAAAVCRDILTVVHVCHFMGVIHRDLKPENFLLASADDDAPLKAIDFGLSVFIEEGKVYKDIVGSAYYVAPEVLQRNYGKEADIWSAGVILYILLCGTPPFWAETEKGIFDAILVNQVDFRTSPWPSISESAKDLIRQMLHRDPQKRITASQALEHRWLKEGGASDRPIDSAVLSRMKQFKAMNKLKQLALKVIAENLSPEEIK…
OmalaCPK12a1-B4	O.malampuzhaensis	CPK12	CPK groupII	53386.1	475	6.26	TRUE	TRUE	Cell membrane	/	Lipid anchor	4	MGNCFTKTYEILITSAKMRRPASTAERSKATATWRRPSLPRHKAPPHQLTGPLPGSSSASGRASGSGEMGPVLQRPMVNVWSLYQLERNLGSGAFGTTYLCTEHATGLRYACKSVPKKKLVRRTDVEDLRREISILQHLSGQPNIVEFRSAYEDNDHVHLVMEYCFGGELFDRITAKGSYSVRQAATVFRDILTVVHVCHFMGVIHRDLKPENFLLANAADDAPLKAIDFGLSAFIEEGKVYDDMVGSAYYVAPEVLQRNYGKEADVWSAGVILYILLCGTPPFWAEHPWFKQSGAYDKPIDSAVLSRMKQFKAMNKLKQLALKIIAENLSSEEIMGLKQMFHNMDTDKSGTITLEELKVGLTKLGSKINEAEVQKLMEAVDVDKSGSIDYSEFLAAMI…
OmalaCPK13-B4	O.malampuzhaensis	CPK13	CPK groupI	60904.1	550	5.39	TRUE	TRUE	Cell membrane	/	Lipid anchor	4	MGNACGGSLRSKYLSFKQTASQRHDTDDNNAAAADSPKKPSRPPAAAKTDDHPVSASAPAAAMRRGQAPADLGSVLGHPTPNLRDLYAMGRKLGQGQFGTTYLCTELSTGVDYACKSISKRKLITKEDIEDVRREIQIMHHLSGHKNVVAIKGAYEDQLYVHIVMELCAGGELFDRIIQRGHYSERKAAELTRIIVGVVEACHSLGVMHRDLKPENFLLANKDDDLSLKAIDFGLSVFFKPGQTFTDVVGSPYYVAPEVLLKHYGPEADVWTAGVILYILLSGVPPFWAETQQGIFDAVLKGVIDFDSDPWPVISDSAKDLITRMLNPRPKERLTAHEVLCHPWIRDHEVAPDRPLDPAVLSRIKQFSAMNKLKKMALRVIAESLSEEEIAGLKEMFQT…
OmalaCPK16-C5	O.malampuzhaensis	CPK16	CPK groupIII	60737.3	545	6.44	TRUE	TRUE	Cell membrane	/	Lipid anchor	4	MGNCCRSPAAAAREDVKTSHFPASSGGGGGGKKKPHQARNGGGGGGGGEKKRLSVLGEEGCEVSGGIDEKYALDRELGRGEFGVTYLCMDRGTRELLACKSISKRKLRTPVDVEDVRREVAIMRHLPRSASIVSLREACEDDGAVHLVMELCEGGELFDRIVARGHYTERAAAAVTRTIVEVVQLCHRHGVIHRDLKPENFLFANKKENSPLKAIDFGLSIFFKPGEKFSEIVGSPYYMAPEVLKRNYGPEIDIWSAGVILYILLCGVPPFWAETEQGVAQAILRGNIDFKREPWPNVSDNAKDLVRRMLQPDPKLRLTAKQVLEHTWLQNAKKAPNVPLGDIVKSRLKQFSRMNRFKRRALRVIADHLSAEEVEDIKDMFKVMDTDNDGIVSYEELKS…
OmalaCCaMK-C5	O.malampuzhaensis	CCaMK	CCaMK	133484	1180	5.22	FALSE	FALSE	Nucleus	Nuclear localization signal	Soluble	3	MKQRREEEKKKDILAGSDDESDGGGGEEDLSKIQINEEYARRFEHNKRREALQRLEERKKQGLVPASDGEDDDDDESSSDDDDDAAAAIASRRVDRQMFEVIRRIRRGDAAILDKEAKMYSSSSESESDEEGKKPRKKERPLYLKDVNARHLLEEGPEFAAQASHGSHSSSKYDKIAYDEQQRKGLEAFLEAEKAALGNGDGGDDDDLFQVKPKGGDGGDKVDDDEEKKETEQILIDIFGKDEELDESSKFLKKFFLERPYLETGREKKYSLDDIQEISDEEEHLIQQEDYETRYNFRHEEAAATGADVMDRVMGHSRFVEGSVRKKESSRKQQRKNKEERIARAKQEQAEELKHLKNLKKKEIAEKLERIRMIAGIDSDAACKLGADDLEEDFDPEEY…
OmalaCPK14-C5	O.malampuzhaensis	CPK14	CPK groupII	52236.6	462	5.66	FALSE	FALSE	Cytoplasm	Nuclear export signal	Peripheral|Soluble	4	MEDVKSIYTVGKELGRGQFGVTSLCTHKATGQRFACKTISKRKLSTKEDVEDARREVQIMYHLAGQPGVVELKGAYEDKHFVHLVMELCAGGELFDRIIAKGHYTEHAASSLLRTIVEIIHTCHSMGVIHRDLKPENFLLLSKDEHAPLKATDFGLSVFFKEGEVFRDIVGSAYYIAPEVLKRSYGPEADIWSIGVMLYILLCGVPPFWAESEHGIFNSILRGQVDFTSEPWPRISHGAKDLVRRMLHSDPKQRISAYDVLNHPWIKEDGEAPDTPLDNAVLGRLKQFRAMNQFKKAALRVIAGCLSEEEIRGLKEMFKSMDSDNSGTITVDELRKGLAKKGTKLTEAEVQQLMEAADADGNGTIDYEEFITATMHMNRMDREEHLYTAFQYFDKDNSG…
OmalaCPK15a2-C5	O.malampuzhaensis	CPK15	CPK groupII	60590.7	534	6.24	TRUE	FALSE	Cytoplasm|Cell membrane	/	Lipid anchor	4	MGARASRHRQSPDQSQSQSQSPHHKHHQTTRAPKPKPKHQPPPPQQQQPRSQPHPPLPQQPAAEDGVGRVLGRPMEDVRATYTFGRELGRGQFGVTYLATHKPTGRRYACKSIAARKLARADDLDDVRREVHIMHHLTGHRNIVELRGAYEDRHSVNLVMELCEGGELFDRIIARGHYSERAAAALCREIVSVVHSCHSMGVMHRDLKPENFLFLNKREDSPLKATDFGLSVFFKPGEQFRDLVGSAYYVAPEVLKRRYGAEVDIWSAGVILYILLSGVPPFWAENEDGIFDAVLQGHIDFSSEPWPSISSGAKDLVKRMLRQDPKERLTAAEILNHPWIREDGEASDKPLDITVISRMKQFRAMNKLKKVALKVVAENLSEEEIVGLKEMFKSLDTDN…
OmalaCPK15a1-C5	O.malampuzhaensis	CPK15	CPK groupII	60590.7	534	6.24	TRUE	FALSE	Cytoplasm|Cell membrane	/	Lipid anchor	4	MGARASRHRQSPDQSQSQSQSPHHKHHQTTRAPKPKPKHQPPPPQQQQPRSQPHPPLPQQPAAEDGVGRVLGRPMEDVRATYTFGRELGRGQFGVTYLATHKPTGRRYACKSIAARKLARADDLDDVRREVHIMHHLTGHRNIVELRGAYEDRHSVNLVMELCEGGELFDRIIARGHYSERAAAALCREIVSVVHSCHSMGVMHRDLKPENFLFLNKREDSPLKATDFGLSVFFKPGEQFRDLVGSAYYVAPEVLKRRYGAEVDIWSAGVILYILLSGVPPFWAENEDGIFDAVLQGHIDFSSEPWPSISSGAKDLVKRMLRQDPKERLTAAEILNHPWIREDGEASDKPLDITVISRMKQFRAMNKLKKVALKVVAENLSEEEIVGLKEMFKSLDTDN…
OmalaCPK2-B1	O.malampuzhaensis	CPK2	CPK groupII	71250.1	637	8.66	TRUE	TRUE	Cell membrane	Nuclear localization signal	Lipid anchor	4	MGNCCPGSGDAEPASSDTSTGNGSSSFKAGASPSSAPAQNKPPAPIGPVLGRPMEDVRSIYNIGKELGRGQFGVTSLCTHKATGQKFACKTIAKRKLSTKEDVEDVRREVQIMYHLAGQPNIVELKGAYEDKQSVHLVMELCAGGELFDRIIAKGHYTERAAASLLRTIVEIIHTCHSLGVIHRDLKPENFLLLSKNEDAPLKATDFGLSVFFKQGEVFKDIVGSAYYIAPEVLKRSYGPEADIWSVGVILYILLCGVPPFWAESEHGIFNSILRGQVDFTSDPWPRISASAKDLVRKMLNSDPKKRISAYEVLNHPWIKEDGEAPDTPLDNAVMNRLKQFRAMNQFKKAALRVIAGCLSEEEIRGLKEMFKSMDSDNSGTITVDELRKGLSKQGTKLT…
OmalaCPK16-B5	O.malampuzhaensis	CPK16	CPK groupIII	61109.6	551	6.44	TRUE	TRUE	Cell membrane	/	Lipid anchor	4	MGNCCRSPAAAAREDVKTSHFPASSGGGGGGGGGKKKPHQARNGGGGGGGGGGEKRRPLSVLGEEGSEVSGGIDEKYALDRELGRGEFGVTYLCMDRCSRELLACKSISKRKLRTPVDVEDVRREVAIMRHLPRSASIVSLREACEDDGAVHLVMELCEGGELFDRIVARGHYTERAAAAVTRTIVEVVQLCHRHGVIHRDLKPENFLFANKKENSPLKAIDFGLSIFFKPGEKFSEIVGSPYYMAPEVLKRNYGPEIDIWSAGVILYILLCGVPPFWAETEQGVAQAILCGNIDFKREPWPNVSDNAKDLVRQMLQPDPKLRLTAKQVLEHTWLQNAKKAPNVPLGDIVKSRLKQFSRMNRFKRRALRVIADHLSAEEVEDIKDMFKVMDTDNDGIVS…
OmalaCCaMK-B5	O.malampuzhaensis	CCaMK	CCaMK	57646.9	519	5.66	FALSE	FALSE	Cytoplasm|Lysosome/Vacuole	Nuclear export signal	Peripheral|Soluble	3	MSKTESRRLSDDYEVADVLGRGGFSIVRRGLSKSEEKTQVAIKTLRRLGPAMAGMKQGTKPVPSSGLPMWKQVSISDALLTNEILVMRRIVESVAPHPNVISLHDVYEDVHGVHLVLELCSGGELFDRIVGRDRYSEFDAACVVRQIASGLEALHKASIVHRDLKPENCLFSDKDEKSTLKIMDFGLSSVEDLSDPIVALFGSIDYVSPEALSRQEVSAASDMWSVGVIMYILLSGCPPFHAATNREKQQRILQGEFSFQDHTWKTISSSAKDLISRLLSVQPYKRPTASDLLSHPWVIGDCAKQDLMDAEVVSKLQKFNARRKLRAAAIASVLSCKVALRTKRLRNLLGTHDLTSEELDNLRLHFGRICADGENATLSEFEQVLRAMKMDSLIPLAPR…
OmalaCPK14-B5	O.malampuzhaensis	CPK14	CPK groupII	57564.6	520	5.73	TRUE	TRUE	Cell membrane	/	Lipid anchor	4	MGNCCPGSSSEPEPPPPTSGSSRPAGGATVPPPATLSPSAAPAPAKPPAPIGPVLGRPMEDVKSIYTVGKELGRGQFGVTSLCTHKATGQRFACKTISKRKLSTKEDVEDVRREVQIMYHLAGQPGVVELKGAYEDKHAVHLVMELCAGGELFDRIIAKGHYTEHAASSLLRTIVEIIHTCHSMGVIHRDLKPENFLLLSKDEHAPLKATDFGLSVFFKEGEVFRDIVGSAYYIAPEVLKRSYGPEADIWSIGVMLYILLCGVPPFWAESEHGIFNSILRGQVDFTSEPWPRISHGAKDLVRRMLHSDPKQRISAYDVLNHPWIKEDGEAPDTPLDNAVLGRLKQFRAMNQFKKAALRVIAGCLSEEEIKGLKEMFKSMDSDNSGTITVDELRKGLAKK…
OmalaCPK3-B1	O.malampuzhaensis	CPK3	CPK groupIII	61009.6	551	6.22	TRUE	TRUE	Cell membrane	/	Lipid anchor	4	MGNCCRSPAAAAREDVKSSHFPASAGKKKPHQARNGGAGGGGGGGGGGGGAGGAGQKRLPVLGEEGCELIGGIDDKYALDRELGRGEFGVTYLCMDRDTKELLACKSISKRKLRTAVDVEDVRREVAIMRHLPKSASIVSLREACEDEGAVHLVMELCEGGELFDRIVARGHYTERAAANVTRTIVEVVQLCHRHGVIHRDLKPENFLFANKKENSPLKAIDFGLSIFFKPGEKFSEIVGSPYYMAPEVLKRNYGLEIDIWSAGVILYILLCGVPPFWAETEQGVAQAILRGNIDFKREPWPNVSENAKDLVRRMLEADPKLRLTAKQVLEHPWLQNAKKAPNVPLGDIVKSRLKQFSRMNRFKRRALRVIADHLSAEEVEDIKEMFKAMDTDNDGIVS…
OmalaCPK15-B5	O.malampuzhaensis	CPK15	CPK groupII	58813.8	519	6.14	TRUE	FALSE	Cytoplasm|Cell membrane	/	Lipid anchor	4	MGARASRHRQSPDQSPSPHHKHHHQTTRAPKPKPKPQPQPPPPQQPAAEDGVGRVLGRPMEDVRATYTFGRELGRGQFGVTYLATHKPTGRRYACKSIAARKLARADDLDDVRREVHIMHHLTGHRNIVELRGAYEDRHSVNLVMELCEGGELFDRIIARGHYSERAAAALCREIVSVVHSCHSMGVMHRDLKPENFLFLNKREDSPLKATDFGLSVFFKPGEQFRDLVGSAYYVAPEVLKRRYGAEADIWSAGVILYILLSGVPPFWAENEDGIFDAVLQGHIDFSSEPWPSISSGAKDLVKRMLRQDPKERLTAAEILNHPWIREDGEAPDKPLDITVISRMKQFRAMNKLKKVALKVVAENLSEEEIVGLKEMFKSLDTDNSGTITLEELRAGLPK…
OmalaPEPRK2-B6	O.malampuzhaensis	PEPRK2	PEPRKs	113822	1041	4.96	FALSE	FALSE	Cytoplasm	Nuclear export signal	Soluble	0	MAAAGGGGGGGGDAKYNSYKAPGLRGAILEAAHVSCLEDRYALGPQLGWGQFGVIRSCSDMVTGEALACKSIAKDRLVSPDDVRGVKLEIEVMARLSGHPNVVDLKAVYEDEESMHLVMELCAGGELFHRLEERGCFSEHEAAVLFRYLMEVVAHCHSKGIVHRDLKPENILLVSKSPSSPIKLADFGLATYIQPGRSLSGMVGSPFYIAPEVLAGGYNEAADVWSAGVILYILLSGIPPFWGKTKSKIFECIRSTELRFPSDPWDKVSDSAKELITEMLRRDPRQRLTAKQVLEHSWIQDHADQSQDSCGHCHEINLRGEDPGSCSFSTPLASCSRDVSFNTGGPVACQSMSEEVCSPTFACRSSFSAFVAEDAPSCVLSGFSFGGVCEPCDAMFPSP…
OmalaCRK2-B6	O.malampuzhaensis	CRK2	CRKs	69047.9	621	9.16	TRUE	TRUE	Cytoplasm|Cell membrane	Nuclear localization signal	Peripheral|Lipid anchor	0	MGQCYGKGASGRTADDDGGVETTHQSPPPANGLPSTPPRQVQAQPQPQTPRRRGSKSGSTTPVHQTPGVAWPSPYPSGGASPLPAGVSPSPARSTPRRFFKRPFPPPSPAKHIKATLAKRLGGGKPKEGTIPEEGGVGAGGGGGGAADGSETERPLDKTFGFSKNFGAKYELGKEVGRGHFGHTCSAVVKKGEYKGQTVAVKIIAKAKMTTAISIEDVRREVKILRALSGHNNLVKFYDACEDGLNVFIVMELCEGGELLDRILARGGRYTEEDAKAIVVQILSVVAFCHLQGVVHRDLKPENFLFTTRDENAPMKLIDFGLSDFIRPDERLNDIVGSAYYVAPEVLHRSYSMEADIWSIGVITYILLCGSRPFWARTESGIFRSVLRADPNFDDSPWP…
OmalaPEPRK2-C6	O.malampuzhaensis	PEPRK2	PEPRKs	113678	1041	4.97	FALSE	FALSE	Cytoplasm	/	Soluble	0	MAAAGGGGGGSDAKYNSYKAPGLRGAILEAAHVSCLEDRYALGPQLGWGQFGVIRSCSDMVTGEALACKSIAKDRLVSPDDVRGVKLEIEVMARLSGHPNVVDLKAVYEDEESVHLVMELCAGGELFHRLEERGCFSEHEAAVLFRYLMEVVAHCHSKGIVHRDLKPENILLVSKSPSSPIKLADFGLATYIQPGRSLSGMVGSPFYIAPEVLAGGYNEAADVWSAGVILYILLSGIPPFWGKTKSKIFECIRSTELRFPSDPWEKVSDSAKELITEMLQRDPRQRLTAKQVLEHSWIQHHADQSQDSCGHCHEINLRGEDPGSCSFSTPLASCSRDVSFNTGGPVSCQSMSEEVCSPTFACRSSFSAFVAENAPSCALSGFSFGGVCEPCDAVFPSPV…
OmalaCRK2-C6	O.malampuzhaensis	CRK2	CRKs	68964.9	623	9.11	TRUE	TRUE	Cytoplasm|Cell membrane	Nuclear localization signal	Peripheral|Lipid anchor	0	MGQCYGKGASARTADDDECGVVTAHQSPPPANGLPSTPPRQAQAQAAVVGTPRRRGGKSGSTTPVHKTPGVAWPSPYPSGGASPLPAGVSPSPARSTPRRFFKRPFPPPSPAKHIKATLAKRLGGGKPKEGTIPEEGGVGAGGGGGGAADGAETERPLDKTFGFSKNFGAKYELGKEVGRGHFGHTCSAVVKKGEYKGQTVAVKIIAKAKMTTAISIEDVRREVKILRALSGHNNLVKFYDACEDGLNVYIVMELCEGGELLDRILARGGRYTEEDAKAIVVQILSVVAFCHLQGVVHRDLKPENFLFTTRDENAPMKLIDFGLSDFIRPDERLNDIVGSAYYVAPEVLHRSYSMEADIWSIGVITYILLCGSRPFWARTESGIFRSVLRADPNFDDSP…
OmalaCPK17-C7	O.malampuzhaensis	CPK17	CPK groupI	62286.7	565	5.39	TRUE	TRUE	Cell membrane	/	Peripheral|Lipid anchor	4	MGNTCVGPSSAADRHGFFNSVSLAVLWRPGGRAEPSPPDCPPQESSHSSVTSSTAPERVTIADSDLSSSTPNKGKPKVKRVQSAGLLADSVLKRDSERLKDLYTLGKKLGQGQFGTTYQCVEKATGKVFACKSIAKRKLVSEEDVEDVRREIQIMHHLAGHPNVVSIVGAYEDAVAVHLVMELCAGGELFDRIVQRGHYSEKAAAQLARVIIGVVEACHSLGVMHRDLKPENFLFVNHKEDSPLKTIDFGLSIFFKPGETYSDVVGSPYYVAPEVLMKHYGREVDVWSAGVIIYILLSGVPPFWDESEQGIFEQVLKGDLDFSSDPWPAISDSAKDLVRKMLNRDPRKRLTAHEALCHPWVCVDGVAPDKPLDSAVLTRLKQFSAMNKLKKMALRVIAE…
OmalaCPK18-C7	O.malampuzhaensis	CPK18	CPK groupIV	57580.5	512	7.64	TRUE	TRUE	Cell membrane	/	Lipid anchor	4	MGLCSSSSARRDAGTPGGGNGAGNKDNGGRKGIVACGKRTDFGYDKDFEARYALGKLLGHGQFGYTFAAVDRRSSERVAVKRIDKNKMVLPVAVEDVKREVKILKALQGHENVVHFYNAFEDDNYVYIVMELCEGGELLDRILAKKDSRYSEKDAAVVVRQMLKVAAECHLHGLVHRDMKPENFLFKSTKEDSPLKATDFGLSDFIRPGKHFRDIVGSAYYVAPEVLKRKSGPESDVWSIGVITYILLCGRRPFWDKTEDGIFKEVLKNKPDFRRKPWPNITPCAKDFVQKLLVKDPRARLTAAQALSHEWVREGGQASDIPLDISVLHNMRQFVKYSRFKQFALRALASTLNAEELSDLRDQFNAIDVDKNGTISLEELKQALAKDVPWRLKGPRVLE…
OmalaCPK19-C7	O.malampuzhaensis	CPK19	CPK groupII	59705.1	533	5.98	TRUE	TRUE	Cell membrane	/	Lipid anchor	4	MGQCCSRATSPDSGRGGANGYGYSHQTKPAQTTPNYNHPQPPPPAEVRYTPPAMNPPVVPPVVAPPKPTPDTILRKPYEDVRSVYSLGKELGRGQFGVTYLCTEITSGKQYACKSISKRKLVSKADKEDIRREIQIMQHLSGQQNIVEFRGAYEDKSNVHVVMELCAGGELFDRIIAKGHYSERAAATICRAVVNVVNICHFMGVMHRDLKPENFLLATKEENAMLKATDFGLSVFIEEGKMYRDIVGSAYYVAPEVLRRNYGKEIDVWSAGVILYILLSGVPPFWAETEKGIFDAILHGEIDFESQPWPSISESAKDLVRNMLTQDPKKRITSAQVLQHPWLREGEASDKPIDSAVLSRMKQFRAMNKLKKMALKVIASNLNEEEIKGLKQMFTNMDT…
OmalaCPK20-C7	O.malampuzhaensis	CPK20	CPK groupIII	61472	544	6.78	TRUE	TRUE	Cell membrane	/	Peripheral|Lipid anchor	4	MGNCCVTPEGSGRGRKKQQGKEPKQKQQQQGKGKKPNPFSIEYNRSSAPSGPRLVVLREPTGRDIAARYELGGELGRGEFGVTYLCTERETGDAYACKSISKKKLRTAVDVEDVRREVDIMRHLPKHPNIVTLRDTYEDDNAVHLVMELCEGGELFDRIVARGHYTERAAALVTRTIVEVVQMCHKHGVMHRDLKPENFLFANKKETAALKAIDFGLSVFFTPGERFTEIVGSPYYMAPEVLKRNYGPEVDVWSAGVILYILLCGVPPFWAETEQGVAQAIIRSVIDFKRDPWPRVSDNAKDLVKGMLNPDPRRRLNAQQVLDHPWLQNIKKAPNVNLGETVKARLQQFSVMNKFKKHALRVIAEHLSVEEVAGIKDMFEKMDLNKDNMINFDELKLGL…
OmalaCRK3-C7	O.malampuzhaensis	CRK3	CRKs	126206	1139	9.19	TRUE	TRUE	Nucleus	Nuclear localization signal	Peripheral	0	MGGCHAKPLTHDEADGVGSPPREPPALAPATPPRGFGAATPAWKTKPWASPFFGFSTPSPSPAHHLFSSSKSASSPRRSPAPTGSAPTTPARRLLRLPFPPPSPAKHIRQALARRHGPPRPSIPEEGGDGEGEGGRGLDKGFGFNKGFAAKYDMGDEVGRGHFGYTCSARIKKGARKGDAVAVKVIPKAKMMTSIAIEDVRREVKILKALAGHKNLVQFYDAYEDNDNVYIVMELCEGGELLDRILSRGGKYSEDDAKAVLVQILNVVSFCHIQGVVHRDLKPENFLFTSKDENSQLKAIDFGLSDFVKPDERLNDIVGSAYYVAPEVLHRCYSTEADVWSIGVIAYILLCGSRPFWARTESGIFRSVLKADPSYNEAPWPSLTPEAMDFVKRLLCKDP…
OmalaCRK4-C7	O.malampuzhaensis	CRK4	CRKs	65137.7	591	8.95	TRUE	TRUE	Cytoplasm|Cell membrane	/	Peripheral|Lipid anchor	1	MGLCHGKPSQIPEPEADEAAAGRVAAGDAAGAASPGPAAAAAKPGTPKQPKFPFYMPSPLPPSSYKSSPANSSVASTPARGGFKRPFPPPSPAKHIRALLARRHGSVKPNEASIPEGGEPEVGLDKGFGFSKHFFAKYELGDEVGRGHFGYTCSAKAKKGEHKGHNVAVKVIPKAKMTTAIAIEDVRREVRILSSLTGHSNLVQFYDAFEDEDNVYIVMELCKGGELLDRILARGGKYSEDDAKVVMVQILSVVSFCHLQGVVHRDLKPENFLFTSKDENSALKVIDFGLSDFVKPDERLNDIVGSAYYVAPEVLHRSYGTEADMWSIGVIAYILLCGSRPFWARTESGIFRAVLKAEPSFDEAPWPTLTAEAKDFVKRLLNKDYRKRMTAAQALSHPW…
OmalaCPK17-B7	O.malampuzhaensis	CPK17	CPK groupI	62338.8	565	5.44	TRUE	TRUE	Cell membrane	/	Peripheral|Lipid anchor	4	MGNTCVGPSSAADRHGFFNSVSLAVLWRPGGRAEPSPPDYAPQESSHSFVTSSTAPERVTIADSDLSSSNPNKGKPKVKRVQSAGLLADSVLKRDSERLKDLYTLGKKLGQGQFGTTYQCVEKATGKVFACKSIAKRKLVSEEDVEDVRREIQIMHHLAGHPSVVSIVGAYEDAVAVHLVMELCAGGELFDRIVQRGHYSEKAAAQLARVIIGVVEACHSLGVMHRDLKPENFLFVNHKEDSPLKTIDFGLSIFFKPGETYSDVVGSPYYVAPEVLMKHYGREVDVWSAGVIIYILLSGVPPFWDESEQGIFEQVLKGDLDFSSDPWPAISDSAKDLVRKMLNRDPKKRLTAHEALCHPWVCVDGVAPDKPLDSAVLTRLKQFSAMNKLKKMALRVIAE…
OmalaCPK18-B7	O.malampuzhaensis	CPK18	CPK groupIV	57622.5	512	7.21	TRUE	TRUE	Cell membrane	/	Lipid anchor	4	MGLCSSSSARRDADTPGGGNGAGNKDNGGRKGIVACGKRTDFGYDKDFEARYALGKLLGHGQFGYTFAAVDRRSGERVAVKRIDKNKMVLPVAVEDVKREVKILKALQGHENVVHFYNAFEDDNYVYIVMELCEGGELLDRILAKKDSRYSEKDAAVVVRQMLKVAAECHLHGLVHRDMKPENFLFKSTKEDSPLKATDFGLSDFIRPGKHFRDIVGSAYYVAPEVLKRKSGPESDVWSIGVITYILLCGRRPFWDKTEDGIFKEVLKNKPEFRRKPWPNITPCAKDFVQKLLVKDPRARLTAAQALSHEWVREGGQASDIPLDISVLHNMRQFVKYSRFKQFALRALASTLNAEELSDLRDQFNAIDVDKNGTISLEELKQALAKDVPWRLKGPRVLE…
OmalaCPK19-B7	O.malampuzhaensis	CPK19	CPK groupII	59506.8	533	5.98	TRUE	TRUE	Cell membrane	Nuclear localization signal	Lipid anchor	4	MGSCCSRATSPDSGRGGANGYGYSHQTKPAQTTPSYNHPHPPPPAEVRYTPPAMNPPAVPPVVAPPKPTPDTILGKPYEDVRSVYSLGKELGRGQFGVTYLCTEIASGKQYACKSISKRKLVSKADKEDIRREIQIMQHLSGQQNIVEFRGAYEDKSNVHVVMELCAGGELFDRIIAKGHYSERAAATICRAVVNVVNICHFMGVMHRDLKPENFLLATKEENAMLKATDFGLSVFIEEGKMYRDIVGSAYYVAPEVLRRNYGKEIDVWSAGVILYILLSGVPPFWAETEKGIFDAILQGEIDFESQPWPSISESAKDLVRKMLTQDPKKRITSAQVLQHPWLREGEASDKPIDSAVLSRMKQFRAMNKLKKMALKVIASNLNEEEIKGLKQMFTNMDT…
OmalaCPK10-HiC_scaffold_425.1	O.malampuzhaensis	CPK10	CPK groupI	65588.8	596	5.46	TRUE	TRUE	Cytoplasm|Cell membrane	/	Peripheral|Lipid anchor	4	MGNTCVGPSISKNGFFQSVSTVLWKARQDGDALPFANGSDGGGQGRLPPPPPADAPLAVQNKAPEPVKIVSTTDSASAEQDTSKATSAGSDSGEAARPRPRVPAVKRVSSAGLLVGSVLKRKTENLKDKYSLGRKLGQGQFGTTYLCVERSTGKEFACKSILKRKLVTDDDVEDVRREIQIMYHLAGHPNVISIRGAYEDAVAVHLVMELCAGGELFDRIVQKGHYTERKAAELARVIVGVVEVCHSMGVMHRDLKPENFLFADQTEEAALKTIDFGLSIFFRPGQVFTDVVGSPYYVAPEVLKKKYGPEADVWSAGVIIYILLCGVPPFWAENEQGIFEEVLHGRLDFQSEPWPSISEGAKDLVRRMLVRDPKKRLTAHEVLRHPWVQVGGLAPDKPL…
OmalaCPK20-B7	O.malampuzhaensis	CPK20	CPK groupIII	61417	543	6.78	TRUE	TRUE	Cell membrane	/	Peripheral|Lipid anchor	4	MGNCCVTPEGSGRGRKKQQEKQKEQKQQGKKGKKPNPFSIEYNRSSAPSGPRLVVLREPTGRDIAARYELGGELGRGEFGVTYLCTERETGDAYACKSISKKKLRTAVDVEDVRREVDIMRHLPKHPNIVTLRDTYEDDNAVHLVMELCEGGELFDRIVARGHYTERAAALVTRTIVEVVQMCHKHGVMHRDLKPENFLFANKKETAALKAIDFGLSVFFTPGERFTEIVGSPYYMAPEVLKRNYGPEVDVWSAGVILYILLCGVPPFWAETEQGVAQAIIRSVIDFKRDPWPRVSDNAKDLVKGMLNPDPRRRLNAQQVLDHPWLQNIKKAPNVNLGETVKARLQQFSVMNKFKKHALRVIAEHLSVEEVAGIKDMFEKMDLNKDNMINFDELKLGLH…
OmalaCRK3-B7	O.malampuzhaensis	CRK3	CRKs	67299.1	607	9.11	TRUE	TRUE	Cytoplasm|Cell membrane	/	Peripheral|Lipid anchor	0	MGGCHAKPLTHDEADGVGSPPREPPPPLPPATPPRGSGAATPAWKTKPWASPFFGFSTPSPSPAHHLFSSSKSASSPRRSPAPTGSAPTTPARRLLRLPFPPPSPAKHIRQALARRHGPPRPSIPEEGGDGEGEGGRGLDKGFGFNKGFAARYDMGDEVGRGHFGYTCSARIKKGARKGDAVAVKVIPKAKMTTSIAIEDVRREVKILKALAGHKNLVQFYDAYEDNDNVYIVMELCEGGELLDRILSRGGKYSEDDAKAVLVQILNVVSFCHIQGVVHRDLKPENFLFTSKDENSQLKAIDFGLSDFVKPDERLNDIVGSAYYVAPEVLHRCYSTEADVWSIGVIAYILLCGSRPFWARTESGIFRSVLKADPSYNEAPWPSLTPEAMDFVKRLLCKD…
OmalaCRK4-B7	O.malampuzhaensis	CRK4	CRKs	65144.9	589	8.99	TRUE	TRUE	Cell membrane	Nuclear localization signal	Peripheral|Lipid anchor	1	MGLCHGKPSRIPEPEAEEAAAARVAVGAASPGPAAAAAAAKPGTPKQPKFPFYLPSPLPPSSYKSSPANSSVATTPARGGFKRPFPPPSPAKHIRALLARRHGSVKPNEASIPEGGEPELGLDKSFGFSKHFFAKYELGDEVGRGHFGYTCCAKGKKGEHKGHDVAVKVIPKAKMTTAIAIEDVRREVRILSSLTGHSNLVQFYDAFEDEDNVYIVMELCKGGELLDRILARGGKYSEEDAKVVMVQILSVVSFCHLQGVVHRDLKPENFLFTSKDETSALKVIDFGLSDFVKPDERLNDIVGSAYYVAPEVLHRSYGTEADMWSIGVIAYILLCGSRPFWARTESGIFRAVLKAEPSFDEAPWPTLTAEAKDFVKRLLNKDYRKRMTAAQALSHPWIR…
OmalaCPK21-C8	O.malampuzhaensis	CPK21	CPK groupIII	61771	562	5.94	TRUE	TRUE	Cell membrane	/	Peripheral|Lipid anchor	4	MGGCYSAYTSSCKLRGRISKISLVLPDPAPDATGAEASPRKDGDGVVVVDDVRGGGEDGGAAIATTTAEEFARRYVLGKELGRGEFGVTRRCRDAATGETLACKTIRRHRRLAPPPRVAAAAANAAAKAAAAHSEDVKREVAIMRRMSSASRGGGAATVVRLREACEDADGSVHLVMELCEGGELFDRIVARGHYSERAAANIFRTIVDVVQLCHSNGVIHRDLKPENFLFANKSEDSPLKVIDFGLSVFFKPGDRFTEVVGSAYYMAPEVLRRSYGPEVDVWSAGVILYILLCGVPPFWGDNDEKIAQAILRGGIDFNREPWPRVSGNAKDLVRRMLDPNPSTRLTAKQVLEHPWLKNADTAPNVSLGDAVRARLQQFSAMNKFKKKALGVVARNLPV…
OmalaCPK21-B8	O.malampuzhaensis	CPK21	CPK groupIII	61606.9	559	5.94	TRUE	TRUE	Cell membrane	/	Peripheral|Lipid anchor	4	MGGCYSAYASSRKLRGRISKISLVIPDPAPDAAGAEASPRKDGDGVVVVDDGVVRGGCDDGGDAIATTTAQEFARRYVLGKELGRGEFGVTRRCRDAATGEALACKTIRRHRRLAPPARVTAAGAAKAAAAHGEEVKREVAIMRRMSSASRGAAAVVRLREACEEADGSVHLVMELCEGGELFDRIVARGHYSERAAANIFRTIVDVVQLCHSNGVIHRDLKPENFLFANKSEDSPLKVIDFGLSVFFKPGDRLTEVVGSAYYMAPEVLRRSYGPEVDVWSAGVILYILLCGVPPFWGDNDEKIAQAILRGCIDFNREPWPRVSGNAKDLVRRMLDPNPSTRLTAKQVLEHPWLKNADAAPNVSLGDAVRARLQQFSAMNKFKKKALEVVARNLPVEEV…
OmalaPEPRK1-B9	O.malampuzhaensis	PEPRK1	PEPRKs	48867.2	449	9.03	FALSE	FALSE	Nucleus	Nuclear localization signal	Soluble	0	MESSLPRKRKGARSACSLVGSFHEPTTVARKRACREPKPRPEKKKYPSDDASGRGGGVVQTAPPASGRAAPESPSRGLKRKLGCIESATRMGRKKRLESEYELGAEIGQGKFGSVRICRAKVGGEEFACKALPKNGEETVHREVEIMQHLSGHPGIVTLKAVFEDADKFYLVMELCGGGRLLDEMAREGKFSEQRAAIVIKDLMYVVKYCHEMGVVHRDIKPENILLTKAGKIKLADFGLAARVADGQKLSGIAGSPAYVAPEVLSGCYSEKVDIWGAGVLLHVLLHGSLPFQGGSLDAVFEAIKTVELDFHSGPWESISSLARDLISRMLNRDVSSRITANEVLSHPWVVFYTECPLKAVTANLSITNKIIAPRITWGRIRLHCESISSDSSSQRSAD…
OmalaCPK22-B9	O.malampuzhaensis	CPK22	CPK groupIII	63630.3	573	6.63	TRUE	TRUE	Cell membrane	/	Peripheral|Lipid anchor	4	MGGCSSAFAVPTRMMRFSRGRAPAAILPVTSNDEPCCSPENNNKNNNDAGGGEHQKGKSWRRWQYRRCGGGGGGRKNAILGDAADVKTAAGFAERYRLGAELGRGEFGVTRRCSDAATGEALACKTIRRKRLRRCGGDAEDVRREVEILRRISALGAGADSVVRLRDACEDSDGVHLVMELCEGGELFDRIFARGHYTERAAAKLARTIVGVVQLCHENGVMHRDLKPENFLFANKSEDSPLKAIDFGLSVFFKPGERFTQVVGSTYYMAPEVLNRSYGPEADVWSAGVILYILLCGVPPFWGDNDEKTVTAILQGGINFQREPWPKVSPHAKDLVSKMLDPNPSTRLTAKEVLEHPWLKNADRAPNVSLGEIVRSRLMQFSAMNKFKKKALGHLPMKV…
OmalaPEPRK1-C9	O.malampuzhaensis	PEPRK1	PEPRKs	48904.3	449	9.06	FALSE	FALSE	Nucleus	Nuclear localization signal	Soluble	0	MESSLPRKRKGARSACSLVGSFREPTTVARKRACREPKPRPEKKKNPSDDASGRGGGVVQTAPPASGRAAPESPSRGLKRKLGCIESATRMGRKKRLESEYELGAEIGQGKFGSVRICRAKVGGEEFACKALPKNGEETVHREVEIMQHLSGHPGIVTLKAVFEDADKFYLVMELCGGGRLLDEMAREGKFSEQRAAIVIKYLMCVVKYCHEMGVVHRDIKPENILLTKAGKIKLADFGLAARVADGQKLSGIAGSPAYVAPEVLSGCYSEKVDIWGAGVLLHVLLHGSLPFHGGSLDAVFEAIKTVELDFHSGPWESISSLARDLISRMLNRDVPSRITADEVLRHPWVVFYTDCPLKAVTANLSITNKIVAPRITWDKIRLHCESISSDSSSQRSAD…
OmalaCPK22-C9	O.malampuzhaensis	CPK22	CPK groupIII	63762.6	574	7.14	TRUE	TRUE	Cell membrane	/	Peripheral|Lipid anchor	4	MGGCSSAFAAPTRMMRFGRGRAPAAILPVTSKDEPCCSPENNNNKNNNDAGGEHQKGKSWRRWQYRRCGGGGGGGRKNAILGDAADVKTAAGFAERYRLGAELGRGEFGVTRRCSDAATGEALACKTIRRKRLRRCGGDAEDVRREVEILRRVSALGAGAESVVRLREACEDSDGVHLVMELCEGGELFDRIFARGHYTERAAAKLARTIVGVVQLCHENGLMHRDLKPENFLFANKSEDSPLKAIDFGLSVFFKPGERFTQVVGSTYYMAPEVLNRSYGPEADVWSAGVILYILLCGVPPFWGDNDEKTVTAILQGGINFQREPWPKVSPHAKDLVSKMLDPNPSTRLTAKDVLEHPWLKNADRATNVSLGEIVRSRLMQFSAMNKFKKKALGHLPMK…
OmalaCRK5-C10	O.malampuzhaensis	CRK5	CRKs	69790.4	636	8.71	TRUE	TRUE	Cytoplasm|Cell membrane	/	Peripheral|Lipid anchor	0	MGQCYARNVPVDGDGGGGGGGGGGGVVTTTISVSAAGEEVVAGGGRGGRRSGRPSPAGTPRRRAGATPARSSVAGSPWAGSPLPEGIAPSPAPSATTPRRFFRRPFPPPSPAKHIKASLARRLGQRSPASAQAQAAKPPAEVPIPDHGGAAAAAAAGEVERELDKSFGYDRHFAAKYELGKEVGRGHFGHTCLARARKGDMRGQLLAVKVISKAKMTTAISIEDVRREVKILKALSGHSNLVKFYDACEDALNVYIIMELCEGGELLDRILSRGGRYTEEDAKVIVEQILNVVSFCHLQGVVHRDLKPENFLFSTRDDHSPMKIIDFGLSDFIRPDERLNDIVGSAYYVAPEVLHRSYSTEADMWSIGVITYILLCGSRPFWARTESGIFRSVLRADPN…
OmalaCPK23-C10	O.malampuzhaensis	CPK23	CPK groupI	60576.8	535	5.4	TRUE	TRUE	Cytoplasm	Nuclear export signal	Lipid anchor|Soluble	3	MGNSCQNGTYGNNYQNSNRFQNDRFASRYVDGNDTEDCYSGSSRASLVGALRHGLNLKSTPVLGYKTPNVRELYTLGRELGQGQFGKTYLCTEISTGCQYACKTILKSNLRYVSDIEDVRREIQIMHHLSGQKNIVTIKDAYEDEQAVHIVMELCAGGELFSKIQKRGHYSERKAAELIKIIVGIIETCHSHGVMHRDLKPENFLLLDADDEFSVKAIDFGLSVFFRPGQVFREVVGSPYYIAPEVLEKRYGPEADIWTAGVILYVLLTGVPPFWADTQSGIYDKVLDGHVDFKSNPWPRISDSAKDLIKKMLCPYPSERLKAHEVLKHPWICDNGVATDQALDPSVLPRLKQFSAMNRLKKLSLQVIAEHLSEEEIVGLREMFKAMDTKNRSVVTFGE…
OmalaCRK5-B10	O.malampuzhaensis	CRK5	CRKs	69414.8	634	8.42	TRUE	TRUE	Cytoplasm|Cell membrane	/	Peripheral|Lipid anchor	0	MGQCYARNVPADGDGGGGGGGGVVTTTISVSAAGEEVGGGGGGGGRRSGRPSPAGTPRRRGAGATPARSSVAGSPWAGSPLPEGIAPSPAPSATTPRRFFRRPFPPPSPAKHIKASLARRLGQRSPASAQAQAAKPPAEVPIPEHGGGGVGAAAGEVERELDKSFGYDRHFAAKYELGKEVGRGHFGHTCLARARKGDMRGQLLAVKVISKAKMTTAISIEDVRREVKILKALSGHSNLVKFYDACEDALNVYIIMELCEGGELLDRILSRGGRYTEEDAKVIVEQILNVVSFCHLQGVVHRDLKPENFLFSTRDDHSPMKIIDFGLSDFIRPDERLNDIVGSAYYVAPEVLHRSYSTEADMWSIGVITYILLCGSRPFWARTESGIFRSVLRADPNFD…
OmalaCPK23-B10	O.malampuzhaensis	CPK23	CPK groupI	60738	535	5.37	TRUE	TRUE	Cytoplasm	Nuclear export signal	Lipid anchor|Soluble	3	MGNSCQNGTYGNNYQNSNRFQNDRFASRYDYGNDTEDCYSGSSRASLAGALRQGLNLKITPVLGYRTPNVRELYTLGRELGQGQFGKTYLCTEISTGCQYACKTILKSNLRYVSDIEDVRREIQIMHHLSGQKNIVTIKDVYEDEQAVHIVMELCAGGELFSKIQKRGHYSERKAAELIKIIVGIIETCHSHGVMHRDLKPENFLLLDADDEFSVKAIDFGLSVFFRPGQVFREVVGSPYYIAPEVLEKRYGPEADIWTAGVILYVLLTGVPPFWADTQSGIYEKVLDGRVDFKSNPWPRISDSAKDLIKKMLCPYPSERLKAHEVLKHPWICDNGVATDQALDPSVLPRLKQFSAMNRLKKLSLQVIAERLSEEEIVGLREMFKAMDTKNRSVVTFGE…
OmalaCPK25-C11	O.malampuzhaensis	CPK25	CPK groupII	58873.1	534	5.99	TRUE	TRUE	Cytoplasm|Cell membrane	/	Lipid anchor	4	MGQCCTGGGKAIAGDEAEPGPSKAEPPSRGASSKNGPGSAKQQPCSPAAKAAAAKKPAGPIGDVLERPMEEVRTTYSIGKELGRGQFGVTHLCTHKATGEKLACKTIAKRKLASKEDVDDVRREVQIMHHLSGQPNIVDLRGAYEDKHNVHLVMELCAGGELFDRIIARGHYTERAAAALLRAIVGIVHTCHSMGVIHRDLKPENFLLLSKGDDAPLKATDFGLSVFFKEGEVFRDIVGSAYYIAPEVLKRKYGPEADIWSIGVMLYIFLAGVPPFWAESENAIFTAILRGQIDLASEPWPKISSGAKDLVRKMLNINPKERLTSFQVLNHPWIKEDGDAPDVPLDNVVLNRLKQFRAMNQFKKAALRIIAGCLSEEEIKGLKEMFKNIDKDNSGTITL…
OmalaCPK24-C11	O.malampuzhaensis	CPK24	CPK groupI	99155.3	889	5.5	FALSE	FALSE	Cytoplasm|Nucleus	/	Soluble	4	MQPDPSGSGDANAKAKLPPPVTAPSSAAAAGGRPVSVLPHKTANVRDHYRIGKKLGQGQFGTTYLCVDKASGGEYACKSIPKRKLLCREDYEDVWREIQIMHHLSEHPNVVRIRGAYEDALFVHIVMELCAGGELFDRIVAKGHYSERAAAQLIRTIVGVVEGCHSLGVMHRDLKPENFLFASAAEDAPLKATDFGLSMFYKPGDKFSDVVGSPYYVAPEVLQKCYGPESDVWSAGVILYILLCGVPPFWAETEAGIFRQILRGKLDFESEPWPSISDSAKDLVRNMLCRDPTKRLTAHEVLCHPWIVDDAVAPDKPIDSAVLSRLKHFSAMNKLKKMALRVIAESLSEEEIGGLKELFKMIDTDNSGTITFDELKEGLKRVGSELTEHEIQALMEAAD…
OmalaCPK25-B11	O.malampuzhaensis	CPK25	CPK groupII	59489.8	541	6.08	TRUE	TRUE	Cytoplasm|Cell membrane	/	Lipid anchor	4	MGQCCTGGGKAVAGDETDPGPSKAEPPSRGTSSKNGPGSAKKQPCSPAAKAAAAAAAASSSKKPAGPIGDVLERPMEEVRTTYSIGKELGRGQFGVTHLCTHKATAEKLACKTIAKRKLANKEDIDDVRREVQIMHHLSGQPNIVDLRGAYEDKHNVHLVMELCAGGELFDRIIARGHYTERAAAALLRAIVGIVHTCHSMGVIHRDLKPENFLLLSKGDDAPLKATDFGLSVFFKEGEVFRDIVGSAYYIAPEVLKRKYGPEADIWSIGVMLYIFLAGVPPFWAESENAIFTAILRGQIDLASEPWPKISSGAKDLVRKMLNINPKERLTAFQVLNHPWIKEDGDAPDVPLDNVVLNRLKQFRAMNQFKKAALRIIAGCLSEEEIKGLKEMFKNIDKD…
OmalaCPK24-B11	O.malampuzhaensis	CPK24	CPK groupI	56827.7	513	5.26	FALSE	FALSE	Cytoplasm|Nucleus	Nuclear export signal	Soluble	4	MQPDPSGSGDANAKAKLPPPVTVPSAAAGGRPVSVLPHKTANVRDHYRIGKKLGQGQFGTTYLCVDKGDGREYACKSIPKRKLLCREDYEDVWREIQIMHHLSEHPNVVRIRGAYEDALFVHIVMELCAGGELFDRIVAKGHYSERAAAQLIRTIVGVVEGCHSLGVMHRDLKPENFLFASAAEDAPLKATDFGLSMFYKPGDKFSDVVGSPYYVAPEVLQKCYGPESDVWSAGVILYILLCGVPPFWAETEAGIFRQILRGKLDFESEPWPSISDSAKDLVRNMLCRDPTKRLTAHEVLCHPWIVDDAVAPDKPIDSAVLSRLKHFSAMNKLKKMALRVIAESLSEEEIGGLKELFKMIDTDNSGTITFDELKEGLKRVGSELTEHEIQALMEAADID…
[truncated: 894 more rows]
