# Supplementary material for: Genus-Wide Pan-Genome Analysis of Oryza Calcium-Dependent Protein Kinase Genes and Their Related Kinases Highlights the Complexity of Protein Domain Architectures and Expression Dynamics
Source: Plants (Basel). 2025 May 20;14(10):1542. doi: 10.3390/plants14101542 (PMC12115312; doi:10.3390/plants14101542)
Supplement: Supplementary file 1 [file plants-14-01542-s001.zip › plants-3587130-supplementary/Table S4.xlsx]

## Sheet: Sheet1
Tbale S4 RNA-seq datasets used in this study
ID	Sample accession	Tissues	BioProject	Species	Expression
1	CRR123292	YL-1	PRJCA002366	Oryza alta
2	CRR123293	YL-2	PRJCA002366	Oryza alta
3	CRR123294	YL-3	PRJCA002366	Oryza alta
4	CRR123295	YR-1	PRJCA002366	Oryza alta
5	CRR123296	YR-2	PRJCA002366	Oryza alta
6	CRR123297	YR-3	PRJCA002366	Oryza alta
7	CRR123298	YS-1	PRJCA002366	Oryza alta
8	CRR123299	YS-2	PRJCA002366	Oryza alta
9	CRR123300	YS-3	PRJCA002366	Oryza alta
10	CRR123301	ML-1	PRJCA002366	Oryza alta
11	CRR123302	ML-2	PRJCA002366	Oryza alta
12	CRR123303	ML-3	PRJCA002366	Oryza alta
13	CRR123304	MR-1	PRJCA002366	Oryza alta
14	CRR123305	MR-2	PRJCA002366	Oryza alta
15	CRR123306	MR-3	PRJCA002366	Oryza alta
16	CRR123307	MS-1	PRJCA002366	Oryza alta
17	CRR123308	MS-2	PRJCA002366	Oryza alta
18	CRR123309	MS-3	PRJCA002366	Oryza alta
19	CRR123310	SE-1	PRJCA002366	Oryza alta
20	CRR123311	PA-1	PRJCA002366	Oryza alta
21	CRR123312	SH-1	PRJCA002366	Oryza alta
22	CRR123313	SH-2	PRJCA002366	Oryza alta
23	CRR123314	SH-3	PRJCA002366	Oryza alta
24	CRR123315	CA-1	PRJCA002366	Oryza alta
25	CRR123316	CA-2	PRJCA002366	Oryza alta
26	CRR123317	CA-3	PRJCA002366	Oryza alta
27	CRR1299364	gen-2	PRJCA024515	Oryza meyeriana
28	CRR1299365	gen-1	PRJCA024515	Oryza grandiglumis	Y
29	CRR1299366	gen-2	PRJCA024515	Oryza grandiglumis	Y
30	CRR1299367	gen-3	PRJCA024515	Oryza grandiglumis	Y
31	CRR1299368	jing-1	PRJCA024515	Oryza grandiglumis	Y
32	CRR1299369	jing-2	PRJCA024515	Oryza grandiglumis	Y
33	CRR1299370	jing-3	PRJCA024515	Oryza grandiglumis	Y
34	CRR1299371	sui-1	PRJCA024515	Oryza grandiglumis	Y
35	CRR1299372	sui-2	PRJCA024515	Oryza grandiglumis	Y
36	CRR1299373	sui-3	PRJCA024515	Oryza grandiglumis	Y
37	CRR1299374	ye-1	PRJCA024515	Oryza grandiglumis	Y
38	CRR1299375	ye-2	PRJCA024515	Oryza grandiglumis	Y
39	CRR1299376	ye-3	PRJCA024515	Oryza grandiglumis	Y
40	CRR1299377	gen-1	PRJCA024515	Oryza latifolia	Y
41	CRR1299378	gen-2	PRJCA024515	Oryza latifolia	Y
42	CRR1299379	gen-3	PRJCA024515	Oryza latifolia	Y
43	CRR1299380	jing-1	PRJCA024515	Oryza latifolia	Y
44	CRR1299381	jing-2	PRJCA024515	Oryza latifolia	Y
45	CRR1299382	jing-3	PRJCA024515	Oryza latifolia	Y
46	CRR1299383	sui-1	PRJCA024515	Oryza latifolia	Y
47	CRR1299384	sui-2	PRJCA024515	Oryza latifolia	Y
48	CRR1299385	sui-3	PRJCA024515	Oryza latifolia	Y
49	CRR1299386	ye-1	PRJCA024515	Oryza latifolia	Y
50	CRR1299387	ye-2	PRJCA024515	Oryza latifolia	Y
51	CRR1299388	ye-3	PRJCA024515	Oryza latifolia	Y
52	CRR1299389	gen-1	PRJCA024515	Oryza malampuzhaensis	Y
53	CRR1299390	gen-2	PRJCA024515	Oryza malampuzhaensis	Y
54	CRR1299391	gen-3	PRJCA024515	Oryza malampuzhaensis	Y
55	CRR1299392	jing-1	PRJCA024515	Oryza malampuzhaensis	Y
56	CRR1299393	jing-2	PRJCA024515	Oryza malampuzhaensis	Y
57	CRR1299394	jing-3	PRJCA024515	Oryza malampuzhaensis	Y
58	CRR1299395	sui-1	PRJCA024515	Oryza malampuzhaensis	Y
59	CRR1299396	sui-2	PRJCA024515	Oryza malampuzhaensis	Y
60	CRR1299397	sui-3	PRJCA024515	Oryza malampuzhaensis	Y
61	CRR1299398	ye-1	PRJCA024515	Oryza malampuzhaensis	Y
62	CRR1299399	ye-2	PRJCA024515	Oryza malampuzhaensis	Y
63	CRR1299400	ye-3	PRJCA024515	Oryza malampuzhaensis	Y
64	CRR1299401	gen-1	PRJCA024515	Oryza alta	Y
65	CRR1299402	gen-2	PRJCA024515	Oryza alta	Y
66	CRR1299403	gen-3	PRJCA024515	Oryza alta	Y
67	CRR1299404	jing-1	PRJCA024515	Oryza alta	Y
68	CRR1299405	jing-2	PRJCA024515	Oryza alta	Y
69	CRR1299406	jing-3	PRJCA024515	Oryza alta	Y
70	CRR1299407	sui-1	PRJCA024515	Oryza alta	Y
71	CRR1299408	sui-2	PRJCA024515	Oryza alta	Y
72	CRR1299409	sui-3	PRJCA024515	Oryza alta	Y
73	CRR1299410	ye-1	PRJCA024515	Oryza alta	Y
74	CRR1299411	ye-2	PRJCA024515	Oryza alta	Y
75	CRR1299412	ye-3	PRJCA024515	Oryza alta	Y
76	CRR1299413	gen-1	PRJCA024515	Oryza minuta	Y
77	CRR1299414	gen-2	PRJCA024515	Oryza minuta	Y
78	CRR1299415	gen-3	PRJCA024515	Oryza minuta	Y
79	CRR1299416	jing-1	PRJCA024515	Oryza minuta	Y
80	CRR1299417	jing-2	PRJCA024515	Oryza minuta	Y
81	CRR1299418	jing-3	PRJCA024515	Oryza minuta	Y
82	CRR1299419	sui-1	PRJCA024515	Oryza minuta	Y
83	CRR1299420	sui-2	PRJCA024515	Oryza minuta	Y
84	CRR1299421	sui-3	PRJCA024515	Oryza minuta	Y
85	CRR1299422	ye-1	PRJCA024515	Oryza minuta	Y
86	CRR1299423	ye-1-1	PRJCA024515	Oryza minuta	Y
87	CRR1299424	ye-2	PRJCA024515	Oryza minuta	Y
88	CRR1299425	ye-2-2	PRJCA024515	Oryza minuta	Y
89	CRR1299426	ye-3	PRJCA024515	Oryza minuta	Y
90	CRR1299427	gen-1	PRJCA024515	Oryza australiensis	Y
91	CRR1299428	gen-2	PRJCA024515	Oryza australiensis	Y
92	CRR1299429	gen-3	PRJCA024515	Oryza australiensis	Y
93	CRR1299430	jing-1	PRJCA024515	Oryza australiensis	Y
94	CRR1299431	jing-2	PRJCA024515	Oryza australiensis	Y
95	CRR1299432	jing-3	PRJCA024515	Oryza australiensis	Y
96	CRR1299433	sui-1	PRJCA024515	Oryza australiensis	Y
97	CRR1299434	sui-2	PRJCA024515	Oryza australiensis	Y
98	CRR1299435	sui-3	PRJCA024515	Oryza australiensis	Y
99	CRR1299436	ye-1	PRJCA024515	Oryza australiensis	Y
100	CRR1299437	ye-2	PRJCA024515	Oryza australiensis	Y
101	CRR1299438	ye-3	PRJCA024515	Oryza australiensis	Y
102	CRR1299439	gen-1	PRJCA024515	Oryza officainalis	Y
103	CRR1299440	gen-2	PRJCA024515	Oryza officainalis	Y
104	CRR1299441	gen-3	PRJCA024515	Oryza officainalis	Y
105	CRR1299442	jing-1	PRJCA024515	Oryza officainalis	Y
106	CRR1299443	jing-2	PRJCA024515	Oryza officainalis	Y
107	CRR1299444	jing-3	PRJCA024515	Oryza officainalis	Y
108	CRR1299445	sui-1	PRJCA024515	Oryza officainalis	Y
109	CRR1299446	sui-2	PRJCA024515	Oryza officainalis	Y
110	CRR1299447	sui-3	PRJCA024515	Oryza officainalis	Y
111	CRR1299448	ye-1	PRJCA024515	Oryza officainalis	Y
112	CRR1299449	ye-2	PRJCA024515	Oryza officainalis	Y
113	CRR1299450	ye-3	PRJCA024515	Oryza officainalis	Y
114	CRR1299451	gen-1	PRJCA024515	Oryza punctata (BBCC)	Y
115	CRR1299452	gen-2	PRJCA024515	Oryza punctata (BBCC)	Y
116	CRR1299453	gen-3	PRJCA024515	Oryza punctata (BBCC)	Y
117	CRR1299454	jing-1	PRJCA024515	Oryza punctata (BBCC)	Y
118	CRR1299455	jing-2	PRJCA024515	Oryza punctata (BBCC)	Y
119	CRR1299456	jing-3	PRJCA024515	Oryza punctata (BBCC)	Y
120	CRR1299457	sui-1	PRJCA024515	Oryza punctata (BBCC)	Y
121	CRR1299458	sui-2	PRJCA024515	Oryza punctata (BBCC)	Y
122	CRR1299459	sui-3	PRJCA024515	Oryza punctata (BBCC)	Y
123	CRR1299460	ye-1	PRJCA024515	Oryza punctata (BBCC)	Y
124	CRR1299461	ye-2	PRJCA024515	Oryza punctata (BBCC)	Y
125	CRR1299462	ye-3	PRJCA024515	Oryza punctata (BBCC)	Y
126	CRR1299463	gen-1	PRJCA024515	Oryza rhizomatis	Y
127	CRR1299464	gen-2	PRJCA024515	Oryza rhizomatis	Y
128	CRR1299465	gen-3	PRJCA024515	Oryza rhizomatis	Y
129	CRR1299466	jing-1	PRJCA024515	Oryza rhizomatis	Y
130	CRR1299467	jing-2	PRJCA024515	Oryza rhizomatis	Y
131	CRR1299468	jing-3	PRJCA024515	Oryza rhizomatis	Y
132	CRR1299469	sui-1	PRJCA024515	Oryza rhizomatis	Y
133	CRR1299470	sui-2	PRJCA024515	Oryza rhizomatis	Y
134	CRR1299471	sui-3	PRJCA024515	Oryza rhizomatis	Y
135	CRR1299472	ye-1	PRJCA024515	Oryza rhizomatis	Y
136	CRR1299473	ye-2	PRJCA024515	Oryza rhizomatis	Y
137	CRR1299474	ye-3	PRJCA024515	Oryza rhizomatis	Y
138	CRR1299475	gen-1	PRJCA024515	Oryza brachyantha	Y
139	CRR1299476	gen-2	PRJCA024515	Oryza brachyantha	Y
140	CRR1299477	gen-3	PRJCA024515	Oryza brachyantha	Y
141	CRR1299478	jing-1	PRJCA024515	Oryza brachyantha	Y
142	CRR1299479	jing-2	PRJCA024515	Oryza brachyantha	Y
143	CRR1299480	jing-3	PRJCA024515	Oryza brachyantha	Y
144	CRR1299481	sui-1	PRJCA024515	Oryza brachyantha	Y
145	CRR1299482	sui-2	PRJCA024515	Oryza brachyantha	Y
146	CRR1299483	sui-3	PRJCA024515	Oryza brachyantha	Y
147	CRR1299484	ye-1	PRJCA024515	Oryza brachyantha	Y
148	CRR1299485	ye-2	PRJCA024515	Oryza brachyantha	Y
149	CRR1299486	ye-3	PRJCA024515	Oryza brachyantha	Y
150	CRR1299487	ye-3-1	PRJCA024515	Oryza brachyantha	Y
151	CRR1299488	gen-1	PRJCA024515	Oryza eichingeri	Y
152	CRR1299489	gen-2	PRJCA024515	Oryza eichingeri	Y
153	CRR1299490	gen-3	PRJCA024515	Oryza eichingeri	Y
154	CRR1299491	jing-1	PRJCA024515	Oryza eichingeri	Y
155	CRR1299492	jing-2	PRJCA024515	Oryza eichingeri	Y
156	CRR1299493	jing-3	PRJCA024515	Oryza eichingeri	Y
157	CRR1299494	sui-1	PRJCA024515	Oryza eichingeri	Y
158	CRR1299495	sui-2	PRJCA024515	Oryza eichingeri	Y
159	CRR1299496	sui-3	PRJCA024515	Oryza eichingeri	Y
160	CRR1299497	ye-1	PRJCA024515	Oryza eichingeri	Y
161	CRR1299498	ye-2	PRJCA024515	Oryza eichingeri	Y
162	CRR1299499	ye-2-1	PRJCA024515	Oryza eichingeri	Y
163	CRR1299500	ye-3	PRJCA024515	Oryza eichingeri	Y
164	CRR1299501	ye-3-1	PRJCA024515	Oryza eichingeri	Y
165	CRR1299502	gen-1	PRJCA024515	Oryza glumaepatula	Y
166	CRR1299503	gen-2	PRJCA024515	Oryza glumaepatula	Y
167	CRR1299504	gen-3	PRJCA024515	Oryza glumaepatula	Y
168	CRR1299505	gen-3-1	PRJCA024515	Oryza glumaepatula	Y
169	CRR1299506	jing-1	PRJCA024515	Oryza glumaepatula	Y
170	CRR1299507	jing-2	PRJCA024515	Oryza glumaepatula	Y
171	CRR1299508	jing-3	PRJCA024515	Oryza glumaepatula	Y
172	CRR1299509	sui-1	PRJCA024515	Oryza glumaepatula	Y
173	CRR1299510	sui-1-1	PRJCA024515	Oryza glumaepatula	Y
174	CRR1299511	sui-2	PRJCA024515	Oryza glumaepatula	Y
175	CRR1299512	sui-3	PRJCA024515	Oryza glumaepatula	Y
176	CRR1299513	ye-1	PRJCA024515	Oryza glumaepatula	Y
177	CRR1299514	ye-2	PRJCA024515	Oryza glumaepatula	Y
178	CRR1299515	ye-3	PRJCA024515	Oryza glumaepatula	Y
179	CRR279360	Shoot	PRJCA002103	Basmati1	Y
180	CRR279361	Root	PRJCA002103	Basmati1	Y
181	CRR279367	Shoot	PRJCA002103	CG14	Y
182	CRR279368	Root	PRJCA002103	CG14	Y
183	CRR279408	Shoot	PRJCA002103	DG	Y
184	CRR279409	Root	PRJCA002103	DG	Y
185	CRR279422	Shoot	PRJCA002103	FH838	Y
186	CRR279423	Root	PRJCA002103	FH838	Y
187	CRR279452	Shoot	PRJCA002103	IR64	Y
188	CRR279453	Root	PRJCA002103	IR64	Y
189	CRR279470	Shoot	PRJCA002103	Lemont	Y
190	CRR279471	Root	PRJCA002103	Lemont	Y
191	CRR279489	Shoot	PRJCA002103	TM	Y
192	CRR279490	Root	PRJCA002103	TM	Y
193	CRR279497	Shoot	PRJCA002103	Tumba	Y
194	CRR279498	Root	PRJCA002103	Tumba	Y
195	CRR279528	Shoot	PRJCA002103	LJ	Y
196	CRR279529	Root	PRJCA002103	LJ	Y
197	CRR279530	Shoot	PRJCA002103	N22	Y
198	CRR279531	Root	PRJCA002103	N22	Y
199	SRR1171869	leaf	PRJNA163065	Leersia perrieri	Y
200	SRR1171870	panicle	PRJNA163065	Leersia perrieri	Y
201	SRR1171884	root	PRJNA163065	Leersia perrieri	Y
202	SRR8565487		PRJNA521881	Leersia perrieri
203	DRR101376	OL_tillerbud	PRJDB6351	Oryza longistaminata	Y
204	DRR101377	OL_leaf	PRJDB6351	Oryza longistaminata	Y
205	DRR101378	OL_rhizomenode	PRJDB6351	Oryza longistaminata	Y
206	DRR101379	OL_root	PRJDB6351	Oryza longistaminata	Y
207	DRR101380	OL_SAM	PRJDB6351	Oryza longistaminata	Y
208	DRR101381	OL_rhizomestage1	PRJDB6351	Oryza longistaminata	Y
209	DRR101382	OL_rhizomestage2	PRJDB6351	Oryza longistaminata	Y
210	DRR101383	OL_rhizometip	PRJDB6351	Oryza longistaminata	Y
211	CRR026168	DS	PRJCA000768	Oryza longistaminata
212	CRR026169	DSCK	PRJCA000768	Oryza longistaminata
213	CRR026170	DX	PRJCA000768	Oryza longistaminata
214	CRR026171	DXCK	PRJCA000768	Oryza longistaminata
215	CRR574289	B629-leaf-rep1	PRJCA010642	Oryza longistaminata
216	CRR574290	B629-leaf-rep2	PRJCA010642	Oryza longistaminata
217	CRR574291	B629-pollen-rep1	PRJCA010642	Oryza longistaminata
218	CRR574292	B629-pollen-rep2	PRJCA010642	Oryza longistaminata
219	CRR574293	B629-stigma-rep1	PRJCA010642	Oryza longistaminata
220	CRR574294	B629-stigma-rep2	PRJCA010642	Oryza longistaminata
221	CRR1055772	OlAP1	PRJCA023651	Oryza longistaminata
222	CRR1055773	OlAP2	PRJCA023651	Oryza longistaminata
223	CRR1055774	OlAP3	PRJCA023651	Oryza longistaminata
224	CRR1055775	OlBP1	PRJCA023651	Oryza longistaminata
225	CRR1055776	OlBP2	PRJCA023651	Oryza longistaminata
226	CRR1055777	OlBP3	PRJCA023651	Oryza longistaminata
227	CRR1055778	OlACD1	PRJCA023651	Oryza longistaminata
228	CRR1055779	OlACD2	PRJCA023651	Oryza longistaminata
229	CRR1055780	OlACD3	PRJCA023651	Oryza longistaminata
230	SRR5097275		PRJNA355631	Oryza longistaminata
231	SRR5097281		PRJNA355631	Oryza longistaminata
232	SRR5097259		PRJNA355631	Oryza longistaminata
233	SRR5097261		PRJNA355631	Oryza longistaminata
234	SRR15283634		PRJNA750460	Oryza longistaminata
235	SRR15283636		PRJNA750460	Oryza longistaminata
236	SRR15283637		PRJNA750460	Oryza longistaminata
237	SRR15283640		PRJNA750460	Oryza longistaminata
238	SRR15283633		PRJNA750460	Oryza longistaminata
239	SRR15283638		PRJNA750460	Oryza longistaminata
240	SRR15283639		PRJNA750460	Oryza longistaminata
241	SRR15283632		PRJNA750460	Oryza longistaminata
242	SRR15283635		PRJNA750460	Oryza longistaminata
243	SRR15530567		PRJNA756370	Oryza longistaminata
244	SRR15530568		PRJNA756370	Oryza longistaminata
245	SRR15530566		PRJNA756370	Oryza longistaminata
246	SRR15530574		PRJNA756370	Oryza longistaminata
247	SRR15530575		PRJNA756370	Oryza longistaminata
248	SRR15530576		PRJNA756370	Oryza longistaminata
249	SRR15530569		PRJNA756370	Oryza longistaminata
250	SRR15530570		PRJNA756370	Oryza longistaminata
251	SRR15530572		PRJNA756370	Oryza longistaminata
252	SRR15530571		PRJNA756370	Oryza longistaminata
253	SRR15530573		PRJNA756370	Oryza longistaminata
254	SRR15530577		PRJNA756370	Oryza longistaminata
255	SRR1722231	30-d-roots	PRJNA264485	Oryza barthii	Y
256	SRR1722290	30-d-shoots	PRJNA264485	Oryza barthii	Y
257	SRR1722291	Paniclesat booting stage	PRJNA264485	Oryza barthii	Y
258	SRR1722292	Flag leaves at booting stage	PRJNA264485	Oryza barthii	Y
259	SRR1170742		PRJNA30379	Oryza barthii
260	SRR1170744	Root	PRJNA30379	Oryza barthii
261	SRR1170762	Panicle	PRJNA30379	Oryza barthii
262	SRR351195		PRJNA70533	Oryza brachyantha
263	SRR1174794		PRJNA70533	Oryza brachyantha
264	SRR351196		PRJNA70533	Oryza brachyantha
265	SRR1174772	leaf	PRJNA48429	Oryza glumipatula
266	SRR1174773	panicle	PRJNA48429	Oryza glumipatula
267	SRR1174777	root	PRJNA48429	Oryza glumipatula
268	SRR1722212	30-d-roots	PRJNA264496	Oryza glumipatula
269	SRR1722228	30-d-shoots	PRJNA264496	Oryza glumipatula
270	SRR1722229	Paniclesat booting stage	PRJNA264496	Oryza glumipatula
271	SRR1722230	Flag leavesat booting stage	PRJNA264496	Oryza glumipatula
272	SRR1171005	leaf	PRJNA13770	Oryza punctata (BB)	Y
273	SRR1171006	panicle	PRJNA13770	Oryza punctata (BB)	Y
274	SRR1171007	root	PRJNA13770	Oryza punctata (BB)	Y
275	SRR8565485		PRJNA521881	Oryza punctata (BB)
276	SRR1220645	leaf	PRJNA243646	Oryza rufipogon	Y
277	SRR1220646	panicle	PRJNA243646	Oryza rufipogon	Y
278	SRR1220647	root	PRJNA243646	Oryza rufipogon	Y
279	SRR14919052	developing inflorescence	PRJNA741364	Oryza rufipogon
280	SRR14919054	developing inflorescence	PRJNA741364	Oryza rufipogon
281	SRR14919055	developing inflorescence	PRJNA741364	Oryza rufipogon
282	SRR14919057	developing inflorescence	PRJNA741364	Oryza rufipogon
283	SRR14919053	developing inflorescence	PRJNA741364	Oryza rufipogon
284	SRR14919061	developing inflorescence	PRJNA741364	Oryza rufipogon
285	SRR14919056	developing inflorescence	PRJNA741364	Oryza rufipogon
286	SRR14919058	developing inflorescence	PRJNA741364	Oryza rufipogon
287	SRR14919059	developing inflorescence	PRJNA741364	Oryza rufipogon
288	SRR14919060	developing inflorescence	PRJNA741364	Oryza rufipogon
289	CRR327650	SD_2h_1	PRJCA006767	Oryza rufipogon
290	CRR327651	SD_2h_2	PRJCA006767	Oryza rufipogon
291	CRR327652	SD_2h_3	PRJCA006767	Oryza rufipogon
292	CRR327653	SD_8h_1	PRJCA006767	Oryza rufipogon
293	CRR327654	SD_8h_2	PRJCA006767	Oryza rufipogon
294	CRR327655	SD_8h_3	PRJCA006767	Oryza rufipogon
295	CRR327656	SD_15h_1	PRJCA006767	Oryza rufipogon
296	CRR327657	SD_15h_2	PRJCA006767	Oryza rufipogon
297	CRR327658	SD_15h_3	PRJCA006767	Oryza rufipogon
298	CRR327659	LD_2h_1	PRJCA006767	Oryza rufipogon
299	CRR327660	LD_2h_2	PRJCA006767	Oryza rufipogon
300	CRR327661	LD_2h_3	PRJCA006767	Oryza rufipogon
301	CRR327662	LD_8h_1	PRJCA006767	Oryza rufipogon
302	CRR327663	LD_8h_2	PRJCA006767	Oryza rufipogon
303	CRR327664	LD_8h_3	PRJCA006767	Oryza rufipogon
304	CRR327665	LD_15h_1	PRJCA006767	Oryza rufipogon
305	CRR327666	LD_15h_2	PRJCA006767	Oryza rufipogon
306	CRR327667	LD_15h_3	PRJCA006767	Oryza rufipogon
307	CRR927306	wild_leaf_1	PRJCA020852	Oryza rufipogon
308	CRR927307	wild_leaf_2	PRJCA020852	Oryza rufipogon
309	CRR927308	wild_leaf_3	PRJCA020852	Oryza rufipogon
310	CRR927309	wild_root_1	PRJCA020852	Oryza rufipogon
311	CRR927310	wild_root_2	PRJCA020852	Oryza rufipogon
312	CRR927311	wild_root_3	PRJCA020852	Oryza rufipogon
313	CRR927312	wild_embryo_1	PRJCA020852	Oryza rufipogon
314	CRR927313	wild_embryo_2	PRJCA020852	Oryza rufipogon
315	CRR927314	wild_embryo_3	PRJCA020852	Oryza rufipogon
316	CRR927315	wild_panicle_1	PRJCA020852	Oryza rufipogon
317	CRR927316	wild_panicle_2	PRJCA020852	Oryza rufipogon
318	CRR927317	wild_panicle_3	PRJCA020852	Oryza rufipogon
319	SRR11248801	Y12-4-24h-2	PRJNA610422	Oryza rufipogon
320	SRR11248802	Y12-4-24h-1	PRJNA610422	Oryza rufipogon
321	SRR11248805	Y12-4-12h-1	PRJNA610422	Oryza rufipogon
322	SRR11248806	Y12-4-6h-3	PRJNA610422	Oryza rufipogon
323	SRR11248811	Y12-4-3h-2	PRJNA610422	Oryza rufipogon
324	SRR11248812	Y12-4-3h-1	PRJNA610422	Oryza rufipogon
325	SRR11248813	Y12-4-0h-3	PRJNA610422	Oryza rufipogon
326	SRR11248814	Y12-4-0h-2	PRJNA610422	Oryza rufipogon
327	SRR11248815	Y12-4-0h-1	PRJNA610422	Oryza rufipogon
328	SRR11248800	Y12-4-24h-3	PRJNA610422	Oryza rufipogon
329	SRR11248803	Y12-4-12h-3	PRJNA610422	Oryza rufipogon
330	SRR11248804	Y12-4-12h-2	PRJNA610422	Oryza rufipogon
331	SRR11248807	Y12-4-6h-2	PRJNA610422	Oryza rufipogon
332	SRR11248808	Y12-4-6h-1	PRJNA610422	Oryza rufipogon
333	SRR11248809	Y12-4-3h-3	PRJNA610422	Oryza rufipogon
334	CRR695665	BB-Y476-01	PRJCA015108	Oryza rufipogon
335	CRR695666	BB-Y476-02	PRJCA015108	Oryza rufipogon
336	CRR695667	BB-Y476-03	PRJCA015108	Oryza rufipogon
337	CRR935222	Y476-12h-1	PRJCA015108	Oryza rufipogon
338	CRR935223	Y476-12h-2	PRJCA015108	Oryza rufipogon
339	CRR935224	Y476-12h-3	PRJCA015108	Oryza rufipogon
340	CRR935462	Y476-24h-1	PRJCA015108	Oryza rufipogon
341	CRR935463	Y476-24h-2	PRJCA015108	Oryza rufipogon
342	CRR935464	Y476-24h-3	PRJCA015108	Oryza rufipogon
343	CRR124028	leaf1	PRJCA002385	Oryza rufipogon
344	CRR124029	leaf2	PRJCA002385	Oryza rufipogon
345	CRR124030	leaf3	PRJCA002385	Oryza rufipogon
346	CRR124031	stem1	PRJCA002385	Oryza rufipogon
347	CRR124032	stem2	PRJCA002385	Oryza rufipogon
348	CRR124033	stem3	PRJCA002385	Oryza rufipogon
349	CRR124034	root1	PRJCA002385	Oryza rufipogon
350	CRR124035	root2	PRJCA002385	Oryza rufipogon
351	CRR124036	root3	PRJCA002385	Oryza rufipogon
352	SRR1174790	leaf	PRJNA48433	Oryza meridionalis
353	SRR1174791	panicle	PRJNA48433	Oryza meridionalis
354	SRR1174792	root	PRJNA48433	Oryza meridionalis
355	SRR1722294	30-d-roots	PRJNA264483	Oryza meridionalis	Y
356	SRR1722295	30-d-shoots	PRJNA264483	Oryza meridionalis	Y
357	SRR1722296	Paniclesat booting stage	PRJNA264483	Oryza meridionalis	Y
358	SRR1722297	Flag leavesat booting stage	PRJNA264483	Oryza meridionalis	Y
359	SRR1171629	leaf	PRJNA48107	Oryza nivara
360	SRR1171630	root	PRJNA48107	Oryza nivara
361	SRR1171631	panicle	PRJNA48107	Oryza nivara
362	SRR1722159	30-d-roots	PRJNA264484	Oryza nivara	Y
363	SRR1722160	30-d-shoots	PRJNA264484	Oryza nivara	Y
364	SRR1722161	Panicles at booting stage	PRJNA264484	Oryza nivara	Y
365	SRR1722162	Flag leaves at booting stage	PRJNA264484	Oryza nivara	Y
366	SRR14728716	DS-W-8h_trement_Rep3	PRJNA734967	Oryza nivara
367	SRR14728727	DT-W-14h_trement_Rep2	PRJNA734967	Oryza nivara
368	SRR14728729	DT-W-14h_control_Rep3	PRJNA734967	Oryza nivara
369	SRR14728736	DT-W-8h_control_Rep3	PRJNA734967	Oryza nivara
370	SRR14728739	DT-W-Oh_Rep3	PRJNA734967	Oryza nivara
371	SRR14728712	DS-W-14h_trement_Rep1	PRJNA734967	Oryza nivara
372	SRR14728713	DS-W-14h_control_Rep3	PRJNA734967	Oryza nivara
373	SRR14728715	DS-W-14h_control_Rep1	PRJNA734967	Oryza nivara
374	SRR14728722	DS-W-8h_control_Rep1	PRJNA734967	Oryza nivara
375	SRR14728728	DT-W-14h_trement_Rep1	PRJNA734967	Oryza nivara
376	SRR14728733	DT-W-8h_trement_Rep3	PRJNA734967	Oryza nivara
377	SRR14728734	DT-W-8h_trement_Rep2	PRJNA734967	Oryza nivara
378	SRR14728735	DT-W-8h_trement_Rep1	PRJNA734967	Oryza nivara
379	SRR14728737	DT-W-8h_control_Rep2	PRJNA734967	Oryza nivara
380	SRR14728738	DT-W-8h_control_Rep1	PRJNA734967	Oryza nivara
381	SRR14728740	DT-W-Oh_Rep2	PRJNA734967	Oryza nivara
382	SRR14728741	DT-W-Oh_Rep1	PRJNA734967	Oryza nivara
383	SRR14728710	DS-W-14h_trement_Rep3	PRJNA734967	Oryza nivara
384	SRR14728711	DS-W-14h_trement_Rep2	PRJNA734967	Oryza nivara
385	SRR14728714	DS-W-14h_control_Rep2	PRJNA734967	Oryza nivara
386	SRR14728717	DS-W-8h_trement_Rep2	PRJNA734967	Oryza nivara
387	SRR14728718	DS-W-8h_trement_Rep1	PRJNA734967	Oryza nivara
388	SRR14728719	DS-W-8h_control_Rep3	PRJNA734967	Oryza nivara
389	SRR14728721	DS-W-8h_control_Rep2	PRJNA734967	Oryza nivara
390	SRR14728723	DS-W-Oh_Rep3	PRJNA734967	Oryza nivara
391	SRR14728724	DS-W-Oh_Rep2	PRJNA734967	Oryza nivara
392	SRR14728725	DS-W-Oh_Rep1	PRJNA734967	Oryza nivara
393	SRR14728726	DT-W-14h_trement_Rep3	PRJNA734967	Oryza nivara
394	SRR14728730	DT-W-14h_control_Rep2	PRJNA734967	Oryza nivara
395	SRR14728732	DT-W-14h_control_Rep1	PRJNA734967	Oryza nivara
396	SRR771528	Salt450	PRJNA192453	Oryza coarctata
397	SRR771531	Salt450+Submerged	PRJNA192453	Oryza coarctata
398	SRR771527	Control	PRJNA192453	Oryza coarctata
399	SRR771529	Salt700	PRJNA192453	Oryza coarctata
400	SRR771530	Submerged	PRJNA192453	Oryza coarctata
401	SRR23501993	Root_Con_2	PRJNA935932	Oryza coarctata	Y
402	SRR23501992	Root_Con_3	PRJNA935932	Oryza coarctata	Y
403	SRR23501994	Root_Con_1	PRJNA935932	Oryza coarctata	Y
404	SRR23501996	Leaf_Test_2	PRJNA935932	Oryza coarctata
405	SRR23501997	Leaf_Test_1	PRJNA935932	Oryza coarctata
406	SRR23501998	Leaf_Con_3	PRJNA935932	Oryza coarctata	Y
407	SRR23502001	Leaf_Con_2	PRJNA935932	Oryza coarctata	Y
408	SRR23502002	Leaf_Con_1	PRJNA935932	Oryza coarctata	Y
409	SRR23501991	Root_Test_1	PRJNA935932	Oryza coarctata
410	SRR23501995	Leaf_Test_3	PRJNA935932	Oryza coarctata
411	SRR23501999	Root_Test_3	PRJNA935932	Oryza coarctata
412	SRR23502000	Root_Test_2	PRJNA935932	Oryza coarctata
413	SRR5527095	panicles	PRJNA385906	Oryza meyeriana
414	SRR5527096	sheaths	PRJNA385906	Oryza meyeriana
415	SRR5527098	roots	PRJNA385906	Oryza meyeriana
416	SRR5527094	leaves	PRJNA385906	Oryza meyeriana
417	SRR5527097	stems	PRJNA385906	Oryza meyeriana
418	SRR1178918	leaf	PRJNA239527	Oryza meyeriana
419	SRR1178919	root	PRJNA239527	Oryza meyeriana
420	SRR1178922	panicle	PRJNA239527	Oryza meyeriana
421	SRR10015148	stem	PRJNA527807	Oryza meyeriana
422	SRR11524133	Panicles at the grain-filling stage	PRJNA527807	Oryza meyeriana
423	SRR11524134	Shoots of seedling	PRJNA527807	Oryza meyeriana
424	SRR10014880	leaves	PRJNA527807	Oryza meyeriana
425	SRR11524136	Panicles at the booting stage	PRJNA527807	Oryza meyeriana
426	SRR10012699	root	PRJNA527807	Oryza meyeriana
427	SRR11524135	Panicles when flowering	PRJNA527807	Oryza meyeriana
