# Supplementary material for: Genus-Wide Pan-Genome Analysis of Oryza Calcium-Dependent Protein Kinase Genes and Their Related Kinases Highlights the Complexity of Protein Domain Architectures and Expression Dynamics
Source: Plants (Basel). 2025 May 20;14(10):1542. doi: 10.3390/plants14101542 (PMC12115312; doi:10.3390/plants14101542)
Supplement: Supplementary file 1 [file plants-14-01542-s001.zip › plants-3587130-supplementary/Table S5.xlsx]

## Sheet: Table S5
Table S5 Information of reconstructed transcripts of genes encoding CPKs and their related kinases.
Transcript ID	Source	Kinase domain positions	EF-hand motif positions	Calcium binding site positions	No. of kinase domain	No. of EF-hand motif	No. of calcium binding site	Protein sequence
LperrCCaMK.1	Annotation	13-298	392-427, 428-463, 470-505	405-417, 441-453, 483-495	1	3	3	MSKTESRKLSDDYEVVDVLGRGGFSIVRRGVSKSEEKTQVAIKTLRRLGPAMMGMQQGSKSVPNSGLPMWKQVSISDALLTNEILVMRRIVESVAPHPNVINLHDVYEDVHGVHLILELCSGGELFDRIVGRDRYSEFDAACVVRQIASGLEALHKASIIHRDLKPENCLFSDKDEKSTLKIMDFGLSSVEDISDPIVALFGSIDYVSPEALSRQEVSAASDMWSVGVILYILLSGCPPFHAATNREKQQRILQGEFSFQDHTWKTISSSAKDLISRLLSVQPYKRPTASDLLRHPWVIGDCAKQDLMDAEVVTKLQRFNARRKLRAAAIASVLSCKVALRTKRLRNLLGTHDLTSEELDNLRLHFGRICADGENATLSEFEQVLRAMKMDSLIPLAPR…
LperrCCaMK.2	RNA-seq	ND	ND	ND	ND	ND	ND	MKKDILAGSSSDEESGGEGEDISKIKINEEYARRFEYNKRREALQRLEELKKKRLADGGGEEDADEDDDSSSDDDEDAAAVASRRVDRRVFEVIRKIRSGDAAILDKEAKMYSSSSDDEKEGEKPKEEKRKKKKEKPLYLKDVNARHLLEEGPESAAGSSHGDGRSSKYEKIAYDEQQRKGLEEFLKAEKAEFGDGDGDEDDLFQVKPKKKKGGDDDDGEKEDDDEEKETEKILGEIFGDDEELDENEKFLKDYLLTRPYLASGNEKKFSMEDIQEVSDEEEDLLDQEDYESFYNFRHEEAAATGAQVDRVMGHSRFVEGSVRKKESSRKQQRKSKEERIARAKQEQVEELKHLKNLKKKEIAEKLERIQAIAGIDSDAACKLGADDLEDDFDPEDYDR…
LperrCCaMK.3	RNA-seq	13-298	392-427, 428-463, 470-505	405-417, 441-453, 483-495	1	3	3	MSKTESRKLSDDYEVVDVLGRGGFSIVRRGVSKSEEKTQVAIKTLRRLGPAMMGMQQGSKSVPNSGLPMWKQVSISDALLTNEILVMRRIVESVAPHPNVINLHDVYEDVHGVHLILELCSGGELFDRIVGRDRYSEFDAACVVRQIASGLEALHKASIIHRDLKPENCLFSDKDEKSTLKIMDFGLSSVEDISDPIVALFGSIDYVSPEALSRQEVSAASDMWSVGVILYILLSGCPPFHAATNREKQQRILQGEFSFQDHTWKTISSSAKDLISRLLSVQPYKRPTASDLLRHPWVIGDCAKQDLMDAEVVTKLQRFNARRKLRAAAIASVLSCKVALRTKRLRNLLGTHDLTSEELDNLRLHFGRICADGENATLSEFEQVLRAMKMDSLIPLAPR…
LperrCPK1	Annotation	69-327	370-405, 406-441, 442-477, 478-512	383-395, 419-431, 455-467, 490-502	1	4	4	MGNRTSRHNRPAPEQPQPQPPPQPKPKPQPQAAQWPRPQQPPPPAAAPAPDAAMGRVLGRPMEDVRATYTFGRELGRGQFGVTYLVTHKATGQRFACKSIATRKLVHRDDLEDVRREVQIMHHLTGHRNIVELRGAYEDRHSVNLVMELCEGGELFDRIIARGHYSERAAAALCREIVAVVHSCHSMGVFHRDLKPENFLFLSTKEDSPLKATDFGLSVFFKPGEHFKDLVGSAYYVAPEVLKRNYGAEADIWSAGVILYILLSGVPPFWAESEDGIFDAVLRGHIDFSSDPWPSISNGAKDLVKKMLRPDPKERLTAAEILNHPWIREDGEAPDKPLDITVISRMKQFRAMNKLKKVALKIVAENLSDEEITGLKEMFRSLDTDNSGTITLEELRSGL…
LperrCPK10	Annotation	120-378	421-456, 457-492, 493-528, 531-562	434-446, 470-482, 506-518, 540-552	1	4	4	MGNTCVGPSISKNGFFQSVSTVLWKQARPDGGAGDALPDPNSGRLPPPPPPPSAPVSVAPEPIKIIPTSANSGEKESSKSSDSGEVRPRPKVPAVKRVSSAGLLVGSVLKRKTENLKDKYSIGRKLGQGQFGTTYLCVERSTGKEFACKSILKRKLVTEDDVEDVRREIQIMYHLAGHPNVISIRGAYEDAVAVHLVMELCAGGELFDRIVQRGHYTERKAAELARVIVGVVEVCHSMGVMHRDLKPENFLFVDQTEEAALKTIDFGLSIFFRPDQTFTDVVGSPYYVAPEVLKKKYGPEADVWSAGVIIYILLCGVPPFWAENEQGIFEEVLHGNLDFQSEPWPSISEGAKDLVRRMLVRNPKKRLTAHEVLRHPWVQVGGLAPDKPLDSAVLSRMKQ…
LperrCPK11	Annotation	118-376	419-454, 455-490, 491-526, 527-560	432-444, 468-480, 504-516, 538-550	1	4	4	MGNNCVGPSAAGRNGFFANVTLWRPAARAADAAPPALPPPPSDQAPEPVTISPSEHSSHHSSRSGAADDPQTPNAAAEQQPPPAKKPAPKVKRVQSAGLLADSVLKRDVNTARLKDLYTIGKKLGQGQFGTTYLCVEKATGKEFACKSIAKRKLLTQEDVEDVRREIQIMHHLAGHANVVSIVGAYEDAVAVQLVMELCAGGELFDRIIQRGHYSEKAAAQLARVIVGVIEACHSLGVMHRDLKPENFLFIDQKEDSPLKAIDFGLSIFFKPGETFTDVVGSPYYVAPEVLLKHYGREVDVWSAGVIIYILLSGVPPFWDESEQGIFEQVLKGDLDFSSEPWPNISESAKDLVRKMLIRDPKKRLTAHEALCHPWVCVDGVAPDKPLDSAVLSRLKQFS…
LperrCPK12	Annotation	98-356	398-433, 434-469, 470-505, 506-540	411-423, 447-459, 483-495, 518-530	1	4	4	MGNCFTKTYEIPITSGTMRRPTTEAERGKTRGGGDQPATWRRPSFPRHAAPSYRPRPPPGSTASSRTAAGALSRRASGGGGEVGPILQRPMVDVRTVYQLERKLGSGQFGTTYLCTERATGLRYACKSVSKRKLLRRADVDDIRREITILQHLSGQPNIVEFRGAYEDTENVHLVMEFCSGGELFDRITAKGSYSERQAAAVIRDIITVVHVCHFMGVIHRDLKPENFLLASAADDAPLKAIDFGLSVFIEEGKVYKEIVGSAYYVAPEVLQRNYGKEADVWSAGVILYILLCGAPPFWAETEKGIFDAILVGQLDFSSTPWPSISESAKDLIRQMLNRDPQKRITASQALEHRWLKEGGAPDRPIDSAVLSRMKQFKAMNKLKQLALKVIAENLSPEE…
LperrCPK13.1	Annotation	24-282	325-360, 361-396, 397-432, 433-466	338-350, 374-386, 410-422, 444-456	1	4	4	MGNACGGSLRSKYQSFKHAASHRHDTDDKLGQGQFGTTYLCTELSTGVDYACKSISKRKLITKEDIEDVRREIQIMHHLSGHKNVVAIKGAYEDQLCVHIVMELCAGGELFDRIIQRGHYSERKAAELTRIIVGVVEACHSLGVMHRDLKPENFLLANKDNDLSLKAIDFGLSVFFKPGQVFTDVVGSPYYVAPEVLLKHYGPAADVWTAGVILYILLSGVPPFWAETQQGIFDAVLKGVIDFDSDPWPVISDSAKDLITRMLNPRPKDRLTAHEVLCHPWIRDHGVAPDRPLDPAVLSRIKQFSAMNKLKKMALRVIAESLSEEEIAGLKEMFQTMDADNSGAITYDELKEGLRKYGSTLKDTEIRDLMDAADIDNSGTIDYIEFIAATLHLNKLERE…
LperrCPK13.2	Annotation	94-352	395-430, 431-466, 467-502, 503-536	408-420, 444-456, 480-492, 514-526	1	4	4	MGNACGGSLRSKYQSFKHAASHRHDTDDVTAAAADYSPKKPSRPAPPAAAAAATTDAHPVSASAPAAAMRRGGQAPVDLGSVLGHPTPNLRDLYAIGKKLGQGQFGTTYLCTELSTGVDYACKSISKRKLITKEDIEDVRREIQIMHHLSGHKNVVAIKGAYEDQLCVHIVMELCAGGELFDRIIQRGHYSERKAAELTRIIVGVVEACHSLGVMHRDLKPENFLLANKDNDLSLKAIDFGLSVFFKPGQVFTDVVGSPYYVAPEVLLKHYGPAADVWTAGVILYILLSGVPPFWAETQQGIFDAVLKGVIDFDSDPWPVISDSAKDLITRMLNPRPKDRLTAHEVLCHPWIRDHGVAPDRPLDPAVLSRIKQFSAMNKLKKMALRVIAESLSEEEIAG…
LperrCPK13.3	RNA-seq	94-352	395-430, 431-466, 467-502, 503-536	408-420, 444-456, 480-492, 514-526	1	4	4	MGNACGGSLRSKYQSFKHAASHRHDTDDVTAAAADYSPKKPSRPAPPAAAAAATTDAHPVSASAPAAAMRRGGQAPVDLGSVLGHPTPNLRDLYAIGKKLGQGQFGTTYLCTELSTGVDYACKSISKRKLITKEDIEDVRREIQIMHHLSGHKNVVAIKGAYEDQLCVHIVMELCAGGELFDRIIQRGHYSERKAAELTRIIVGVVEACHSLGVMHRDLKPENFLLANKDNDLSLKAIDFGLSVFFKPGQVFTDVVGSPYYVAPEVLLKHYGPAADVWTAGVILYILLSGVPPFWAETQQGIFDAVLKGVIDFDSDPWPVISDSAKDLITRMLNPRPKDRLTAHEVLCHPWIRDHGVAPDRPLDPAVLSRIKQFSAMNKLKKMALRVIAESLSEEEIAG…
LperrCPK14	Annotation	ND	135-170, 251-286	148-160, 264-276	ND	2	2	MASLHVRWSVKNRFFHIAGEVFRDIVGSAYYIVEVLKRSYGPEAADIWSRRDAHLAWWSSSLLGRLAVDTMMFWLRRMVDFTSEPWPSISHGAKNVVRRMLHSDPKQRISAYDVLTMNQFKKAALRVIAGCLSEEGIRGLKEMFESMDSDNSGTITVDELRKGLAKKGTKLTEAEVQQLMEAIRITTLAKSYGTELSFTFRKLSGLPNADADGKFITATMHMNRMDREEHLYTATITIEELEQALREKGLLDGREIKDIISEVDADNDGRISYTDFVAMMRKGDPEANPKKRRDVVL
LperrCPK15.1	Annotation	75-333	376-411, 412-447, 448-482, 483-518	389-401, 425-437, 461-473, 496-508	1	4	4	MGGRASRHRHHQSTTSKPINTRPTPKPKPNPQPQPQPPPPPPPHHHLPPPPPPPAVEDGIGRVLGRPMEDVRASYTFGRELGRGQFGVTYLATHKPTGHRYACKSIAARKLARADDADDVRREVHIMHHLTGHRNIVELRGAFEDRHSVNLVMELCEGGELFDRIIARGHYSERAAAALCREIVSVVHSCHSMGVMHRDLKPENFLFLNKREDSPLKATDFGLSVFFKPGEQFRDLVGSAYYVAPEVLKRRYGAEADIWSAGVILYILLSGVPPFWAENEDGIFDAVLQGHIDFSSEPWPSISSAAKDLVKRMLRQDPKERLTAAEILNHPWIREDGEAPDKPLDITVISRMKQFRAMNKLKKVALKVVAENLSEEEIVGLKEMFKSLDTDNSGTITLE…
LperrCPK15.2	RNA-seq	ND	100-135, 136-170, 171-206, 64-99	113-125, 149-161, 184-196, 77-89	ND	4	4	MLRQDPKERLTAAEILNHPWIREDGEAPDKPLDITVISRMKQFRAMNKLKKVALKVVAENLSEEEIVGLKEMFKSLDTDNSGTITLEELRAGLPKLGTKISESELRQLMEAADVDGNGSIDYVEFISATMHMNRLEKDDHIYKAFGYFDKDHSGFITVDELEEALKKYDMGDEATIKEIIAEVDTDHDGRINYQEFVAMMKNNSPDIVPNRRRMF
LperrCPK16	Annotation	72-344	422-457, 458-493, 494-529, 530-565	435-447, 507-519, 543-555	1	4	3	MGNCCRSPAAAAREDVKSSHFPASSGGGGGGKKNKPHQARNGGNGGGGGEKKRLSVLGEEGSDVGGGIDEKYALDRELGRGEFGVTYLCMDRASRELLACKSISKRKLRTPVDVEDVRREVAIMRHLPRSASIVSLREACEDDGAVHLVMELCEGGELFDRIVARGHYTERAAAAVTRTIVEVVQLCHRHGVIHRDLKPENFLFANKKENSPLKAIDFGLSIFFKPGEKFSEIVGSPYYMAPEVLKRNYGPEIDIWSAGVILYILLCGVPPFWAALLFGKVLPRKIAETEQGVAQAILRGNIDFKREPWPNVSDNAKDLVRQMLQPDPKLRLTAKQVLVKNWWLMNVESRLRCLAVAINPRWKQLGKCVNLSRREHTWLQNAKKAPNVPLGDIVKSRLK…
LperrCPK17.1	Annotation	114-372	415-450, 451-486, 487-520, 521-556	428-440, 464-476, 500-512, 534-546	1	4	4	MGNTCVGPSAAADRHGFFNSVSLAVLWQRPGGGARAEPSPPAAAAKAAGPNHTASTAPERVTIADSDLSSSPSSNPTSAPNPKQPKPRVKRVQSAGLLAESVLKRDSERLKDLYTVGKKLGQGQFGTTYQCVEKATGKVFACKSIAKRKLVSEEDVEDVRREIQIMHHLAGHPNVVSIVGAYEDAVAVHLVMELCAGGELFDRIVQRGHYSEKAAAQLARVIVGVVEACHSLGVMHRDLKPENFLFISHKEDSPLKTIDFGLSIFFKPGESYSDVVGSPYYVAPEVLMKHYGREVDVWSAGVIIYILLSGVPPFWDESEQGIFEQVLKGDLDFSSDPWPSISDSAKDLVRKMLNRDPRKRLTAHEALCHPWVCVDGVAPDKPLDSAVLTRLKQFSAMNK…
LperrCPK17.2	RNA-seq	114-372	415-450, 451-486, 487-520, 521-556	428-440, 464-476, 500-512, 534-546	1	4	4	MGNTCVGPSAAADRHGFFNSVSLAVLWQRPGGGARAEPSPPAAAAKAAGPNHTASTAPERVTIADSDLSSSPSSNPTSAPNPKQPKPRVKRVQSAGLLAESVLKRDSERLKDLYTVGKKLGQGQFGTTYQCVEKATGKVFACKSIAKRKLVSEEDVEDVRREIQIMHHLAGHPNVVSIVGAYEDAVAVHLVMELCAGGELFDRIVQRGHYSEKAAAQLARVIVGVVEACHSLGVMHRDLKPENFLFISHKEDSPLKTIDFGLSIFFKPGESYSDVVGSPYYVAPEVLMKHYGREVDVWSAGVIIYILLSGVPPFWDESEQGIFEQVLKGDLDFSSDPWPSISDSAKDLVRKMLNRDPRKRLTAHEALCHPWVCVDGVAPDKPLDSAVLTRLKQFSAMNK…
LperrCPK18	Annotation	47-307	350-385, 387-422, 429-464, 467-494	363-375, 400-412, 442-454, 472-484	1	4	4	MGLCSSSNAGRDAGGNGAGRKEDGRKGIVSCGKRTDFGYDKDFEARYALGKLLGHGQFGYTFAAVDRRSSERVAIKRIDKNKMVLPVAVEDVKREVTILKALQGHENVVHFYNAFEDDNYVYIVMELCEGGELLDRILAKKDSRYSEKDAAVVVRQMLKVAAECHLHGLVHRDMKPENFLFKSTKEDSPLKATDFGLSDFIRPGKHFRDIVGSAYYVAPEVLKRKSGPESDVWSIGVITYILLCGRRPFWDKTEDGIFKEVLKNKPDFRRKPWPNITPCAKDFVQKLLVKDPRARLTAAQALSHEWVREGGQASDIPLDISVLHNMRQFVKYSRFKQFALRALASTLNADELSDLRDQFNAIDVDKNGTISLEELKQALAKDVPWRLKGPRVLEIVEAI…
LperrCPK19.1	Annotation	32-290	332-367, 368-403, 404-439, 444-474	345-357, 381-393, 417-429, 452-464	1	4	4	MNAPVVPPVVAQPKPAPDTILGKAYEDVRTVYSLGKELGRGQFGVTYLCTEIATGKQYACKSISKRKLVSKADKEDIRREIQIMQHLSGQQNIVEFRGAYEDKSNVHVVMELCAGGELFDRIIAKGHYSERAAATICRAVVNVVNICHFMGVMHRDLKPENFLLATKEENAMLKATDFGLSVFIEEGKMYRDIVGSAYYVAPEVLRRNYGKEIDVWSAGVILYILLSGVPPFWAETEKGIFDAILQGEIDFESQPWPSISESAKDLVRKMLTQDPKKRITSAQVLQHPWLREGEASDKPIDSAVLSRMKQFRAMNKLKKMALKVIASNLNEEEIKGLKQMFTNMDTDNSGTITYEELKAGLAKLGSKLSEAEVKQLMEAADVDGNGSIDYVEFITATMH…
LperrCPK19.2	Annotation	84-342	384-419, 420-455, 456-491, 496-526	397-409, 433-445, 469-481, 504-516	1	4	4	MGHCCSRATSPDSGRGANGYGYSHQTKPAQTPPSYNHPQPPPPAEVRYTPSAMNAPVVPPVVAQPKPAPDTILGKAYEDVRTVYSLGKELGRGQFGVTYLCTEIATGKQYACKSISKRKLVSKADKEDIRREIQIMQHLSGQQNIVEFRGAYEDKSNVHVVMELCAGGELFDRIIAKGHYSERAAATICRAVVNVVNICHFMGVMHRDLKPENFLLATKEENAMLKATDFGLSVFIEEGKMYRDIVGSAYYVAPEVLRRNYGKEIDVWSAGVILYILLSGVPPFWAETEKGIFDAILQGEIDFESQPWPSISESAKDLVRKMLTQDPKKRITSAQVLQHPWLREGEASDKPIDSAVLSRMKQFRAMNKLKKMALKVIASNLNEEEIKGLKQMFTNMDTD…
LperrCPK19.3	RNA-seq	84-342	384-419, 420-455, 456-491, 496-526	397-409, 433-445, 469-481, 504-516	1	4	4	MGHCCSRATSPDSGRGANGYGYSHQTKPAQTPPSYNHPQPPPPAEVRYTPSAMNAPVVPPVVAQPKPAPDTILGKAYEDVRTVYSLGKELGRGQFGVTYLCTEIATGKQYACKSISKRKLVSKADKEDIRREIQIMQHLSGQQNIVEFRGAYEDKSNVHVVMELCAGGELFDRIIAKGHYSERAAATICRAVVNVVNICHFMGVMHRDLKPENFLLATKEENAMLKATDFGLSVFIEEGKMYRDIVGSAYYVAPEVLRRNYGKEIDVWSAGVILYILLSGVPPFWAETEKGIFDAILQGEIDFESQPWPSISESAKDLVRKMLTQDPKKRITSAQVLQHPWLREGEASDKPIDSAVLSRMKQFRAMNKLKKMALKVIASNLNEEEIKGLKQMFTNMDTD…
LperrCPK19.4	RNA-seq	84-342	384-419, 420-455, 456-491, 496-526	397-409, 433-445, 469-481, 504-516	1	4	4	MGHCCSRATSPDSGRGANGYGYSHQTKPAQTPPSYNHPQPPPPAEVRYTPSAMNAPVVPPVVAQPKPAPDTILGKAYEDVRTVYSLGKELGRGQFGVTYLCTEIATGKQYACKSISKRKLVSKADKEDIRREIQIMQHLSGQQNIVEFRGAYEDKSNVHVVMELCAGGELFDRIIAKGHYSERAAATICRAVVNVVNICHFMGVMHRDLKPENFLLATKEENAMLKATDFGLSVFIEEGKMYRDIVGSAYYVAPEVLRRNYGKEIDVWSAGVILYILLSGVPPFWAETEKGIFDAILQGEIDFESQPWPSISESAKDLVRKMLTQDPKKRITSAQVLQHPWLREGEASDKPIDSAVLSRMKQFRAMNKLKKMALKVIASNLNEEEIKGLKQMFTNMDTD…
LperrCPK19.5	RNA-seq	84-342	384-419, 420-455, 456-491, 496-526	397-409, 433-445, 469-481, 504-516	1	4	4	MGHCCSRATSPDSGRGANGYGYSHQTKPAQTPPSYNHPQPPPPAEVRYTPSAMNAPVVPPVVAQPKPAPDTILGKAYEDVRTVYSLGKELGRGQFGVTYLCTEIATGKQYACKSISKRKLVSKADKEDIRREIQIMQHLSGQQNIVEFRGAYEDKSNVHVVMELCAGGELFDRIIAKGHYSERAAATICRAVVNVVNICHFMGVMHRDLKPENFLLATKEENAMLKATDFGLSVFIEEGKMYRDIVGSAYYVAPEVLRRNYGKEIDVWSAGVILYILLSGVPPFWAETEKGIFDAILQGEIDFESQPWPSISESAKDLVRKMLTQDPKKRITSAQVLQHPWLREGEASDKPIDSAVLSRMKQFRAMNKLKKMALKVIASNLNEEEIKGLKQMFTNMDTD…
LperrCPK19.6	RNA-seq	84-342	384-419, 420-455, 456-491, 496-526	397-409, 433-445, 469-481, 504-516	1	4	4	MGHCCSRATSPDSGRGANGYGYSHQTKPAQTPPSYNHPQPPPPAEVRYTPSAMNAPVVPPVVAQPKPAPDTILGKAYEDVRTVYSLGKELGRGQFGVTYLCTEIATGKQYACKSISKRKLVSKADKEDIRREIQIMQHLSGQQNIVEFRGAYEDKSNVHVVMELCAGGELFDRIIAKGHYSERAAATICRAVVNVVNICHFMGVMHRDLKPENFLLATKEENAMLKATDFGLSVFIEEGKMYRDIVGSAYYVAPEVLRRNYGKEIDVWSAGVILYILLSGVPPFWAETEKGIFDAILQGEIDFESQPWPSISESAKDLVRKMLTQDPKKRITSAQVLQHPWLREGEASDKPIDSAVLSRMKQFRAMNKLKKMALKVIASNLNEEEIKGLKQMFTNMDTD…
LperrCPK19.7	RNA-seq	84-342	384-419, 420-455, 456-491, 496-526	397-409, 433-445, 469-481, 504-516	1	4	4	MGHCCSRATSPDSGRGANGYGYSHQTKPAQTPPSYNHPQPPPPAEVRYTPSAMNAPVVPPVVAQPKPAPDTILGKAYEDVRTVYSLGKELGRGQFGVTYLCTEIATGKQYACKSISKRKLVSKADKEDIRREIQIMQHLSGQQNIVEFRGAYEDKSNVHVVMELCAGGELFDRIIAKGHYSERAAATICRAVVNVVNICHFMGVMHRDLKPENFLLATKEENAMLKATDFGLSVFIEEGKMYRDIVGSAYYVAPEVLRRNYGKEIDVWSAGVILYILLSGVPPFWAETEKGIFDAILQGEIDFESQPWPSISESAKDLVRKMLTQDPKKRITSAQVLQHPWLREGEASDKPIDSAVLSRMKQFRAMNKLKKMALKVIASNLNEEEIKGLKQMFTNMDTD…
LperrCPK2	Annotation	66-330	373-408, 409-444, 445-480, 484-515	386-398, 422-434, 458-470, 493-505	1	4	4	MGNCCPGSGDAEPAPSAAFDPSTRRTGASIKAGVGPSPSSAPAQHKAPAPIGPVLGRPMEDVRSIYTVGKELGRGQFGVTCLCTHKATGQRFACKTIAKRKLSTKEDVEDVRREVQIMYHLAGQPNVVELKGAYEDKQSVHLVMELCAGGELFDRIIAKGHYTERAAASLLRTIVEIIHTCHSLGVIHRDLKPENFLLLSKDEDAPLKATDFGLSVFFKQGEVFKDIVGSAYYIAPEVLKRSYGPEADIWSVGVILYILLCGVPPFWAGNEHINESEHGIFNSILRGQVDFTSDPWPRISASAKDLVRKMLNSDPKKRISAYEVLNHPWIKEDGEAPDTPLDNAVMNRLKQFRAMNQFKKAALRVIAGCLSEEEIRGLKEMFKSMDSDNSGTITVDELR…
LperrCPK20	Annotation	74-332	375-410, 411-446, 447-482, 483-518	388-400, 424-436, 460-472, 496-508	1	4	4	MGNCCVTPEGSGRGRKKHQHQQQESKQQQQKEPKQKKGKKPNPFSIEYNRSSAPSGPRLAVLREPTGRDIAARYELGGELGRGEFGVTYLCTERETGDAYACKSISKKKLRTAVDIEDVRREVEIMRHLPKHQNIVTLRDTYEDDNAVHLVMELCEGGELFDRIVARGHYTERAAALVTRTIVEVVQMCHKHGVMHRDLKPENFLFANKKETAALKAIDFGLSVFFTPGERFTEIVGSPYYMAPEVLKRNYGPEVDVWSAGVILYILLCGVPPFWAETEQGVAQAIIRSAIDFKRDPWPRVSDNAKDLVKGMLNPDPKRRLNAQQVLDHPWLQNIKKAPNVNLGETVKARLQQFSVMNKFKKHALRVIAEHLSVEEVAGIKDMFEKMDLNKDNMINFDE…
LperrCPK21.1	Annotation	59-325	368-403, 404-439, 440-467, 471-506	381-393, 417-429, 453-465, 484-496	1	4	4	MGGCYSAYASSRKLRARISLVLPDPSDASPRKEEEHAADVVVIDDVIATTTAAEFARRYVLGRELGRGEFGVTRRCRDAATGESLACKTIRRHRGRNRRRAANATPAANEGEDVRREVAIMRRMSSASSSVVRLREACEDVAADGGGGGGGVHLVMELCEGGELFDRIVARGHYSERAAANLFRTIADVVQLCHSNGVIHRDLKPENFLFANKSEDSPLKVIDFGLSVVGSAYYMAPEVLKRSYGPEVDVWSAGVILYILLSGVPPFWGDNDEKIAQAILRGGIDFSREPWPRVSSNAKDLVRRMLDPNQSTRLTAKQVLDHPWLKNADTAPNVSLGDAVRARLQQFSAMNKFKKKALGVVARNLPVEELDKYVQMFHLMDKDKNGHLSLEELMDGLHI…
LperrCPK21.2	Annotation	59-325	404-439, 440-475, 476-503, 507-542	417-429, 453-465, 489-501, 520-532	1	4	4	MGGCYSAYASSRKLRARISLVLPDPSDASPRKEEEHAADVVVIDDVIATTTAAEFARRYVLGRELGRGEFGVTRRCRDAATGESLACKTIRRHRGRNRRRAANATPAANEGEDVRREVAIMRRMSSASSSVVRLREACEDVAADGGGGGGGVHLVMELCEGGELFDRIVARGHYSERAAANLFRTIADVVQLCHSNGVIHRDLKPENFLFANKSEDSPLKVIDFGLSVVGSAYYMAPEVLKRSYGPEVDVWSAGVILYILLSGVPPFWGDNDEKIAQAILRGGIDFSREPWPRVSSNAKDLVRRMLDPNQSTRLTAKQVLDHPWLKNADTAPNVSLGDAVRARLQQFSAMNKFKKKALGVSRRVLSFLFLSSSSCCYLAKSSSSEKKKLMATAVVVVAR…
LperrCPK22.1	Annotation	87-350	393-428, 429-464, 465-500, 501-536	442-454, 478-490, 514-526	1	4	3	MGSCSSAFAVPTRIIRLAATRPAPAAILPVTSRDDPDSTTTTSTTKKNRRRWPYLIGTDPNKKIKGNAAAATILGDAADAAGFAERYKLGEELGRGEFGVTRRCADAATGEALACKTIRRKRLRRGGGDAEDVRREVEILRRVSAIAAGAGGGDVVRLREACEDKDGVHLVMELCEGGELFDRIFARGHYTERAAAKLARTIVGVMCHENGVMHRDLKPENFLFANKSEESPLKAIDFGLSVFFKPGDRFTQVVGSTYYMAPDVLNRSYGQEADVWSAGVILYILLCGVPPFWGDNDERIVTAILQGGINFQREPWPKVSPHAKDLVRKMLDPNPSTRLTAKEVLEHPWLKNADRAPNVSLGEIVRSRLKQFSSMNKFKKKALGVVAKNLPVEEIDKYT…
LperrCPK22.2	Annotation	87-350	421-456, 457-492, 493-528, 529-564	470-482, 506-518, 542-554	1	4	3	MGSCSSAFAVPTRIIRLAATRPAPAAILPVTSRDDPDSTTTTSTTKKNRRRWPYLIGTDPNKKIKGNAAAATILGDAADAAGFAERYKLGEELGRGEFGVTRRCADAATGEALACKTIRRKRLRRGGGDAEDVRREVEILRRVSAIAAGAGGGDVVRLREACEDKDGVHLVMELCEGGELFDRIFARGHYTERAAAKLARTIVGVMCHENGVMHRDLKPENFLFANKSEESPLKAIDFGLSVFFKPGDRFTQVVGSTYYMAPDVLNRSYGQEADVWSAGVILYILLCGVPPFWGDNDERIVTAILQGGINFQREPWPKVSPHAKDLVRKMLDPNPSTRLTAKEVLEHPWLKNADRAPNVSLGEIVRSRLKQFSSMNKFKKKALGVSRRGPAVIILIFFK…
LperrCPK23	Annotation	74-342	368-403, 404-437, 438-473	451-463	1	3	1	MGNSCQNGAYGNNYQNYNQFQNDRFAPRYDNENDNEDCYSGSSGASLVGALRQGLKLKSIPVLQWKTPNIRELYTLGRELGKGQFGTTYLCTEISTGCQYACKTVLKSNFRYMSDIEDVRREIQIMHHLSGQKNIVTIKDAYEDELAVHIVMELCAGGELFSKIKKQGHYSERKAAELMKIIVGIIETCHSHGVMHRDLKPENFLLLDAEDEFSVKAIDFGLSVFFKPVRIVSTHKSGQVFTEVVGSPYYIAPEVLEKRYGPEADIWTAGVILYVLLSGVPPFWAEHPWIYDNGVATDRALERSVFPHLKQFSAMNRLKKLSLQVIVERLSEEEIVGLREMSKGMDTKKRSVVTFDELKGLRRYNPVFKDAEISDLMKAADNDTASTINWEEFIAAAVS…
LperrCPK24	Annotation	44-303	346-381, 382-417, 418-453, 456-487	359-371, 395-407, 431-443, 465-477	1	4	4	MQPDPSGDANARAQLPPAVTTPAPSGGRPVSVLPHKTANVRDHYRIGKKLGQGQFGTTYLCVSKSDGGGEFACKSIPKRKLLCREDYEDVRREIQIMHHLSEHPNVVRIRGAYEDALFVHIVMELCAGGELFDRIVAKGHYSERAAAQLIRTIVGVVEGCHSLGVMHRDLKPENFLFASSAEDAPLKATDFGLSMFYKPGDKFSDVVGSPYYVAPEVLQKCYGPESDVWSAGVILYILLCGVPPFWAETEAGIFRQILRGKLDFESEPWPSISDSAKDLVRNMLCRDPTKRLTAHEVLCHPWIVDDAVAPDRPIDSAVLSRLKHFSAMNKLKKMALRVIAESLSEEEIGGLKELFKMIDTDNSGTITFDELKEGLKRVGSELTEHEIQDLMEAADIDNS…
LperrCPK25.1	Annotation	413-655	498-533, 534-569, 570-605, 608-640	511-523, 547-559, 583-595, 618-630	1	4	4	MMVEEEEEKQRSSVGRSRWLVDVGRWRPSPAGFRAAAAILPPHDRLAIDRFVREDDRKRALVSRLLQYSLVHHALGIPPQQIHINRTLEGKPYLENKNVAFPSFNFNTSDQGDYVGIASEPLCLVGLDIASISKPQGETMLEFIKNFTSNLTEHEWNCIVSSGCHDEMLTEFYRYWCLKEAFVKAIGAGVGFGLRRLEFHHKNWTNISLCIDGEEARKWRFWLCKIDEMHLASIAKGNPDDAIESFKRTLSDVVVQEEEPHTSLEIPEEAFTLWTVEQLIQIDFLETLKIPTEKTTAHSFPPFPPNPSNSRPISPTQKNSLPGPCLSVAGAGTHTLIAAMGHCCSKGAGKTVTGDDTDPSPSKSKPPSRGASSNNATPSAAAKQPRSPASKKPSTGPIG…
LperrCPK25.2	Annotation	413-687	498-533, 579-601, 602-637, 640-672	511-523, 579-591, 615-627, 650-662	1	4	4	MMVEEEEEKQRSSVGRSRWLVDVGRWRPSPAGFRAAAAILPPHDRLAIDRFVREDDRKRALVSRLLQYSLVHHALGIPPQQIHINRTLEGKPYLENKNVAFPSFNFNTSDQGDYVGIASEPLCLVGLDIASISKPQGETMLEFIKNFTSNLTEHEWNCIVSSGCHDEMLTEFYRYWCLKEAFVKAIGAGVGFGLRRLEFHHKNWTNISLCIDGEEARKWRFWLCKIDEMHLASIAKGNPDDAIESFKRTLSDVVVQEEEPHTSLEIPEEAFTLWTVEQLIQIDFLETLKIPTEKTTAHSFPPFPPNPSNSRPISPTQKNSLPGPCLSVAGAGTHTLIAAMGHCCSKGAGKTVTGDDTDPSPSKSKPPSRGASSNNATPSAAAKQPRSPASKKPSTGPIG…
LperrCPK26.1	Annotation	74-332	375-410, 411-446, 447-482, 485-517	388-400, 424-436, 460-472, 495-507	1	4	4	MGHCCSKGAGKTVAGDDTDPSPSKSKPPSRGASSNNATSSAAAKQPRSPASKKPSTGPIGDVLGRPMEEVRTTYSIGKELGRGQFGITHLCTHKSTGEKLACKTIAKRKLTTKEDVDDIRREVEIMHHLTGHANIVALHGAYEDKHNVHLVMELCAGGELFDRIIARGHYTERAAASLLRAIVGIVHTCHSMGVMHRDLKPENFLLLSKGDDAPLKATDFGLSVFFKEGEVFRDIVGSAYYIAPEVLKRKYGPEADIWSIGVMLYIFLAGVPPFWAESENAIFTAILRGQIDLASDPWPNISSGAKDLVRKMLNINPKERLTAFQVLNHPWIKEDGDAPDVPLDNVVLNRLKQFRAMNQFKKAALRIIAGCLSEEEIKGLKEMFKNIDKDNSGTITLEE…
LperrCPK26.2	Annotation	74-332	375-410, 411-446, 447-482, 485-517	388-400, 424-436, 460-472, 495-507	1	4	4	MGHCCSKGAGKTVAGDDTDPSPSKSKPPSRGASSNNATSSAAAKQPRSPASKKPSTGPIGDVLGRPMEEVRTTYSIGKELGRGQFGITHLCTHKSTGEKLACKTIAKRKLTTKEDVDDIRREVEIMHHLTGHANIVALHGAYEDKHNVHLVMELCAGGELFDRIIARGHYTERAAASLLRAIVGIVHTCHSMGVMHRDLKPENFLLLSKGDDAPLKATDFGLSVFFKEGEVFRDIVGSAYYIAPEVLKRKYGPEADIWSIGVMLYIFLAGVPPFWAESENAIFTAILRGQIDLASDPWPNISSGAKDLVRKMLNINPKERLTAFQVLNHPWIKEDGDAPDVPLDNVVLNRLKQFRAMNQFKKAALRIIAGCLSEEEIKGLKEMFKNIDKDNSGTITLEE…
LperrCPK26.3	Annotation	74-332	375-410, 411-446, 447-482, 485-517	388-400, 424-436, 460-472, 495-507	1	4	4	MGHCCSKGAGKTVAGDDTDPSPSKSKPPSRGASSNNATSSAAAKQPRSPASKKPSTGPIGDVLGRPMEEVRTTYSIGKELGRGQFGITHLCTHKSTGEKLACKTIAKRKLTTKEDVDDIRREVEIMHHLTGHANIVALHGAYEDKHNVHLVMELCAGGELFDRIIARGHYTERAAASLLRAIVGIVHTCHSMGVMHRDLKPENFLLLSKGDDAPLKATDFGLSVFFKEGEVFRDIVGSAYYIAPEVLKRKYGPEADIWSIGVMLYIFLAGVPPFWAESENAIFTAILRGQIDLASDPWPNISSGAKDLVRKMLNINPKERLTAFQVLNHPWIKEDGDAPDVPLDNVVLNRLKQFRAMNQFKKAALRIIAGCLSEEEIKGLKEMFKNIDKDNSGTITLEE…
LperrCPK27.1	Annotation	145-403, 408-700	446-481, 482-517, 518-553, 556-587, 743-778, 779-814, 815-850	459-471, 495-507, 531-543, 565-577, 756-768, 792-804, 828-840	2	7	7	MGNVCVGPRRSFSKNGLLGSISFWRSSRSAAPSSPSQPTTTSRSIPVVLPSSPSKSKPPPIPTQTSPPPPVIISEPPPQPPPSQPPLPSNTDPPPPPPPQQQQQEQQQRQQSRAKRPTHIKRISSAGLQVESVLRRKTENLKDKYSLGRKLGQGQFGTTYLCVDKASGHEYACKSIAKRKLLTDEDVEDVRREIQIMHHLAGHPSIISIRGAYEDAVAVHVVMELCAGGELFDRIVRKGHYTERQAAGLARVIVAVVESCHSLGVMHRDLKPENFLFVGNEEDAPLKTIDFGLSMFFRPGEVFTDVVGSPYYVAPEVLRKNYGQEADVWSAGVIIYILLCGVPPFWAETEQGIFEQVLHGTLDFESDPWPSVSEGAKDLLRKVLVRDPKKRLTAHQVLC…
LperrCPK27.2	Annotation	145-400	443-478, 479-514, 515-550	456-468, 492-504, 528-540	1	3	3	MGNVCVGPRRSFSKNGLLGSISFWRSSRSAAPSSPSQPTTTSRSIPVVLPSSPSKSKPPPIPTQTSPPPPVIISEPPPQPPPSQPPLPSNTDPPPPPPPQQQQQEQQQRQQSRAKRPTHIKRISSAGLQVESVLRRKTENLKDKYSLGRKLGQGQFGTTYLCVDKASGHEYACKSIAKRKLLTDEDVEDVRREIQIMHHLAGHPSIISIRGAYEDAVAVHVVMELCAGGELFDRIVRKGHYTERQAAGLARVIVAVVESCHSLGVMHRDLKPENFLFVGNEEDAPLKTIDFGLSMFFRPGEVFTDVVGSPYYVAPEVLRKNYGQEADVWSAGVIIYILLCGVPPFWAETEQGIFEQVLHGTLDFESDPWPSVSEGAKDLLRKVLVRDPQAAHGAPSHPW…
LperrCPK28	Annotation	34-293	336-371, 372-407, 408-443, 446-477	349-361, 385-397, 421-433, 455-467	1	4	4	MQPDPQPHGQGREKASRLPPPVTAHKTANVRDHYRIGKKLGQGQFGTTYLCVAKSDGGGEFACKSIPKRKLLCREDYEDVWREIQIMHHLSEHRNVVRIRGAYEDALFVHIVMELCAGGELFDRIVAKGHYSERAAAQLIRTIVGVVEGCHSLGVMHRDLKPENFLFASTAEDAPLKATDFGLSVFYKPGDKFSDVVGSPYYVAPEVLQKCYGPEADVWSAGVILYILLCGVPPFWAETESGIFRQILRGKLDLESEPWPSISDSAKDLVRKMLTRDPTKRFTAHEVLCHPWIVDDAVAPDKPIDSAVLSRLKHFSAMNKLKKMALRVIAESLSEEEIGGLKELFKMIDTDNSGTITYDELKNGLKRVGSDLMEPEIQALMDAADIDNSGTIDYGEFLA…
LperrCPK29	Annotation	78-336	379-414, 415-450, 451-486, 489-519	428-440, 464-476, 497-509	1	4	3	MGNCCVSSRPSSPSCNRRRGIAGHHNHRTGKRLIGADNTRCLSTVSDAARAVMSDHPITVLTTTTKPPSSSSSMLQRYEIGEELGRGEFGVTRRCRDAWTGESLACKSISKRKLRSSVDVEDVRREVAIMRGLPSHPNVVRLREAFEDADAVHLVMEVCEGGELFDRIVARGHYTERQAAAVMRTIMDVVQHCHKNGVMHRDLKPENFLYANASENSPLKVIDFGLSVCFKPGARFNEIVGSPYYMAPEVLKRNYGQEIDIWSAGVILYILLCGVPPFWAETDEGIAQAIIRSHLDFQREPWPKVSENAKDLVRKMLDPNPYARLTAQQNEEHPWIQHASAAPNIPLGEAVRSRLKQFTVMNKFKKKALLVVAEYLPTEELDAIRELFNMLDTNKKGHL…
LperrCPK3	Annotation	71-329	372-407, 408-443, 444-479, 480-515	385-397, 457-469, 493-505	1	4	3	MGNCCRSPAAVAREDVKSSHFPASAAGKKKAHQPRNGAAAGGGGGGGEGKKRLPVLGEEGCELIGGIDGKYVLDRELGRGEFGVTYLCMDRDTKELLACKSISKRKLRTAVDVEDVRREVAIMRHLPKSASIVSLREACEDEGAVHLVMELCEGGELFDRIVARGHYTERAAANVTRTIVEVVQLCHRHGVIHRDLKPENFLFANKKENSPLKAIDFGLSIFFKPGEKFSEIVGSPYYMAPEVLKRNYGPEIDIWSAGVILYILLCGVPPFWAETEQGVAQAILRGNIDFKREPWPNVSENAKDLVRRMLEPDPKLRLTAKQVLEHHWLQNAKKAPNVPLGDIVKSRLKQFSRMNRFKRRALRVIADHLSAEEVEDIKEMFKAMDTDNDGIVSYEELKS…
LperrCPK4	Annotation	58-311	354-389, 391-426, 437-468, 471-498	367-379, 404-416, 446-458, 476-488	1	4	4	MGACFSSSQSPTTTTAAAAANGNHQQRRSPKGKGVPDGKEAAAARVEFGYERDFEGRYEVGRLLGHGQFGYTFAATDRDSGERVAVKRIDKAKMVRPVAVEDVKREVKILKELKGHENIVHFYNAFEDDSLCEGGELLDRILAKKNSRYSEKDAAVVVRQMLKVAAECHLHGLVHRDMKPENFLFKSTKEDSPLKATDFGLSDFIKPGKKFHDIVGSAYYVAPEVLKRRSGPESDVWSIGVITYILLCGRRPFWNKTEDGIFREVLRNKPDFRKKPWPGISSGAKDFVKKLLVNNPRARLTAAQALSHPWVREGGEASEIPVDISVLSNMRQFVKYSRFKQFALRALASTLKEEELADLKDQFDAIDVDKSGSISIEEMRHALAKDLPWRLKGPRVLEI…
LperrCPK5	Annotation	83-341	384-419, 420-455, 456-491, 492-525	397-409, 433-445, 469-481, 503-515	1	4	4	MGNTCGVTLRSKYFASFRGGGSHRHDAAGYAPVATTAAAAADSPATGKKAPPHAASMKRGAPAPAELTANVLGHPTPSLGEHYALGRKLGQGQFGTTYLCTDLATGVDYACKSISKRKLITREDVEDVRREIQIMHHLAGHANVVAIKGAYEDQQYVHIVMELCAGGELFDRIIERGQFSERKAAELTRIIVGVVEACHSLGVIHRDLKPENFLLANKDDDLSLKAIDFGLSVFFKPGQVFTDVVGSPYYVAPEVLRKCYGPEADVWTAGVILYILLSGVPPFWAETQQGIFDAVLKGVIDFDSDPWPVISDSAKDLIRKMLNPRPKERLTAHEVLCHPWICDHGVAPDRPLDPAVLSRIKQFSAMNKLKKMALRVIAESLSEEEIAGLKEMFKAMDTD…
LperrCPK6	Annotation	28-286	329-364, 365-400, 401-436, 440-470	342-354, 378-390, 414-426, 448-460	1	4	4	MPIRSHQQTLSSATAVLGHATRPLRELYTMGRKLGQGQFGTTYLCTEVATGVALACKSIAKRKLLTGEDVEDVRREIQIMHHLAGHGSVVTIRGAYEDAQYVHIVMELCEGGELFDRIVERGYFSERKAAQITRVIVGVVEACHSLGVMHRDLKPENFLLKDRAVESSLKAIDFGLSVFFTPGQVFTDVVGSPYYVAPEVLCKHYGPEADVWTAGVIVYILLSGVPPFWADTQQGIFDAVLRGKLDFDSDPWPTISDSAKDLIRRMLRSPPRERLTAHQALCHPWVCEDGVAPDRPLAPAVLSRLKQFSAMNRLKKMALRVISQNLSDEELAGLKEMFKAMDTDASGAITFDELKAGLRKYGSNLRDSDIRHLMDAADVDNSGTIDYHEFIAATLHLNK…
LperrCPK7.1	Annotation	81-339	382-417, 418-453, 454-486, 488-523	501-513	1	4	1	MGNQCQNGTLGSDYHNRFPRESAVYADGYVQESYLDLKKFDNTWHEVNNFKPTAAGILRRGLDPTSISVLGRKTPDLREHYILGRKLGQGQFGTTYLCTEISTGCEYACKTIPKRKLITKEDVEDVRREIQIMHHLSGHKNVVAIKDVYEDGQAVHIVMELCAGGELFDRIQEKGHYSERKAAELIRIIVSIVSMCHSLGVMHRDLKPENFLLLDKDDDLSIKAIDFGLSVFFKPGQVFTELVGSPYYVAPEVLHKRYGPESDVWSAGVILYVLLSGVPPFWAETQQGIFDAVLKGHIDFQSDPWPKISDSAKDLIRKMLCHCPSERLKAHEVLRHPWICENGVATDQALDPSVISRLKQFSAMNKLKKLALRVIAERLSEEEIAGLRELFKAVDTKNR…
LperrCPK7.2	Annotation	81-339	382-417, 418-453, 454-486, 488-523	501-513	1	4	1	MGNQCQNGTLGSDYHNRFPRESAVYADGYVQESYLDLKKFDNTWHEVNNFKPTAAGILRRGLDPTSISVLGRKTPDLREHYILGRKLGQGQFGTTYLCTEISTGCEYACKTIPKRKLITKEDVEDVRREIQIMHHLSGHKNVVAIKDVYEDGQAVHIVMELCAGGELFDRIQEKGHYSERKAAELIRIIVSIVSMCHSLGVMHRDLKPENFLLLDKDDDLSIKAIDFGLSVFFKPGQVFTELVGSPYYVAPEVLHKRYGPESDVWSAGVILYVLLSGVPPFWAETQQGIFDAVLKGHIDFQSDPWPKISDSAKDLIRKMLCHCPSERLKAHEVLRHPWICENGVATDQALDPSVISRLKQFSAMNKLKKLALRVIAERLSEEEIAGLRELFKAVDTKNR…
LperrCPK7.3	Annotation	81-339	382-417, 418-453, 454-486, 488-523	501-513	1	4	1	MGNQCQNGTLGSDYHNRFPRESAVYADGYVQESYLDLKKFDNTWHEVNNFKPTAAGILRRGLDPTSISVLGRKTPDLREHYILGRKLGQGQFGTTYLCTEISTGCEYACKTIPKRKLITKEDVEDVRREIQIMHHLSGHKNVVAIKDVYEDGQAVHIVMELCAGGELFDRIQEKGHYSERKAAELIRIIVSIVSMCHSLGVMHRDLKPENFLLLDKDDDLSIKAIDFGLSVFFKPGQVFTELVGSPYYVAPEVLHKRYGPESDVWSAGVILYVLLSGVPPFWAETQQGIFDAVLKGHIDFQSDPWPKISDSAKDLIRKMLCHCPSERLKAHEVLRHPWICENGVATDQALDPSVISRLKQFSAMNKLKKLALRVIAERLSEEEIAGLRELFKAVDTKNR…
LperrCPK7.4	Annotation	81-339	382-417, 418-453, 454-486, 488-523	501-513	1	4	1	MGNQCQNGTLGSDYHNRFPRESAVYADGYVQESYLDLKKFDNTWHEVNNFKPTAAGILRRGLDPTSISVLGRKTPDLREHYILGRKLGQGQFGTTYLCTEISTGCEYACKTIPKRKLITKEDVEDVRREIQIMHHLSGHKNVVAIKDVYEDGQAVHIVMELCAGGELFDRIQEKGHYSERKAAELIRIIVSIVSMCHSLGVMHRDLKPENFLLLDKDDDLSIKAIDFGLSVFFKPGQVFTELVGSPYYVAPEVLHKRYGPESDVWSAGVILYVLLSGVPPFWAETQQGIFDAVLKGHIDFQSDPWPKISDSAKDLIRKMLCHCPSERLKAHEVLRHPWICENGVATDQALDPSVISRLKQFSAMNKLKKLALRVIAERLSEEEIAGLRELFKAVDTKNR…
LperrCPK7.5	Annotation	81-339	382-417, 418-453, 454-486, 488-523	501-513	1	4	1	MGNQCQNGTLGSDYHNRFPRESAVYADGYVQESYLDLKKFDNTWHEVNNFKPTAAGILRRGLDPTSISVLGRKTPDLREHYILGRKLGQGQFGTTYLCTEISTGCEYACKTIPKRKLITKEDVEDVRREIQIMHHLSGHKNVVAIKDVYEDGQAVHIVMELCAGGELFDRIQEKGHYSERKAAELIRIIVSIVSMCHSLGVMHRDLKPENFLLLDKDDDLSIKAIDFGLSVFFKPGQVFTELVGSPYYVAPEVLHKRYGPESDVWSAGVILYVLLSGVPPFWAETQQGIFDAVLKGHIDFQSDPWPKISDSAKDLIRKMLCHCPSERLKAHEVLRHPWICENGVATDQALDPSVISRLKQFSAMNKLKKLALRVIAERLSEEEIAGLRELFKAVDTKNR…
LperrCPK8	Annotation	72-330	373-408, 409-444, 445-480, 481-516	386-398, 422-434, 458-470, 494-506	1	4	4	MGNCCGTPPATADDGGGKGRRRKQQQQKQKKANPYTVAYNRGPATPSAAAAAGRPGLMVLRDPTGRDITARYELGGELGRGEFGITYLCTEAETGDRYACKSISKRKLRTPVDVEDVRREVEIMRHMPSHPNIVSLRAAYEDEDNVHLVMELCEGGELFDRIVARGHYTERAAAAVTRTIVEVVQMCHRHGVMHRDLKPENFLYANKKESSPLKAIDFGLSVFFRPGERFTEIVGSPYYMAPEVLKRHYGPEVDVWSAGVILYILLCGVPPFWAETEQGVAQAIIRSVVDFKREPWPRVSEPAKDLVRRMLDPNPMTRLTAEQVLEHPWLHDSKKNPDISLGDTVRARLQQFAAMNKLKKKALKVIAELLSVEEAADIKEMFDKMDVNKNGKLTFEDFK…
LperrCPK9.1	Annotation	101-359	402-437, 438-473, 474-509, 510-545	415-427, 451-463, 487-499, 523-535	1	4	4	MGNACCATLPSEEAKPRRAETPRRDHAHAAKKKPSTPPPPRQRHGGHEPNPKPKPKPRAKAKPNPYDWVPPPPMRGAGAATVRVLEGVVPHHPRLRVTDKYELGRELGRGEFGVTHLATDRATRERLACKSIPKRRLRTAVDVADVRREVAIMASLPDHPALVRLRAAYEDAEAVHLVMELCDGGELFDRIVARGRYTERAAASAARTVAEVVRACHAHGVMHRDLKPENFLYAGKSEDAQLKAIDFGLSVFFRPGERFREIVGSPYYMAPEVLRRDYGPEVDIWSAGVILYILLCGVPPFWAETEQGVARAILRGAVDFDREPWPRISRSAKSLVRAMLEMDPRKRPTAQQVLDHPWLHNASRAPNVPLGDVVRARLKQFSLMNRFKKKAMRVIAEHL…
LperrCPK9.2	Annotation	101-359	402-437, 438-473, 474-509, 510-545	415-427, 451-463, 487-499, 523-535	1	4	4	MGNACCATLPSEEAKPRRAETPRRDHAHAAKKKPSTPPPPRQRHGGHEPNPKPKPKPRAKAKPNPYDWVPPPPMRGAGAATVRVLEGVVPHHPRLRVTDKYELGRELGRGEFGVTHLATDRATRERLACKSIPKRRLRTAVDVADVRREVAIMASLPDHPALVRLRAAYEDAEAVHLVMELCDGGELFDRIVARGRYTERAAASAARTVAEVVRACHAHGVMHRDLKPENFLYAGKSEDAQLKAIDFGLSVFFRPGERFREIVGSPYYMAPEVLRRDYGPEVDIWSAGVILYILLCGVPPFWAETEQGVARAILRGAVDFDREPWPRISRSAKSLVRAMLEMDPRKRPTAQQVLDHPWLHNASRAPNVPLGDVVRARLKQFSLMNRFKKKAMRVIAEHL…
LperrCRK1.1	Annotation	139-401	ND	ND	1	ND	ND	MGLCHGKSAAAAVVEEEVVDAGAAAAAATAPATPAGAAAKQPGTPKQPKFPFYLPSPLPPSSYKGSPANSSVASTPARGGFKRPFTPPSPAKHIRALLARRHGSVKPNEASIPESGEPGGGGVALDKSFGFSRHFAAKYELGREVGRGHFGYTCAAMCKKGELKGQDVAVKVIPKAKMTTAIAIEDVRREVRILSSLAGHSNLVQFYDAFEDEENVYIVMELCKGGELLDRILARGGKYSEGDAKVVIRQILSVASFCHLQGVVHRDLKPENFLFSSKDENSAMKAIDFGLSDFVKPDERLNDIVGSAYYVAPEVLHRSYGTEADMWSIGVIVYILLCGSRPFWARTESGIFRAVLKADPSFEEAPWPTLSAEAKDFVRRLLNKDYRKRMTAAQALCHP…
LperrCRK1.2	Annotation	139-401	ND	ND	1	ND	ND	MGLCHGKSAAAAVVEEEVVDAGAAAAAATAPATPAGAAAKQPGTPKQPKFPFYLPSPLPPSSYKGSPANSSVASTPARGGFKRPFTPPSPAKHIRALLARRHGSVKPNEASIPESGEPGGGGVALDKSFGFSRHFAAKYELGREVGRGHFGYTCAAMCKKGELKGQDVAVKVIPKAKMTTAIAIEDVRREVRILSSLAGHSNLVQFYDAFEDEENVYIVMELCKGGELLDRILARGGKYSEGDAKVVIRQILSVASFCHLQGVVHRDLKPENFLFSSKDENSAMKAIDFGLSDFVKPDERLNDIVGSAYYVAPEVLHRSYGTEADMWSIGVIVYILLCGSRPFWARTESGIFRAVLKADPSFEEAPWPTLSAEAKDFVRRLLNKDYRKRMTAAQALCHP…
LperrCRK2	Annotation	176-438	ND	ND	1	ND	ND	MGQCYGKGSGSARTADDEYGVVTAHQSPPPANGLPSTPPRPPASAAPATVATPRRRGSKSGSTTPVHQGTPGVAWPSPYPSGGASPLPAGVSPSPARSTPRRFFKRPFPPPSPAKHIKATLAKRLGGGKPKEGTIPEEGGVGAGGGGGGGAGADGAETERPLDKTFGFAKNFGAKYELGKEVGRGHFGHTCSAVVKKGEFKGHNVAVKIIAKAKMTTAISIEDVRREVKILRALSGHNNLVKFYDACEDGLNVYIVMELCEGGELLDRILARGGRYTEEDAKAIVVQILSVVAFCHLQGVVHRDLKPENFLFTTRDENAPMKLIDFGLSDFIRPDERLNDIVGSAYYVAPEVLHRSYSMEADIWSIGVITYILLCGSRPFWARTESGIFRSVLRADPNF…
LperrCRK3	Annotation	145-408	ND	ND	1	ND	ND	MGGCHGKPLTLESGDGGASSPPRDPPGTAPSAIGTPTLKKPWASPFFGFSTPSPSPAHHLFNSSAASPRRSSVHSSPAPATPARRLLRLPFPPPSPAKHIRQALARRHGPPRPSIPEEGGGGDGDGEGRGLDKGFGFNKGFAAKYEMGEEVGRGHFGYTCSARIKKGPRKGDAVAVKVIPKAKMTTSIAIEDVRREVKILKALAGHKNLVQFYDAYEDNDNVYIVMELCEGGELLDRILSRGGKYSEDDAKAVLVQILNVVSFCHIQGVVHRDLKPEVNFLFTSKDENSQLKAIDFGLSDFVKPDERLNDIVGSAYYVAPEVLHRCYSTEADVWSIGVIAYILLCGSRPFWARTESGIFRSVLKADPSYNEVPWPSLTPEAMDFVKRLLCKDPRRRMTA…
LperrCRK4.1	Annotation	137-399	441-476	ND	1	1	ND	MGLCHGKPKQIPEPDEAAVAGDVAGAASRPPPAAAAVKPGTPKQPKFPFYLPSPLPPSSYKSSPAANSSSAATTPGRGGFKRPFPPPSPAKHIRALLARRHGSVKPNEATIPEGGEAAPEVGLDKSFGFSKHFFAKYELAEEVGRGHFGYTCSAKAKKGELKGHDVAVKVIPKSKMTTAIAIEDVRREVRILSSLTGHSNLVQFYDAFEDEDNVYIVMELCKGGELLDRILARGGKYSEEDAKVVMVQILSVVSFCHLQGVVHRDLKPENFLFTSKDENSSLKVIDFGLSDFVKPDERLNDIVGSAYYVAPEVLHRSYGTEADMWSIGVIAYILLCGSRPFWARTESGIFRAVLKAEPSFDEAPWPTLTAEAKDFVKRLLNKDYRKRMTAAQALSHPWI…
LperrCRK4.2	Annotation	137-399	413-448	ND	1	1	ND	MGLCHGKPKQIPEPDEAAVAGDVAGAASRPPPAAAAVKPGTPKQPKFPFYLPSPLPPSSYKSSPAANSSSAATTPGRGGFKRPFPPPSPAKHIRALLARRHGSVKPNEATIPEGGEAAPEVGLDKSFGFSKHFFAKYELAEEVGRGHFGYTCSAKAKKGELKGHDVAVKVIPKSKMTTAIAIEDVRREVRILSSLTGHSNLVQFYDAFEDEDNVYIVMELCKGGELLDRILARGGKYSEEDAKVVMVQILSVVSFCHLQGVVHRDLKPENFLFTSKDENSSLKVIDFGLSDFVKPDERLNDIVGSAYYVAPEVLHRSYGTEADMWSIGVIAYILLCGSRPFWARTESGIFRAVLKAEPSFDEAPWPTLTAEAKDFVKRLLNKDYRKRMTAAQALSHPWI…
LperrCRK4.3	Annotation	137-399	ND	ND	1	ND	ND	MGLCHGKPKQIPEPDEAAVAGDVAGAASRPPPAAAAVKPGTPKQPKFPFYLPSPLPPSSYKSSPAANSSSAATTPGRGGFKRPFPPPSPAKHIRALLARRHGSVKPNEATIPEGGEAAPEVGLDKSFGFSKHFFAKYELAEEVGRGHFGYTCSAKAKKGELKGHDVAVKVIPKSKMTTAIAIEDVRREVRILSSLTGHSNLVQFYDAFEDEDNVYIVMELCKGGELLDRILARGGKYSEEDAKVVMVQILSVVSFCHLQGVVHRDLKPENFLFTSKDENSSLKVIDFGLSDFVKPDERLNDIVGSAYYVAPEVLHRSYGTEADMWSIGVIAYILLCGSRPFWARTESGIFRAVLKAEPSFDEAPWPTLTAEAKDFVKRLLNKDYRKRMTAAQALSHPWI…
LperrCRK5	Annotation	1-239	ND	ND	1	ND	ND	MRGQILAVKVISKAKMTTAISIEDVRREVKILKALSGHSNLVKFYDACEDALNVYIIMELCEGGELLDRILSRGGRYSEEDAKVIVEQILNVVAFCHLQGVVHRDLKPENFLFSTKDEHSPMKIIDFGLSDFIRPDERLNDIVGSAYYVAPEVLHRSYSTEADMWSIGVITYILLCGSRPFWARTESGIFRSVLRADPNFDDTPWISVSPAGKDFVKRLLNKDYRKRMTAAQALSHPWLRDESRPIPLDMLVLKLIKGYLRSTPFKRAALKALSRAITEDELIYIRAQYNLLEPSNTDGRISIENFRMALLQNSTDAMKESRALDILNALEPLAYRRMDFEEFQAATISPYQLEALSRWEEIAEAAFEYFEQEGNRPITIEELAQEMNLSSAAYTIVRD…
LperrPEPRK1	Annotation	104-353	ND	ND	1	ND	ND	MESLPRKRKGARSACSLAGSLDETAAATRKRACREPKPRPEKKKPSAGTGAGDDASGRGGVVQTAPPASGRAAPESPSRGLKRKLGCIESATRMGRKKRLESEYELGAEIGQGKFGSVRICRAKVGGEEFACKALPKNGEETVHREVEIMQHLSGHPGIVTLKAVFEDAEKFYLVMELCGGGRLLDEMAKEGKFSEQRAAIVIKDLMSVVKYCHQMGVVHRDIKPENILLTKAGKIKLADFGLAARVADGQKLSGIAGSPAYVAPEVLSGCYSEKVDIWGAGVLLHVLLHGSLPFQGGSLDAVFEAIKTVQLDFHSGPWESISSLARDLISRMLNRDVPSRITADEVLSHPWVVFYTQCPLKAVTANLSVTNKIVAPRITWDRIRLHCESISSDSSSQR…
LperrPEPRK2	Annotation	41-299	ND	ND	1	ND	ND	MAAAGGGGGGDGDAKYNSYKAPGLRGAILEAVHVSCLEDRYSLGPQLGWGQFGVIRSCSDMVTGEPLACKSIAKDRLVSPDDVRGVKLEIEVMARLSGHPNVVDLKAVYEDEESVHLVMELCAGGELFHRLEERGCFSEHEAAALFRYLMEVVAHCHSKGIVHRDLKPENILLVSKSPSSPIKLADFGLATYIQPGRSLSGMVGSPFYIAPEVLAGGYSEAADVWSAGVILYILLSGIPPFWGKTKSKIFECIRSTELRFPSDPWDKVSDSAKELITEMLRRDPRQRLTAKQVLEHSWIQEHADQSQDSCGHCHEINLRGEDSSSCSFSTPMASCSRDVSFNTGGPVAYQSMSEEACSPTFACRSSFSAFVAENAPSCALSGFSFGGVCDPSDAVFTSP…
LperrPPCK1	Annotation	9-234	ND	ND	1	ND	ND	MSGELKRDYEIGEEIGRGRFGVVHRCTSRATGEAFAVKSVDRSQLADDLDRELAELEPKLAQLAAAGNPGVVQVHAVYEDDVWTHMVMDLCSGPDLLDWIRLRRGAPVPEPLAAAVLAQLADALAHCHRRGVAHRDVKPDNILLDVVAGGEYGEKADVWSAGVVLYVLLSGGALPFGGETAAEVLASVLRGSVRFPPRLFAGVSPAAKDLMRRMMCRDTWKRFSAEQVLAHPWIVSGGARAMEQPT
LperrPPCK2	Annotation	13-285	ND	ND	1	ND	ND	MTTGGELALRQEYVIGDEIGRGRFGVVRRCYAVATGDPFAVKSTPKSPLREAAEAADALDLALAEQEPKIHLLASSPGPGSSPHVVALHAAFEDDSAVHLVLDLCDGGDLLSLISSHGSSGGLPEQEAAGLMQQIASALASIHRRGVAHRDVKPENLLFDSAGGGVLKLGDFGSAAWFGDGVAMRGLVGTPYYVAPEVVAGRDYGEKVDVWSAGVVLYVMLSGTLPFYGATAGEVFDSVLRANLRFPPRAFASVSPEAKDLIRRMLCRDVSRRFSADQVLRHPWIVNRGGAAAMG
LperrPPCK3	Annotation	9-277	ND	ND	1	ND	ND	MSEELKRDFEIGEEIGRGRFGVVHRCASRATGDVYAVKSVDRSRLSDDLDRSLAALEPKLAQIAAAGNPSVVQVHAVYEDESWTHMVMDLCTGPDLLDWLRLRCGQPVPEPDAAAVIAQIAEALAVCHRRGVAHRDVKPDNVLIDASDGDGEAAPPRVRLADFGSAAWVGDGLSAEGLVGTPHYVAPEVVAGGEYGEKADVWSAGVVMYVLLTGGTLPFGGETASDVFAAVLRGSLRFPPRLFSGVSPAAKDLMRRMMSRDVYRRLSAEQVLRHPWIMSGGGTRDVQPT
MSUCCaMK	Annotation	13-298	392-427, 428-463, 470-505	405-417, 441-453, 483-495	1	3	3	MSKTESRKLSDDYEVVDVLGRGGFSIVRRGVSKSEEKTQVAIKTLRRLGPAMAGMKQGTKPVPGSGLPMWKQVSISDALLTNEILVMRRIVESVAPHPNVINLHDVYEDVHGVHLVLELCSGGELFDRIVGRDRYSEFDAACVIRQIASGLEALHKASIVHRDLKPENCLFSDKDEKSTLKIMDFGLSSVEDFSDPIVALFGSIDYVSPEALSRQEVSAASDMWSVGVILYILLSGCPPFHAATNREKQQRILQGEFSFQDHTWKTISSSAKDLISRLLSVQPYKRPTASDLLRHPWVIGDCAKQDLMDAEVVSKLQKFNARRKLRAAAIASVLSCKVALRTKRLRNLLGTHDLTSEELDNLRLHFGRICADGENATLSEFEQVLRAMKMDSLIPLAPR…
MSUCPK1	Annotation	66-324	367-402, 403-438, 439-474, 475-509	380-392, 416-428, 452-464, 487-499	1	4	4	MGNRTSRHHRAAPEQPPPQPKPKPQPQQQQQQWPRPQQPTPPPAAAPDAAMGRVLGRPMEDVRATYTFGRELGRGQFGVTYLVTHKATGKRFACKSIATRKLAHRDDIEDVRREVQIMHHLTGHRNIVELRGAYEDRHSVNLIMELCEGGELFDRIIARGHYSERAAAALCREIVAVVHSCHSMGVFHRDLKPENFLFLSKSEDSPLKATDFGLSVFFKPGEHFKDLVGSAYYVAPEVLKRNYGAEADIWSAGVILYILLSGVPPFWAESEDGIFDAVLRGHIDFSSEPWPSISNGAKDLVKKMLRQDPKERLTSAEILNHPWIREDGEAPDKPLDITVISRMKQFRAMNKLKKVALKVVAENLSDEEITGLKEMFRSLDTDNSGTITLEELRSGLPKL…
MSUCPK10	Annotation	133-391	434-469, 470-505, 506-541, 544-575	447-459, 483-495, 519-531, 553-565	1	4	4	MGNTCVGPSISKNGFFQSVSTVLWKARQDGDDALPGANGAPDGGGQGRLPAPPPPTSDAPLAVQNKPPEHVKIVSTTDTASAEQDASKSSAGSDSGEAARPRPRVPPVKRVSSAGLLVGSVLKRKTESLKDKYSLGRKLGQGQFGTTYLCVERATGKEFACKSILKRKLVTDDDVEDVRREIQIMYHLAGHPNVISIRGAYEDAVAVHLVMELCAGGELFDRIVQKGHYTERKAAELARVIVGVVEVCHSMGVMHRDLKPENFLFADQTEEAALKTIDFGLSIFFRPGQVFTDVVGSPYYVAPEVLKKKYGQEADVWSAGVIIYILLCGVPPFWAENEQGIFEEVLHGRLDFQSEPWPSISEGAKDLVRRMLVRDPKKRLTAHEVLRHPWVQVGGLAPD…
MSUCPK11	Annotation	113-371	414-449, 450-485, 486-521, 522-555	427-439, 463-475, 499-511, 533-545	1	4	4	MGNNCVGPSAAGQNGFFANVALWRPRPADAAPPALPPPSSAPSDQAPEPVTIPPSEHSSHHSSRSTDPSTPTSAAEQPANKAAPKVKRVQSAGLLADSVLKRDVNTARLKDLYTIGKKLGQGQFGTTYLCVEKATGREFACKSIAKRKLLTQEDVEDVRREIQIMHHLAGHANVVSIVGAYEDAVAVQLVMELCAGGELFDRIIQRGHYSEKAAAQLARVIVGVIEACHSLGVMHRDLKPENFLFIHQKEDSPLKAIDFGLSIFFKPGETFTDVVGSPYYVAPEVLMKHYGREVDVWSAGVIIYILLSGVPPFWDESEQGIFEQVLKGDLDFSSEPWPNISESAKDLVRKMLIRDPKKRLTAHEALCHPWVCVDGVAPDKPLDSAVLSRLKQFSAMNKL…
MSUCPK12	Annotation	91-349	391-426, 427-462, 463-498, 499-533	404-416, 440-452, 476-488, 511-523	1	4	4	MGNCFTKTYEIPITSGTMRRPASTAERSKARGGDEPGTWRRPSFPRHGAPPHRPPTGSSSAAGALSRRASGGGGEMGPVLQRAMVSVRSLYQLDRKLGSGQFGTTYLCTERATGNRYACKSVSKRKLVRRTDVDDVRREITILQHLSGQPNIAEFRGAYEDNDHVHLVMEFCSGGELFDRITAKGSYSERQAAAVCRDILTVVHVCHFMGVIHRDLKPENFLLASADDDAPLKAIDFGLSVFIEEGKVYKDIVGSAYYVAPEVLQRNYGKEADIWSAGVILYILLCGTPPFWAETEKGIFDAILVNQVDFSTSPWPSISESAKDLIRQMLHRDPQKRITASQALEHRWLKEGGASDRPIDSAVLSRMKQFKAMNKLKQLALKVIAENLSPEEIKGLKQM…
MSUCPK13.1	Annotation	88-346	389-424, 425-460, 461-496, 497-530	402-414, 438-450, 474-486, 508-520	1	4	4	MGNACGGSLRSKYLSFKQTASQRHDTDDNNNAAAADSPKKPSRPPAAAKTDDHPVSASAPAAAMRRGQAPADLGSVLGHPTPNLRDLYAMGRKLGQGQFGTTYLCTELSTGVDYACKSISKRKLITKEDIEDVRREIQIMHHLSGHKNVVAIKGAYEDQLYVHIVMELCAGGELFDRIIQRGHYSERKAAELTRIIVGVVEACHSLGVMHRDLKPENFLLANKDDDLSLKAIDFGLSVFFKPGQTFTDVVGSPYYVAPEVLLKHYGPEADVWTAGVILYILLSGVPPFWAETQQGIFDAVLKGFIDFDSDPWPVISESAKDLITKMLNPRPKERLTAHEVLCHPWIRDHGVAPDRPLDPAVLSRIKQFSAMNKLKKMALRVIAESLSEEEIAGLKEMFQ…
MSUCPK13.2	Annotation	88-346	389-424	402-414	1	1	1	MGNACGGSLRSKYLSFKQTASQRHDTDDNNNAAAADSPKKPSRPPAAAKTDDHPVSASAPAAAMRRGQAPADLGSVLGHPTPNLRDLYAMGRKLGQGQFGTTYLCTELSTGVDYACKSISKRKLITKEDIEDVRREIQIMHHLSGHKNVVAIKGAYEDQLYVHIVMELCAGGELFDRIIQRGHYSERKAAELTRIIVGVVEACHSLGVMHRDLKPENFLLANKDDDLSLKAIDFGLSVFFKPGQTFTDVVGSPYYVAPEVLLKHYGPEADVWTAGVILYILLSGVPPFWAETQQGIFDAVLKGFIDFDSDPWPVISESAKDLITKMLNPRPKERLTAHEVLCHPWIRDHGVAPDRPLDPAVLSRIKQFSAMNKLKKMALRVIAESLSEEEIAGLKEMFQ…
MSUCPK13.3	Annotation	88-293	ND	ND	1	ND	ND	MGNACGGSLRSKYLSFKQTASQRHDTDDNNNAAAADSPKKPSRPPAAAKTDDHPVSASAPAAAMRRGQAPADLGSVLGHPTPNLRDLYAMGRKLGQGQFGTTYLCTELSTGVDYACKSISKRKLITKEDIEDVRREIQIMHHLSGHKNVVAIKGAYEDQLYVHIVMELCAGGELFDRIIQRGHYSERKAAELTRIIVGVVEACHSLGVMHRDLKPENFLLANKDDDLSLKAIDFGLSVFFKPGQTFTDVVGSPYYVAPEVLLKHYGPEADVWTAGVILYILLSGVPPFWAGKF*
MSUCPK13.4	Annotation	88-276	ND	ND	1	ND	ND	MGNACGGSLRSKYLSFKQTASQRHDTDDNNNAAAADSPKKPSRPPAAAKTDDHPVSASAPAAAMRRGQAPADLGSVLGHPTPNLRDLYAMGRKLGQGQFGTTYLCTELSTGVDYACKSISKRKLITKEDIEDVRREIQIMHHLSGHKNVVAIKGAYEDQLYVHIVMELCAGGELFDRIIQRGHYSERKAAELTRIIVGVVEACHSLGVMHRDLKPENFLLANKDDDLSLKAIDFGLSVFFKPGKLLMQNTKALNCVLIHYSDAKLVLRFANIVASH*
MSUCPK14	Annotation	68-326	369-404, 405-440, 441-476, 480-511	382-394, 418-430, 454-466, 489-501	1	4	4	MGNCCPPGSSSEPDPPPASSGSSRPAGSAGAAASPATISPSAAPAPAKPPAPIGPVLGRPMEDVKSIYTVGKELGRGQFGVTSLCTHKATGQRFACKTISKRKLSTKEDVEDVRREVQIMYHLAGQPGVVELKGAYEDKHAVHLVMELCAGGELFDRIIAKGHYTEHAASSLLRTIVEIIHTCHSMGVIHRDLKPENFLLLSKDEHAPLKATDFGLSVFFKEGEVFRDIVGSAYYIAPEVLKRSYGPEADIWSIGVMLYILLCGVPPFWAESEHGIFNSILRGHVDFSSEPWSRISHGAKDLVRRMLHSDPKQRISAYDVLNHPWIKEDGEAPDTPLDNAVLGRLKQFRAMNQFKKAALRVIAGCLSEEEIRGLKEMFKSMDSDNSGTITVDELRKGLA…
MSUCPK15.1	Annotation	113-371	414-449, 450-485, 486-520, 521-556	427-439, 463-475, 499-511, 534-546	1	4	4	MVSSSSSPQSKPPKPKPKPLSPPMGARASRHRQSPDQSQSQSPSPHHKHHHHHQTTRAPKPKPKPQPPPPQQPRSQPPPPPRHQPQQAPQQAAAEDGVGRVLGRPMEDVRATYTFGRELGRGQFGVTYLATHKPTGRRYACKSIAARKLARPDDLDDVRREVHIMHHLTGHRNIVELRGAYEDRHSVNLVMELCEGGELFDRIIARGHYSERAAAALCREIVSVVHSCHSMGVMHRDLKPENFLFLNKREDSPLKATDFGLSVFFKPGEQFRDLVGSAYYVAPEVLKRLYGAEADIWSAGVILYILLSGVPPFWAENEDGIFDAVLQGHIDFSSEPWPSISSGAKDLVKRMLRQDPKERLTAAEILNHPWIREDGEAPDKPLDITVISRMKQFRAMNKL…
MSUCPK15.2	Annotation	113-371	414-449, 450-485, 486-521, 522-538	427-439, 463-475, 499-511	1	4	3	MVSSSSSPQSKPPKPKPKPLSPPMGARASRHRQSPDQSQSQSPSPHHKHHHHHQTTRAPKPKPKPQPPPPQQPRSQPPPPPRHQPQQAPQQAAAEDGVGRVLGRPMEDVRATYTFGRELGRGQFGVTYLATHKPTGRRYACKSIAARKLARPDDLDDVRREVHIMHHLTGHRNIVELRGAYEDRHSVNLVMELCEGGELFDRIIARGHYSERAAAALCREIVSVVHSCHSMGVMHRDLKPENFLFLNKREDSPLKATDFGLSVFFKPGEQFRDLVGSAYYVAPEVLKRLYGAEADIWSAGVILYILLSGVPPFWAENEDGIFDAVLQGHIDFSSEPWPSISSGAKDLVKRMLRQDPKERLTAAEILNHPWIREDGEAPDKPLDITVISRMKQFRAMNKL…
MSUCPK16	Annotation	73-331	374-409, 410-445, 446-481, 482-517	387-399, 459-471, 495-507	1	4	3	MGNCCRSPAAAAREDVKTSHFPASTGGGKKKPHQARNGGGGGGGGGGGGWEKKRLSVLGEEGSEVNGGIEEKYALDRELGRGEFGVTYLCMDRCSRELLACKSISKRKLRTPVDVEDVRREVAIMRHLPRSASIVSLREACEDDGAVHLVMELCEGGELFDRIVARGHYTERAAAAVTRTIVEVVQLCHRHGVIHRDLKPENFLFANKKENSPLKAIDFGLSIFFKPGEKFSEIVGSPYYMAPEVLKRNYGPEIDIWSAGVILYILLCGVPPFWAETEQGVAQAILRGNIDFKREPWPNVSDNAKDLVRQMLQPDPKLRLTAKQVLEHTWLQNAKKAPNVPLGDIVKSRLKQFSRMNRFKRRALRVIADHLSAEEVEDIKDMFKVMDTDNDGIVSYEEL…
MSUCPK17.1	Annotation	106-364	407-442, 443-478, 479-512, 513-548	420-432, 456-468, 492-504, 526-538	1	4	4	MGNTCVGPSSAADRHGFFHSVSLAVLWRPGGRAEPSQPPGYPPRESSHSSVTSSTAPERVTIADSDLSSSTPNKGGNKPKVRRVQSAGLLADSVLKRDSERLKDLYTLGKKLGQGQFGTTYQCVEKATGKVLACKSIAKRKLVSEEDVEDVRREIQIMHHLAGHPSVVSIVGAYEDAVAVHLVMELCAGGELFDRIVQRGHYSEKAAAQLARVIIGVVEACHSLGVMHRDLKPENFLFVNHKEDSPLKTIDFGLSIFFKPGENYSDVVGSPYYVAPEVLMKHYGREVDVWSAGVIIYILLSGVPPFWDESEQGIFEKVLKGDLDFSSDPWPAISDSAKDLVRKMLNRDPRKRLTAHEALCHPWVCVDGVAPDKPLDSAVLTRLKQFSAMNKLKKMALRV…
MSUCPK17.2	Annotation	106-364	407-442, 443-478, 479-512, 513-548	420-432, 456-468, 492-504, 526-538	1	4	4	MGNTCVGPSSAADRHGFFHSVSLAVLWRPGGRAEPSQPPGYPPRESSHSSVTSSTAPERVTIADSDLSSSTPNKGGNKPKVRRVQSAGLLADSVLKRDSERLKDLYTLGKKLGQGQFGTTYQCVEKATGKVLACKSIAKRKLVSEEDVEDVRREIQIMHHLAGHPSVVSIVGAYEDAVAVHLVMELCAGGELFDRIVQRGHYSEKAAAQLARVIIGVVEACHSLGVMHRDLKPENFLFVNHKEDSPLKTIDFGLSIFFKPGENYSDVVGSPYYVAPEVLMKHYGREVDVWSAGVIIYILLSGVPPFWDESEQGIFEKVLKGDLDFSSDPWPAISDSAKDLVRKMLNRDPRKRLTAHEALCHPWVCVDGVAPDKPLDSAVLTRLKQFSAMNKLKKMALRV…
MSUCPK17.3	Annotation	ND	123-156, 157-192, 51-86, 87-122	100-112, 136-148, 170-182, 64-76	ND	4	4	MLAGHPWVCVDGVAPDKPLDSAVLTRLKQFSAMNKLKKMALRVIAENLSEDEIAGLREMFKMLDTDNSGQITLEELKTGLRRVGANLKDSEITTLMEAADIDNSGSIDYGEFIAATMHLNKVEREDNLFAAFSYFDKDSSGYITQDELQKACEEFGIGDAHLEDIIKDIDQDNDGRIDYNEFVTMMQKGNNPLGKKGQGQLSFGLREALKLG*
MSUCPK18.1	Annotation	52-312	355-390, 392-427, 434-469, 472-499	368-380, 405-417, 447-459, 477-489	1	4	4	MGLCSSSSARRDAGTPGGGNGAGNKDNAGRKGIVACGKRTDFGYDKDFEARYALGKLLGHGQFGYTFAAVDRRSSERVAVKRIDKNKMVLPVAVEDVKREVKILKALQGHENVVHFYNAFEDDNYVYIVMELCEGGELLDRILAKKDSRYSEKDAAVVVRQMLKVAAECHLHGLVHRDMKPENFLFKSTKEDSSLKATDFGLSDFIRPGKHFRDIVGSAYYVAPEVLKRKSGPESDVWSIGVITYILLCGRRPFWDKTEDGIFKEVLKNKPDFRRKPWPNITPCAKDFVQKLLVKDPRARLTAAQALSHEWVREGGQASDIPLDISVLHNMRQFVKYSRFKQFALRALASTLNAEELSDLRDQFNAIDVDKNGTISLEELKQALAKDVPWRLKGPRVLE…
MSUCPK18.2	Annotation	52-312	355-390	368-380	1	1	1	MGLCSSSSARRDAGTPGGGNGAGNKDNAGRKGIVACGKRTDFGYDKDFEARYALGKLLGHGQFGYTFAAVDRRSSERVAVKRIDKNKMVLPVAVEDVKREVKILKALQGHENVVHFYNAFEDDNYVYIVMELCEGGELLDRILAKKDSRYSEKDAAVVVRQMLKVAAECHLHGLVHRDMKPENFLFKSTKEDSSLKATDFGLSDFIRPGKHFRDIVGSAYYVAPEVLKRKSGPESDVWSIGVITYILLCGRRPFWDKTEDGIFKEVLKNKPDFRRKPWPNITPCAKDFVQKLLVKDPRARLTAAQALSHEWVREGGQASDIPLDISVLHNMRQFVKYSRFKQFALRALASTLNAEELSDLRDQFNAIDVDKNGTISLEELKQALAKDVPWRLKGPRVLE…
MSUCPK18.3	Annotation	1-151	194-229, 231-266, 273-308, 311-338	207-219, 244-256, 286-298, 316-328	1	4	4	MLKVAAECHLHGLVHRDMKPENFLFKSTKEDSSLKATDFGLSDFIRPGKHFRDIVGSAYYVAPEVLKRKSGPESDVWSIGVITYILLCGRRPFWDKTEDGIFKEVLKNKPDFRRKPWPNITPCAKDFVQKLLVKDPRARLTAAQALSHEWVREGGQASDIPLDISVLHNMRQFVKYSRFKQFALRALASTLNAEELSDLRDQFNAIDVDKNGTISLEELKQALAKDVPWRLKGPRVLEIVEAIDSNTDGLVDFEEFVAATLHVHQLVEHDTEKWKSLSQAAFDKFDVDGDGYITSDELRMQTGLKGSIDPLLEEADIDRDGKISLDEFRRLLKTASMSSRNVQTPRSVHRS*
MSUCPK18.4	Annotation	1-151	194-229	207-219	1	1	1	MLKVAAECHLHGLVHRDMKPENFLFKSTKEDSSLKATDFGLSDFIRPGKHFRDIVGSAYYVAPEVLKRKSGPESDVWSIGVITYILLCGRRPFWDKTEDGIFKEVLKNKPDFRRKPWPNITPCAKDFVQKLLVKDPRARLTAAQALSHEWVREGGQASDIPLDISVLHNMRQFVKYSRFKQFALRALASTLNAEELSDLRDQFNAIDVDKNGTISLEELKQVHPCWNSSLHYWLVFFY*
MSUCPK19.1	Annotation	85-343	385-420, 421-456, 457-492, 497-527	398-410, 434-446, 470-482, 505-517	1	4	4	MGSCCSRATSPDSGRGGANGYGYSHQTKPAQTTPSYNHPQPPPPAEVRYTPSAMNPPVVPPVVAPPKPTPDTILGKPYDDVRSVYSLGKELGRGQFGVTYLCTEIASGKQYACKSISKRKLVSKADKEDIRREIQIMQHLSGQQNIVEFRGAYEDKSNVHVVMELCAGGELFDRIIAKGHYSERAAATICRAVVNVVNICHFMGVMHRDLKPENFLLATKEENAMLKATDFGLSVFIEEGKMYRDIVGSAYYVAPEVLRRNYGKEIDVWSAGVILYILLSGVPPFWAETEKGIFDAILQGEIDFESQPWPSISESAKDLVRKMLTQDPKKRITSAQVLQHPWLRDGEASDKPIDSAVLSRMKQFRAMNKLKKMALKVIASNLNEEEIKGLKQMFTNMDT…
MSUCPK19.2	Annotation	85-343	385-420, 421-456, 457-492, 497-527	398-410, 434-446, 470-482, 505-517	1	4	4	MGSCCSRATSPDSGRGGANGYGYSHQTKPAQTTPSYNHPQPPPPAEVRYTPSAMNPPVVPPVVAPPKPTPDTILGKPYDDVRSVYSLGKELGRGQFGVTYLCTEIASGKQYACKSISKRKLVSKADKEDIRREIQIMQHLSGQQNIVEFRGAYEDKSNVHVVMELCAGGELFDRIIAKGHYSERAAATICRAVVNVVNICHFMGVMHRDLKPENFLLATKEENAMLKATDFGLSVFIEEGKMYRDIVGSAYYVAPEVLRRNYGKEIDVWSAGVILYILLSGVPPFWAETEKGIFDAILQGEIDFESQPWPSISESAKDLVRKMLTQDPKKRITSAQVLQHPWLRDGEASDKPIDSAVLSRMKQFRAMNKLKKMALKVIASNLNEEEIKGLKQMFTNMDT…
MSUCPK19.3	Annotation	85-343	385-420, 421-456, 457-492, 497-527	398-410, 434-446, 470-482, 505-517	1	4	4	MGSCCSRATSPDSGRGGANGYGYSHQTKPAQTTPSYNHPQPPPPAEVRYTPSAMNPPVVPPVVAPPKPTPDTILGKPYDDVRSVYSLGKELGRGQFGVTYLCTEIASGKQYACKSISKRKLVSKADKEDIRREIQIMQHLSGQQNIVEFRGAYEDKSNVHVVMELCAGGELFDRIIAKGHYSERAAATICRAVVNVVNICHFMGVMHRDLKPENFLLATKEENAMLKATDFGLSVFIEEGKMYRDIVGSAYYVAPEVLRRNYGKEIDVWSAGVILYILLSGVPPFWAETEKGIFDAILQGEIDFESQPWPSISESAKDLVRKMLTQDPKKRITSAQVLQHPWLRDGEASDKPIDSAVLSRMKQFRAMNKLKKMALKVIASNLNEEEIKGLKQMFTNMDT…
MSUCPK19.4	Annotation	85-343	385-420, 421-456, 457-492, 497-527	398-410, 434-446, 470-482, 505-517	1	4	4	MGSCCSRATSPDSGRGGANGYGYSHQTKPAQTTPSYNHPQPPPPAEVRYTPSAMNPPVVPPVVAPPKPTPDTILGKPYDDVRSVYSLGKELGRGQFGVTYLCTEIASGKQYACKSISKRKLVSKADKEDIRREIQIMQHLSGQQNIVEFRGAYEDKSNVHVVMELCAGGELFDRIIAKGHYSERAAATICRAVVNVVNICHFMGVMHRDLKPENFLLATKEENAMLKATDFGLSVFIEEGKMYRDIVGSAYYVAPEVLRRNYGKEIDVWSAGVILYILLSGVPPFWAETEKGIFDAILQGEIDFESQPWPSISESAKDLVRKMLTQDPKKRITSAQVLQHPWLRDGEASDKPIDSAVLSRMKQFRAMNKLKKMALKVIASNLNEEEIKGLKQMFTNMDT…
MSUCPK19.5	Annotation	85-343	ND	ND	1	ND	ND	MGSCCSRATSPDSGRGGANGYGYSHQTKPAQTTPSYNHPQPPPPAEVRYTPSAMNPPVVPPVVAPPKPTPDTILGKPYDDVRSVYSLGKELGRGQFGVTYLCTEIASGKQYACKSISKRKLVSKADKEDIRREIQIMQHLSGQQNIVEFRGAYEDKSNVHVVMELCAGGELFDRIIAKGHYSERAAATICRAVVNVVNICHFMGVMHRDLKPENFLLATKEENAMLKATDFGLSVFIEEGKMYRDIVGSAYYVAPEVLRRNYGKEIDVWSAGVILYILLSGVPPFWAETEKGIFDAILQGEIDFESQPWPSISESAKDLVRKMLTQDPKKRITSAQVLQHPWLRDGEASDKPIDSAVLSRMKQFRAMNKLKKMALKVIIVMPII*
MSUCPK2	Annotation	61-319	362-397, 398-433, 434-469, 473-504	375-387, 411-423, 447-459, 482-494	1	4	4	MGNCCPGSGDAEPASSDASTGNGSSSFKAGASPSSAPAQNKPPAPIGPVLGRPMEDVRSIYTIGKELGRGQFGVTSLCTHKATGQKFACKTIAKRKLSTKEDVEDVRREVQIMYHLAGQPNVVELKGAYEDKQSVHLVMELCAGGELFDRIIAKGHYTERAAASLLRTIVEIIHTCHSLGVIHRDLKPENFLLLSKDEDAPLKATDFGLSVFFKQGEVFKDIVGSAYYIAPEVLKRSYGPEADIWSVGVILYILLCGVPPFWAESEHGIFNSILRGQVDFTSDPWPRISASAKDLVRKMLNSDPKKRISAYEVLNHPWIKEDGEAPDTPLDNAVMNRLKQFRAMNQFKKAALRVIAGCLSEEEIRGLKEMFKSMDSDNSGTITVDELRKGLSKQGTKLT…
MSUCPK20	Annotation	75-333	376-411, 412-447, 448-483, 484-519	389-401, 425-437, 461-473, 497-509	1	4	4	MGNCCVTPEGSGRGRKKQQQEQKQKQKEPKQQQQQQKKGKKPNPFSIEYNRSSAPSGHRLVVLREPTGRDIAARYELGGELGRGEFGVTYLCTERETGDAYACKSISKKKLRTAVDIEDVRREVDIMRHLPKHPNIVTLRDTYEDDNAVHLVMELCEGGELFDRIVARGHYTERAAALVTRTIVEVVQMCHKHGVMHRDLKPENFLFANKKETAALKAIDFGLSVFFTPGERFTEIVGSPYYMAPEVLKRNYGPEVDVWSAGVILYILLCGVPPFWAETEQGVAQAIIRSVIDFKRDPWPRVSDNAKDLVKGMLNPDPRRRLNAQQVLDHPWLQNIKKAPNVNLGETVKARLQQFSVMNKFKKHALRVIAEHLSVEEVAGIKDMFEKMDLNKDNMINFD…
MSUCPK21	Annotation	77-358	401-436, 437-472, 473-500, 504-539	414-426, 450-462, 486-498, 517-529	1	4	4	MGGCYSAYASSRKLRGRISKISLVIPDPVPDAEAASPRKDGVDGDGDDVRGGGGGCDDGGDVVAIATTTADEFARRYVLGKELGRGEFGVTRRCSDAATGEALACKTIRKHRRLAPPRVTAAKAAAAHGEDVKREVAIMRRMSSASSSRGGGAASSAAVVRLREACEDAADGSVHLVMELCEGGELFDRIVARGHYSERAAANIFRTIVDVVQLCHSNGVIHRDLKPENFLFANKSEDSPLKVIDFGLSVFFKPGDRFTEVVGSAYYMAPEVLRRSYGPEVDVWSAGVILYILLCGVPPFWGDNDEKIAQAILRGAIDFNREPLPRVSANAKDLVRRMLDPNPSTRLTAKQVLEHPWLKNADTAPNVSLGDAVRARLQQFSAMNKFKKKALGVVARNLP…
MSUCPK22	Annotation	105-368	411-446, 447-482, 483-518, 520-553	424-436, 460-472, 496-508, 531-543	1	4	4	MGGCSSAFAVSTRMIRFSRGRVPAAILPVTSNDEPCCSCSPENNNKNNDGGGGGCDGGEHQKGKSWRRWQYRRCGGGGGGGGGRKNAILGDAADVKTAAGFAERYRLGAELGRGEFGVTRRCSDAATGEALACKTIRRKRLRRCRGDAEDVRREVEILRRISALGAGADSVVRLRDACEDSDGVHLVMELCEGGELFDRIFARGHYTERAAAKLARTIVGVVQLCHENGVMHRDLKPENFLFANKSEDSPLKAIDFGLSVFFKPGERFTQVVGSTYYMAPEVLNRSYGPEADVWSAGVILYILLCGVPPFWGDNDEKTVTAILQGGINFQREPWPKVSPHAKDLVSKMLDPDPSTRLTAKEVLEHPWLKNADRAPNVSLGEIVRSRLMQFSAMNKFKKK…
MSUCPK23	Annotation	73-331	374-409, 444-477, 478-513	491-503	1	3	1	MGNSCQNGTYGNNYQNSNRFQNDRFASRYVDGNDTEDCYSGSSRASLAGALRQGLNLKSPVLGYKTPNVRELYTLGRELGQGQFGKTYLCTEISTGCQYACKTILKSNLRCVSDIEDVRREIQIMHHLSGQKNIVTIKDTYEDEQAVHIVMELCAGGELFSKIQKRGHYSERKAAELIKIIVGIIETCHSHGVMHRDLKPENFLLLDADDEFSVKAIDFGLSVFFRPGQVFREVVGSPYYIAPEVLEKRYGPEADIWTAGVILYVLLTGVPPFWADTQSGIYEKVLDGRIDFKSNRWPRISDSAKDLIKKMLCPYPSERLKAHEVLKHPWICDNGVATNRALDPSVLPRLKQFSAMNRLKKLSLQIIAERLSEEEIVGLREMFKAMDTKNRSVVTFGEL…
MSUCPK24	Annotation	47-305	348-383, 384-419, 420-455, 458-489	361-373, 397-409, 433-445, 467-479	1	4	4	MQPDPSGSGGDGNANAKAKLAPPPVTAAGGRPVSVLPHKTANVRDHYRIGKKLGQGQFGTTYLCVDKASGGEFACKSIPKRKLLCREDYEDVWREIQIMHHLSEHPNVVRIRGAYEDALFVHIVMELCAGGELFDRIVAKGHYTERAAAQLIRTIVAVVEGCHSLGVMHRDLKPENFLFASAAEDAPLKATDFGLSMFYKPGDKFSDVVGSPYYVAPEVLQKCYGPESDVWSAGVILYILLCGVPPFWAETEAGIFRQILRGKLDFESEPWPSISDSAKDLVRNMLCRDPTKRLTAHEVLCHPWIVDDAVAPDKPIDSAVLSRLKHFSAMNKLKKMALRVIAESLSEEEIGGLKELFKMIDTDDSGTITFDELKEGLKRVGSELTEHEIQALMEAADID…
MSUCPK25	Annotation	83-341	384-419, 420-455, 456-491, 493-526	397-409, 433-445, 469-481, 504-516	1	4	4	MGQCCTGGGKAVAGDEAEPGTSKAAPPSRGTSSKNGSAKQQPCSPAAKAAATEAAAAASSSKKPAGPIGEVLERPMEEVRTTYSIGKELGRGQFGVTHLCTHKATGEKLACKTIAKRKLANKEDVDDVRREVQIMHHLSGQPNIVDLRGAYEDKHNVHLVMELCAGGELFDRIIARGHYTERAAAALLRAIVGIVHTCHSMGVIHRDLKPENFLLLSKGDDAPLKATDFGLSVFFKEGEVFRDIVGSAYYIAPEVLKRKYGPEADIWSIGVMLYIFLAGVPPFWAESENAIFTAILRGQIDLASEPWPKISSGAKDLVRKMLNINPKERLTAFQVLNHPWIKEDGDAPDVPLDNVVLNRLKQFRAMNQFKKAALRIIAGCLSEEEIKGLKEMFKNIDKD…
MSUCPK26	Annotation	83-341	384-419, 420-455, 456-491, 493-526	397-409, 433-445, 469-481, 504-516	1	4	4	MGQCCTGGGKAVAGDEAEPGTSKAAPPSRGTSSKNGSAKQQPCSPAAKAAATEAAAAASSSKKPAGPIGEVLERPMEEVRTTYSIGKELGRGQFGVTHLCTHKATGEKLACKTIAKRKLANKEDVDDVRREVQIMHHLSGQPNIVDLRGAYEDKHNVHLVMELCAGGELFDRIIARGHYTERAAAALLRAIVGIVHTCHSMGVIHRDLKPENFLLLSKGDDAPLKATDFGLSVFFKEGEVFRDIVGSAYYIAPEVLKRKYGPEADIWSIGVMLYIFLAGVPPFWAESENAIFAAILRGQIDLASEPWPKISSGAKDLVRKMLNINPKERLTAFQVLNHPWIKEDGDAPDVPLDNVVLNRLKQFRAMNQFKKAALRIIAGCLSEEEIKGLKEMFKNIDKD…
MSUCPK27	Annotation	150-408	451-486, 487-522, 523-558, 561-592	464-476, 500-512, 536-548, 570-582	1	4	4	MGNVCIGPRRNFAKNGLLGILRPRHAAPSSPSQPTTTSRSIPVVLPSAPSSKPPPPTQTAPPVPVVISEPPPPQPQPEPQPAAPSQPPPPQEQPSPPPPASSNTTQQPPPPQQRQQSRAKKPAHIKRISSAGLQVESVLRRKTENLKDKYSLGRKLGQGQFGTTYLCVDKANGGEYACKSIAKRKLLTDEDVEDVRREIQIMHHLAGHPNIISIRGAYEDAVAVHVVMELCAGGELFDRIVRKGHYTERQAAGLARVIVAVVESCHSLGVMHRDLKPENFLFVGNEEDAPLKTIDFGLSMFFRPGEVFTDVVGSPYYVAPEVLKKSYGQEADVWSAGVIIYILLCGVPPFWAETEQGIFEQVLHGTLDFESDPWPNVSDGAKDLLRKVLVRDPKKRLTA…
MSUCPK28	Annotation	49-307	350-385, 386-421, 422-457, 460-491	363-375, 399-411, 435-447, 469-481	1	4	4	MQPDPQPHGRGREKAAGAGPRLPPPVTAPSVGRPASVLPHKTANVRDHYRIGKKLGQGQFGTTYLCVGKPDGGEYACKSIPKRKLLCREDYEDVWREIQIMHHLSEHPNVVRIRGAYEDALFVHIVMELCAGGELFDRIVAKGHYTERAAALLIRTIVGVVEGCHSLGVMHRDLKPENFLFASTAEDAPLKATDFGLSVFYKPGDKFSDVVGSPYYVAPEVLQKIYGPEADVWSAGVILYILLCGVPPFWAETESGIFRQILRGKLDLESDPWPSISDSAKDLVRNMLIRDPTKRFTAHEVLCHPWIVDDAVAPDKPIDSAVLSRLKHFSAMNKLKKMALRVIAESLSEEEIGGLKELFKMIDTDNSGTITYDELKNGLKRVGSDLMEPEIQALMDAAD…
MSUCPK29	Annotation	84-342	385-420, 421-456, 457-492, 495-525	434-446, 470-482, 503-515	1	4	3	MGNCCVSRPSGADKRRRCGSSTAPHTRGGRRVIGAANMRCLSTVSSVSDAARAVMSNEPATVLGNSGSSGNGGVMAAEEMLRRYEIGEELGRGEFGVTRRCRDAVTGERLACKSISKRKLRSSVDVEDVRREVAIMRSLPAHANVVRLREAFEDADAVHLVMEVCEGGELFDRIVARGHYTERAAAAVMRTIMDVVQHCHKNGVMHRDLKPENFLYANASENSPLKVIDFGLSVCFKPGARFNEIVGSPYYMAPEVLKRNYGQEIDIWSAGVILYILLCGVPPFWAETDEGIAQAIIRSHIDFQREPWPKVSDNAKDLVRRMLDPNPYTRLTAQQVLEHPWIQNASAAPNIPLGEAVRSRLKQFTVMNKFKKKALLVVAEYLPTEELDAIRELFNMLDT…
MSUCPK3	Annotation	77-335	378-413, 414-449, 450-485, 486-521	391-403, 463-475, 499-511	1	4	3	MGNCCRSPAAAAREDVKSSHFPASAGKKKPHQARNGGVGGGGGGGGGGGGGGGAGQKRLPVLGEEGCELIGGIDDKYALDRELGRGEFGVTYLCMDRDTKELLACKSISKRKLRTAVDVEDVRREVAIMRHLPKSASIVSLREACEDEGAVHLVMELCEGGELFDRIVARGHYTERAAANVTRTIVEVVQLCHRHGVIHRDLKPENFLFANKKENSPLKAIDFGLSIFFKPGEKFSEIVGSPYYMAPEVLKRNYGPEIDIWSAGVILYILLCGVPPFWAETEQGVAQAILRGNIDFKREPWPNVSENAKDLVRRMLEPDPKLRLTAKQVLEHPWLQNAKKAPNVPLGDIVKSRLKQFSRMNRFKRRALRVIADHLSAEEVEDIKEMFKAMDTDNDGIVS…
MSUCPK4.1	Annotation	59-319	362-397, 399-434, 441-476, 481-508	375-387, 412-424, 454-466, 486-498	1	4	4	MGACFSSHTATAAADGGSGKRQQRKGDHKGKLPDGGGGEKEKEAARVEFGYERDFEGRYQVGRLLGHGQFGYTFAATDRASGDRVAVKRIDKAKMVRPVAVEDVKREVKILKELKGHENIVHFYNAFEDDSYVYIVMELCEGGELLDRILAKKNSRYSEKDAAVVVRQMLKVAAECHLHGLVHRDMKPENFLFKSTKEDSPLKATDFGLSDFIKPGKKFHDIVGSAYYVAPEVLKRRSGPESDVWSIGVITYILLCGRRPFWNKTEDGIFREVLRNKPDFRKKPWPGISSGAKDFVKKLLVKNPRARLTAAQALSHPWVREGGEASEIPVDISVLSNMRQFVKYSRFKQFALRALASTLKEEELADLKDQFDAIDVDKSGSISIEEMRHALAKDLPWRL…
MSUCPK4.2	Annotation	59-319	362-397, 399-434, 441-476, 479-506	375-387, 412-424, 454-466, 484-496	1	4	4	MGACFSSHTATAAADGGSGKRQQRKGDHKGKLPDGGGGEKEKEAARVEFGYERDFEGRYQVGRLLGHGQFGYTFAATDRASGDRVAVKRIDKAKMVRPVAVEDVKREVKILKELKGHENIVHFYNAFEDDSYVYIVMELCEGGELLDRILAKKNSRYSEKDAAVVVRQMLKVAAECHLHGLVHRDMKPENFLFKSTKEDSPLKATDFGLSDFIKPGKKFHDIVGSAYYVAPEVLKRRSGPESDVWSIGVITYILLCGRRPFWNKTEDGIFREVLRNKPDFRKKPWPGISSGAKDFVKKLLVKNPRARLTAAQALSHPWVREGGEASEIPVDISVLSNMRQFVKYSRFKQFALRALASTLKEEELADLKDQFDAIDVDKSGSISIEEMRHALAKDLPWRL…
MSUCPK5	Annotation	92-350	393-428, 429-464, 465-500, 501-534	406-418, 442-454, 478-490, 512-524	1	4	4	MGNTCGVTLRSKYFASFRGASQRHDEAGYAPVATSAAAAAAADEPAGKKAPRGSAAAADAPHAASMKRGAPAPAELTANVLGHPTPSLSEHYALGRKLGQGQFGTTYLCTDLATGVDYACKSIAKRKLITKEDVEDVRREIQIMHHLAGHRNVVAIKGAYEDPQYVHIVMELCAGGELFDRIIERGQFSERKAAELTRIIVGVIEACHSLGVIHRDLKPENFLLANKDDDLSLKAIDFGLSVFFKPGQVFTDVVGSPYYVAPEVLRKCYGPEADVWTAGVILYILLSGVPPFWAETQQGIFDAVLKGVIDFDSDPWPVISDSAKDLIRRMLNPRPKERLTAHEVLCHPWICDHGVAPDRPLDPAVLSRIKQFSAMNKLKKMALRVIAESLSEEEIAGLK…
MSUCPK6	Annotation	74-332	375-410, 411-446, 447-482, 486-516	388-400, 424-436, 460-472, 494-506	1	4	4	MGNYYSCGASSTSSPTSPSLVDYYYCYHRYPSSCSSTSTATSSGGRMPIRSHQQRLSSPTAVLGHETPALREVYTVGRKLGQGQFGTTYLCTQVSTGAEYACKSIAKRKLLSPEDVEDVRREIQIMHHLAGHGSVVTIQGAYEDNLYVHIVMELCEGGELFDRIVERGYFSERKAAEITRVIVGVVEACHSLGVMHRDLKPENFLLKESSSSSSLKAIDFGLSVFFKPGQVFSDVVGSPYYVAPEVLCKHYGPEADVWTAGVIVYILLSGVPPFWAETQQGIFDAVLRGSLDFDSDPWPTISDSAKDLIRRMLRSPPRERLTAHQVLCHPWVCDDGVAPDRPLAPAVLSRLKQFSAMNRLKKMALRVIARNLSEEELAGLKEMFKAMDTDASGAITFDE…
MSUCPK7.1	Annotation	79-337	380-415, 452-484, 486-521	499-511	1	3	1	MGNQCQNGTLGSDYHNRFPREHAVGYVQGDSYLDLKKFDDTWPEVNNFKPTAASILRRGLDPTSINVLGRKTADLREHYIIGRKLGQGQFGTTYLCTEINTGCEYACKTIPKRKLITKEDVEDVRREIQIMHHLSGHKNVVAIKDVYEDGQAVHIVMELCAGGELFDRIQEKGHYSERKAAELIRIIVSIVAMCHSLGVMHRDLKPENFLLLDKDDDLSIKAIDFGLSVFFKPGQVFTELVGSPYYVAPEVLHKRYGPESDVWSAGVILYVLLSGVPPFWAETQQGIFDAVLKGHIDFQSDPWPKISDSAKDLIRKMLSHCPSERLKAHEVLRHPWICENGVATDQALDPSVISRLKQFSAMNKLKKLALRVIAERLSEEEIAGLREMFKAVDTKNRGV…
MSUCPK7.2	Annotation	79-337	380-415, 452-484, 486-521	499-511	1	3	1	MGNQCQNGTLGSDYHNRFPREHAVGYVQGDSYLDLKKFDDTWPEVNNFKPTAASILRRGLDPTSINVLGRKTADLREHYIIGRKLGQGQFGTTYLCTEINTGCEYACKTIPKRKLITKEDVEDVRREIQIMHHLSGHKNVVAIKDVYEDGQAVHIVMELCAGGELFDRIQEKGHYSERKAAELIRIIVSIVAMCHSLGVMHRDLKPENFLLLDKDDDLSIKAIDFGLSVFFKPGQVFTELVGSPYYVAPEVLHKRYGPESDVWSAGVILYVLLSGVPPFWAETQQGIFDAVLKGHIDFQSDPWPKISDSAKDLIRKMLSHCPSERLKAHEVLRHPWICENGVATDQALDPSVISRLKQFSAMNKLKKLALRVIAERLSEEEIAGLREMFKAVDTKNRGV…
MSUCPK7.3	Annotation	79-337	380-415, 452-484, 486-521	499-511	1	3	1	MGNQCQNGTLGSDYHNRFPREHAVGYVQGDSYLDLKKFDDTWPEVNNFKPTAASILRRGLDPTSINVLGRKTADLREHYIIGRKLGQGQFGTTYLCTEINTGCEYACKTIPKRKLITKEDVEDVRREIQIMHHLSGHKNVVAIKDVYEDGQAVHIVMELCAGGELFDRIQEKGHYSERKAAELIRIIVSIVAMCHSLGVMHRDLKPENFLLLDKDDDLSIKAIDFGLSVFFKPGQVFTELVGSPYYVAPEVLHKRYGPESDVWSAGVILYVLLSGVPPFWAETQQGIFDAVLKGHIDFQSDPWPKISDSAKDLIRKMLSHCPSERLKAHEVLRHPWICENGVATDQALDPSVISRLKQFSAMNKLKKLALRVIAERLSEEEIAGLREMFKAVDTKNRGV…
MSUCPK7.4	Annotation	79-337	380-415, 452-484, 486-521	499-511	1	3	1	MGNQCQNGTLGSDYHNRFPREHAVGYVQGDSYLDLKKFDDTWPEVNNFKPTAASILRRGLDPTSINVLGRKTADLREHYIIGRKLGQGQFGTTYLCTEINTGCEYACKTIPKRKLITKEDVEDVRREIQIMHHLSGHKNVVAIKDVYEDGQAVHIVMELCAGGELFDRIQEKGHYSERKAAELIRIIVSIVAMCHSLGVMHRDLKPENFLLLDKDDDLSIKAIDFGLSVFFKPGQVFTELVGSPYYVAPEVLHKRYGPESDVWSAGVILYVLLSGVPPFWAETQQGIFDAVLKGHIDFQSDPWPKISDSAKDLIRKMLSHCPSERLKAHEVLRHPWICENGVATDQALDPSVISRLKQFSAMNKLKKLALRVIAERLSEEEIAGLREMFKAVDTKNRGV…
MSUCPK8	Annotation	64-322	365-400, 401-436, 437-472, 473-508	378-390, 414-426, 450-462, 486-498	1	4	4	MGNCCGTPATAEEGGKRRRRGKQKKANPFTVAYNRAPSSAGAAAGRPGLMVLRDPTGRDLGARYELGGELGRGEFGITYLCTEAETGDRYACKSISKRKLRTPVDVEDVRREVEIMRHMPSHPNIVSLRAAYEDEDNVHLVMELCEGGELFDRIVARGHYTERAAAAVTRTIVEVVQMCHRHGVMHRDLKPENFLYANKKDSSPLKAIDFGLSVFFRPGERFTEIVGSPYYMAPEVLKRHYGPEVDVWSAGVILYILLCGVPPFWAETEQGVAQAIIRSVVDFKREPWPRVSEPAKDLVKRMLDPNPMTRLTAEQVLEHPWLHDSKKMPDIPLGDAVRARLQQFAAMNKLKKKALKVIAEHLSAEEAADIKDMFDKMDVSKNGQLTFEDFKAGIRKLGN…
MSUCPK9	Annotation	101-359	402-437, 438-473, 474-509, 510-545	415-427, 451-463, 487-499, 523-535	1	4	4	MGNTCCVAPATTDEVGAPPRDHHHAAKKSPAPSATTTTATRQRHGQEPKPKPKPRARAKPNPYDWAPPRVLPARGGAAASAVRVLEGVVPHHPRLRVTDKYQLGRELGRGEFGVTHLATDRATRERLACKSIPKRRLRTAVDVADVRREVAIMASLPDHPALVRLRAAYEDADAVHLVMELCDGGELFDRIVARGRYTERAAAAAARTVAEVVRACHAHGVMHRDLKPENFLYAGKAEDAQLKAIDFGLSVFFRPGERFREIVGSPYYMAPEVLRRDYGPEVDIWSAGVILYILLCGVPPFWAETEQGVARAILRGAADFDREPWPRISRAAKSLVRQMLDVDPRRRPTAQQVLDHPWLHHAARAPNVPLGDVVRARLKQFSLMNRLKKKAMRVIAEHL…
MSUCRK1	Annotation	147-409	ND	ND	1	ND	ND	MGLCHGKSAAVLEPTVEEEEEGATRVAEAAAAPAKPASPAPSAAAAAAAPAKPGTPKQHKFPFYLPSPLPASSYKGSPANSSVASTPARGGFKRPFPPPSPAKHIRALLARRHGSVKPNEASIPESGEPGVALDKGFGFSRHFAAKYELGREVGRGHFGYTCAATCKKGELKGDDVAVKVIPKAKMTTAIAIEDVRREVRILSSLAGHSNLVQFYDAYEDEENVYIVMELCKGGELLDRILARGGKYSEEDAKVVMRQILSVASFCHLQGVVHRDLKPENFLFSSKDENSAMKVIDFGLSDFVKPDERLNDIVGSAYYVAPEVLHRSYGTEADMWSIGVIVYILLCGSRPFWARTESGIFRAVLKADPSFEEAPWPTLSAEAKDFVRRLLNKDYRKRMT…
MSUCRK2	Annotation	172-434	ND	ND	1	ND	ND	MGQCYGKGASGRTADDEGGVVTEHQSPPPANGLPSTPPRQQAQAQAQQVGTPRRRGSKSGSTTPGHQTPGVAWPSPYPSGGASPLPAGVSPSPARSTPRRFFKRPFPPPSPAKHIKATLAKRLGGGKPKEGTIPEEGGVGAGGGGGGAADGAETERPLDKTFGFSKNFGAKYELGKEVGRGHFGHTCSAVVKKGEYKGQTVAVKIIAKAKMTTAISIEDVRREVKILRALSGHNNLVKFYDACEDGLNVYIVMELCEGGELLDRILARGGRYTEEDAKAIVVQILSVVAFCHLQGVVHRDLKPENFLFTTRDENAPMKLIDFGLSDFIRPDERLNDIVGSAYYVAPEVLHRSYSMEADIWSIGVITYILLCGSRPFWARTESGIFRSVLRADPNFDDSP…
MSUCRK3	Annotation	1-261	ND	ND	1	ND	ND	MGDEVGRGHFGYTCAAKIKKGARKGDAVAVKVIPKAKMTTSIAIEDVRREVKILKALAGHKNLVQFYDAYEDNDNVYIVMELCEGGELLDRILSRGGKYSEDDAKAVLVQILNVVSFCHIQGVVHRDLKPENFLFTSKDENSQLKAIDFGLSDFVKPDERLNDIVGSAYYVAPEVLHRCYSTEADVWSIGVIAYILLCGSRPFWARTESGIFRSVLKADPSYNEAPWPSLTLEAMDFVKRLLCKDPRRRMTAAQALSHPWIRNYNDIKLPLDILIFRLIKAYIRSSSLRKAALRALSKTLTVDELFYLKGQFSLLEPDRNGCITLDNIRMALTREATYAMKESRVQEILVSLSALQYRRMDFQEFCAAAVSVHQLEALDRWEQHARSAYDFFEKDGNRA…
MSUCRK4	Annotation	141-403	445-480	ND	1	1	ND	MGLCHGKPSQIPEPEAEEAAAAAGVAVAGAASPGPAAAAAAAAAAKPGTPKQPKFPFYLPSPLPASSYKSSPANSSVASTPARGGLKRPFPPPSPAKHIRALLARRHGSVKPNEAPIPEGGETEVGLDKGFGFSKHFFAKYELGDEVGRGHFGYTCSAKAKKGDHKGHDVAVKVIPKAKMTTAIAIEDVRREVRILSSLTGHSNLVQFYDAFEDEDNVYIVMELCKGGELLDRILARGGKYSEEDAKVVMVQILSVVSFCHLQGVVHRDLKPENFLFTSKDENSALKVIDFGLSDFVKPDERLNDIVGSAYYVAPEVLHRSYGTEADMWSIGVIAYILLCGSRPFWARTESGIFRAVLKAEPSFDEAPWPTLTAEAKDFVKRLLNKDYRKRMTAAQALS…
MSUCRK5	Annotation	178-440	ND	ND	1	ND	ND	MGQCYARNVPVDGEGGGGVVTTTTTTTISVSASAAGEEVEVGRGGGGGGGRRSGRPSPAGTPRRRGATPARSSVAGSPWAGSPLPEGIAPSPAPSATTPRRFFRRPFPPPSPAKHIKASLARRLGQRSPATAQAQQAAKPPAEVPIPEHGGGGGAAAGEVERELDKSFGYDRHFAAKYELGKEVGRGHFGHTCLARARKGDMRGQLLAVKVISKAKMTTAISIEDVRREVKILKALSGHSNLVKFYDACEDALNVYIIMELCEGGELLDRILSRGGRYTEEDAKVIVEQILNVVSFCHLQGVVHRDLKPENFLFSTRDDHSPMKIIDFGLSDFIRPDERLNDIVGSAYYVAPEVLHRSYSTEADMWSIGVITYILLCGSRPFWARTESGIFRSVLRADP…
MSUPEPRK1.1	Annotation	105-354	ND	ND	1	ND	ND	MESSLPRKRKGARSACSLVGSSHEPTTVARKRACREPKPRPEKKKKDPSSDDASGRGGGGGVVQTAPPASGRAAPESPSRGLKRKLGCIESATRMGRKKRLESEYELGAEIGQGKFGSVRICRAKVGGEEFACKALPKNGEETVHREVEIMQHLSGHPGIVTLKAVFEDADKFYLVMELCGGGRLLDEMAREGKFSEQRAAIVIKDLMSVVKYCHEMGVVHRDIKPENILLTKAGKIKLADFGLAARVADGQKLSGIAGSPAYVAPEVLSGCYSEKVDVWGAGVLLHVLLHGSLPFQGGSLDAVFEAIKTVELDFHSGPWESISSLARDLISRMLNRDVPSRITADEVLSHPWVVFYTECPLKAVTANLSITNNIVAPRITWDRIRLHCESISSDSSSQ…
MSUPEPRK1.2	Annotation	105-354	ND	ND	1	ND	ND	MESSLPRKRKGARSACSLVGSSHEPTTVARKRACREPKPRPEKKKKDPSSDDASGRGGGGGVVQTAPPASGRAAPESPSRGLKRKLGCIESATRMGRKKRLESEYELGAEIGQGKFGSVRICRAKVGGEEFACKALPKNGEETVHREVEIMQHLSGHPGIVTLKAVFEDADKFYLVMELCGGGRLLDEMAREGKFSEQRAAIVIKDLMSVVKYCHEMGVVHRDIKPENILLTKAGKIKLADFGLAARVADGQKLSGIAGSPAYVAPEVLSGCYSEKVDVWGAGVLLHVLLHGSLPFQGGSLDAVFEAIKTVELDFHSGPWESISSLARDLISRMLNRDVPSRITADEVLSHPWVVFYTECPLKAVTANLSITNNIVAPRITWDRIRLHCESISSDSSSQ…
MSUPEPRK1.3	Annotation	105-356	ND	ND	1	ND	ND	MESSLPRKRKGARSACSLVGSSHEPTTVARKRACREPKPRPEKKKKDPSSDDASGRGGGGGVVQTAPPASGRAAPESPSRGLKRKLGCIESATRMGRKKRLESEYELGAEIGQGKFGSVRICRAKVGGEEFACKALPKNGEETVHREVEIMQHLSGHPGIVTLKAVFEDADKFYLVMELCGGGRLLDEMAREGKFSEQRAAIVIKDLMSVVKYCHEMGVVHRDIKPENILLTKAGKIKLADFGLAARVADGQKLSGIAGSPAYVAPEVLSGCYSEKVDVWGAGVLLHVLLHGSLPFQGGSLDAVFEAIKTVELDFHSGPWESISSLARDLISRMLNRDVPSRITADEVLSKCKQFLILHCSFIGFCVYIVII*
MSUPEPRK1.4	Annotation	105-261	ND	ND	1	ND	ND	MESSLPRKRKGARSACSLVGSSHEPTTVARKRACREPKPRPEKKKKDPSSDDASGRGGGGGVVQTAPPASGRAAPESPSRGLKRKLGCIESATRMGRKKRLESEYELGAEIGQGKFGSVRICRAKVGGEEFACKALPKNGEETVHREVEIMQHLSGHPGIVTLKAVFEDADKFYLVMELCGGGRLLDEMAREGKFSEQRAAIVIKDLMSVVKYCHEMGVVHRDIKPENILLTKAGKIKLADFGLAARVADGFSYLLAMHIS*
MSUPEPRK2.1	Annotation	37-295	ND	ND	1	ND	ND	MAAAGGGGDAKYNSYKAAGLRGAILEAAHVSCLEDRYALGPQLGWGQFGVIRSCSDMVTGEALACKSIAKDRLVSPDDVRGVKLEIEVMARLSGHPNVVDLKAVYEDEASVHLVMELCAGGELFHRLEERGCFSEHEAAALFRYLMEVVAHCHSKGIVHRDLKPENILLVSKSPSSPIKLADFGLATYIQPGRSLSGMVGSPFYIAPEVLAGGYNEAADVWSAGVILYILLSGIPPFWGKTKSKIFECIRSTELRFPSDPWDKVSDSAKELITEMLRRDPRQRLTAKQVLEHSWIQDHADQSQDSCGHCHEINLRGEDAGSCSFSTPLASCSRDVSFNTGGPVACQSMSEEACSPTFACRSSFSAFVAENAPSCALSGFSFGGVCEPCNAVFPSPVASM…
MSUPEPRK2.2	Annotation	ND	ND	ND	ND	ND	ND	MLRRDPRQRLTAKQVLEHSWIQDHADQSQDSCGHCHEINLRGEDAGSCSFSTPLASCSRDVSFNTGGPVACQSMSEEACSPTFACRSSFSAFVAENAPSCALSGFSFGGVCEPCNAVFPSPVASMPSFSFFCGQEPGEPESSPDGDALGEKAHCDATVVALVSSSAPRTAEVLRAAVRANPSRAIGMNSRRNHTIGAGEREHLDVAVAESVIRWASCTNLSTTHSLRASLVC*
MSUPPCK1	Annotation	22-292	ND	ND	1	ND	ND	MEFTPKITGKTTSMSGELKRDYEIGEEIGRGRFGVVHRCTSRATGEAFAVKSVDRSQLADDLDRELAELEPKLAQLAAAGNPGVVQVHAVYEDDAWTHMVMDLCSGPDLLDWIRLRRGAPVPEPVAAAVVAQLAEALAHCHRRGVAHRDVKPDNILLDVVDDGIDGGGTPRARLADFGSAAWVGESGGSAEGLVGTPHYVAPEVVAGGEYGEKADVWSAGVVLYVLLSGGALPFGGETAAEVLASVLRGSVRFPPRLFAGVSPAAKDLMRRMMCRDTWRRFSAEQVLGHPWIVSGGGARAMEQPT*
MSUPPCK2	Annotation	13-279	ND	ND	1	ND	ND	MSSGGELALRQEYVIGDEIGRGRFGTVRRCYAVATGEAFAVKSTPKAPLREAEAADALDLALAEQEPKVHLVASAPGPGASPHVVALHAAFEDDAAVHLVVDLCAGGDLLSLVSSRGRLPEHEAADLVAQLASALASCHRRGVAHRDVKPDNLLFDGGGVLKLGDFGSAGWFGDGRPMTGLVGTPYYVAPEVVAGREYGEKVDVWSAGVVLYMMLSGTLPFYGATAAEVFQCVLRGNLRFPPRAFASVSPEAKDLMRRMLCKDVSRRFSADQVLRHPWIVSRGGAAVMG*
MSUPPCK3	Annotation	9-232	ND	ND	1	ND	ND	MSEELKRDFEIGEEIGRGRFGVVHRCASRSTGEAYAVKSVDRSRLSDDLDRSLAALEPKLARLAAAGNPGVVQVHAVYEDDDWTHTVMDLCTRPDILDWVRLRCGKPVPEPDATAVVAQIAEALALCHRRGVAHRDVKPDNVLLDATGDGPPRVRLADFGSAAWVGDGISAEGARGDSRTTSRPRWSPGASTGRRPTCGARGWSCTCSSPAARSRSAARRPPTCSPPSCGAT*
OaltaCCaMK-C5	Annotation	675-960	1054-1089, 1090-1125, 1132-1167	1067-1079, 1103-1115, 1145-1157	1	3	3	MKQRREEEKKKDILAGSDDESDGGGGEEDLSKIQINEEYARRFEHNKRREALQRLEERKKQGLVPASDGEDDDDDESSSDDDDDAAAAIASRRVDRQMFEVIRRIRRGDAAILDKEAKMYSSSSESESDEEGKKPKKKERPLYLKDVNARHLLEEGPEFAAQASHGSHSSSKYDKIAYDEQQRKGLEAFLEAEKAALGNGDGGDDDDLFQVKPKGGDGGDKVDDDEEKKETEQILIDIFGKDEELDENSKFLKKFFLERPYLETGREKKYSLDDIQEISDEEEHLIQQEDYETGYNFRHEEAAATGADVMDRVMGHSRFVEGSVRKKESSRKQQRKNKEERIARAKQEQTEELKHLKNLKKKEIAEKLERIRMIAGIDSDAACKLGADDLEEDFDPEEY…
OaltaCCaMK-D5	Annotation	13-295	389-424, 425-460, 467-502	402-414, 438-450, 480-492	1	3	3	MSKTASRKLSDDYEVVDVLGRGGFSIVRRGVSKSAEKTQVAIKTLRRLGPAMAMAGMKQEGSGLPMWKQASISDALLTNEILVMRRIVESVAPHPNVIGLHDVYEDVHGVHLVLELCSGGELFDRIVGRDRYSEFDAACVVRQIASGLEALHKASVVHRDLKPENCLFSDKDENSTLKIMDFGLSSVQDLSDPIVALFGSIDYVSPEALSRQEASAASDMWSVGVIMYILLSGCPPFHAATNREKQQRILQGEFSFQDHTWKTISSSAKDLISRLLSVQPYKRPTASDLLRHPWVIGDCAKQDLMDAEVVSKLQKFNARRKLRAAAIASVLSCKVALRTKKLRNLLGTHDLTSKELDNLRLHFGRICADGENATLSEFEQVLRAMKMDSLIPLAPRVFD…
OaltaCPK1-C1	Annotation	67-325	368-403, 404-439, 440-475, 476-510	381-393, 417-429, 453-465, 488-500	1	4	4	MGNRTSRHHRPAPEQPPPQPKPKPQPQQQQGQWPRPQQPTPPAAAAAPDAAMGRVLGRPMEDIRATYTFGRELGRGQFGVTYLVTHKATGQRFACKSIATRKLVHRDDIEDVRREVQIMHHLTGHRNIVELRGAYEDRHSVNLIMELCEGGELFDRIIARGHYSERAAAALCREIVAVVHSCHSMGVFHRDVKPENFLFLSKSEDSPLKVTDFGLSVFFKPGEHFKDLVGSAYYVAPEVLKRNYGAEADIWSAGVILYILLSGVPPFWAESEDGIFDAVLRGHIDFSSDPWPSISNGAKDLVKKMLRQDPKERLTAAEILNHPWIREDGEAPDKPLDITVISRMKQFRAMNKLKKVALKVVAENLSDEEITGLKEMFRSLDTDNSGTITLEELRSGLPK…
OaltaCPK1-D1.1	Annotation	71-329	372-407, 408-443, 444-479, 480-514	385-397, 421-433, 457-469, 492-504	1	4	4	MGNRTSRHHRPAPEQPLPQPKPKPQPQPQQQQGQWPRPQQPMQPPPAAAAAADAAMGRVLGRPMEDVRATNTFGRELGRGQFGVTYLVTHKATGQRFACKSIATRKLVHRDDIEDVRREVQIMHHLTGHRNIVELRGAYEDRHSVNLIMELCEGGELFDRIIARGHYSERAAAALCREIVAVVHSCHSMGVFHRDLKPENFLFLSKSEDSPLKATDFGLSVFFKPGEHFKDLVGSAYYVAPEVLKRNYGAEADIWSAGVILYILLSGVPPFWAESEDGIFDAVLRGHIDFSSDPWSSISNGAKDLVKKMLRQDPKERLTAAEILNHPWIREDGEAPDKPLDITVISRMKQFRAMNKLKKVALKVVAENLSDEEITGLKEMFRSLDTDNSGTITLEELRS…
OaltaCPK1-D1.2	RNA-seq	71-329	372-407, 408-443, 444-479, 480-514	385-397, 421-433, 457-469, 492-504	1	4	4	MGNRTSRHHRPAPEQPLPQPKPKPQPQPQQQQGQWPRPQQPMQPPPAAAAAADAAMGRVLGRPMEDVRATNTFGRELGRGQFGVTYLVTHKATGQRFACKSIATRKLVHRDDIEDVRREVQIMHHLTGHRNIVELRGAYEDRHSVNLIMELCEGGELFDRIIARGHYSERAAAALCREIVAVVHSCHSMGVFHRDLKPENFLFLSKSEDSPLKATDFGLSVFFKPGEHFKDLVGSAYYVAPEVLKRNYGAEADIWSAGVILYILLSGVPPFWAESEDGIFDAVLRGHIDFSSDPWSSISNGAKDLVKKMLRQDPKERLTAAEILNHPWIREDGEAPDKPLDITVISRMKQFRAMNKLKKVALKVVAENLSDEEITGLKEMFRSLDTDNSGTITLEELRS…
OaltaCPK10-C3	Annotation	130-388	431-466, 467-502, 503-538, 541-572	444-456, 480-492, 516-528, 550-562	1	4	4	MGNTCVGPSISKNGFFQSVSTVLWKARQDGDALPAANGSDGGGRLPPPPSDAPLAVQNKAPEPVKIVSTTDSASAKPAVEQDTSKSSAGSDSGEAARPRPRVPPVKRVSSAGLLVGSVLKRKTENLKDKYSLGRKLGQGQFGTTYLCVERTTGKEFACKSILKRKLVTDDDVEDVRREIQIMYHLAGHPNVISIRGAYEDAVAVHLVMELCAGGELFDRIVQKGHYTERKAAELARVIVGVVEVCHSMGVMHRDLKPENFLFADQTEEAALKTIDFGLSIFFRPGQIFTDVVGSPYYVAPEVLKKKYGPEADVWSAGVIIYILLCGVPPFWAENEQGIFEEVLHGRLDFQSEPWPSISGGAKDLVRRMLVRDPKKRLTAHEVLRHPWVQVGGLAPDKPL…
OaltaCPK10-D3	Annotation	128-386	429-464, 465-500, 501-536, 539-570	442-454, 478-490, 514-526, 548-560	1	4	4	MGNTCVGPSISKNGFFQSVSTVLWKARQDGDALPGANGPDGGRLPPPPPSDAPLAVQSKAPEPVKIVSSTDSAAAEHDTSKASASSDSGEAAAARPRPRVPPVKRVSSAGLLVGSVLKRKTENLKDKYSLGRKLGQGQFGTTYLCVERTTRKEFACKSILKRKLVTDDDVEDVRREIQIMYHLAGHPNVISIRGAYEDAVAVHLVMELCAGGELFDRIVQKGHYTERKAAELARVIVGVVEVCHSMGVMHRDLKPENFLFADQTEEAALKTIDFGLSIFFRPGQIFTDVVGSPYYVAPEVLKKKYGPEADVWSAGVIIYILLCGVPPFWAENEQGIFEEVLHGRLDFQSEPWPSISEGAKDLVRRMLVRDPKKRLTAHEVLRHPWVQVGGLAPDKPLDS…
OaltaCPK11-C3	Annotation	112-370	413-448, 449-484, 485-520, 521-554	426-438, 462-474, 498-510, 532-544	1	4	4	MGNNCVGPSAAGHNGFFANVALWRPRPADAAPPALPPPSSAPSDQAPEPVTIPPSEHSSHHSSRSADPSTPTAAEQQANKAAPKVKRVQSAGLLADSVLKRDVNTARLKDLYTIGKKLGQGQFGTTYLCVEKATGQEFACKSIAKRKLLTQEDVEDVRREIQIMHHLAGHANVVSIVGAYEDAVAVQLVMELCAGGELFDRIIQRGHYSEKAAAQLARVIVGVIEACHSLGVMHRDLKPENFLFIHQKEDSPLKAIDFGLSIFFKPGETFTDVVGSPYYVAPEVLMKHYGREVDVWSAGVIIYILLSGVPPFWDESEQGIFEQVLKGDLDFSSEPWPNISESAKDLVRKMLIRDPKKRLTAHEALCHPWVCVDGVAPDKPLDSAVLSRLKQFSAMNKLK…
OaltaCPK11-D3	Annotation	115-373	416-451, 452-487, 488-523, 524-557	429-441, 465-477, 501-513, 535-547	1	4	4	MGNNCVGPSAAGRNGFFANVALWRPRPADEAPPALPPPSSAPSDQAPEPVTIPPSEHSSHHSSRSADPSTPSAAESQAPAANKAAPKVKRVQSAGLLADSVLKRDVNTARLKDLYTIGKKLGQGQFGTTYLCVEKATGREFACKSIAKRKLLTQEDVEDVRREIQIMHHLAGHANVVSIVGAYEDAVAVQLVMELCAGGELFDRIIQRGHYSEKAAAQLARVIVGVIEACHSLGVMHRDLKPENFLFIHQKEDSPLKAIDFGLSIFFKPGETFTDVVGSPYYVAPEVLMKHYGREVDVWSAGVIIYILLSGVPPFWDESEQGIFEQVLKGDLDFSSEPWPNISESAKDLVRKMLIRDPKKRLTAHEALCHPWVCVDGVAPDKPLDSAVLSRLKQFSAMN…
OaltaCPK12-C4.1	Annotation	91-399	441-476, 477-512, 513-548, 549-583	454-466, 490-502, 526-538, 561-573	1	4	4	MGNCFTKTYETLITSATKRRPASTAERSKARGQTATWRRPSLPRHKTPPHRLTGPLPDSSSAAGALSRRASGGGEMGPVLQRPMVNVRSLYQLERMLGSGKFGTTYLCTEHATGLRYACKSVSKRKLVRRTDVDDVLREISILQHLSGQPNIVEFRGAYEDNDHVHLVMEYCFGGELFDRITAKGSYSVRQAATHLSGQPNIVEFRGAYEDNDHVHLVMEFCSGGELFDRITTKGNYSERQAAAVCRDILTVVHVCHFMGVIHRDLKPENFLLASADDDAPLKAIDFGLSVFIEEGKVYKDIVGSAYYVAPEVLQRNYGKEADIWSAGVILYILLCGTPPFWAETEKGIFDAILVNKVDFSTSPWPSISESAKDLIRQMLHRDPQKRITASQALEHRWL…
OaltaCPK12-C4.2	RNA-seq	96-307	ND	ND	1	ND	ND	MGNCFTKTYEIPITSDTMRRPASTAERSKARGYEPGTWRRPSFPRHGAPPHRPPTGARPGSSSSSSAAGALSRRASGGGEMGHVLQRPMVSVRSLYQLEQKLGSGQFGTTYLCTERATENRYACKSVSKRKLVRPADVDDVRREITILQHLSGQPNIVEFRGAYEDNDHVHLVMEFCSGGELFDRITTKGNYSERQAAAVCRDILTVVHVCHFMGVIHRDLKPENFLLASADDDAPLKAIDFGLSVFIEEGKVYKDIVGSAYYVAPEVLQRNYGKEADIWSAGVILYILLCGTPPFWAGKHSYMLAL
OaltaCPK12-D4	Annotation	96-354	396-431, 432-467, 468-503, 504-538	409-421, 445-457, 481-493, 516-528	1	4	4	MGNCFTKTYEIPITSGTMRRPASTAERGKARGEQGTGNWQRPSFPRHGAPPHRPPTGTRPGSSSSLAAGALSRRASGGGEMGPVLKRPMVNVRSLYVLERKLGSGQFGTTYLCTERATGLRYACKSVSKRKLVRRTDVDDVRREITILQHLSGQPNIVEFRGAYEDNDHVHLVMEFCSGGELFDRITAKGSYSERQAAAVCRDILTVVHVCHFMGVIHRDLKPENFLLASADDDAPLKAIDFGLSVFIEEGKVYKDIVGSAYYVAPEVLQRNYGKEADIWSAGVILYILLCGTPPFLAETEKGIFNAILVGQLDFSSSPWPSISESAKDLIRQMLNRDPQKRITASQALEHRWLKEGGASDRPIDSAVLSRMKQFKAMNKLKQLALKVIAENLSPEEIN…
OaltaCPK13-C4.1	Annotation	86-344	387-422, 423-458, 459-494, 495-528	400-412, 436-448, 472-484, 506-518	1	4	4	MGNACGGSLRSKYLSFKQTASQRHDTDDNAAAADSPKKPSRPPAAAKTDDHPVSASAPAAAMRRGQAPTDLGSVLGHPTPNLRDLYAMGRKLGQGQFGTTYLCTELSTGVDYACKSISKRKLITKEDIEDVRREIQIMHHLSGHKNVVAIKGAYEDQLYVHIVMELCAGGELFDRIIQRGHYSERKAAELTRIIVGVVEACHSLGVMHRDLKPENFLLANKDDDLSLKAIDFGLSVFFKPGQVFTDVVGSPYYVAPEVLLKHYGPEADVWTAGVILYILLSGVPPFWAETQQGIFDAVLKGVIDFDSDPWPVISDSAKDLITRMLNPRPKERLTAHEVLCHPWICDHEVAPDRPLDPAVLSRIKQFSAMNKLKKMALRVIAESLSEEEIAGLKEMFQTM…
OaltaCPK13-C4.2	RNA-seq	86-344	387-422, 423-458, 459-494, 495-528	400-412, 436-448, 472-484, 506-518	1	4	4	MGNACGGSLRSKYLSFKQTASQRHDTDDNAAAADSPKKPSRPPAAAKTDDHPVSASAPAAAMRRGQAPTDLGSVLGHPTPNLRDLYAMGRKLGQGQFGTTYLCTELSTGVDYACKSISKRKLITKEDIEDVRREIQIMHHLSGHKNVVAIKGAYEDQLYVHIVMELCAGGELFDRIIQRGHYSERKAAELTRIIVGVVEACHSLGVMHRDLKPENFLLANKDDDLSLKAIDFGLSVFFKPGQVFTDVVGSPYYVAPEVLLKHYGPEADVWTAGVILYILLSGVPPFWAETQQGIFDAVLKGVIDFDSDPWPVISDSAKDLITRMLNPRPKERLTAHEVLCHPWICDHEVAPDRPLDPAVLSRIKQFSAMNKLKKMALRVIAESLSEEEIAGLKEMFQTM…
OaltaCPK13-D4	Annotation	86-344	387-422, 423-458, 459-494, 495-528	400-412, 436-448, 472-484, 506-518	1	4	4	MGNACSGSLRSKYLSFKQTASQRHDTDDNATAADSPKKPSRPPAAAKTEDHPVSASAPAAAMRRGQAPADLGSVLGHPTPNLRDLYAMGRKLGQGQFGTTYLCTELSTGVDYACKSISKRKLITKEDIEDVRREIQIMHHLSGHKNVVAIKGAYEDQLYVHIVMELCAGGELFDRIIQRGHYSERKAAELTRIIVGVVEACHSLGVMHRDLKPENFLLANKDDDLSLKAVDFGLSVFFKPGQVFTDVVGSPYYVAPEVLLKHYGPEADVWTAGVILYILLSGVPPFWAETQQGIFDAVLKGVIDFDSDPWPVISDSAKDLITRMLNPRPKERLPAHEVLCHPWIRDHGVAPDRPLDPAVLSRIKQFSAMNKLKKMALRVIAESLSEEEIAGLKEMFQTM…
OaltaCPK14-C5.1	Annotation	66-324	367-402, 403-438, 439-474, 478-509	380-392, 416-428, 452-464, 487-499	1	4	4	MGNCCPGSSSEPEPPQSTSGSSRPAGSATAPPPATLTPSAAPAPAKPPAPIGPVLGRPMEDVKSIYTVGKELGRGQFGVTSLCTHKATGQRFACKTISKRKLSTKEDVEDVRREVQIMYHLAGQPGVVELKGAYEDKHAVHLVMELCAGGELFDRIIAKGHYTEHAASSLLRTIVEIIHTCHSMGVIHRDLKPENFLLLSKDEHAPLKATDFGLSVFFKEGEVFRDIVGSAYYIAPEVLKRSYGPEADIWSIGVMLYILLCGVPPFWAESEHGIFNSILRGQVDFTSEPWPRISHGAKDLVRRMLHSDPKQRISAYDVLNHPWIKEDGEAPDTPLDNAVLGRLKQFRAMNQFKKAALRVIAGCLSEEEIRGLKEMFKSMDSDNSGTITIDELRKGLAKK…
OaltaCPK14-C5.2	RNA-seq	66-324	367-402, 403-438, 439-474	380-392, 416-428, 452-464	1	3	3	MGNCCPGSSSEPEPPQSTSGSSRPAGSATAPPPATLTPSAAPAPAKPPAPIGPVLGRPMEDVKSIYTVGKELGRGQFGVTSLCTHKATGQRFACKTISKRKLSTKEDVEDVRREVQIMYHLAGQPGVVELKGAYEDKHAVHLVMELCAGGELFDRIIAKGHYTEHAASSLLRTIVEIIHTCHSMGVIHRDLKPENFLLLSKDEHAPLKATDFGLSVFFKEGEVFRDIVGSAYYIAPEVLKRSYGPEADIWSIGVMLYILLCGVPPFWAESEHGIFNSILRGQVDFTSEPWPRISHGAKDLVRRMLHSDPKQRISAYDVLNHPWIKEDGEAPDTPLDNAVLGRLKQFRAMNQFKKAALRVIAGCLSEEEIRGLKEMFKSMDSDNSGTITIDELRKGLAKK…
OaltaCPK14-D5	Annotation	66-324	367-402, 403-438, 439-474, 478-509	380-392, 416-428, 452-464, 487-499	1	4	4	MGNCCPGSSSEPEPPPATSGSSRPVGNATVPPPATLSPSAAPAPAKPPAPIGPVLGRPMEDVKSIYTVGKELGRGQFGVTSLCTHKATGQRFACKTISKRKLSTKEDIEDVRREVQIMYHLAGQPGVVELKGAYEDKQAVHLVMELCAGGELFDRIIAKGHYTEHAASSLLRTIVEIIHTCHSMGVIHRDLKPENFLLLSKDEHAPLKATDFGLSVFFKEGEVFRDIVGSAYYIAPEVLKRSYGPEADIWSIGVMLYILLCGVPPFWAESEHGIFNSILRGQVDFTSEPWPRISHGAKDLVRRMLHSDPKQRISAYDVLNHPWIKEDGEAPDTPLDNAVLGRLKQFRAMNQFKKAALRVIAGCLSEEEIRGLKEMFKSMDSDNSGTITVDELRKGLAKK…
OaltaCPK15-C5	Annotation	69-327	370-405, 406-441, 442-476, 477-512	383-395, 419-431, 455-467, 490-502	1	4	4	MGARASRHRQSPDQSQSQSHHKHHQTTRAPKPKPKPKPKHQPPPQQQPAAEDGVGRVLGRPMEDVRATYTFGRELGRGQFGVTYLATHKPTGRRYACKSIAARKLARADDLDDVRREVHIMHHLTGHRNIVELRGAYEDRHSVNLVMELCEGGELFDRIIARGHYSERAAAALCREIVSVVHSCHSMGVMHRDLKPENFLFLNKREDSPLKATDFGLSVFFKPGEQFRDLVGSAYYVAPEVLKRRYGAEADIWSAGVILYILLSGVPPFWAENEDGIFDAVLQGHIDFSSEPWPSISSGAKDLVKRMLRQDPKERLTAAEILNHPWIREDGEAPDKPLDITVISRMKQFRAMNKLKKVALKVVAENLSEEEIVGLKEMFKSLDTDNSGTITLEELRAGL…
OaltaCPK15-D5.1	Annotation	78-336	379-414, 415-450, 451-485, 486-521	392-404, 428-440, 464-476, 499-511	1	4	4	MGARASRHRQSPDQSHHKHHQTTRATKPKPKPKPQPQPQQQQHQQPRQQPQPPPQPPAPEDGVGRVLGRPMEDVRATYTFGRELGRGQFGVTYLATHKPTGRRYACKSIAARKLARADDLDDVRREVHIMHHLTGHRNIVELRGAYEDRHSVNLVMELCEGGELFDRIIAKGHYSERAAAALCREIVSVVHSCHSMGVMHRDLKPENFLFLNKREDSPLKATDFGLSVFFKPGEQFRDLVGSAYYVAPEVLKRRYGAEADIWSAGVILYILLSGVPPFWAENEDGIFDAVLQGHIDFSSEPWPSISSGAKDLVKRMLRQDPKERLTAAEILNHPWIREDGEAPDKPLDITVISRMKQFRAMNKLKKVALKVVAENLSEEEIVGLKEMFKSLDTDNSGTI…
OaltaCPK15-D5.2	RNA-seq	78-341	384-419, 420-455, 456-491	397-409, 433-445, 469-481	1	3	3	MGARASRHRQSPDQSHHKHHQTTRATKPKPKPKPQPQPQQQQHQQPRQQPQPPPQPPAPEDGVGRVLGRPMEDVRATYTFGRELGRGQFGVTYLATHKPTGRRYACKSIAARKLARADDLDDVRREVHIMHHLTGHRNIVELRGAYEDRHSVNLVMELCEGGELFDRIIAKGHYSERAAAALCREIVSVVHSCHSMGVMHRDLKPENFLFLNKREDSPLKATDFGLSVFFKPGCGNAGEQFRDLVGSAYYVAPEVLKRRYGAEADIWSAGVILYILLSGVPPFWAENEDGIFDAVLQGHIDFSSEPWPSISSGAKDLVKRMLRQDPKERLTAAEILNHPWIREDGEAPDKPLDITVISRMKQFRAMNKLKKVALKVVAENLSEEEIVGLKEMFKSLDTD…
OaltaCPK16-C5	Annotation	70-328	371-406, 407-442, 443-478, 479-514	384-396, 492-504	1	4	2	MGNCCRSPAAAAREDVKTSHFPASSGGGGGGKKKPHQARNGGGRGGGEKKRLSVLGEEGCEVSSGIDEKYALDRELGRGEFGVTYLCMDRGTRELLACKSISKRKLRTPVDVEDVRREVAIMRHLPRSASIVSLREACEDDGAVHLVMELCEGGELFDRIVARGHYTERAAAAVTRTIVEVVQLCHRHGVIHRDLKPENFLFANKKENSPLKAIDFGLSIFFKPGEKFSEIVGSPYYMAPEVLKRNYGPEIDIWSAGVILYILLCGVPPFWAETEQGVAQAILRGNIDFKREPWPNVSDNAKDLVRQMLQPDPKLRLTAKQVLEHTWLQNTKKAPNVPLGDIVKSRLKQFSRMNRFKRRALRVIADHLSAEEVEDIKDMFKVMDTDNDGIVSYEELKSG…
OaltaCPK16-D5	Annotation	66-324	367-402, 403-438, 439-474, 475-510	380-392, 452-464, 488-500	1	4	3	MGNCCRSPAAAAREDVKTSHFPASAGGGKKKPHQARNGGGGGGEKKRLSVLGEEGCEVGGGIDEKYALDRELGRGEFGVTYLCMDRASRELLACKSISKRKLRTPVDVEDVRREVAIMRHLPKSASIVSLREACEDDGAVHLVMELCEGGELFDRIVARGHYTERAAAAVTRTIVEVVQLCHRHGVIHRDLKPENFLFANKKENSPLKAIDFGLSIFFKPGEKFSEIVGSPYYMAPEVLKRNYGPEIDIWSAGVILYILLCGVPPFWAETEQGVAQAILRGNIDFKREPWPNVSDNAKDLVRQMLQPDPKLRLTAKQVLEHTWLQNAKKAPNVPLGDIVKSRLKQFSRMNRFKRRALRVIADHLSAEEVEDIKDMFKVMDTDNDGIVSYEELKSGIAKF…
OaltaCPK17-C7.1	Annotation	103-361	404-439, 440-475, 476-509, 510-545	417-429, 453-465, 489-501, 523-535	1	4	4	MGNTCVGPSSAADRHGFFNSVSLAVLWRPGGRAEPSPPDFPPQESSHSSVTSSTAPERVTIADSDLSSSTPNKGKPKVKRVQSAGLLADSVLKRDSERLKDLYTLGKKLGQGQFGTTYQCVEKATGKVFACKSIAKRKLVSEEDVEDVRREIQIMHHLAGHPNVVSIVGAYEDAVAVHLVMELCAGGELFDRIVQRGHYSEKAAAQLARVIIGVVEACHSLGVMHRDLKPENFLFVNHKEDSPLKTIDFGLSIFFKPGETYSDVVGSPYYVAPEVLMKHYGREVDVWSAGVIIYILLSGVPPFWDESEQGIFEQVLKGDLDFSSDPWPAISDSAKDLVRKMLNRDPRKRLTAHEALCHPWVCVDGVAPDKPLDSAVLTRLKQFSAMNKLKKMALRVIAE…
OaltaCPK17-C7.2	RNA-seq	103-361	404-439, 440-475, 476-509, 510-545	417-429, 453-465, 489-501, 523-535	1	4	4	MGNTCVGPSSAADRHGFFNSVSLAVLWRPGGRAEPSPPDFPPQESSHSSVTSSTAPERVTIADSDLSSSTPNKGKPKVKRVQSAGLLADSVLKRDSERLKDLYTLGKKLGQGQFGTTYQCVEKATGKVFACKSIAKRKLVSEEDVEDVRREIQIMHHLAGHPNVVSIVGAYEDAVAVHLVMELCAGGELFDRIVQRGHYSEKAAAQLARVIIGVVEACHSLGVMHRDLKPENFLFVNHKEDSPLKTIDFGLSIFFKPGETYSDVVGSPYYVAPEVLMKHYGREVDVWSAGVIIYILLSGVPPFWDESEQGIFEQVLKGDLDFSSDPWPAISDSAKDLVRKMLNRDPRKRLTAHEALCHPWVCVDGVAPDKPLDSAVLTRLKQFSAMNKLKKMALRVIAE…
OaltaCPK17-C7.3	RNA-seq	ND	ND	ND	ND	ND	ND	MVGVKSATANKILHLIRQHSSKDGGRTWLEEDGKPKIDCLEWRVLLVVDKQEILRLEVSVHHAERMARLDDTDDHPCQLRGRLLGVVPTLHDPVEQLPTSAELHDEVHGDGVLVRPDDGDHVWVAGEANTFPVAFSTHWYVVPNCPCPSFFPRV
OaltaCPK17-D7.1	Annotation	106-364	407-442, 443-478, 479-512, 513-548	420-432, 456-468, 492-504, 526-538	1	4	4	MGNTCVGPNSAADRHGFFNSVSLAVLWRPGGRAEPSPPDCPPQESNHSSATSSTAPERVTIADSDLSSTPNSNPNEAKPKVKLVQSAGLLADSVLKRDSERLKDLYTLGKKLGQGQFGTTYQCVEKATGKVFACKSIAKRKLVSKEDVEDVRREIQIMHHLAGHPNVVSIVGAYEDAVAVHLVMELCAGGELFDRIVQRGHYSEKAAAQLARVIIGVVEACHSLGVMHRDLKPENFLFVNHKEDSPLKTIDFGLSIFFKPGETYSDVVGSPYYVAPEVLMKHYGREVDVWSAGVIIYILLSGVPPFWDESEHGIFEQVLKGDIDFSSDPWPAISDSAKDLVRKMLNRDPRKRLTAHEALCHPWVCVDGVAPDKPLDSAVLTRLKQFSAMNKLKKMALRV…
OaltaCPK17-D7.2	RNA-seq	106-364	407-442, 443-478, 479-512, 513-548	420-432, 456-468, 492-504, 526-538	1	4	4	MGNTCVGPNSAADRHGFFNSVSLAVLWRPGGRAEPSPPDCPPQESNHSSATSSTAPERVTIADSDLSSTPNSNPNEAKPKVKLVQSAGLLADSVLKRDSERLKDLYTLGKKLGQGQFGTTYQCVEKATGKVFACKSIAKRKLVSKEDVEDVRREIQIMHHLAGHPNVVSIVGAYEDAVAVHLVMELCAGGELFDRIVQRGHYSEKAAAQLARVIIGVVEACHSLGVMHRDLKPENFLFVNHKEDSPLKTIDFGLSIFFKPGETYSDVVGSPYYVAPEVLMKHYGREVDVWSAGVIIYILLSGVPPFWDESEHGIFEQVLKGDIDFSSDPWPAISDSAKDLVRKMLNRDPRKRLTAHEALCHPWVCVDGVAPDKPLDSAVLTRLKQFSAMNKLKKMALRV…
OaltaCPK18-C7.1	Annotation	52-312	355-390, 392-427, 434-469, 472-499	368-380, 405-417, 447-459, 477-489	1	4	4	MGLCSSSSARRDARTPGGGNGAGNKDNGGRKGIVACGKRTDFGYDKDFEARYALGKLLGHGQFGYTFAAVDRRSSERVAVKRIDKNKMVLPVAVEDVKREVKILKALQGHENVVHFYNAFEDDNYVYIVMELCEGGELLDRILAKKDSRYSEKDAAVVVRQMLKVAAECHLHGLVHRDMKPENFLFKSTKEDSPLKATDFGLSDFIRPGKHFRDIVGSAYYVAPEVLKRKSGPESDVWSIGVITYILLCGRRPFWDKTEGGIFKEVLKNKPDFCRKPWPNITPCAKDFVQKLLVKDPRARLTAAQALSHEWVREGGQASDIPLDISVLHNMRQFVKYSRFKQFALRALASTLNAEELSDLRDQFNAIDVDKNGTISLEELKQALAKDVPWRLKGPRVLE…
OaltaCPK18-C7.2	RNA-seq	1-230	273-308, 331-366, 369-396	286-298, 302-314, 344-356, 374-386	1	3	4	MFSLQMVLPVAVEDVKREVKILKALQGHENVVHFYNAFEDDNYVYIVMELCEGGELLDRILAKKDSRYSEKDAAVVVRQMLKVAAECHLHGLVHRDMKPENFLFKSTKEDSPLKATDFGLSDFIRPGKHFRDIVGSAYYVAPEVLKRKSGPESDVWSIGVITYILLCGRRPFWDKTEGGIFKEVLKNKPDFCRKPWPNITPCAKDFVQKLLVKDPRARLTAAQALSHEWVREGGQASDIPLDISVLHNMRQFVKYSRFKQFALRALASTLNAEELSDLRDQFNAIDVDKNGTISLEELKQIDSNTDGLVDFEEFVAATLHVHQLVEHDTEKWKSLSQAAFDKFDVDGDGYITSDELRMQTGLKGSIDPLLEEADIDRDGKISLDEFRRLLKTASMSSRN…
OaltaCPK18-D7	Annotation	52-312	355-390, 392-427, 434-469, 472-499	368-380, 405-417, 447-459, 477-489	1	4	4	MGLCSSSSARRDAGTPGGGNGAGNKDNGGRKGIVACGKRTDFGYDKDFEARYALGKLLGHGQFGYTFAAVDRRSSERVAVKRIDKNKMVLPVAVEDVKREVKILKALQGHENVVHFYNAFEDDNYVYIVMELCEGGELLDRILAKKDSRYSEKDAAVVVRQMLKVAAECHLHGLVHRDMKPENFLFKSTKEDSPLKATDFGLSDFIRPGKHFRDIVGSAYYVAPEVLKRKSGPESDVWSIGVITYILLCGRRPFWDKTEDGIFKEVLKNKPDFRRKPWPNITPCAKDFVQKLLVKDPRARLTAAQALSHEWVREGGQASDIPLDISVLRNMRQFVKYSRFKQFALRALASTLNAEELSDLRDQFNAIDVDKNGTISLEELKQALAKDVPWRLKGPRVLE…
OaltaCPK19-C7.1	Annotation	85-343	385-420, 421-456, 457-491, 492-527	398-410, 434-446, 470-482, 505-517	1	4	4	MGQCCSRATSPDSGRGGANGYGYSHQTKPAQTTPNYNHPQPPPPAEVRYTPPAMNPPVVPPVVAPPKPTPDTILRKPYEDVRLVYSLGKELGRGQFGVTYLCTEITSGKQYACKSISKRKLVSKADKEDIRREIQIMQHLSGQQNIVEFRGAYEDKSNVHVVMELCAGGELFDRIIAKGHYSERAAATICRAVVNVVNICHFMGVMHRDLKPENFLLATKEENAMLKATDFGLSVFIEEGKMYRDIVGSAYYVAPEVLRRNYGKEIDVWSAGVILYILLSGVPPFWAETEKGIFDAILHGEIDFESQPWPSISESAKDLVRKMLTQDPKKRITSAQVLQHPWLREGEASDKPIDSAVLSRMKQFRAMNKLKKMALKVIASNLNEEEIKGLKQMFTNMDT…
OaltaCPK19-C7.2	RNA-seq	85-343	385-420, 421-456, 457-491, 492-527	398-410, 434-446, 470-482, 505-517	1	4	4	MGQCCSRATSPDSGRGGANGYGYSHQTKPAQTTPNYNHPQPPPPAEVRYTPPAMNPPVVPPVVAPPKPTPDTILRKPYEDVRLVYSLGKELGRGQFGVTYLCTEITSGKQYACKSISKRKLVSKADKEDIRREIQIMQHLSGQQNIVEFRGAYEDKSNVHVVMELCAGGELFDRIIAKGHYSERAAATICRAVVNVVNICHFMGVMHRDLKPENFLLATKEENAMLKATDFGLSVFIEEGKMYRDIVGSAYYVAPEVLRRNYGKEIDVWSAGVILYILLSGVPPFWAETEKGIFDAILHGEIDFESQPWPSISESAKDLVRKMLTQDPKKRITSAQVLQHPWLREGEASDKPIDSAVLSRMKQFRAMNKLKKMALKVIASNLNEEEIKGLKQMFTNMDT…
OaltaCPK19-C7.3	RNA-seq	85-343	385-420, 421-456, 457-491, 492-527	398-410, 434-446, 470-482, 505-517	1	4	4	MGQCCSRATSPDSGRGGANGYGYSHQTKPAQTTPNYNHPQPPPPAEVRYTPPAMNPPVVPPVVAPPKPTPDTILRKPYEDVRLVYSLGKELGRGQFGVTYLCTEITSGKQYACKSISKRKLVSKADKEDIRREIQIMQHLSGQQNIVEFRGAYEDKSNVHVVMELCAGGELFDRIIAKGHYSERAAATICRAVVNVVNICHFMGVMHRDLKPENFLLATKEENAMLKATDFGLSVFIEEGKMYRDIVGSAYYVAPEVLRRNYGKEIDVWSAGVILYILLSGVPPFWAETEKGIFDAILHGEIDFESQPWPSISESAKDLVRKMLTQDPKKRITSAQVLQHPWLREGEASDKPIDSAVLSRMKQFRAMNKLKKMALKVIASNLNEEEIKGLKQMFTNMDT…
OaltaCPK19-C7.4	RNA-seq	85-343	385-420, 421-456, 457-491, 492-527	398-410, 434-446, 470-482, 505-517	1	4	4	MGQCCSRATSPDSGRGGANGYGYSHQTKPAQTTPNYNHPQPPPPAEVRYTPPAMNPPVVPPVVAPPKPTPDTILRKPYEDVRLVYSLGKELGRGQFGVTYLCTEITSGKQYACKSISKRKLVSKADKEDIRREIQIMQHLSGQQNIVEFRGAYEDKSNVHVVMELCAGGELFDRIIAKGHYSERAAATICRAVVNVVNICHFMGVMHRDLKPENFLLATKEENAMLKATDFGLSVFIEEGKMYRDIVGSAYYVAPEVLRRNYGKEIDVWSAGVILYILLSGVPPFWAETEKGIFDAILHGEIDFESQPWPSISESAKDLVRKMLTQDPKKRITSAQVLQHPWLREGEASDKPIDSAVLSRMKQFRAMNKLKKMALKVIASNLNEEEIKGLKQMFTNMDT…
OaltaCPK19-C7.5	RNA-seq	85-343	385-420, 421-456, 457-491, 492-527	398-410, 434-446, 470-482, 505-517	1	4	4	MGQCCSRATSPDSGRGGANGYGYSHQTKPAQTTPNYNHPQPPPPAEVRYTPPAMNPPVVPPVVAPPKPTPDTILRKPYEDVRLVYSLGKELGRGQFGVTYLCTEITSGKQYACKSISKRKLVSKADKEDIRREIQIMQHLSGQQNIVEFRGAYEDKSNVHVVMELCAGGELFDRIIAKGHYSERAAATICRAVVNVVNICHFMGVMHRDLKPENFLLATKEENAMLKATDFGLSVFIEEGKMYRDIVGSAYYVAPEVLRRNYGKEIDVWSAGVILYILLSGVPPFWAETEKGIFDAILHGEIDFESQPWPSISESAKDLVRKMLTQDPKKRITSAQVLQHPWLREGEASDKPIDSAVLSRMKQFRAMNKLKKMALKVIASNLNEEEIKGLKQMFTNMDT…
OaltaCPK19-C7.6	RNA-seq	85-343	385-420, 421-456, 457-491, 492-527	398-410, 434-446, 470-482, 505-517	1	4	4	MGQCCSRATSPDSGRGGANGYGYSHQTKPAQTTPNYNHPQPPPPAEVRYTPPAMNPPVVPPVVAPPKPTPDTILRKPYEDVRLVYSLGKELGRGQFGVTYLCTEITSGKQYACKSISKRKLVSKADKEDIRREIQIMQHLSGQQNIVEFRGAYEDKSNVHVVMELCAGGELFDRIIAKGHYSERAAATICRAVVNVVNICHFMGVMHRDLKPENFLLATKEENAMLKATDFGLSVFIEEGKMYRDIVGSAYYVAPEVLRRNYGKEIDVWSAGVILYILLSGVPPFWAETEKGIFDAILHGEIDFESQPWPSISESAKDLVRKMLTQDPKKRITSAQVLQHPWLREGEASDKPIDSAVLSRMKQFRAMNKLKKMALKVIASNLNEEEIKGLKQMFTNMDT…
OaltaCPK19-C7.7	RNA-seq	85-343	385-420, 421-456, 457-491, 492-527	398-410, 434-446, 470-482, 505-517	1	4	4	MGQCCSRATSPDSGRGGANGYGYSHQTKPAQTTPNYNHPQPPPPAEVRYTPPAMNPPVVPPVVAPPKPTPDTILRKPYEDVRLVYSLGKELGRGQFGVTYLCTEITSGKQYACKSISKRKLVSKADKEDIRREIQIMQHLSGQQNIVEFRGAYEDKSNVHVVMELCAGGELFDRIIAKGHYSERAAATICRAVVNVVNICHFMGVMHRDLKPENFLLATKEENAMLKATDFGLSVFIEEGKMYRDIVGSAYYVAPEVLRRNYGKEIDVWSAGVILYILLSGVPPFWAETEKGIFDAILHGEIDFESQPWPSISESAKDLVRKMLTQDPKKRITSAQVLQHPWLREGEASDKPIDSAVLSRMKQFRAMNKLKKMALKVIASNLNEEEIKGLKQMFTNMDT…
OaltaCPK19-D7.1	Annotation	85-343	385-420, 421-456, 457-492, 497-527	398-410, 434-446, 470-482, 505-517	1	4	4	MGQCCSRATSPDSSRGGANGYGYSHQTKPAQTTPSYNHPQPPPPAEVRYTPPAMNPPVVPPVVAPPKPTPDTILGKPYEDVRSVYSLGKELGRGQFGVTYLCTEIASGKQYACKSISKRKLVSKADKEDIRREIQIMQHLSGQQNIVEFRGAYEDKSNVHVVMELCAGGELFDRIIAKGHYSERAAATICRAVVNVVNICHFMGVMHRDLKPENFLLATKEENAMLKATDFGLSVFIEEGKMYRDIVGSAYYVAPEVLRRNYGKEIDVWSAGVILYILLSGVPPFWAETEKGIFDAILHGEIDFESQPWPSISESAKDLVRKMLTQDPKKRITSAQVLQHPWLREGEASDKPIDSAVLSRMKQFRAMNKLKKMALKVIASNLNEEEIKGLKQMFTNMDT…
OaltaCPK19-D7.2	RNA-seq	85-343	385-420, 421-456, 457-492, 497-527	398-410, 434-446, 470-482, 505-517	1	4	4	MGQCCSRATSPDSSRGGANGYGYSHQTKPAQTTPSYNHPQPPPPAEVRYTPPAMNPPVVPPVVAPPKPTPDTILGKPYEDVRSVYSLGKELGRGQFGVTYLCTEIASGKQYACKSISKRKLVSKADKEDIRREIQIMQHLSGQQNIVEFRGAYEDKSNVHVVMELCAGGELFDRIIAKGHYSERAAATICRAVVNVVNICHFMGVMHRDLKPENFLLATKEENAMLKATDFGLSVFIEEGKMYRDIVGSAYYVAPEVLRRNYGKEIDVWSAGVILYILLSGVPPFWAETEKGIFDAILHGEIDFESQPWPSISESAKDLVRKMLTQDPKKRITSAQVLQHPWLREGEASDKPIDSAVLSRMKQFRAMNKLKKMALKVIASNLNEEEIKGLKQMFTNMDT…
OaltaCPK19-D7.3	RNA-seq	85-343	385-420, 421-456, 457-492, 497-527	398-410, 434-446, 470-482, 505-517	1	4	4	MGQCCSRATSPDSSRGGANGYGYSHQTKPAQTTPSYNHPQPPPPAEVRYTPPAMNPPVVPPVVAPPKPTPDTILGKPYEDVRSVYSLGKELGRGQFGVTYLCTEIASGKQYACKSISKRKLVSKADKEDIRREIQIMQHLSGQQNIVEFRGAYEDKSNVHVVMELCAGGELFDRIIAKGHYSERAAATICRAVVNVVNICHFMGVMHRDLKPENFLLATKEENAMLKATDFGLSVFIEEGKMYRDIVGSAYYVAPEVLRRNYGKEIDVWSAGVILYILLSGVPPFWAETEKGIFDAILHGEIDFESQPWPSISESAKDLVRKMLTQDPKKRITSAQVLQHPWLREGEASDKPIDSAVLSRMKQFRAMNKLKKMALKVIASNLNEEEIKGLKQMFTNMDT…
OaltaCPK19-D7.4	RNA-seq	85-343	385-420, 421-456, 457-492, 497-527	398-410, 434-446, 470-482, 505-517	1	4	4	MGQCCSRATSPDSSRGGANGYGYSHQTKPAQTTPSYNHPQPPPPAEVRYTPPAMNPPVVPPVVAPPKPTPDTILGKPYEDVRSVYSLGKELGRGQFGVTYLCTEIASGKQYACKSISKRKLVSKADKEDIRREIQIMQHLSGQQNIVEFRGAYEDKSNVHVVMELCAGGELFDRIIAKGHYSERAAATICRAVVNVVNICHFMGVMHRDLKPENFLLATKEENAMLKATDFGLSVFIEEGKMYRDIVGSAYYVAPEVLRRNYGKEIDVWSAGVILYILLSGVPPFWAETEKGIFDAILHGEIDFESQPWPSISESAKDLVRKMLTQDPKKRITSAQVLQHPWLREGEASDKPIDSAVLSRMKQFRAMNKLKKMALKVIASNLNEEEIKGLKQMFTNMDT…
OaltaCPK19-D7.5	RNA-seq	85-343	385-420, 421-456, 457-492, 497-527	398-410, 434-446, 470-482, 505-517	1	4	4	MGQCCSRATSPDSSRGGANGYGYSHQTKPAQTTPSYNHPQPPPPAEVRYTPPAMNPPVVPPVVAPPKPTPDTILGKPYEDVRSVYSLGKELGRGQFGVTYLCTEIASGKQYACKSISKRKLVSKADKEDIRREIQIMQHLSGQQNIVEFRGAYEDKSNVHVVMELCAGGELFDRIIAKGHYSERAAATICRAVVNVVNICHFMGVMHRDLKPENFLLATKEENAMLKATDFGLSVFIEEGKMYRDIVGSAYYVAPEVLRRNYGKEIDVWSAGVILYILLSGVPPFWAETEKGIFDAILHGEIDFESQPWPSISESAKDLVRKMLTQDPKKRITSAQVLQHPWLREGEASDKPIDSAVLSRMKQFRAMNKLKKMALKVIASNLNEEEIKGLKQMFTNMDT…
OaltaCPK2-C1	Annotation	61-319	362-397, 398-433, 434-469, 473-504	375-387, 411-423, 447-459, 482-494	1	4	4	MGNCCPGSGDAEPASSDTSTGNGSSSIKAGASPSSAPAQNKPPAPIGPVLGRPMEDVRSIYNIGKELGRGQFGVTSLCTHKATGQKFACKTIAKRKLSTKEDVEDVRREVQIMYHLAGQPNIVELKGAYEDKQSVHLVMELCAGGELFDRIIAKGHYTERAAASLLRTIVEIIHTCHSLGVIHRDLKPENFLLLSKDEDAPLKATDFGLSVFFKQGEVFKDIVGSAYYIAPEVLKRSYGPEADIWSVGVILYILLCGVPPFWAESEHGIFNSILRGQVDFTSDPWPRISASAKDLVRKMLNSDPKKRISAYEVLNHPWIKEDGEAPDTPLDNAVMNRLKQFRAMNQFKKAALRVIAGCLSEEEIRGLKEMFKSMDSDNSGTITVDELRKGLSKQGTKLT…
OaltaCPK2-D1	Annotation	64-322	365-400, 401-436, 437-472, 476-507	378-390, 414-426, 450-462, 485-497	1	4	4	MGNCCPGSGDAEPASAASFDSSTGNGSSSIKAGASPSSAPAHNKPPAPIGPVLGRPMEDVRSIYNIGKELGRGQFGVTSLCTHKATGQKFACKTIAKRKLSTKEDVEDVRREVQIMYHLAGQPNIVELKGAYEDKQSVHLVMELCAGGELFDRIIAKGHYTERAAASLLRTIVEIIHTCHSLGVIHRDLKPENFLLLSKDEDAPLKATDFGLSVFFKQGEVFKDIVGSAYYIAPEVLKRSYGPEADIWSVGVILYILLCGVPPFWAESEHGIFNSILRGQVDFTSDPWPRISASAKDLVRKMLNSDPKKRISAYEVLNHPWIKEDGEAPDTPLDNAVMNRLKQFRAMNQFKKAALRVIAGCLSEEEIRGLKEMFKSMDSDNSGTITVDELRKGLSKQGT…
OaltaCPK20-C7	Annotation	72-330	373-408, 409-444, 445-480, 481-516	386-398, 422-434, 458-470, 494-506	1	4	4	MGNCCVTPEGSGRGRKKQQGKEPKQKQQKQQQQGKGKKPNPFSIEYNRSSAPSGPRLVVLREPTGRDIAARYELGGELGRGEFGVTYLCTERETGDAYACKSISKKKLRTAVDVEDVRREVDIMRHLPKHPNIVTLRDTYEDDNAVHLVMELCEGGELFDRIVARGHYTERAAALVTRTIVEVVQMCHKHGVMHRDLKPENFLFANKKETAALKAIDFGLSVFFTPGERFTEIVGSPYYMAPEVLKRNYGPEVDVWSAGVILYILLCGVPPFWAETEQGVAQAIIRSVIDFKRDPWPRVSDNAKDLVKRMLNPDPRRRLNAQQVLDHPWLQNIKKAPNVNLGETVKARLQQFSVMNKFKKHALRVIAEHLSVEEVAGIKDMFEKMDLNKDNMINFDELK…
OaltaCPK20-D7	Annotation	73-331	374-409, 410-445, 446-481, 482-517	387-399, 423-435, 459-471, 495-507	1	4	4	MGNCCVTPEGSGRGRKKQQGKQKEPKQKQQQQHQKKGKKPNPFSIEYNRSSAPSGPRLVVLREPTGRDIAARYELGGELGRGEFGVTYLCTERETGDAYACKSISKKKLRTAVDIEDVRREVDIMRHLPKHANIVTLRDTYEDDNAVHLVMELCEGGELFDRIVARGHYTERAAALVTRTIVEVVQMCHKHGVMHRDLKPENFLFANKKETAALKAIDFGLSVFFTPGERFTEIVGSPYYMAPEVLKRNYGPEVDVWSAGVILYILLCGVPPFWAETEQGVAQAIIRSVIDFKRDPWPRVSDNAKDLVKGMLNPDPRRRLNAQQVLDHPWLQNIKKAPNVNLGETVKARLQQFSVMNKFKKHALRVIAEHLSVEEVAGIKDMFEKMDLNKDNMINFDEL…
OaltaCPK21-C8	Annotation	75-357	400-435, 436-471, 472-499, 503-538	413-425, 449-461, 485-497, 516-528	1	4	4	MGGCYSAYASSRKLRGRISKISLVLPDPAPDATGAEASPRKDGDGVVVVDDVRGGGEEGGAAIATTTAEEFARRYVLGKELGRGEFGVTRRCRDAATGETLACKTIRRHRHLAPPPRVTAAGAAAAAKAAAAHSEDVKREVAIMRRMSSASRGGGAATVVRLREACEDADGSVHLVMELCEGGELFDRIVARGHYSERAAANIFRTIVDVVQLCHSNGMIHRDLKPENFLFANKSEDSPLKVIDFGLSVFFKPGDRFTEVVGSAYYMAPEVLRRSYGPEVDVWSAGVILYILLCGVPPFWGDNDEKIAQAILRGAIDFNREPWPRVSGNAKDLVRRMLDPNPSTRLTAKQVLEHPWLKNADTAPNVSLGDAVRARLQQFSAMNKFKKKALGVVARNLPV…
OaltaCPK21-D8	Annotation	61-343	386-421, 422-457, 458-485, 489-524	399-411, 435-447, 471-483, 502-514	1	4	4	MGGCYSAYASSRKLRGRISRISLVIPDPAPAPAPDAEASPRKDGDGAAIATTTAEEFARRYVLGKELGRGEFGVTRRCRDAATGEALACKTIRRHRRLAPPAAGAAAAANAAAKAAAAHAEDVKREVAIMRRMSSASRGGGAAAVVRLREACEEADGSVHLVMELCEGGELFDRIVARGHYSERAAANIFRTIVDVVQLCHSNGVIHRDLKPENFLFANKSEDSPLKVIDFGLSVFFKPGDRFTEVVGSAYYMAPEVLRRSYGPEVDVWSAGVILYILLCGVPPFWGDNDEKIAQAILRGGIDFNREPWPRVSGNAKDLVRRMLDPNPSTRLTAKQVLEHPWLKNADTAPNVSLGDAVRARLQQFSAMNKFKKKALEVVARNLPVEEVDKYVQMFHHMD…
OaltaCPK22-C9.1	Annotation	96-359	407-442, 443-478, 479-514, 516-549	456-468, 492-504, 527-539	1	4	3	MGGCSSAFAAPTRMMRFGRGRAPAAILPVTSNDEPCCSPENNNKNNNDAGGEHQKGKSWRRWQYRRCGGGGGGGRKNAILGDAADVKTAAGFAERYRLGAELGRGEFGVTRRCSDAATGEALACKTIRRKRLRRCGGDAEDVRREVEILRRVSALGAGAESVVRLREACEDSDGVHLVMELCEGGELFDRIFARGHYTERAAAKLARTIVGVVQLCHENGVMHRDLKPENFLFANKSEDSPLKAIDFGLSVFFKPGERFTQVVGSTYYMAPEVLNRSYGPEADVWSAGVILYILLCGVPPFWGDNDEKTVTAILQGGINFQREPWPKVSPHAKDLASKMLDPNPSTRLTAKEVLEHPWLKNADRAPNVSLGEIVRSRLMQFSAMNKFKKKALGHLPMKV…
OaltaCPK22-C9.2	RNA-seq	ND	128-163, 164-198, 199-232, 92-127	141-153, 177-189, 212-224	ND	4	3	MLDPNPSTRLTAKEVLEHPWLKNADRAPNVSLGEIVRSRLMQFSAMNKFKKKALGVSCREPAAIILISSNVVYFFTVKHLPMKVVAKNLPVEEMDKYTQMFHKMDKDNSGNLTLQNLKLGLQINGHPVPETEIEMLLEAGDIDGNGTLDCEEFVTVLLHIKKMSNEEYLPKAFKFFDKDGNGFIEMEELMDALGDELGPTEQVVKDIIRDIDTDKDGRISYQEFESMMISGS
OaltaCPK22-D9.1	Annotation	93-356	404-439, 440-475, 476-511, 513-546	417-429, 453-465, 489-501, 524-536	1	4	4	MGGCSSAFAVPTRMMRFGRGRAPAAILPVTSNDEPCCSPDNNKNNDDAGSEHQKGKSWRRWQYRRCGGGGGRKNAILGDAADVKTAAGFAERYRLGAELGRGEFGVTRRCADAATGEALACKTIRRKRLRRCGGDAEDVRREVEILRRVSALGAGADSVVRLREACEDSDGVHLVMELCEGGELFDRIFARGHYTERAAAKLARTIVGVVQLCHENGVMHRDLKPENFLFANKSEDSPLKAIDFGLSVFFKPGERFTQVVGSTYYMAPEVLNRSYGPEADVWSAGVILYILLCGVPPFWGDNDEKIVTAILQGGINFQREPWPKVSPHAKDLVSKMLDPNPSTRLTAKEVLEHPWLKNADRAPNVSLGEIVRSRLMQFSAMNKFKKKALGHLPMKVVAK…
OaltaCPK22-D9.2	RNA-seq	93-192	ND	ND	1	ND	ND	MGGCSSAFAVPTRMMRFGRGRAPAAILPVTSNDEPCCSPDNNKNNDDAGSEHQKGKSWRRWQYRRCGGGGGRKNAILGDAADVKTAAGFAERYRLGAELGRGEFGRLRRCGGDAEDVRREVEILRRVSALGAGADSVVRLREACEDSDGVHLVMELCEGGELFDRIFARGHYTERAAAKLARTIVGVVQART
OaltaCPK22-D9.3	RNA-seq	74-332	375-410, 445-478, 479-514	492-504	1	3	1	MGNSCQNGTYGNNYQNSNRFQNDRFASRYIDGNDTEDCYSGSSRASLVGALRHGLNLKSTPVLGYKTPNVRELYTLGRELGQGQFGKTYLCTEISTGCQYACKTILKSNLRYVSDIEDVRREIQIMHHLSGQKNIVTIKDAYEDEQAVHIVMELCAGGELFSKIQKRGHYSERKAAELIKIIVGIIETCHSHGVMHRDLKPENFLLLDADDEFSVKAIDFGLSVFFRPGQVFREVVGSPYYIAPEVLEKRYGPEADIWTAGVILYVLLTGVPPFWADTQSGIYDKVLDGRVDFKSNPWPRISDSAKDLIKKMLCPYPSERLKAHDVLKHPWICDNGVATDQALDPSVLPRLKQFSAMNRLKKLSLQVIAEHLSEEEIVGLREMFKAMDTKNRSVVTFGE…
OaltaCPK23-C10	Annotation	74-332	375-410, 445-478, 479-514	492-504	1	3	1	MGNSCQNGTYGNNYQNSNRFQNDRFASRYIDGNDTEDCYSGSSRASLVGALRHGLNLKSTPVLGYKTPNVRELYTLGRELGQGQFGKTYLCTEISTGCQYACKTILKSNLRYVSDIEDVRREIQIMHHLSGQKNIVTIKDAYEDEQAVHIVMELCAGGELFSKIQKRGHYSERKAAELIKIIVGIIETCHSHGVMHRDLKPENFLLLDADDEFSVKAIDFGLSVFFRPGQVFREVVGSPYYIAPEVLEKRYGPEADIWTAGVILYVLLTGVPPFWADTQSGIYDKVLDGRVDFKSNPWPRISDSAKDLIKKMLCPYPSERLKAHDVLKHPWICDNGVATDQALDPSVLPRLKQFSAMNRLKKLSLQVIAEHLSEEEIVGLREMFKAMDTKNRSVVTFGE…
OaltaCPK23-D10.1	Annotation	74-332	375-410, 445-478, 479-514	492-504	1	3	1	MGNSCQNGTYGNNCQNYNRFQNDRCASRYDDGNDTEDCYSGSSRASLAGALRQGLNLKSIPVLGYKTPNVRELYTLGRELGQGQFGKTYLCTEISTGCQYACKTILKSNLRYMSDIEDVRREIQIMHHLSGQKNIVTIKDAYEDEQAVHIVMELCAGGELFSKIQKRGHYSERKAAELIKIIVGIIETCHSHGVMHRDLKPENFLLLDADDEFSVKAIDFGLSVFFKPGQIFREVVGSPYYIAPEVLEKRYGPEADIWTAGVILYVLLSGVPPFWADTQSGIYNKVLDGCVDFKSNPWPRISDSAKDLIRKMLCPYPSERLKAHEVLKHPWICDNGVATDRALDPSVLPRLKQFSAMNRLKKLSLQVIAERLSEEEIVGLREMFKAMDTKNRSVVTFGE…
OaltaCPK23-D10.2	RNA-seq	74-332	375-410, 445-478, 479-514	492-504	1	3	1	MGNSCQNGTYGNNCQNYNRFQNDRCASRYDDGNDTEDCYSGSSRASLAGALRQGLNLKSIPVLGYKTPNVRELYTLGRELGQGQFGKTYLCTEISTGCQYACKTILKSNLRYMSDIEDVRREIQIMHHLSGQKNIVTIKDAYEDEQAVHIVMELCAGGELFSKIQKRGHYSERKAAELIKIIVGIIETCHSHGVMHRDLKPENFLLLDADDEFSVKAIDFGLSVFFKPGQIFREVVGSPYYIAPEVLEKRYGPEADIWTAGVILYVLLSGVPPFWADTQSGIYNKVLDGCVDFKSNPWPRISDSAKDLIRKMLCPYPSERLKAHEVLKHPWICDNGVATDRALDPSVLPRLKQFSAMNRLKKLSLQVIAERLSEEEIVGLREMFKAMDTKNRSVVTFGE…
OaltaCPK24-C11.1	Annotation	49-307	350-385, 386-421, 422-457, 460-491	363-375, 399-411, 435-447, 469-481	1	4	4	MQPDPSGSGDANAKAKLPPPVTAPSSAAAAGGRPVSVLPHKTANVRDHYRIGKKLGQGQFGTTYLCVDKASGGEYACKSIPKRKLLCREDYEDVWREIQIMHHLSEHPNVVRIRGAYEDALFVHIVMELCAGGELFDRIVAKGHYSERAAAQLIRTIVGVVEGCHSLGVMHRDLKPENFLFASAAEDAPLKATDFGLSMFYKPGDKFSDVVGSPYYVAPEVLQKCYGPESDVWSAGVILYILLSGVPPFWAETEAGIFRQILRGKLDFESEPWPSISDSAKDLVRNMLCRDPTKRLTAHEVICHPWIVDDAVAPDKPIDSAVLSRLKHFSAMNKLKKMALRVIAESLSEEEIGGLKELFKMIDTDNSGTITFDELKEGLKRVGSELTEHEIQALMEAAD…
OaltaCPK24-C11.2	RNA-seq	49-307	350-385, 386-421, 422-457, 460-491	363-375, 399-411, 435-447, 469-481	1	4	4	MQPDPSGSGDANAKAKLPPPVTAPSSAAAAGGRPVSVLPHKTANVRDHYRIGKKLGQGQFGTTYLCVDKASGGEYACKSIPKRKLLCREDYEDVWREIQIMHHLSEHPNVVRIRGAYEDALFVHIVMELCAGGELFDRIVAKGHYSERAAAQLIRTIVGVVEGCHSLGVMHRDLKPENFLFASAAEDAPLKATDFGLSMFYKPGDKFSDVVGSPYYVAPEVLQKCYGPESDVWSAGVILYILLSGVPPFWAETEAGIFRQILRGKLDFESEPWPSISDSAKDLVRNMLCRDPTKRLTAHEVICHPWIVDDAVAPDKPIDSAVLSRLKHFSAMNKLKKMALRVIAESLSEEEIGGLKELFKMIDTDNSGTITFDELKEGLKRVGSELTEHEIQALMEAAD…
OaltaCPK24-D11.1	Annotation	47-305	348-383, 384-419, 420-455, 458-489	361-373, 397-409, 433-445, 467-479	1	4	4	MQPDPSGSGDANAKAKLPPPVTAPSAAAGGRPVSVLPHKTANVRDHYRIGKKLGQGQFGTTYLCVDKAGGGEYACKSIPKRKLLCREDYEDVWREIQIMHHLSEHPNVVRIRGAYEDALFVHIVMELCAGGELFDRIVAKGHYSERAAAQLIRTIVGVVEGCHSLGVMHRDLKPENFLFASAAEDAPLKATDFGLSMFYKPGDKFSDVVGSPYYVAPEVLQKCYGPESDVWSAGVILYILLCGVPPFWAETEAGIFRQILRGKLDFESEPWPTISDSAKDLVRNMLCRDPTKRLTAHEVLCHPWIVDDAVAPDKPIDSAVLSRLKHFSAMNKLKKMALRVIAESLSEEEIGGLKELFKMIDTDNSGTITFDELKEGLKRVGSELTEHEIQALMEAADID…
OaltaCPK24-D11.2	RNA-seq	47-305	348-383, 384-419, 420-455, 458-489	361-373, 397-409, 433-445, 467-479	1	4	4	MQPDPSGSGDANAKAKLPPPVTAPSAAAGGRPVSVLPHKTANVRDHYRIGKKLGQGQFGTTYLCVDKAGGGEYACKSIPKRKLLCREDYEDVWREIQIMHHLSEHPNVVRIRGAYEDALFVHIVMELCAGGELFDRIVAKGHYSERAAAQLIRTIVGVVEGCHSLGVMHRDLKPENFLFASAAEDAPLKATDFGLSMFYKPGDKFSDVVGSPYYVAPEVLQKCYGPESDVWSAGVILYILLCGVPPFWAETEAGIFRQILRGKLDFESEPWPTISDSAKDLVRNMLCRDPTKRLTAHEVLCHPWIVDDAVAPDKPIDSAVLSRLKHFSAMNKLKKMALRVIAESLSEEEIGGLKELFKMIDTDNSGTITFDELKEGLKRVGSELTEHEIQALMEAADID…
OaltaCPK25-C11.1	Annotation	76-344	387-422, 423-458, 459-494, 497-529	400-412, 436-448, 472-484, 507-519	1	4	4	MGQCCTGGGKAVAGDEAEPGPSKAEPPSRGASSKNGPGSAKQQPCSPAAKAAAAKKPAGPIGDVLERPMEEVRTTYSIGKELGRGQFGVTHLCTHKATGEKLACKTIAKRKLACKTIAKRKLASKEDVDDVRREVQIMHHLSGQPNIVDLRGAYEDKHNVHLVMELCAGGELFDRIIARGHYTERAAAALLRAIVGIVHTCHSMGVIHRDLKPENFLLLSKGDDAPLKATDFGLSVFFKEGEVFRDIVGSAYYIAPEVLKRKYGPEADIWSIGVMLYIFLAGVPPFWAESENAIFTAILRGQIDLASEPWPKISSGAKDLVRKMLNINPKERLTSFQVLNHPWIKEDGDAPDVPLDNVVLNRLKQFRAMNQFKKAALRIIAGCLSEEEIKGLKEMFKNI…
OaltaCPK25-C11.2	RNA-seq	ND	ND	ND	ND	ND	ND	MDHPHGVAGVHDADDGAEERRRGALRVVSPRDDAVEELAAGAELHHQVDVVLVLVGAAEVDDVGLAGEVVHDLHLAADVVDVLLARQLPLRDRLARQLLAGGLVGAQVGHPELPAPELLADGVRRAHLLHGPLEHVADGACRLLGRRRLGRRRARLLLGGPWAIFRRGAAAWRLSLGGPWLCLVAGDGLPATRAALAHGVGGCARACSGDGEARTRENFW
OaltaCPK25-D11.1	Annotation	78-336	379-414, 415-450, 451-486, 489-521	392-404, 428-440, 464-476, 499-511	1	4	4	MGQCCTKGSGKAVAGDETEPGPSKAEPPSRGTSSKNGPGSAKQQPCSPAAKAAAAAKKPAGPIGDVLERPMEEVRTTYSIGKELGRGQFGVTHLCTHKATGEKLACKTIAKRKLTTKEDVDDVRREVQIMHHLSGQPNIVDLRGAYEDKHNVHLVMELCAGGELFDRIIARGHYTERAAAALLRAIVGIVHTCHSMGVIHRDLKPENFLLLSKGDDAPLKATDFGLSVFFKEGEVFRDIVGSAYYIAPEVLKRKYGPEADIWSIGVMLYIFLAGVPPFWAESENAIFTAILRGQIDLTSEPWPQISSGAKDLVRKMLNINPKERLTAFQVLNHPWIKEDGDAPDVPLDNVVLNRLKQFRAMNQFKKAALRIIAGCLSEEEIKGLKEMFKNIDKDNSGTI…
OaltaCPK25-D11.2	RNA-seq	78-336	379-414, 415-450, 451-486, 489-521	392-404, 428-440, 464-476, 499-511	1	4	4	MGQCCTKGSGKAVAGDETEPGPSKAEPPSRGTSSKNGPGSAKQQPCSPAAKAAAAAKKPAGPIGDVLERPMEEVRTTYSIGKELGRGQFGVTHLCTHKATGEKLACKTIAKRKLTTKEDVDDVRREVQIMHHLSGQPNIVDLRGAYEDKHNVHLVMELCAGGELFDRIIARGHYTERAAAALLRAIVGIVHTCHSMGVIHRDLKPENFLLLSKGDDAPLKATDFGLSVFFKEGEVFRDIVGSAYYIAPEVLKRKYGPEADIWSIGVMLYIFLAGVPPFWAESENAIFTAILRGQIDLTSEPWPQISSGAKDLVRKMLNINPKERLTAFQVLNHPWIKEDGDAPDVPLDNVVLNRLKQFRAMNQFKKAALRIIAGCLSEEEIKGLKEMFKNIDKDNSGTI…
OaltaCPK26-D12.1	Annotation	204-433	508-543, 544-579, 582-614	521-533, 557-569	1	3	2	MVEEEEKQSRSSGGRWRWLVDIARWRPSPAEFQAAAALLPPPHDRPAIHRFVREDDRKRALVSRLLQYSLVHHALGIPFHQIRINRTLEGKPYLQNENVTIPGFNFNTSHQGDYVGIASEPLCLVGLDIVSISKPQRETALEFVNNFTPYLTDHERNCIVTAGSHDGMLIEFYRYWCLKEAFVKATGPIGDVLERPMEEVRTTYSIGKALGRGQFGITHLCTHKATGEKLACKTVAKRKLTSKEDVDDVRREVQIMHHLSGKPTSLTSNVHLVMELCAGGELFDRIIARGHYTERAAAALLRAIIGIMHTCYSMGVIHRDLKPENFLLLSKGDDTPLKATDFGLSVFFKEGEVFRDIVGSAYYIAPEVLKRKYGPEADIWSIGVMLYIFLAGVPPFWAK…
OaltaCPK26-D12.2	RNA-seq	21-228	ND	ND	1	ND	ND	MPAGPIGDVLERPMEEVRTTYSIGKALGRGQFGITHLCTHKATGEKLACKTVAKRKLTSKEDVDDVRREVQIMHHLSGKPTSLTSNVHLVMELCAGGELFDRIIARGHYTERAAAALLRAIIGIMHTCYSMGVIHRDLKPENFLLLSKGDDTPLKATDFGLSVFFKEGEVFRDIVGSAYYIAPEVLKRKYGPEADIWSIGVMLYIFLAGVPPFWAKSENAIFTAILRG
OaltaCPK26a1-C12.1	Annotation	75-333	376-411, 412-447, 448-483, 486-518	389-401, 425-437, 461-473, 496-508	1	4	4	MGQCCTGTGKAVAGDAAEPGPSKAEPPSRGTSSKNGPGSAKQQPCSPAAKAAAKKPAGPIGDVLERPMEEVRTTYSIGKELGRGQFGVTHLCTHKATGEKLACKTIAKRKLASKEDVDDVRREVQIMHHLSGQPNIVDLRGAYEDKHNVHLVMELCAGGELFDRIIARGHYTERAAAALLRAIVGIVHTCHSMGVIHRDLKPENFLLLSKGDNAPLKATDFGLSVFFKEGEVFRDIVGSAYYIAPEVLKRKYGPEADIWSIGVMLYIFLAGVPPFWAESENAIFTAILRGQIDLASEPWPKISSGAKDLVRKMLNINPKERLTAFQVLNHPWIKEDGDAPDVPLDNVVLNRLKQFRAMNQFKKAALRIIAGCLSEEEIKGLKEMFKNIDKDNSGTITLE…
OaltaCPK26a1-C12.2	RNA-seq	75-333	376-411, 412-447, 448-483, 486-518	389-401, 425-437, 461-473, 496-508	1	4	4	MGQCCTGTGKAVAGDAAEPGPSKAEPPSRGTSSKNGPGSAKQQPCSPAAKAAAKKPAGPIGDVLERPMEEVRTTYSIGKELGRGQFGVTHLCTHKATGEKLACKTIAKRKLASKEDVDDVRREVQIMHHLSGQPNIVDLRGAYEDKHNVHLVMELCAGGELFDRIIARGHYTERAAAALLRAIVGIVHTCHSMGVIHRDLKPENFLLLSKGDNAPLKATDFGLSVFFKEGEVFRDIVGSAYYIAPEVLKRKYGPEADIWSIGVMLYIFLAGVPPFWAESENAIFTAILRGQIDLASEPWPKISSGAKDLVRKMLNINPKERLTAFQVLNHPWIKEDGDAPDVPLDNVVLNRLKQFRAMNQFKKAALRIIAGCLSEEEIKGLKEMFKNIDKDNSGTITLE…
OaltaCPK26a1-C12.3	RNA-seq	ND	ND	ND	ND	ND	ND	MPASAHGEGGGEEADKRAERGEARRPACSVAEMTVARGREAPRGAVARERSGARRGGGGEERSGFACAFRSGVGGGGITDAARGGPGCGGARDWSGPPPSRVGDAAATQAQLFSVVRRPSRWPSSPQGCRSRTSPPPEQPRRSGTGRARGDGG
OaltaCPK26a2-C10.1	Annotation	1-75	177-199, 200-235, 97-132	177-189, 213-225	1	3	2	MRRVVCLYIFLAGVPPFWAESENAIFTAILRGQIDLASEPCPKISSEAKDLVRKMLNINLKERLTAFQVLNHPWIKEDGDAPDVPLDNIIAGCLSEEEIKGLKEMFKNIDKDNSGTIMLEELKNGLAKQGTKFSDNEIEQLMEAVSPHAETTNFSSLRDEMLKLTGLLEIPSDFQADADGNGMIDYEEFVTATVHMNKMDREEHLYTAFQYFDKDNSGYITKEELEQALKEQGLYDAKEIKDVITDADSHNVRKRCSVNFVHSSCALHALWFVSYLTSKPKIMLIQSKATITSLDEMYESVARYIGDSSPLHTH
OaltaCPK26a2-C10.2	RNA-seq	ND	19-54, 55-90, 91-109	68-80	ND	3	1	MNQFKKAALRIIAGCLSEEEIKGLKEMFKNIDKDNSGTIMLEELKNGLAKQGTKFSDNEIEQLMEAADADGNGMIDYEEFVTATVHMNKMDREEHLYTAFQYFDKDNSG
OaltaCPK27-C12.1	Annotation	137-395	438-473, 474-509, 510-545, 548-579	451-463, 487-499, 523-535, 557-569	1	4	4	MGNVCIGPRRSFAKNGLLGILRSRPAAASSPSQPTTTSRSIPVPQPQQQQPTQTAPPVPVIISEPPPPPEPQPAPSQPPPQEQPSPSPPASNTTQPPLQQRQQSRAKKPAHIKRISSAGLQVESVLRRKTENLKDKYSLGRKLGQGQFGTTYLCVDKANGGEYACKSIAKRKLLTDEDVEDVRREIQIMHHLAGHPNIISIRGAYEDAVAVHVVMELCAGGELFDRIVRKGHYTERQAAGLARVIVAVVESCHSLGVMHRDLKPENFLFVGNEEDAPLKTIDFGLSMFFRPGEVFTDVVGSPYYVAPEVLRKNYGQEADVWSAGVIIYILLCGVPPFWAETEQGIFEQVLHGTLDFESDPWPNVSEGAKDLLRKVLVRDPKKRLTAHEVLCHPWLQMSG…
OaltaCPK27-C12.2	RNA-seq	154-412	455-490, 491-526, 527-562, 565-596	468-480, 504-516, 540-552, 574-586	1	4	4	MGNVCIGPRRSFAKNGLLGILRSRPAAASSPSQPTTTSRSIPVVLPSTPSAADSKPPPPQPQPQQQQPTQTAPPVPVIISEPPPPPEPQPAPSQPPPQEQPSPSPPASNTTQPPLQQRQQSRAKKPAHIKRISSAGLQVESVLRRKTENLKDKYSLGRKLGQGQFGTTYLCVDKANGGEYACKSIAKRKLLTDEDVEDVRREIQIMHHLAGHPNIISIRGAYEDAVAVHVVMELCAGGELFDRIVRKGHYTERQAAGLARVIVAVVESCHSLGVMHRDLKPENFLFVGNEEDAPLKTIDFGLSMFFRPGEVFTDVVGSPYYVAPEVLRKNYGQEADVWSAGVIIYILLCGVPPFWAETEQGIFEQVLHGTLDFESDPWPNVSEGAKDLLRKVLVRDPKK…
OaltaCPK27-D12	Annotation	150-408	451-486, 487-522, 523-558, 561-592	464-476, 500-512, 536-548, 570-582	1	4	4	MGNVCIGPRRTFAKNGLLGILRSRPAAASSPSQPTITSRSIPVVLPSSPSASDSKPPPLQQQQPTQTAPPVPVVISEPPPQPVPQPAQREPPPPQEQPSPPSPASNTSQPPQQRQQSRAKKPAHIKRISSAGLQVESVLRRKTENLKDKYSLGRKLGQGQFGTTYLCVDKANGGEYACKSIAKRKLLTDEDVEDVRREIQIMHHLAGHPNIISIRGAYEDAVAVHVVMELCAGGELFDRIVRKGHYTERQAAGLARVIVAVVESCHSLGVMHRDLKPENFLFVGNEEDAPLKTIDFGLSMFFRPGEVFTDVVGSPYYVAPEVLRKNYGQEADVWSAGVIIYILLCGVPPFWAETEQGIFEQVLHGTLDFESDPWPNVSEGAKDLLRKVLVREPKKRLTA…
OaltaCPK28-C12	Annotation	47-305	348-383, 384-419, 420-455, 458-489	361-373, 397-409, 433-445, 467-479	1	4	4	MQPDPQPHGPGREKAAGPRLPPPVTAPSVGRPASVLPHKTANVRDHYRIGKKLGQGQFGTTYLCVGKSDGGEYACKSIPKRKLLCREDYEDVWREIQIMHHLSEHRNVVRIRGAYEDALFVHIVMELCAGGELFDRIVAKGHYSERAAAQLIRTIVGVVEGCHSLGVMHRDLKPENFLFASTAEDAPLKATDFGLSVFYKPGDKFSDVVGSPYYVAPEVLQKIYGPEADVWSAGVILYILLCGVPPFWAETESGIFRQILRGKLDLESEPWPSISDSAKDLVRKMLIRDPTKRFTAHEVLCHPWIVDDAVAPDKPIDSAVLSRLKHFSAMNKLKKMALRVIAESLSEEEIGGLKELFKMIDTDNSGTITYDELKNGLKRVGSDLMEPEIQALMDAADID…
OaltaCPK28-D12.1	Annotation	47-305	348-383, 384-419, 420-455, 458-489	361-373, 397-409, 433-445, 467-479	1	4	4	MQPDPQPHGPGREKAAGPRLPPPVTAPSVGRPASVLPHKTANVRDHYRIGKKLGQGQFGTTYLCVGKSDGGEYACKSIPKRKLLCREDYEDVWREIQIMHHLSEHRNVVRIRGAYEDALFVHIVMELCAGGELFDRIVAKGHYSERAAAQLIRTIVGVVEGCHSLGVMHRDLKPENFLFASTAEDAPLKATDFGLSVFYKPGDKFSDVVGSPYYVAPEVLQKIYGPEADVWSAGVILYILLCGVPPFWAETESGIFRQILRGKLDLESEPWPSISDSAKDLVRKMLIRDPTKRFTAHEVLCHPWIVDDAVAPDKPIDSAVLSRLKHFSAMNKLKKMALRVIAESLSEEEIGGLKELFKMIDTDNSGTITYDELKNGLKRVGSDLMEPEIQALMDAADID…
OaltaCPK28-D12.2	RNA-seq	47-305	348-383, 384-419, 420-455, 458-489	361-373, 397-409, 433-445, 467-479	1	4	4	MQPDPQPHGPGREKAAGPRLPPPVTAPSVGRPASVLPHKTANVRDHYRIGKKLGQGQFGTTYLCVGKSDGGEYACKSIPKRKLLCREDYEDVWREIQIMHHLSEHRNVVRIRGAYEDALFVHIVMELCAGGELFDRIVAKGHYSERAAAQLIRTIVGVVEGCHSLGVMHRDLKPENFLFASTAEDAPLKATDFGLSVFYKPGDKFSDVVGSPYYVAPEVLQKIYGPEADVWSAGVILYILLCGVPPFWAETESGIFRQILRGKLDLESEPWPSISDSAKDLVRKMLIRDPTKRFTAHEVLCHPWIVDDAVAPDKPIDSAVLSRLKHFSAMNKLKKMALRVIAESLSEEEIGGLKELFKMIDTDNSGTITYDELKNGLKRVGSDLMEPEIQALMDAADID…
OaltaCPK29-C12	Annotation	87-345	388-423, 424-459, 460-495, 498-528	437-449, 473-485, 506-518	1	4	3	MGNCCVSRPSGYKRRRCGSSSTPHHHQHRGGRRLIGAANMRCLSTVSSVSDAARAVMSAEQASVLGSDGKGGALITAAAAEEMLRRYEIGEELGRGEFGVTRRCRDAATGEQLACKSISKRKLRSSVDVEDVRREVAIMRSLPAHANVVRLREAFEDADAVHLVMEVCEGGELFDRIVARGHYTERAAAAVMRTIMDVVQHCHKNGVMHRDLKPENFLYANASENSPLKVIDFGLSVCFKPGARFNEIVGSPYYMAPEVLKRNYGQEIDIWSAGVILYILLCGVPPFWAETDEGIAQAIIRSHIDFQREPWPKVSDNAKDLVRRMLDPSPYTRLTAQQVLEHPWIQNASEAPNIPLGEAVRSRLKQFTVMNKFKKKALLVVAEYLPTEELDAMRELFNM…
OaltaCPK29-D12	Annotation	85-343	386-421, 422-457, 458-493, 496-526	435-447, 471-483, 504-516	1	4	3	MGNCCVSRPSGNKRRRCGSSSAPHHQHRGGRRHIGAANMRCLSTVSSVSDVARAVMSEPANVLGSNNKGGGLTTTAAAEEMLRRYEIGEELGRGEFGVTRRCRDSATGEQLACKSISKRKLRSSVDVEDVRREVAIMRSLPAHPNVVRLREAFEDADAVHLVMEVCEGGELFDRIVARGHYTERAAAAVMRTIMDVVQHCHKNGVMHRDLKPENFLYANASENSPLKVIDFGLSVCFKSGARFNEIVGSPYYMAPEVLKRNYGQEIDIWSAGVILYILLCGVPPFWAETDEGIAQAIIRSHIDFQREPWPKVSENAKDLVRRMLDPSPYTRLTAQQSEEHPWIQNASAAPNIPLGEAVRSRLKQFTLMNKFKKKALLVVAEYLPTEELDAIRELFNMLD…
OaltaCPK3-C1	Annotation	73-331	374-409, 410-445, 446-481, 482-517	387-399, 459-471, 495-507	1	4	3	MGNCCRSPAAAAREDVKSSHFPASAGKKKPHQARNGGVGGGGGGGGGGGAGQKRLPVLGEEGYELIGGIDDKYALDRELGRGEFGVTYLCMDRDTKELLACKSISKRKLRTAVDVEDVRREVAIMRHLPKSASIVSLREACEDEGAVHLVMELCEGGELFDRIVARGHYTERAAANVTRTIVEVVQLCHRHGVIHRDLKPENFLFANKKENSPLKAIDFGLSIFFKPGEKFSEIVGSPYYMAPEVLKRNYGPEIDIWSAGVILYILLCGVPPFWAETEQGVAQAILRGNIDFKREPWPNVSENAKDLVRHMLEPDPKLRLTAKQVLEHPWLQNAKKAPNVPLGDIVKSRLKQFSRMNRFKRRALRVIADHLSAEEVEDIKEMFKAMDTDNDGIVSYEEL…
OaltaCPK3-D1	Annotation	73-331	374-409, 410-445, 446-481, 482-517	387-399, 459-471, 495-507	1	4	3	MGNCCRSPAAAAREDVKSSHFPASAGKKKPHQARNVAAGGGGGGSGGGGAGQKRLPVLGEEGCELIGGIDDKYVLDRELGRGEFGVTYLCMDRDTKELLACKSISKRKLRTAVDVEDVRREVAIMRHLPKSASIVSLREACEDEGAVHLVMELCEGGELFDRIVARGHYTERAAANVTRTIVEVVQLCHRHGVIHRDLKPENFLFANKKENSPLKAIDFGLSIFFKPGEKFSEIVGSPYYMAPEVLKRNYGPEIDIWSAGVILYILLCGVPPFWAETEQGVAQAILRGNIDFKREPWPNVSENAKDLVRRMLEPDPKLRLTAKQVLEHPWLQNAKKAPNVPLGDIVKSRLKQFSRMNRFKRRALRVIADHLSAEEVEDIKEMFKAMDTDNDGIVSYEEL…
OaltaCPK4-C2	Annotation	56-316	359-394, 396-431, 438-473, 476-503	372-384, 409-421, 451-463, 481-493	1	4	4	MGACFSSSPPATAADGGSGKRQRRRDPKGKVPDGGGGEKEQARVEFGYERDFEGRYQVGRLLGHGQFGYTFAATDRTSGDRVAVKRIDKAKMVRPVAVEDVKREVKILKELKGHENIVHFYNAFEDDSYVYIVMELCEGGELLDRILAKKNSRYSEKDAAVVVRQMLKVAAECHLHGLVHRDMKPENFLFKSTKEDSPLKATDFGLSDFIKPGKKFHDIVGSAYYVAPEVLKRRSGPESDVWSIGVITYILLCGRRPFWNKTEDGIFREVLRNKPDFRKKPWPGISSGAKDFVKKLLVKNPRARLTAAQALSHPWVREGGEASEIPVDISVLSNMRQFVKYSRFKQFALRALASTLKEEELADLKDQFDAIDVDKSGSISIEEMRHALAKDLPWRLKGP…
OaltaCPK4-D2	Annotation	61-321	364-399, 401-436, 443-478, 481-508	377-389, 414-426, 456-468, 486-498	1	4	4	MGACFSSSPHPATAADGGSGKRRRRDPKGKVPDVGGGDKEATATQAARVEFGYERDFEGRYQVGRLLGHGQFGYTFAATDRTSGDRVAVKRIDKAKMVRPVAVEDVKREVKILKELKGHENIVHFYNAFEDDSYVYIVMELCEGGELLDRILAKKNSRYSEKDAAVVVRQMLKVAAECHLHGLVHRDMKPENFLFKSTKEDSPLKATDFGLSDFIKPGKKFHDIVGSAYYVAPEVLKRRSGPESDVWSIGVITYILLCGRRPFWNKTEDGIFREVLRNKPDFRKKPWPGISSGAKDFVKKLLVKNPRARLTAAQALSHPWVREGGEASEIPVDISVLSNMRQFVKYSRFKQFALRALASTLKEEELADLKDQFDAIDVDKSGSISIEEMRHALAKDLPW…
OaltaCPK5-C2	Annotation	90-348	391-426, 427-462, 463-498, 499-532	404-416, 440-452, 476-488, 510-522	1	4	4	MGNTCGVTLRSKYFASFRGASQRHEAGYAPVATSAAAAADEPTGKKAPRAAAADSAAPPHAASMKRGAPAPAELTANVLGHPTPSLSEHYALGRKLGQGQFGTTYLCTDLATGVDYACKSIAKRKLITKEDVEDVRREIQIMHHLAGHRNVVAIKGAYEDQQYVHIVMELCAGGELFDRIIERGQFSERKAAELTRIIVGVIEACHSLGVIHRDLKPENFLLANKDDDLSLKAIDFGLSVFFKPGQVFTDVVGSPYYVAPEVLRKCYGPEADVWTAGVILYILLSGVPPFWAETQQGIFDAVLKGVIDFDSDPWPVISDSAKDLIRRMLNPRPKERLTAHEVLCHPWICDHGVAPDRPLDPAVLSRIKQFSAMNKLKKMALRVIAESLSEEEIAGLKEM…
OaltaCPK5-D2	Annotation	84-342	385-420, 421-456, 457-492, 493-526	398-410, 434-446, 470-482, 504-516	1	4	4	MGNTCGVTLRSKYFASFRGASQRHEAGYAPVATSAAADEPTGKKAPRAAADAPHAASMKRGAPAPAELTANVLGHPTPSLSEHYALGRKLGQGQFGTTYLCTDLATGVDYACKSIAKRKLITKEDVEDVRREIQIMHHLAGHRNVVAIKGAYEDSQYVHIVMELCAGGELFDRIIERGQFSERKAAELTRIIVGVIEACHSLGVIHRDLKPENFLLANKDDDLSLKAIDFGLSVFFKPGQVFTDVVGSPYYVAPEVLRKSYGPEADVWTAGVILYILLSGVPPFWAETQQGIFDAVLKGVIDFDSDPWPVISDSAKDLIRRMLNPRPKERLTAHEVLCHPWICDHGVAPDRPLDPAVLSRIKQFSAMNKLKKMALRVIAESLSEEEIAGLKEMFKAMDT…
OaltaCPK6-C2	Annotation	28-286	329-364, 365-400, 401-436, 440-470	342-354, 378-390, 414-426, 448-460	1	4	4	MPIRSHQQLLSSPTAVLGHVTPPLRDLYSVGRKLGQGQFGTTYLCTHLSTGADFACKSIAKRKLLTPEDVDDVRREIQIMHHLAGHSSVVTIQGAYEDTLYVHIVMELCEGGELFDRIVDRGYFSERKAAEITRVIVGVVEACHSLGVMHRDLKPENFLLKDRAREASLKAIDFGLSVFFKPGQVFTDVVGSPYYVAPEVLCKHYGPEADVWTAGVIVYILLSGVPPFWAETQQGIFDAVLRGALDFDSEPWPSISDSAKDLIRRMLRSPPKERLTAHQVLCHPWVCEDGVAPDRPLAPAVLSRLKQFSAMNRLKKMALRVIARSLSEEELAGLKEMFKAMDTDGSGAITFDELKEGLRRYGSNLREAEIRDLMDAADVDKSGTIDYDEFIAATVHLNK…
OaltaCPK6-D2.1	Annotation	71-329	372-407, 408-443, 444-479, 483-513	385-397, 421-433, 457-469, 491-503	1	4	4	MGNFSCGASSTSTPTTYAAASPSLLDYCYHQRYPSSSTSTSSIMPIRSHQQLLSSPTAVLGHLTPPLRELYSVGRKLGQGQFGTTYLCTHLSTGADFACKSIAKRKLLTPEDVDDVRREIQIMHHLAGHASVVTIQGAYEDTLYVHIVMELCEGGELFDRIVDRGYFSERKAAEITRVIVGVVEACHSLGVMHRDLKPENFLLKDRAREASLKAIDFGLSVFFKPGQVFTDVVGSPYYVAPEVLCKHYGPEADVWTAGVIVYILLSGVPPFWAETPQGIFDAVLRGALDFDSDPWPTISDSAKDLIRRMLRSPPKDRLTAHQVLCHPWVCEDGVAPDRPLAPAVLSRLKQFSAMNRLKKMALRVIARSLSEEELAGLKEMFKAMDTDASGAITFDELKE…
OaltaCPK6-D2.2	RNA-seq	71-329	372-407, 408-443, 444-479, 483-513	385-397, 421-433, 457-469, 491-503	1	4	4	MGNFSCGASSTSTPTTYAAASPSLLDYCYHQRYPSSSTSTSSIMPIRSHQQLLSSPTAVLGHLTPPLRELYSVGRKLGQGQFGTTYLCTHLSTGADFACKSIAKRKLLTPEDVDDVRREIQIMHHLAGHASVVTIQGAYEDTLYVHIVMELCEGGELFDRIVDRGYFSERKAAEITRVIVGVVEACHSLGVMHRDLKPENFLLKDRAREASLKAIDFGLSVFFKPGQVFTDVVGSPYYVAPEVLCKHYGPEADVWTAGVIVYILLSGVPPFWAETPQGIFDAVLRGALDFDSDPWPTISDSAKDLIRRMLRSPPKDRLTAHQVLCHPWVCEDGVAPDRPLAPAVLSRLKQFSAMNRLKKMALRVIARSLSEEELAGLKEMFKAMDTDASGAITFDELKE…
OaltaCPK6-D2.3	RNA-seq	71-329	372-407, 408-443, 444-479, 483-513	385-397, 421-433, 457-469, 491-503	1	4	4	MGNFSCGASSTSTPTTYAAASPSLLDYCYHQRYPSSSTSTSSIMPIRSHQQLLSSPTAVLGHLTPPLRELYSVGRKLGQGQFGTTYLCTHLSTGADFACKSIAKRKLLTPEDVDDVRREIQIMHHLAGHASVVTIQGAYEDTLYVHIVMELCEGGELFDRIVDRGYFSERKAAEITRVIVGVVEACHSLGVMHRDLKPENFLLKDRAREASLKAIDFGLSVFFKPGQVFTDVVGSPYYVAPEVLCKHYGPEADVWTAGVIVYILLSGVPPFWAETPQGIFDAVLRGALDFDSDPWPTISDSAKDLIRRMLRSPPKDRLTAHQVLCHPWVCEDGVAPDRPLAPAVLSRLKQFSAMNRLKKMALRVIARSLSEEELAGLKEMFKAMDTDASGAITFDELKE…
OaltaCPK7-C1.1	Annotation	84-342	385-420, 457-489, 491-526	504-516	1	3	1	MGNQCQNGTLGSDYHNRFPREHAVSRYADGYVQEDSYLDLKKFDDTWPEVNNFKPTAASILRRGFDPTSINVLGRKTADLREHYILGRKLGQGQFGTTYLCTEINTGCEYACKTIPKRKLITKEDFEDVRREIQIMHHLSGHKNVVAIKDVYEDGQAVHIVMELCAGGELFDRIQEKGHYSERKAAELIRIIVSIVAMCHSLGVMHRDLKPENFLLLDKDDDLSIKAIDFGLSVFFKPGQVFTELVGSPYYVAPEVLHKRYGPESDVWSAGVILYVLLSGVPPFWAETQQGIFDAVLKGHIDFQSDPWPKISDSAKDLIRKMLSHCPSERLKAHEVLRHPWICENGVATDQALDPSVISRLKQFSAMNKLKKLALRVIAERLSEEEIAGLREMFKAVDT…
OaltaCPK7-C1.2	RNA-seq	ND	ND	ND	ND	ND	ND	MAVVGARKNMRQYINSPSSPISLGSSNAFDESSLELSTRTADGSTTNAVLVAIVASVGNLLQGWDNAAIAGAIIYIKNDFNLQNNPLMEGLILAMSLIGATITTAISGIISNSIGKRPLLSFTAILYFISALITLQASNEYMLLLARLIYGFGLGLVVTYAPLYISETAPTNMRGLLNTLPQFNGSLGMLLSYIMVFCMSLTANPDWRIMLGSLSIPSFVFLLLCIFYLPESPVFLVSKGKIEEAKSVMKRLRGANEVSSEMAFIIQGLTVDQDNYIEDYMISRDNENFDDESVSNIETTTLYGHEEGVTWIARPFKGKDIVENDHSPIPSLIDPIVTLFDSMHGNIFDTPEFTSSENMLSDVEVAKADLESQEEVDSDFEDDLDHPLLFHRGSYMEGT…
OaltaCPK7-C1.3	RNA-seq	84-342	385-420, 457-489, 491-526	504-516	1	3	1	MGNQCQNGTLGSDYHNRFPREHAVSRYADGYVQEDSYLDLKKFDDTWPEVNNFKPTAASILRRGFDPTSINVLGRKTADLREHYILGRKLGQGQFGTTYLCTEINTGCEYACKTIPKRKLITKEDFEDVRREIQIMHHLSGHKNVVAIKDVYEDGQAVHIVMELCAGGELFDRIQEKGHYSERKAAELIRIIVSIVAMCHSLGVMHRDLKPENFLLLDKDDDLSIKAIDFGLSVFFKPGQVFTELVGSPYYVAPEVLHKRYGPESDVWSAGVILYVLLSGVPPFWAETQQGIFDAVLKGHIDFQSDPWPKISDSAKDLIRKMLSHCPSERLKAHEVLRHPWICENGVATDQALDPSVISRLKQFSAMNKLKKLALRVIAERLSEEEIAGLREMFKAVDT…
OaltaCPK7-C3.1	Annotation	84-342	385-420, 457-489, 491-526	504-516	1	3	1	MGNQCQNGTLGSDYHNRFPREHAVSRYADGYVQEDSYLDLKKFDDTWPEVNNFKPTAASILRRGLDPTSINVLGRKTADLREHYILGRKLGQGQFGTTYLCTEINTGCEYACKTIPKRKLITKQDVEDVRREIQIMHHLSGHKNVVAIKDVYEDGQAVHIVMELCAGGELFDRIQEKGHYSERKAAELIRIIVSIVAMCHSLGVMHRDLKPENFLLLDKDDDLSIKAIDFGLSVFFKPGQVFTELVGSPYYVAPEVLHKRYGPESDVWSAGVILYVLLSGVPPFWAETQQGIFDAVLKGHIDFQSDPWPKISDSAKDLIRKMLSHCPSERLKAHEVLRHPWICENGVATDQALDPSVISRLKQFSAMNKLKKLALRVIAERLSEEEIAGLREMFKAVDT…
OaltaCPK7-C3.2	RNA-seq	84-342	385-420, 457-489, 491-526	504-516	1	3	1	MGNQCQNGTLGSDYHNRFPREHAVSRYADGYVQEDSYLDLKKFDDTWPEVNNFKPTAASILRRGLDPTSINVLGRKTADLREHYILGRKLGQGQFGTTYLCTEINTGCEYACKTIPKRKLITKQDVEDVRREIQIMHHLSGHKNVVAIKDVYEDGQAVHIVMELCAGGELFDRIQEKGHYSERKAAELIRIIVSIVAMCHSLGVMHRDLKPENFLLLDKDDDLSIKAIDFGLSVFFKPGQVFTELVGSPYYVAPEVLHKRYGPESDVWSAGVILYVLLSGVPPFWAETQQGIFDAVLKGHIDFQSDPWPKISDSAKDLIRKMLSHCPSERLKAHEVLRHPWICENGVATDQALDPSVISRLKQFSAMNKLKKLALRVIAERLSEEEIAGLREMFKAVDT…
OaltaCPK7-C3.3	RNA-seq	84-342	385-420, 457-489, 491-526	504-516	1	3	1	MGNQCQNGTLGSDYHNRFPREHAVSRYADGYVQEDSYLDLKKFDDTWPEVNNFKPTAASILRRGLDPTSINVLGRKTADLREHYILGRKLGQGQFGTTYLCTEINTGCEYACKTIPKRKLITKQDVEDVRREIQIMHHLSGHKNVVAIKDVYEDGQAVHIVMELCAGGELFDRIQEKGHYSERKAAELIRIIVSIVAMCHSLGVMHRDLKPENFLLLDKDDDLSIKAIDFGLSVFFKPGQVFTELVGSPYYVAPEVLHKRYGPESDVWSAGVILYVLLSGVPPFWAETQQGIFDAVLKGHIDFQSDPWPKISDSAKDLIRKMLSHCPSERLKAHEVLRHPWICENGVATDQALDPSVISRLKQFSAMNKLKKLALRVIAERLSEEEIAGLREMFKAVDT…
OaltaCPK8-C3	Annotation	63-321	364-399, 400-435, 436-471, 472-507	377-389, 413-425, 449-461, 485-497	1	4	4	MGNCCGTPATAEEGGKRRRKQKKANPFTVAYNRGPSAAGAAPAGRPGLVVLRDPTGRDLGARYELGGELGRGEFGITYLCTEAATGDRYACKSISKRKLRTPVDVEDVRREVEIMRHMPPHPNIVSLRAAYEDEDNVHLVMELCEGGELFDRIVARGHYTERAAAAVTRTIVEVVQMCHRHGVMHRDLKPENFLYANKKDSSPLKAIDFGLSVFFRPGERFTEIVGSPYYMAPEVLKRHYGPEVDVWSAGVILYILLCGVPPFWAETEQGVAQAIIRSVVDFKREPWPRVSEPAKDLVRRMLDPNPMTRLTAEQVLEHPWLHDSKKMPDIPLGDTVRARLQQFAAMNKLKKKALKVIAEHLSAEEAADIKDMFDKMDVSKNGQLTFEDFKAGLRKLGNQ…
OaltaCPK8-D3	Annotation	62-320	363-398, 399-434, 435-470, 471-506	376-388, 412-424, 448-460, 484-496	1	4	4	MGNCCGTPATAEEGGKRRRKQKKANPFTVAYNRGPAAAGAPVGRPGLVVLRDPTGRDLGARYELGGELGRGEFGITYLCTEAATGDRYACKSISKRKLRTPVDVEDVRREVEIMRHMPSHPNIVSLRAAYEDEDNVHLVMELCEGGELFDRIVARGHYTERAAAAVTRTIVEVVQMCHRHGVMHRDLKPENFLYANKKDSSPLKAIDFGLSVFFRPGERFTEIVGSPYYMAPEVLKRHYGPEVDVWSAGVILYILLCGVPPFWAETEQGVAQAIIRSVVDFKREPWPRVSEPAKDLVRRMLDPNPMTRLTAEQVLEHPWLHDSKKMPDIPLGDAVRARLQQFAAMNKLKKKALKVIAEHLSAEEAADIKDMFDKMDVSKNGQLTFEDFKAGLRKLGNQM…
OaltaCPK9-C3	Annotation	102-360	403-438, 439-474, 475-510, 511-546	416-428, 488-500, 524-536	1	4	3	MGNTCCVAPATTEEAEPRRVDAPPRDHHAAKKPPAATTATRQRHGQEPKPKPRARARDKTKPNPYDWAPPRVLPARGGGAAAVRVLEGVVPHHPRLRVTDKYQLGRELGRGEFGVTHLATDRATRERLACKSIPKRRLRTAVDVADVRREVAIMASLPDHPALVRLRAAYEDAEAVHLVMELCDGGELFDRIVARGRYTERAAAAAARTVAEVVRACHAHGVMHRDLKPENFLYAGKSEDAQLKAIDFGLSVFFRPGERFREIVGSPYYMAPEVLRRDYGPEVDIWSAGVILYILLCGVPPFWAETEQGVARAILRGAVDFDREPWPRISRAAKSLVRQMLDVDPRRRPTAQQVLDHPWLHHAARAPNVPLGDVVRARLKQFSLMNRFKKKAMRVIAEH…
OaltaCPK9-D3.1	Annotation	114-372	415-450, 451-486, 487-522, 523-558	428-440, 500-512, 536-548	1	4	3	MGNTCACCVAPVTEEAEPRREEARRRDHHAAKKPAAAATTTPPRQRHGQEPGSGGGREKPKPRVRARDKAKPNPYDWAPPRVLPARGGGGAVAAVRVLEGVVPHHPRLRVTDKYQLGRELGRGEFGVTHLATDRATRERLACKSIPKRRLRTAVDVADVRREVAIMASLPDHPALVRLRAAYEDAEAVHLVMELCDGGELFDRIVARGRYTERAAAAAARTVAEVVRACHAHGVMHRDLKPENFLYAGKSEDAQLKAIDFGLSVFFRPGERFREIVGSPYYMAPEVLRRDYGPEVDIWSAGVILYILLCGVPPFWAETEQGVARAILRGAVDFDREPWPRISRAAKSLVRQMLDVDPRRRPTAQQVLDHPWLHHASRAPNVPLGDVVRARLKQFSLMNR…
OaltaCPK9-D3.2	RNA-seq	114-372	415-450, 451-486, 487-522, 523-558	428-440, 500-512, 536-548	1	4	3	MGNTCACCVAPVTEEAEPRREEARRRDHHAAKKPAAAATTTPPRQRHGQEPGSGGGREKPKPRVRARDKAKPNPYDWAPPRVLPARGGGGAVAAVRVLEGVVPHHPRLRVTDKYQLGRELGRGEFGVTHLATDRATRERLACKSIPKRRLRTAVDVADVRREVAIMASLPDHPALVRLRAAYEDAEAVHLVMELCDGGELFDRIVARGRYTERAAAAAARTVAEVVRACHAHGVMHRDLKPENFLYAGKSEDAQLKAIDFGLSVFFRPGERFREIVGSPYYMAPEVLRRDYGPEVDIWSAGVILYILLCGVPPFWAETEQGVARAILRGAVDFDREPWPRISRAAKSLVRQMLDVDPRRRPTAQQVLDHPWLHHASRAPNVPLGDVVRARLKQFSLMNR…
OaltaCRK1-C3	Annotation	140-402	ND	ND	1	ND	ND	MGLCHGKSAAVLEPTVVEEEETRVAEAAAAPAKPASPAPSAAAAKPGTPKQHKFPFYLPSPLPPSSYKGSPANSSVASTPARGGFKRPFPPPSPAKHIRALLARRHGSVKPNEASIPESGEPGVALDKSFGFSKHFAAKYELGQEVGRGHFGYTCAATCKKGELKGEDVAVKVIPKAKMTTAIAIEDVRREVRILSSLAGHSNLVQFYDAYEDEENVYIVMELCKGGELLDRILARGGKYSEEDAKVVIRQILSVASFCHLQGVVHRDLKPENFLFSSKDENSAMKVIDFGLSDFVKPDERLNDIVGSAYYVAPEVLHRSYGTEADMWSIGVIVYILLCGSRPFWARTESGIFRAVLKADPSFEEAPWPTLSAEAKDFVRRLLNKDYRKRMTAAQALCH…
OaltaCRK1-D3	Annotation	139-401	ND	ND	1	ND	ND	MGLCHGKSAAVLEPTAAAEEETCVAEAAAAPAKAASPAPSAAAKPGTPKQHKFPFYLPSPLPPSSYKGSPANSSVASTPARGGFKRPFPPPSPAKHIRALLARRHGSVKPNEASIPESGEPGVALDKSFGFSKHFAAKYELGREVGRGHFGYTCAATCKKGELKGEDVAVKVIPKAKMTTAIAIEDVRREVRILSSLAGHSNLVQFYDAYEDEENVYIVMELCKGGELLDRILARGGKYSEEDAKVVIRQILSVASFCHLQGVVHRDLKPENFLFSSKDENSAMKVIDFGLSDFVKPDERLNDIVGSAYYVAPEVLHRSYGTEADMWSIGVIVYILLCGSRPFWARTESGIFRAVLKADPSFEEAPWPTLSAEAKDFVRRLLNKDYRKRMTAAQALCHP…
OaltaCRK2-D3	Annotation	172-434	ND	ND	1	ND	ND	MGQCYGKGASARTADDDECGVVTAHQSPPPANGLPSTPPRQAQAQAAVVGTPRRRGSKSGSTTPVHQTPGVAWPSPYPSGGASPLPAGVSPSPARSTPRRFFKRPFPPPSPAKHIKATLAKRLGGRKPKEGTIPEEGGVGAGGGGGGAADGAETERPLDKTFGFSKNFGAKYELGKEVGRGHFGHTCSAVVKKGEYKGQTVAVKIIAKAKMTTAISIEDVRREVKILRALSGHNNLVKFYDACEDGLNVYIVMELCEGGELLDRILARGGRYTEEDAKAIVVQILSVVAFCHLQGVVHRDLKPENFLFTTRDENAPMKLIDFGLSDFIRPDERLNDIVGSAYYVAPEVLHRSYSMEADIWSIGVITYILLCGSRPFWARTESGIFRSVLRADPNFDDSP…
OaltaCRK2-D6	Annotation	1-224	ND	ND	1	ND	ND	MTTAISIEDVRREVKILRALSGHNNLVKFYDACEDGLNVYIVMELCEGGELLDRILARGGRYTEEDAKAIVVQILSIVAFCHLQGVVHRDLKPENFLFTTRDENAPMKLIDFGLSDFIRPDERLNDIVGSAYYVAPEVLHRSYSMEADIWSIGVITYILLCGSRPFWARTESGIFRSVLRADPNFDDSPWPTVSAEAKDFVKRFLNKDYRKRMTAIQALTHPWLRDKQRQIPLDILIFRLIKQYLRATPLKRLALKALSKALREDELLYLKLQFKLLEPRDGFVSLDNFRTALTRYLTDAMKESRVLEFLHALEPLAYRRMDFEEFCAAAISPYQLEALERWEEIAGTAFQHFEQEGNRVISVEELAQELNLAPTHYSIVQDWIRKSDGKLNFLGFTKF…
OaltaCRK3-C7	Annotation	152-414	ND	ND	1	ND	ND	MGGCHAKPLTHDEADGVGSPPREPPALAPATPPRGSGAATPAWKTKPWASPFFGFSTPSPSPAHHLFSSSKSASSPRRSPAPTGSAPTTPARRLLRLPFPPPSPAKHIRQALARRHGPPRPSIPEEGGDGEGEGGRGLDKGFGFNKGFAAKYDMGDEVGRGHFGYTCSARIKKGARKGDAVAVKVIPKAKMTTSIAIEDVRREVKILKALAGHKNLVQFYDAYEDNDNVYIVMELCEGGELLDRILSRGGKYSEDDAKAVLVQILNVVSFCHIQGVVHRDLKPENFLFTSKDENSQLKAIDFGLSDFVKPDERLNDIVGSAYYVAPEVLHRCYSTEADVWSIGVIAYILLCGSRPFWARTESGIFRSVLKADPSYNEAPWPSLTPEAMDFVKRLLCKDP…
OaltaCRK3-D7	Annotation	149-411	ND	ND	1	ND	ND	MGGCHAKPLTHDEADGVGSPPREPPPATPPRGSGAVTPAWKTKPWASPFFGFSTPSPSPAHHLFSSSKSAASPRRSPAPTGSAPTTPARRLLRLPFPPPSPAKHIRQALARRHGPPRPSIPEEGGDGEGEGGRGLDKGFGFNKGFAAKYDMGDEVGRGHFGYTCSAKIKKGARKGDAVAVKVIPKAKMTTSIAIEDVRREVKILKALAGHKNLVQFYDAYEDNDNVYIVMELCEGGELLDRILSRGGKYSEDDAKAVLVQILNVVSFCHIQGVVHRDLKPENFLFTSKDENSQLKAIDFGLSDFVKPDERLNDIVGSAYYVAPEVLHRCYSTEADVWSIGVIAYILLCGSRPFWARTESGIFRSVLKADPSYNEAPWPSLTPEAMDFVKRLLCKDPRRR…
OaltaCRK4-C7	Annotation	138-400	442-477	ND	1	1	ND	MGLCHGKPSQIPEPEADEAAAGRVAAGDAAGAASPGPAAAAAKPGTPKQPKFPFYMPSPLPPSSYKSSPANSSVASTPARGGFKRPFPPPSPAKHIRALLARRHGSVKPNEASIPEGGEPEVGLDKGFGFSKHFFAKYELGDEVGRGHFGYTCSAKAKKGEHKGHDVAVKVIPKAKMTTAIAIEDVRREVRILSSLTGHSNLVQFYDAFEDEDNVYIVMELCKGGELLDRILARGGKYSEDDAKAVMVQILSVVSFCHLQGVVHRDLKPENFLFTSKDENSALKVIDFGLSDFVKPDERLNDIVGSAYYVAPEVLHRSYGTEADMWSIGVIAYILLCGSRPFWARTESGIFRAVLKAEPSFDEAPWPTLTAEAKDFVKRLLNKDYRKRMTAAQALSHPW…
OaltaCRK4-D7	Annotation	142-404	446-481	ND	1	1	ND	MGLCHGKPRQIPEPEAGEEAARVAVGDATGAGNGASSPGPVAAAATKPGTPKQPKFPFYLPSPLPPSSYKSSPANSSMASTPARGGFKRPFPPPSPAKHIRALLARRHGSVKPNEASIPEGGEPELGLDKSFGFSKHFFAKYELGDEVGRGHFGYTCSANAKKGEHKGQDVAVKVIPKAKMTTAIAIEDVRREVRILSSLTGHSNLVQFYDAFEDEDNVYIVMELCKGGELLDRILARGGKYSEEDAKVVMVQILSVVSFCHLQGVVHRDLKPENFLFTSKDENSALKVIDFGLSDFVKPDERLNDIVGSAYYVAPEVLHRSYGTEADMWSIGVIAYILLCGSRPFWARTESGIFRAVLKAEPSFDEAPWPTLTAEAKDFVKRLLNKDYRKRMTAAQAL…
OaltaCRK5-C10	Annotation	167-429	ND	ND	1	ND	ND	MGQCYARNVPVDGDGGGGGGGVVTTTISVSAAGGGGGGRRSGRPSPAGTPRRRAGATPARSSVAGSPWAGSPLPEGIAPSPAPSATTPRRFFRRPFPPPSPAKHIKASLARRLGQRSPASAQAQAAKPPAEVPIPEHGGGAAAAAAGEVERELDKSFGYDRHFAAKYELGKEVGRGHFGHTCLARARKGDMRGQLLAVKVISKAKMTTAISIEDVRREVKILKALSGHSNLVKFYDACEDALNVYIIMELCEGGELLDKILSRGGRYSEEDAKVIVEQILNVVSFCHLQGVVHRDLKPENFLFSTRDDHSPMKIIDFGLSDFIRPDERLNDIVGSAYYVAPEVLHRSYSTEADMWSIGVITYILLCGSRPFWARTESGIFRSVLRADPNFDDAPWSSIS…
OaltaCRK5-D10	Annotation	170-432	ND	ND	1	ND	ND	MGQCYARNVPVDGEGGRGGGGVVTTTISVSAAGEEVAAGGGGGRRSGRQSPAGTPRRRGAGATPARSSVAGSPWAGSPLPEGIAPSPAPSATTPRRFFRRPFPPPSPAKHIKASLARRLGQRSPALAQAQAAKPPAEVPIPEHGGAAAAAEVERELDKSFGYDRHFAAKYELGKEVGRGHFGHTCLARARKGDMRGQLLAVKVISKAKMTTAISIEDVRREVKILKALSGHSNLVKFYDACEDALNVYIIMELCEGGELLDRILSRGGRYTEEDAKVIVEQILNVVAFCHLQGVVHRDLKPENFLFSTRDDHSPMKIIDFGLSDFIRPDERLNDIVGSAYYVAPEVLHRSYSTEADMWSIGVITYILLCGSRPFWARTESGIFRSVLRADPNFDDAPWS…
OaltaPEPRK1-C9	Annotation	101-350	ND	ND	1	ND	ND	MESSLPRKRKGARSACSLVGSFREPTTVARKRACREPKPRPEKKKNPSDDASGRGGGVVQTAPPASGRAAPENPSRGLKRKLGCIESATRMGRKKRLESEYELGAEIGQGKFGSVRICRAKVGGEEFACKALPKNGEETVHREVEIMQHLSGHPGIVTLKAVFEDADKFYLVMELCGGGRLLDEMAREGKFSEQRAAIVIKDLMCVVKYCHEMGVVHRDIKPENILLTKAGKIKLADFGLAARVADGQKLSGIAGSPAYVAPEVLSGCYSEKVDIWGAGVLLHVLLHGSLPFHGGSLDAVFEAIKTVELDFHSGPWESISSLARDLISRMLNRDVPSRITADEVLSHPWVMFYTDCPLKAVTANLSITNKIVAPRITWDRIRLHCESISSDSSSQRSAD…
OaltaPEPRK1-D9	Annotation	99-348	ND	ND	1	ND	ND	MESSLPRKRKGARSACSLVGSFHEATVARKRACREPKPRPEKKKNPSDDASGRGGVVQTAPPASGRAAPESPSRGLKRKLGCIESATRMGRKKRLESEYELGAEIGQGKFGSVRICRAKVGGEEFACKALPKNGEETVHREVEIMQHLSGHPGIVTLKAVFEDADKFYLVMELCGGGRLLDEMAREGKFSERRAAIVIKDLMSVVKYCHEMGVVHRDIKPENILLTKAGKIKLADFGLAARVADGQKLSGIAGSPAYVAPEVLSGCYSEKVDIWGAGVLLHVLLHGSLPFQGGSLDAVFEAIKTVELDFHSGPWESISSLARDLISRMLKRDVPSRITADEVLSHPWVVFYTECPLKAVTANLSVTNKIVAPRITWDIIRLHCESISSDSSSQRSADQD…
OaltaPEPRK2-C6	Annotation	40-298	ND	ND	1	ND	ND	MAAAGGGGGGGDAKYNSYKAPGLRGAILEAAHVSCLEDRYALGPQLGWGQFGVIRSCSDMVTGEALACKSIAKDRLVSPDDVRGVKLEIEVMARLSGHPNVVDLKAVYEDEESVHLVMELCAGGELFHRLEERGCFSEHEAAMLFRYLMEVVAHCHSKGIVHRDLKPENILLVSKSPSSPIKLADFGLATYIQPGRSLSGMVGSPFYIAPEVLAGGYNEAADVWSAGVILYILLSGIPPFWGKTKSKIFECIRSTELRFPSDPWEKVSDSAKELITEMLQRDPRQRLTAKQVLEHSWIQDHVDQSQDSCGHCHEINLRGEDPGSCSFSTPLASCSRDVSFNTGGLVSCQSMSEEVCSPTFACRSSFSAFVAKNAPSCALSGFSFGGVCEPCDAVFPSPV…
OaltaPEPRK2-D6	Annotation	39-297	ND	ND	1	ND	ND	MAAVGGGGVADAKYNSYKAPGLRGAILEAAHVSCLEDGYALGPQLGWGQFGVIRSCSDMVTGEVLACKSIAKDRLVSPDDVRGVKLEIEVMARLSGHPNVVDLKAVYEDEESVHLVMELCAGGELFHRLEERGCFSEHEAAVLFRYLMEVVAHCHSKGIVHRDLKPENILLVSKSPSLPIKLADFGLATYIQPGRSLSGMVGSPFYIAPEVLAGGYNEAADVWSAGVILYILLSGIPPFWGKTKSKIFECIRSTELRFSSDPWDKVSDSAKELITEMLRRDPRQRLTAKQVLEHSWIQEHADQSQDSCGHCHEINLRGEDLGSCSFSMMQASCSRDVSFNTGGLVACQSMSEEVCSPTFACRSSFSAFVAENAQSCTLSGFSFGGVCEPCDAVFSSPVA…
OaltaPPCK1-C2	Annotation	9-282	ND	ND	1	ND	ND	MSGELKRDYEIGEEIGRGRFGVVHRCTSRATGEVFAVKSVDRSQLADDLDRELAELEPKLAQLAAAGNPGVVQVHAVYEDEAWTHMVMDLCSGPDLLDWIRLRRGAPVPEPVAAAVVAQLAEALAHCHRRGVAHRDVKPDNILLDVVGDDDDGIDGGGTPRARLADFGSAAWVGESGGSAEGLVGTPHYVAPEVVAGGEYGEKADVWSAGVVLYVLLSGGALPFGGETAAEVLASVLRGSVRFPPRLFAGVSPAAKDLMRRMMCRDTWRRFSAEQVLGHPWIVSGGGARAMEQPT
OaltaPPCK1-D2	Annotation	9-281	ND	ND	1	ND	ND	MSGELKRDYEIGEEIGRGRFGVVHRCTSRATGEVFAVKSVDRSQLADDLDRELAELEPKLAQLAAAGNPGVVQVHAVYEDEAWTHMVMDLCSGPDLLDWIRLRRGAPVPEPVAAAVVAQLAEALAHCHRRGVAHRDVKPDNILLDVVGDDDDGIDGGTPRARLADFGSAAWVGESGGSAEGLVGTPHYVAPEVVAGGEYGEKADVWSAGVVLYVLLSGGALPFGGETAAEVLSSVLRGSVRFPPRLFAGVSPAAKDLMRRMMCRDTWRRFSAEQVLGHPWIVSGGGARAMEQPT
OaltaPPCK2-C2	Annotation	13-279	ND	ND	1	ND	ND	MSSGGELALRQEYVIGDEIGRGRFGTVRRCYAVATGEAFAVKSTPKAPLREVEAADALDLALAEQELKVHLVASAPGPGASPHVVALHAAFEDDAAVHLVVDLCAGGDLLSLVSARGRLPEHEAADLMAQLASALASCHRRGVAHRDVKPDNLLFDGSGVLKLGDFGSAEWFGDGRPMTGLVGTPYYVAPEVVAGREYGEKVDVWTAGVVLYMMLSGTVPFYGATPAEIFQCVLRGNLRFPPRAFASVSPEAKDLMRRMLCKDVSRRFSADQVLRHPWIVSRGGAAVMG
OaltaPPCK2-D2	Annotation	13-279	ND	ND	1	ND	ND	MSSGGELALRQEYVIGDEIGRGRFGTVRHCYAVATGEAFAVKSTPKAPLREVEAADALDLALAEQEPKVHLVASAPGPGASPHVVALHAAFEDDAAVHLVVDLCAGGDLLSLVSARGRLPEHEAADLMAQLASALASCHRRGVAHRDVKPDNLLFDGGGVLKLGDFGSAEWFGDGRAMTGLVGTPYYVAPEVVAGREYDEKVDVWSAGVVLYMMLSGTVPFYGATAAEIFQCVLRGNLRFPPRAFASVSPEAKDLMRRMLCKDVSRRFSADQVLRHPWIVSHGGAAMMG
OaltaPPCK3-C4	Annotation	9-273	ND	ND	1	ND	ND	MSEELKRDFEIGEEIGRGRFGVVHRCASRSTGEAYAVKSVDRSRLSDDLDRSLAALEPKLAQLAAAGNSGVVQVHAVYEDDDWTHMVMDLCTGPDLLDWVRLRCGQPVPEPDAAAVVAQIAEALALCHRRGVAHRDVKPDNVLLDATGDGPPRVRLADFGSAAWVGDGISAEGLVGTPHYVAPEVVAGGEYGEKADVWSAGVVMYVLLTGGALPFGGETASDVFAAVLRGNLRFPPRLFSGVSPAAKDLMRRMMCRDVYRRFSAEQVLRHPWIVSGGGARDVQPT
OaltaPPCK3-D4	Annotation	9-273	ND	ND	1	ND	ND	MSEELKRDFEIGKEIGRGRFGVVHRCASRSTGEPYAVKSVDRSRLSDDLDRSLAALEPKLAQLAAAGNPGVVQVHAVYEDDAWTHMVMDLCTGPDLLDWVRLRCGQPVPEPDAAAVVAQITEALALCHRRGVAHRDVKPDNVLLDASGEGPPRVRLADFGSAAWVGNGITAEGLVGTPHYVAPEVVAGGEYGEKADVWSAGVVMYVLLTGGALPFGGETASDVFAAVLRGNLRFPPRLFSGVSPAAKDLMRRMMCRDVYRRFSAEQVLRHPWIVSGGGARDAQPT
OaustCCaMKa2.1	Annotation	678-964	1058-1093, 1094-1129, 1136-1171	1071-1083, 1107-1119, 1149-1161	1	3	3	MKQRREEEKKDILAGSDDESDGGGGEEDLSMIQINEEYARRFEHNKRREALQRLEERKKKGLVPASDGEEEEEDDDDESSSDDDDAAAIASRRVDRQMFEVIRRIRRGDAAILDKEAKMYSSSSESEADEEEPKEEKKPKKKERPLYLKDVNARHLLEEGPEFAAQTRHGSHSSSKYDKIAYDEQQRKGLEAFLEAEKAALGNFDGGEDDDLFQVKPKDGDDGDKEDDEEKKETEQILIDIFGKDEELDENSKFLKKFFLERPYLESGREKKCSLDDIQEISDEEEHLIKQEDYETRYNFRHEEAAATGADVMDRVMGHSRFIEGSVRKKESSRKQQRKSKEERIARAKQEQAEELKHLKNLKKKEIAEKLERIRMIAGIDSDATCKLGADDLEEDFDP…
OaustCCaMKa2.2	RNA-seq	678-964	1058-1093, 1094-1129, 1136-1171	1071-1083, 1107-1119, 1149-1161	1	3	3	MKQRREEEKKDILAGSDDESDGGGGEEDLSMIQINEEYARRFEHNKRREALQRLEERKKKGLVPASDGEEEEEDDDDESSSDDDDAAAIASRRVDRQMFEVIRRIRRGDAAILDKEAKMYSSSSESEADEEEPKEEKKPKKKERPLYLKDVNARHLLEEGPEFAAQTRHGSHSSSKYDKIAYDEQQRKGLEAFLEAEKAALGNFDGGEDDDLFQVKPKDGDDGDKEDDEEKKETEQILIDIFGKDEELDENSKFLKKFFLERPYLESGREKKCSLDDIQEISDEEEHLIKQEDYETRYNFRHEEAAATGADVMDRVMGHSRFIEGSVRKKESSRKQQRKSKEERIARAKQEQAEELKHLKNLKKKEIAEKLERIRMIAGIDSDATCKLGADDLEEDFDP…
OaustCPK1	Annotation	70-328	371-406, 407-442, 443-478, 479-513	384-396, 420-432, 456-468, 491-503	1	4	4	MGNRTSRHHRPAPEQPPPQPKPKPQPQPQQQQGQWPRPQQPKQPPPAAAAADAAMGRVLGRPMEDVRATYTFGRELGRGQFGVTYLVTHKATGQRFACKSIATRKLVHRDDIEDVRREVQIMHHLTGHRNIVELRGAYEDRHSVNLIMELCEGGELFDRIIARGHYSERAAAALCREIVAVVHSCHSMGVFHRDLKPENFLFLSKSEDSPLKATDFGLSVFFKPGEHFKDLVGSAYYVAPEVLKRNYGAEADIWSAGVILYILLSGVPPFWAESEDGIFDAVLRGHIDFSSDPWSSISNGAKDLVKKMLRQDPKERLTAAEILNHPWIREDGEAPDKPLDITVISRMKQFRAMNKLKKVALKVVAENLSDEEITGLKEMFRSLDTDNSGTITLEELRSG…
OaustCPK10.1	Annotation	128-386	429-464, 465-500, 501-536, 539-570	442-454, 478-490, 514-526, 548-560	1	4	4	MGNTCVGPSISKNGFFQSVSTVLWKARQDGDALHGANGPDGGRLPPPPPSDAPLAVQSKAPEPVKIVSSTDSAGAEHDASKASNGSDSGEAAAARPRPRVPPVKRVSSAGLLVGSVLKRKTENLKDKYSLGRKLGQGQFGTTYLCVERTTGKEFACKSILKRKLVTDDDVEDVRREIQIMYHLAGHPNVISIRGAYEDAVAVHLVMELCAGGELFDRIVQKGHYTERKAAELARVIVGVVEVCHSMGVMHRDLKPENFLFADQTEEAALKTIDFGLSIFFRPGQIFTDVVGSPYYVAPEVLKKKYGPEADVWSAGVIIYILLCGVPPFWAENEQGIFEEVLHGRLDFQSEPWPSISEGAKDLVRRMLVRDPKKRLTAHEVLRHPWVQVGGLAPDKPLDS…
OaustCPK10.2	RNA-seq	ND	ND	ND	ND	ND	ND	MCHTEKKRKENVLRCSCRESESVTWAKENGETKVNGLESGLLRLVGEEEVLRLEISVHHAHGVAHLDDADDDPGQLRRLPLRVVPLLHDPVEQLAAGAELHDEVHGHGVLVRAPDGDYVGVAGEVVHYLDLTPDVLDVVVGDQLPLQDGLAGELLAGGALHAQHRADEQPGAGDTLHRRHPRPRPGGGGLAGVGAVARLGGVMLSAGGVRARDDLDGLGGLALDGERRVGRRRRRQPAAVRAIGAVQRIAVLARLP
OaustCPK11	Annotation	115-373	416-451, 452-487, 488-523, 524-557	429-441, 465-477, 501-513, 535-547	1	4	4	MGNNCVGPSAAGRNGFFANVALWRPRPADAAPPALPPPSSAPSDQAPEPVTIPPSEHSSHHSSRSADPSTPSAAEPQAPAANKAAPKVKRVQSAGLLADSVLKRDVNTARLKDLYTIGKKLGQGQFGTTYLCVEKATGREFACKSIAKRKLLTQEDVEDVRREIQIMHHLAGHANVVSIVGAYEDAVAVQLVMELCAGGELFDRIIQRGHYSEKAAAQLARVIVGVIEACHSLGVMHRDLKPENFLFIHQKEDSPLKAIDFGLSIFFKPGETFTDVVGSPYYVAPEVLMKHYGREVDVWSAGVIIYILLSGVPPFWDESEQGIFEQVLKGDLDFSSEPWPNISESAKDLVRKMLIRDPKKRLTAHEALCHPWVCVDGVAPDKPLDSAVLSRLKQFSAMN…
OaustCPK12	Annotation	96-354	396-431, 432-467, 468-503, 504-538	409-421, 445-457, 481-493, 516-528	1	4	4	MGNCFTKTYEIPITSGTMRRPTSTAERGKARGEQGTGNWQRPSFPRHGDPPHRPPTGTRPGSSSSLAAGALSRRASGGGEMGPVLQRPMVNVRSLYVLERKLGSGQFGTTYLCTERATGLRYACKSVSKRKLVRRTDVDDVRREITILQHLSGQPNIVEFRGAYEDNDHVHLVMEFCSGGELFDRITAKGSYSERQAAAVCRDILTVVHVCHFMGVIHRDLKPENFLLASADDDAPLKAIDFGLSVFIEEGKVYKDIVGSAYYVAPEVLQRNYGKEADIWSAGVILYILLCGTPPFWAETEKGIFDAILVGQLDFSSSPWPSISESAKDLIIQMLNRDPQKRITASQALEHRWLKEGGASDRPIDSAVLSRMKQFKAMNKLKQLALKVIAENLSPEEIN…
OaustCPK13.1	Annotation	86-344	387-422, 423-458, 459-494, 495-528	400-412, 436-448, 472-484, 506-518	1	4	4	MGNACGGSLRSKYLSFKQTASQRHDTDDNAAAADSPKKPSRPPAAAKTDDHPVSASAPAAVMRRGQAPADLGSVLGHPTPNLRDLYAMGRKLGQGQFGTTYLCTELSTGVDYACKSISKRKLITKEDIDDVRREIQIMHHLSGHKNVVAIKGAYEDQLYVHIVMELCAGGELFDRIIQRGHYSERKAAELTRIIVGVVEACHSLGVMHRDLKPENFLLANKDDDLSLKAIDFGLSVFFKPGQVFTDVVGSPYYVAPEVLLKHYGPEADVWTAGVILYILLSGVPPFWAETQQGIFDAVLKGVIDFDSDPWPVISDSAKDLITRMLNPRPKERLTAHEVLCHPWIRDHGVAPDRPLDPAVLSRIKQFSAMNKLKKMALRVIAESLSEEEIAGLKEMFQTM…
OaustCPK13.2	RNA-seq	86-344	387-422, 423-458, 459-494, 495-528	400-412, 436-448, 472-484, 506-518	1	4	4	MGNACGGSLRSKYLSFKQTASQRHDTDDNAAAADSPKKPSRPPAAAKTDDHPVSASAPAAVMRRGQAPADLGSVLGHPTPNLRDLYAMGRKLGQGQFGTTYLCTELSTGVDYACKSISKRKLITKEDIDDVRREIQIMHHLSGHKNVVAIKGAYEDQLYVHIVMELCAGGELFDRIIQRGHYSERKAAELTRIIVGVVEACHSLGVMHRDLKPENFLLANKDDDLSLKAIDFGLSVFFKPGQVFTDVVGSPYYVAPEVLLKHYGPEADVWTAGVILYILLSGVPPFWAETQQGIFDAVLKGVIDFDSDPWPVISDSAKDLITRMLNPRPKERLTAHEVLCHPWIRDHGVAPDRPLDPAVLSRIKQFSAMNKLKKMALRVIAESLSEEEIAGLKEMFQTM…
OaustCPK14.1	Annotation	66-324	367-402, 403-438, 439-474, 478-509	380-392, 416-428, 452-464, 487-499	1	4	4	MGNCCPGSSSEPEPPPATSGSSRPVGNANMPPPATLSPSAAPAPAKPPAPIGPVLGRPMEDVKSIYTVGKELGRGQFGVTSLCTHKATGQRFACKTISKRKLSTKEDVEDVRREVQIMYHLAGQPGVVELKGAYEDKQAVHLVMELCAGGELFDRIIAKGHYTEHAASSLLRTIVEIIHTCHSMGVIHRDLKPENFLLLSKDEHAPLKATDFGLSVFFKEGEVFRDIVGSAYYIAPEVLKRSYGPEADIWSIGVMLYILLCGVPPFWAESEHGIFNSILRGQVDFTSEPWPRISHGAKDLVRRMLHSDPKQRISAYDVLNHPWIKEDGEAPDTPLDNAVLGRLKQFRAMNQFKKAALRVIAGCLSEEEIRGLKEMFKSMDSDNSGTITIDELRKGLAKK…
OaustCPK14.2	RNA-seq	37-295	338-373, 374-409, 410-445	351-363, 387-399, 423-435	1	3	3	MPPPATLSPSAAPAPAKPPAPIGPVLGRPMEDVKSIYTVGKELGRGQFGVTSLCTHKATGQRFACKTISKRKLSTKEDVEDVRREVQIMYHLAGQPGVVELKGAYEDKQAVHLVMELCAGGELFDRIIAKGHYTEHAASSLLRTIVEIIHTCHSMGVIHRDLKPENFLLLSKDEHAPLKATDFGLSVFFKEGEVFRDIVGSAYYIAPEVLKRSYGPEADIWSIGVMLYILLCGVPPFWAESEHGIFNSILRGQVDFTSEPWPRISHGAKDLVRRMLHSDPKQRISAYDVLNHPWIKEDGEAPDTPLDNAVLGRLKQFRAMNQFKKAALRVIAGCLSEEEIRGLKEMFKSMDSDNSGTITIDELRKGLAKKGTKLTEAEVQQLMEAADADGNGTIDYEEF…
OaustCPK15	Annotation	82-340	383-418, 419-454, 455-489, 490-525	396-408, 432-444, 468-480, 503-515	1	4	4	MGARASRHRQSPDQSQSHHKHHHQPTRVTKPKPKTQPQQPRSQPHPPPPPRQQPQHQPQPPAPEDGVGRVLGRPMEDVRATYTFGRELGRGQFGVTYLATHKPTGRRYACKSIAARKLARADDLDDVRREVHIMHHLTGHRNIVELRGAYEDRHSVNLVMELCEGGELFDRIIARGHYSERAAAALCREIVSVVHSCHSMGVMHRDLKPENFLFLNKREDSPLKATDFGLSVFFKPGEQFRDLVGSAYYVAPEVLKRRYGAEADIWSAGVILYILLSGVPPFWAENEDGIFDAVLQGHIDFSSEPWPSISSGAKDLVKRMLRQDPKERLTAAEILNHPWIREDGEAPDKPLDITVISRMKQFRAMNKLKKVALKVVAENLSEEEIVGLKEMFKSLDTDN…
OaustCPK16	Annotation	66-324	367-402, 403-438, 439-474, 475-510	380-392, 452-464, 488-500	1	4	3	MGNCCRSPAAAAREDVKTSHFPTSAGGGKKKPHQARNGGGGGGEKKRLSVLGEEGCEVGGGIDEKYALDRELGRGEFGVTYLCMDRASRELLACKSISKRKLRTPVDVEDVRREVAIMRHLPKSASIVSLREACEDDGAVHLVMELCEGGELFDRIVARGHYTERAAAAVTRTIVEVVQLCHRHGVIHRDLKPENFLFANKKENSPLKAIDFGLSIFFKPGEKFSEIVGSPYYMAPEVLKRNYGPEIDIWSAGVILYILLCGVPPFWAETEQGVAQAILRGNIDFKREPWPNVSDNAKDLVRQMLQPDPKLRLTAKQVLEHTWLQNAKKAPNVPLGDIVKSRLKQFSRMNRFKRRALRVIADHLSAEEVEDIKDMFKVMDTDNDGIVSYEELKSGIAKF…
OaustCPK17.1	Annotation	106-364	407-442, 443-478, 479-512, 513-548	420-432, 456-468, 492-504, 526-538	1	4	4	MGNTCVGPSSAADRHGFFNSVSLAVLWRPGGRAEPSPQDCPPQESNHSSATSSTAPERVTIADSDLSSTPNSNPNKAKPKVKRVQSAGLLADSVLKRDSERLKDLYTLGKKLGQGQFGTTYQCVEKATGKVFACKSIAKRKLVSEEDVEDVRREIQIMHHLAGHPNVVSIVGAYEDAVAVHLVMELCAGGELFDRIVQRGHYSEKAAAQLARVIIGVVEACHSLGVMHRDLKPENFLFVNHKEDSPLKTIDFGLSIFFKPGETYSDVVGSPYYVAPEVLMKHYGCKVDVWSAGVIIYILLSGVPPFWDESEHGIFEQVLKGDIDFSSDPWPAISDSAKDLVRKMLNRDPRKRLTAHEALCHPWVCIDGVAPDKPLDSAVLTRLKQFSAMNKLKKMALRV…
OaustCPK17.2	RNA-seq	106-364	407-442, 443-478, 479-512, 513-548	420-432, 456-468, 492-504, 526-538	1	4	4	MGNTCVGPSSAADRHGFFNSVSLAVLWRPGGRAEPSPQDCPPQESNHSSATSSTAPERVTIADSDLSSTPNSNPNKAKPKVKRVQSAGLLADSVLKRDSERLKDLYTLGKKLGQGQFGTTYQCVEKATGKVFACKSIAKRKLVSEEDVEDVRREIQIMHHLAGHPNVVSIVGAYEDAVAVHLVMELCAGGELFDRIVQRGHYSEKAAAQLARVIIGVVEACHSLGVMHRDLKPENFLFVNHKEDSPLKTIDFGLSIFFKPGETYSDVVGSPYYVAPEVLMKHYGCKVDVWSAGVIIYILLSGVPPFWDESEHGIFEQVLKGDIDFSSDPWPAISDSAKDLVRKMLNRDPRKRLTAHEALCHPWVCIDGVAPDKPLDSAVLTRLKQFSAMNKLKKMALRV…
OaustCPK17.3	RNA-seq	106-346	ND	ND	1	ND	ND	MGNTCVGPSSAADRHGFFNSVSLAVLWRPGGRAEPSPQDCPPQESNHSSATSSTAPERVTIADSDLSSTPNSNPNKAKPKVKRVQSAGLLADSVLKRDSERLKDLYTLGKKLGQGQFGTTYQCVEKATGKVFACKSIAKRKLVSEEDVEDVRREIQIMHHLAGHPNVVSIVGAYEDAVAVHLVMELCAGGELFDRIVQRGHYSEKAAAQLARVIIGVVEACHSLGVMHRDLKPENFLFVNHKEDSPLKTIDFGLSIFFKPGETYSDVVGSPYYVAPEVLMKHYGCKVDVWSAGVIIYILLSGVPPFWDGGICLIIYAAFSNLWFCLMLTVSLCFLFFWTLACLHRI
OaustCPK17.4	RNA-seq	106-372	ND	ND	1	ND	ND	MGNTCVGPSSAADRHGFFNSVSLAVLWRPGGRAEPSPQDCPPQESNHSSATSSTAPERVTIADSDLSSTPNSNPNKAKPKVKRVQSAGLLADSVLKRDSERLKDLYTLGKKLGQGQFGTTYQCVEKATGKVFACKSIAKRKLVSEEDVEDVRREIQIMHHLAGHPNVVSIVGAYEDAVAVHLVMELCAGGELFDRIVQRGHYSEKAAAQLARVIIGVVEACHSLGVMHRDLKPENFLFVNHKEDSPLKTIDFGLSIFFKPGETYSDVVGSPYYVAPEVLMKHYGCKVDVWSAGVIIYILLSGVPPFWDESEHGIFEQVLKGDIDFSSDPWPAISDSAKDLVRKMLNRDPRKRLTAHEALCKYKYHIIEHPVGAFSSDPSLCWQVILGFVLMELLLINLL…
OaustCPK18	Annotation	52-312	355-390, 392-427, 434-469, 472-499	368-380, 405-417, 447-459, 477-489	1	4	4	MGLCSSSSARRDAGTPHGGNGAGNKDNGGRKGIVACGKRTDFGYDKDFEARYALGKLLGHGQFGYTFAAVDRRSSERVAVKRIDKNKMVLPVAVEDVKREVKILKALQGHENVVHFYDAFEDDNYVYIVMELCEGGELLDRILAKKDSRYSEKDAAVVVRQMLKVAAECHLHGLVHRDMKPENFLLKSTKEDSPLKATDFGLSDFIRPGKHFRDIVGSAYYVAPEVLKRKSGPESDVWSIGVITYILLCGRRPFWDKTEDGIFKEVLKNKPDFRRKPWPNITPCAKDFVQKLLVKDPRARLTAAQALSHEWVREGGQASDIPLDISVLHNMRQFVKYSRFKQFALRALASTLNAEELSDLRDQFNAIDVDKNGTISLEELKQALAKDVPWRLKGPRVLE…
OaustCPK19.1	Annotation	85-343	385-420, 421-456, 457-492, 497-527	398-410, 434-446, 470-482, 505-517	1	4	4	MGQCCSRATSPDSGRGGANGYDYSHQTKPAQTTPSYNHPQPPPPAEVRYTPPAMNPPVVPPVVAPPKPTPDTIFGKPYEDVRSVYSLGKELGRGQFGVTYLCTEIASGKQYACKSISKRKLVSKADKEDIRREIQIMQHLSGQQNIVEFRGAYEDKSNVHVVMELCAGGELFDRIIAKGHYSERAAATICRAVVNVVNICHFMGVMHRDLKPENFLLATKEENAMLKATDFGLSVFIEEGKMYRDIVGSAYYVAPEVLRRNYGKEIDVWSAGVILYILLSGVPPFWAETEKGIFDAILHGEIDFESQPWPSISESAKDLVRKMLTQDPKKRITSAQVLQHPWLREGEASDKPIDSAVLSRMKQFRAMNKLKKMALKVIASNLNEEEIKGLKQMFTNMDT…
OaustCPK19.2	RNA-seq	85-343	385-420, 421-456, 457-492, 497-527	398-410, 434-446, 470-482, 505-517	1	4	4	MGQCCSRATSPDSGRGGANGYDYSHQTKPAQTTPSYNHPQPPPPAEVRYTPPAMNPPVVPPVVAPPKPTPDTIFGKPYEDVRSVYSLGKELGRGQFGVTYLCTEIASGKQYACKSISKRKLVSKADKEDIRREIQIMQHLSGQQNIVEFRGAYEDKSNVHVVMELCAGGELFDRIIAKGHYSERAAATICRAVVNVVNICHFMGVMHRDLKPENFLLATKEENAMLKATDFGLSVFIEEGKMYRDIVGSAYYVAPEVLRRNYGKEIDVWSAGVILYILLSGVPPFWAETEKGIFDAILHGEIDFESQPWPSISESAKDLVRKMLTQDPKKRITSAQVLQHPWLREGEASDKPIDSAVLSRMKQFRAMNKLKKMALKVIASNLNEEEIKGLKQMFTNMDT…
OaustCPK19.3	RNA-seq	85-343	385-420, 421-456, 457-492, 497-527	398-410, 434-446, 470-482, 505-517	1	4	4	MGQCCSRATSPDSGRGGANGYDYSHQTKPAQTTPSYNHPQPPPPAEVRYTPPAMNPPVVPPVVAPPKPTPDTIFGKPYEDVRSVYSLGKELGRGQFGVTYLCTEIASGKQYACKSISKRKLVSKADKEDIRREIQIMQHLSGQQNIVEFRGAYEDKSNVHVVMELCAGGELFDRIIAKGHYSERAAATICRAVVNVVNICHFMGVMHRDLKPENFLLATKEENAMLKATDFGLSVFIEEGKMYRDIVGSAYYVAPEVLRRNYGKEIDVWSAGVILYILLSGVPPFWAETEKGIFDAILHGEIDFESQPWPSISESAKDLVRKMLTQDPKKRITSAQVLQHPWLREGEASDKPIDSAVLSRMKQFRAMNKLKKMALKVIASNLNEEEIKGLKQMFTNMDT…
OaustCPK2	Annotation	64-322	365-400, 401-436, 437-472, 476-507	378-390, 414-426, 450-462, 485-497	1	4	4	MGNCCPGSGDAEPASAASFDSSTGNGSSSIKAGASPSSAPAQNKPPAPIGPVLGRPMEDVRSIYNIGKELGRGQFGVTSLCTHKATGQKFACKTIAKRKLSTKEDVEDVRREVQIMYHLAGQPNIVELKGAYEDKQSVHLVMELCAGGELFDRIIAKGHYTERAAASLLRTIVEIIHTCHSLGVIHRDLKPENFLLLSKDEDAPLKATDFGLSVFFKQGEVFKDIVGSAYYIAPEVLKRSYGPEADIWSVGVILYILLCGVPPFWAESEHGIFNSILRGQVDFTSDPWPRISASAKDLVRKMLNSDPKKRISAYEVLNHPWIKEDGEAPDTPLDNAVMNRLKQFRAMNQFKKAALRVIAGCLSEEEIRGLKEMFKSMDSDNSGTITVDELRKGLSKQGT…
OaustCPK20.1	Annotation	73-331	374-409, 410-445, 446-481, 482-517	387-399, 423-435, 459-471, 495-507	1	4	4	MGNCCVTPEGSGRGRKKQQGKQKEPKQKQQQQHQKKGKKPNPFSIEYNRSSAPSGPRLVVLREPTGRDIASRYELGGELGRGEFGVTYLCTERETGDAYACKSISKKKLRTAVDIEDVRREVDIMRHLPKHPNIVTLRDTYEDDNAVHLVMELCEGGELFDRIVARGHYTERAAALVTRTIVEVVQMCHKHGVMHRDLKPENFLFANKKETAALKAIDFGLSVFFTPGERFTEIVGSPYYMAPEVLKRNYGPEVDVWSAGVILYILLCGVPPFWAETEQGVAQAIIRSVIDFKRDPWPRVSDNAKDLVKGMLNPDPRRRLNAQQVLDHPWLQNIKKAPNVNLGETVKARLQQFSVMNKFKKHALRVIAEHLSVEEVAGIKDMFEKMDLNKDNMINFDEL…
OaustCPK20.2	RNA-seq	ND	ND	ND	ND	ND	ND	MVVEDSSMCALLAATPQHVVICRCHLPAAHILARFFIGVHLHRYDDTVPGMAFAGDFYDSVLLCRETEVVATLSEVPCHLGYPPGHWLPSSGNNVHLDAQLRVSGEAYAVFLDGYCFHTDLHSARVHAVRSCWDVPKCPFHISHGIYPF
OaustCPK21	Annotation	75-361	404-439, 440-475, 476-503, 507-542	417-429, 453-465, 489-501, 520-532	1	4	4	MGGCYSAYASSRKLRGRISRISLVIPDPVPAPDAEADASPRKDGDDGVVVDDVRGGGGDGAAIATTTAEEFARRYVLGKELGRGEFGVTRRCRDAATGEALACKTIRRHRRLAPPPRVNAAGAAAAANAAAKAAAAHAEDVKREVAIMRRMSSASRGGGAAAVLRLREACEEADGSVHLVMELCEGGELFDRIVARGHYSERAAANIFRTIVDVVQLCHSNGVIHRDLKPENFLFANKSEDSPLKVIDFGLSVFFKPGDRFTEVVGSAYYMAPEVLRRSYGPEVDVWSAGVILYILLCGVPPFWGDNDEKIAQAILRGAIDFNREPWPRVSGNAKDLVRRMLDPNPSTRLTAKQVLEHPWLKNADTAPNVSLGDAVRARLLQFSAMNKFKKKALEVVAR…
OaustCPK22	Annotation	97-360	403-438, 439-474, 475-510, 512-545	416-428, 452-464, 488-500, 523-535	1	4	4	MGGCSSAFAVPTRMIRFGRGRAPAAILPVTSNDEPCCSPDNNKNNDDAGGCAGGEHQKGKSWRRWQYRRCGGGGGRKNAILGDAADVKTAAGFAERYRLGAELGRGEFGVTRRCADAATGEALACKTIRRKRLRRCGGDAEDVRREVEILRRVSALGAGADSVVRLREACEDSDGVHLVMELCEGGELFDRIFARGHYTERAAAKLARTIVGVVQLCHENGVMHRDLKPENFLFANKSEDSPLKAIDFGLSVFFKPGERFTQVVGSTYYMAPEVLNRSYGPEADVWSAGVILYILLCGVPPFWGDNDEKTVTAILQGGINFQREPWPKVSSHAKDLVSKMLDPNPSTRLTAKEVLEHPWLKNADRAPNVSLGEIVRSRLMQFSAMNKFKKKALGVVAKN…
OaustCPK23.1	Annotation	74-332	375-410, 445-478, 479-514	492-504	1	3	1	MGNSCQNGTYGNNCQNYNRFQNDRFASRYDDGNDTEDCYSGSSRASLAGALRQGLNLKSIPVLGYKTPNVRELYTLGRELGQGQFGKTYLCTEISTGCQYACKTILKSNLRYMSDIEDVRREIQIMHHLSGQKNIVTIKDAYEDEQAVHIVMELCAGGELFSKIQKRGHYSERKAAELIKIIVGIIETCHSHGVMHRDLKPENFLLLDADDEFSVKAIDFGLSVFFKPGQIFREVVGSPYYIAPEVLEKRYGPEADIWTAGVILYVLLSGVPPFWADTQSGIYDKVLGGCVDFKSNPWPRISDSAKDLIRKMLCPYPSERLKAHEVLKHPWICDNGVATDRALDPSVLPRLKQFSAMNRLKKLSLQVIAERLSEEEIVGLREMFRAMDAKNRSVVTFGE…
OaustCPK23.2	RNA-seq	74-332	375-410, 445-478, 479-514	492-504	1	3	1	MGNSCQNGTYGNNCQNYNRFQNDRFASRYDDGNDTEDCYSGSSRASLAGALRQGLNLKSIPVLGYKTPNVRELYTLGRELGQGQFGKTYLCTEISTGCQYACKTILKSNLRYMSDIEDVRREIQIMHHLSGQKNIVTIKDAYEDEQAVHIVMELCAGGELFSKIQKRGHYSERKAAELIKIIVGIIETCHSHGVMHRDLKPENFLLLDADDEFSVKAIDFGLSVFFKPGQIFREVVGSPYYIAPEVLEKRYGPEADIWTAGVILYVLLSGVPPFWADTQSGIYDKVLGGCVDFKSNPWPRISDSAKDLIRKMLCPYPSERLKAHEVLKHPWICDNGVATDRALDPSVLPRLKQFSAMNRLKKLSLQVIAERLSEEEIVGLREMFRAMDAKNRSVVTFGE…
OaustCPK24	Annotation	47-305	348-383, 384-419, 420-455, 458-489	361-373, 397-409, 433-445, 467-479	1	4	4	MQPDPSGSGDANAKAKLPPPVTAPSAAAGGRPVSVLPHKTANVRDHYRIGKKLGQGQFGTTYLCVDKAGGGEYACKSIPKRKLLCREDYEDVWREIQIMHHLSEHPNVVRIRGAYEDALFVHIVMELCAGGELFDRIVAKGHYSERAAAQLIRTIVGVVEGCHSLGVMHRDLKPENFLFASAAEDAPLKATDFGLSMFYKPGDKFSDVVGSPYYVAPEVLQKCYGPESDVWSAGVILYILLCGVPPFWAETEAGIFRQILRGKLDFESEPWPTISDSAKDLVRNMLCRDPTKRLTAHEVLCHPWIVDDAVAPDKPIDSAVLSRLKHFSAMNKLKKMALRVIAESLSEEEIGGLKELFKMIDTDNSGTITFDELKEGLKRVGSELTEHEIQALMEAADID…
OaustCPK25	Annotation	80-338	381-416, 417-452, 453-488, 491-523	394-406, 430-442, 466-478, 501-513	1	4	4	MGQCCTKGAGKAVAGDETEPGPSKAEPPSRGTSSKNGPGSAKQQPCSPAAKAAATAAAKKPAGPIGDVLERPMEEVRTTYSIGKELGRGQFGVTHLCTHKATGEKLACKTIAKRKLTTKEDVDDVRREVQIMHHLSGQPNIVDLRGAYEDKHNVHLVMELCAGGELFDRIIARGHYTERAAAALLRAIVGIVHTCHSMGVIHRDLKPENFLLLSKGDDAPLKATDFGLSVFFKEGEVFRDIVGSAYYIAPEVLKRKYGPEADIWSIGVMLYIFLAGVPPFWAESENAIFTAILRGQIDLTSEPWPKISSGAKDLVRKMLNINPKERLTAFQVLNHPWIKEDGDAPDVPLDNVVLNRLKQFRAMNQFKKAALRIIAGCLSEEEIRGLKEMFKNIDKDNSG…
OaustCPK26	Annotation	1-229	242-277, 278-313, 341-376	255-267, 291-303	1	3	2	MGQCCTKGAGKAIAGDETESGPSKAEPPSRGTSSKNGPGSAKQQSCSPAAKAVAAAAKRPAGPIGDVLERPMEEVCTTYSIGKELERGQFGITHLCTHKATGEKLACKTIAERKLKAQPGELPAAEQGIRRALKAIDFGLSVFFKEGEVFRDIIGNAYYIAPEVLKRKYGADADIWSIGVMLYIFLAGVPPFWTKSENAISTAILRRKMLNINPKERLTAFQVLNHPWIKDGDAPDVPLDNEEIKGLKEMFKNIDKDNSGTITLEELKNGLAKQGIKFSDNEIEQLMEAADADGNGMIDYEEFVTATVCMNKMDREEHLYTAFQFITKEELKQALKEQGLYNAKEIKEVITDAGSNNDGRIDYSEFVAMMRKGSGCAEASNPKKKR
OaustCPK27	Annotation	77-335	378-413, 414-449, 450-485, 488-519	391-403, 427-439, 463-475, 497-509	1	4	4	TAAAAAAAYPDRPSGARRYLRAAAAARTTARAERTAATAGAAQSRAKKPAHIKRISSAGLQVESVLRRKTENLKDKYSLGRKLGQGQFGTTYLCVDKANGGEYACKSIAKRKLLTDEDVEDVRREIQIMHHLAGHPNIISIRGAYEDAVAVHVVMELCAGGELFDRIVRKGHYTERQAAGLARVIVAVVESCHSLGVMHRDLKPENFLFVGNEEDSPLKTIDFGLSMFFRPGEVFTDVVGSPYYVAPEVLRKNYGQEADVWSAGVIIYILLCGVPPFWAETEQGIFEQVLHGTLDFESDPWPNVSEGAKDLLRKVLVRDPKKRLTAHEVLCHPWLQMGGSAPDKPLDSAVLSRLRQFSAMNKLKKMALRVIAENLSEEEIAGLKEMFKMMDTDNSGQIN…
OaustCPK28	Annotation	47-305	348-383, 384-419, 420-455, 458-489	361-373, 397-409, 433-445, 467-479	1	4	4	MQPDPQPHGPGREKAAGPRLPPPVTAPSVGRPASVLPHKTANVRDHYRIGKKLGQGQFGTTYLCVGKSDGGEYACKSIPKRKLLCREDYEDVWREIQIMHHLSEHRNVVRIRGAYEDALFVHIVMELCAGGELFDRIVAKGHYSERAAAQLIRTIVGVVEGCHSLGVMHRDLKPENFLFASTAEDAPLKATDFGLSVFYKPGDKFSDVVGSPYYVAPEVLQKIYGPEADVWSAGVILYILLCGVPPFWAETESGIFRQILRGKLDLESEPWPSISDSAKDLVRKMLIRDPTKRFTAHEVLCHPWIVDDAVAPDKPIDSAVLSRLKHFSAMNKLKKMALRVIAESLSEEEIGGLKELFKMIDTDNSGTITYDELKNGLKRVGSDLMEPEIQALMDAADID…
OaustCPK29	Annotation	85-343	386-421, 422-457, 458-493, 496-526	435-447, 471-483, 504-516	1	4	3	MGNCCVSRPSGNKRRRCGSSSAPHHHHPGGRRLIGAANMRCLSTFSSVSDAARAVMSEPATVLGSNNKGGGVTTTAAAEEMLRRYEIGEELGRGEFGVTRRCRDSATGEQLACKSISKRKLRSSVDVEDVRREVAIMRSLPAHPNVVRLREAFEDADAVHLVMEVCEGGELFDRIVARGHYTERAAAAVMRTIMDVVQHCHKNGVMHRDLKPENFLYANASENSPLKVIDFGLSVCFKPGARFNEIVGSPYYMAPEVLKRNYGQEIDIWSAGVILYILLCGVPPFWAETDEGIAQAIIRSHIDFQREPWPKVSENAKDLVRRMLDPSPYTRLTAQQNEEHPWIQNASAAPNIPLGEAVRSRLKQFTVMNKFKKKALLVVAEYLPTEELDAIRELFNMLD…
OaustCPK3	Annotation	72-330	373-408, 409-444, 445-480, 481-516	386-398, 458-470, 494-506	1	4	3	MGNCCRSPAAAAREDVKSSHFPASAGKKKPHQARNVAAGGGGGGGGGGAGQKRLPVLGEEGCELIGGIDDKYVLDRELGRGEFGVTYLCMDRDTKELLACKSISKRKLRTAVDVEDVRREVAIMRHLPKSASIVSLREACEDEGAVHLVMELCEGGELFDRIVARGHYTERAAANVTRTIVEVVQLCHRHGVIHRDLKPENFLFANKKENSPLKAIDFGLSIFFKPGEKFSEIVGSPYYMAPEVLKRNYGPEIDIWSAGVILYILLCGVPPFWAETEQGVAQAILRGNIDFKREPWPNVSENAKDLVRRMLEPDPKLRLTAKQVLEHPWLQNAKKAPNVPLGDIVKSRLKQFSRMNRFKRRALRVIADHLSAEEVEDIKEMFKAMDTDNDGIVSYEELK…
OaustCPK4	Annotation	58-318	361-396, 398-433, 440-475, 478-505	374-386, 411-423, 453-465, 483-495	1	4	4	MGACFSSSPHRATAADGGSGKRRRRDPKGKVPDGGGGDKEATAARVEFGYERDFEGRYQVGRLLGHGQFGYTFAATDRTSGDRVAVKRIDKAKMVRPVAVEDVKREVKILKELKGHENIVHFYNAFEDDSYVYIVMELCEGGELLDRILAKKNSRYSEKDAAVVVRQMLKVAAECHLHGLVHRDMKPENFLFKSTKEDSPLKATDFGLSDFIKPGKKFHDIVGSAYYVAPEVLKRRSGPESDVWSIGVITYILLCGRRPFWNKTEDGIFREVLRNKPDFRKKPWPGISSGAKDFVKKLLVKNPRARLTAAQALSHPWVREGGEASEIPVDISVLSNMRQFVKYSRFKQFALRALASTLKEEELADLKDQFDAIDVDKSGSISIEEMRHALAKDLPWRLK…
OaustCPK5	Annotation	90-348	391-426, 427-462, 463-498, 499-532	404-416, 440-452, 476-488, 510-522	1	4	4	MGNTCGVTLRSKYFASFRGASQRHEAGYAPVATSAAAGADEPTGKKAPRAAAADAAAPPHAASMKRGAPAPAELTANVLGHPTPSLSEHYALGRKLGQGQFGTTYLCTDLATGVDYACKSIAKRKLITKEDVEDVRREIQIMHHLAGHRNVVAIKGAYEDQQYVHIVMELCAGGELFDRIIERGQFSERKAAELTQIIVGVIEACHSLGVIHRDLKPENFLLANKDDDLSLKAIDFGLSVFFKPGQVFTDVVGSPYYVAPEVLRKCYGPEADVWTAGVILYILLSGVPPFWAETQQGIFDAVLKGVIDFDSDPWPVISDSAKDLIRRMLNPRPKERLTAHEVLCHPWICDHGVAPDRPLDPAVLSRIKQFSAMNKLKKMALRVIAESLSEEEIAGLKEM…
OaustCPK6.1	Annotation	28-286	329-364, 365-400, 401-436, 440-470	342-354, 378-390, 414-426, 448-460	1	4	4	MPIRSHQQLLSSPTAVLGHVTPPLRDLYSVGRKLGQGQFGTTYLCTHLSTGAEFACKSIAKRKLLTPEDVDDVRREIQIMHHLAGHSSIVTIQGAYEDTLYVHIVMELCEGGELFDRIVDRGYFSERKAAEITRVIVGVVEACHSLGVMHRDLKPENFLLKDRAREASLKAIDFGLSVFFKPGQVFTDVVGSPYYVAPEVLCKHYGPEADVWTAGVIVYILLSGVPPFWAETQQGIFDAVLRGALDFDSEPWPSISDSAKDLIRRMLRSPPKERLTAHQVLCHPWVCEDGVAPDRPLAPAVLSRLKQFSAMNRLKKMALRVIAQSLSEEELAGLKEMFKAMDTDGSGAITFDELKEGLRRYGSNLREAEIRDLMDAADVDKSGTIDYDEFIAATVHLNK…
OaustCPK6.2	RNA-seq	61-319	362-397, 398-433, 434-469, 473-503	375-387, 411-423, 447-459, 481-493	1	4	4	MGNYSCGVDDDYGYHRYPSSSSSSTASSSAGIIMPIRSHQQLLSSPTAVLGHVTPPLRDLYSVGRKLGQGQFGTTYLCTHLSTGAEFACKSIAKRKLLTPEDVDDVRREIQIMHHLAGHSSIVTIQGAYEDTLYVHIVMELCEGGELFDRIVDRGYFSERKAAEITRVIVGVVEACHSLGVMHRDLKPENFLLKDRAREASLKAIDFGLSVFFKPGQVFTDVVGSPYYVAPEVLCKHYGPEADVWTAGVIVYILLSGVPPFWAETQQGIFDAVLRGALDFDSEPWPSISDSAKDLIRRMLRSPPKERLTAHQVLCHPWVCEDGVAPDRPLAPAVLSRLKQFSAMNRLKKMALRVIAQSLSEEELAGLKEMFKAMDTDGSGAITFDELKEGLRRYGSNLR…
OaustCPK7.1	Annotation	84-342	385-420, 457-489, 491-526	504-516	1	3	1	MGNQCQNGTLGSDYHNRFPREHAVSRYADGYVQEDSYLDLKKFDDTWPEVNNFKPTAASILRRGLDPTSINVLGRKTADLREHYILGRKLGQGQFGTTYLCTEINTGCEYACKTIPKRKLITKEDVEDVRREIQIMHHLSGHKNVVAIKDVYEDGQAVHIVMELCAGGELFDRIQEKGHYSERKAAELIRIIVSIVAMCHSLGVMHRDLKPENFLLLDKDDDLSIKAIDFGLSVFFKPGQVFTELVGSPYYVAPEVLHKRYGPESDVWSAGVILYVLLSGVPPFWAETQQGIFDAVLKGHIDFQSDPWPKISDSAKDLIRKMLSHCPSERLKAHEVLRHPWICENGVATDQALDPSVISRLKQFSAMNKLKKLALRVIAERLSEEEIAGLREMFKAVDT…
OaustCPK7.2	RNA-seq	84-342	385-420, 457-489, 491-526	504-516	1	3	1	MGNQCQNGTLGSDYHNRFPREHAVSRYADGYVQEDSYLDLKKFDDTWPEVNNFKPTAASILRRGLDPTSINVLGRKTADLREHYILGRKLGQGQFGTTYLCTEINTGCEYACKTIPKRKLITKEDVEDVRREIQIMHHLSGHKNVVAIKDVYEDGQAVHIVMELCAGGELFDRIQEKGHYSERKAAELIRIIVSIVAMCHSLGVMHRDLKPENFLLLDKDDDLSIKAIDFGLSVFFKPGQVFTELVGSPYYVAPEVLHKRYGPESDVWSAGVILYVLLSGVPPFWAETQQGIFDAVLKGHIDFQSDPWPKISDSAKDLIRKMLSHCPSERLKAHEVLRHPWICENGVATDQALDPSVISRLKQFSAMNKLKKLALRVIAERLSEEEIAGLREMFKAVDT…
OaustCPK8	Annotation	61-319	362-397, 398-433, 434-469, 470-505	375-387, 411-423, 447-459, 483-495	1	4	4	MGNCCGTPATAEEGGKRRKQKKANPFTVAYNRGPAAAGAPVGRPGLVVLRDPTGRDLGTRYELGGELGRGEFGITYLCTEAATGDRYACKSISKRKLRTPVDVEDVRREVEIMRHMPSHPNIVSLRAAYEDEDNVHLVMELCEGGELFDRIVARGHYTERAAAAVTRTIVEVVQMCHRHGVMHRDLKPENFLYANKKDSSPLKAIDFGLSVFFRPGERFTEIVGSPYYMAPEVLKRHYGPEVDVWSAGVILYILLCGVPPFWAETEQGVAQAIIRSVVDFKREPWPRVSEPAKDLVRRMLDPNPMTRLTAEQVLEHPWLHDSKKMPDIPLGDAVRARLQQFAAMNKLKKKALKVIAEHLSAEEAADIKDMFDKMDVSKNGQLTFEDFKAGLRKLGNQMP…
OaustCPK9	Annotation	99-357	400-435, 436-471, 472-507, 508-543	413-425, 485-497, 521-533	1	4	3	MGNTCACCVAPVTEEAEPRREEARRRDHHAAKKPPAATTTPPPRQRHGQEPGGRGGREKPNPYDWAPPRVLPARGCGGAVRVLEGVVPHHPRLRVTDKYQLGLELGRGEFGVTHLATDRATRERLACKSIPKRRLRTAVDVADVRREVAIMASLPDHPALVRLRAAYEDAEAVHLVMELCDGGELFDRIVARGRYTERAAAAAARTVAEVVRACHAHGVMHRDLKPENFLYAGKSEDAQLKAIDFGLSVFFRPGERFREIVGSPYYMAPEVLRRDYGPEVDIWSAGVILYILLCGVPPFWAETEQGVARAILRGAVDFDREPWPRISRAAKSLVRQMLDVDPRRRPTAQQVLDHPWLQHASRAPNVPLGDVVRSRLKQFSLMNRFKKKAMRVIAEHLSV…
OaustCRK1	Annotation	134-396	ND	ND	1	ND	ND	MGLCHGKSAAVLEPTAEEEEEETCVAEAAAAPAPSAAAKPGTPKQHKFPFYLPSPLPPSSYKGSPANSSVASTPARGGFKRPFPPPSPAKHIRALLARRHGSVKPNEASIPESGEPGVALDKSFGFSKHFAAKYELGREVGRGHFGYTCAATCKKGELKGEDVAVKVIPKAKMTTAIAIEDVRREVRILSSLAGHSNLVQFYDAYEDEENVYIVMELCKGGELLDRILARGGKYSEEDAKVVIRQILSVASFCHLQGVVHRDLKPENFLFSSKDENSAMKVIDFGLSDFVKPDERLNDIVGSAYYVAPEVLHRSYGTEADMWSIGVIVYILLCGSRPFWARTESGIFRAVLKADPSFEEAPWPTLSAEAKDFVRRLLNKDYRKRMTAAQALCHPWIRGT…
OaustCRK2	Annotation	175-437	ND	ND	1	ND	ND	MGQCYGKGASARTADDEYGVVTAHQSPPPANGLPSTPPGQQQAQAQATAAAMGTPRRRGSKSGSTTPVHQTPGVAWPSPYPSGGASPLPAGVSPSPARSTPRRFFKRPFPPPSPAKHIKATLAKRLGGGKPKEGTIPEEGGVGAGGGGGGGADGAETERPLDKTFGFSKNFGAKYELGKEVGRGHFGHTCSAVVKKGEYKGQTVAVKIIAKAKMTTAISIEDVRREVKILRALSGHNNLVKFYDACEDGLNVYIVMELCEGGELLDRILARGGRYTEEDAKAIVVQILSVVAFCHLQGVVHRDLKPENFLFTTRDENAPMKLIDFGLSDFIRPDERLNDIVGSAYYVAPEVLHRSYSMEADIWSIGVITYILLCGSRPFWARTESGIFRSVLRADPNFD…
OaustCRK3	Annotation	149-411	ND	ND	1	ND	ND	MGGCHAKPLTHDEADGVCSPPREPPPATPPRGSGAVTPAWKTKPWASPFFGFSTPSPSPAHHLFSSSKSAASPRRSPAPMGSAPTTPARRLLRLPFPPPSPAKHIRQALARRHGPPRPSIPEEGGDGEGEGGRGLDKGFGFNKGFAAKYDMGDEVGRGHFGYTCSAKIKKGARKGDAVAVKVIPKAKMTTSIAIEDVRREVKILKALAGHKNLVQFYDAYEDNDNVYIVMELCEGGELLDRILSRGGKYSEDDAKAVLVQILNVVSFCHIQGVVHRDLKPENFLFTSKDENSQLKAIDFGLSDFVKPDERLNDIVGSAYYVAPEVLHRCYSTEADVWSIGVIAYILLCGSRPFWARTESGIFRSVLKADPSYNEAPWPSLTPEAMDFVKRLLCKDPRRR…
OaustCRK4	Annotation	141-403	445-480	ND	1	1	ND	MGLCHGKPRQIPEPEAEEEAARVAVGDAAGAGNGASSPGPAAAAAKPGTPKQPKFPFYLPSPLPPSSYKSSPANSSVASTPARGGFKRPFPPPSPAKHIRALLARRHGSVKPNEASIPEGGEPELGLDKSFGFSKHFFAKYELGDEVGRGHFGYTCSAKAKKGEHKGQDVAVKVIPKAKMTTAIAIEDVRREVRILSSLTGHSNLVQFYDAFEDEDNVYIVMELCKGGELLDRILARGGKYSEEDAKVVMVQILSVVSFCHLQGVVHRDLKPENFLFTSKDENSALKVIDFGLSDFVKPDERLNDIVGSAYYVAPEVLHRSYGTEADMWSIGVIAYILLCGSRPFWARTESGIFRAVLKAEPSFDEAPWPTLTAEAKDFVKRLLNKDYRKRMTAAQALS…
OaustCRK5	Annotation	170-432	ND	ND	1	ND	ND	MGQCYARNVPVDGEGGGGGGGVVTTTISVSAAGEEVAAGGGGGRRSGRPSPAGTPRRRGAGATPARSSVAGSPWAGSPLPEGIAPSPAPSATTPRRFFRRPFPPPSPAKHIKASLARRLGQRSPASAQAQAAKPPAEVPIPEHGGAAAAAEVERELDKSFGYDRHFAAKFELGKEVGRGHFGHTCLARARKGDMRGQLLAVKVISKAKMTTAISIEDVRREVKILKALSGHSNLVKFYDACEDALNVYIIMELCEGGELLDRILSRGGRYTEEDAKVIVEQILNVVAFCHLQGVVHRDLKPENFLFSTRDDHSPMKIIDFGLSDFIRPDERLNDIVGSAYYVAPEVLHRSYSTEADMWSIGVITYILLCGSRPFWARTESGIFRSVLRADPNFDDTPWS…
OaustPEPRK1	Annotation	99-348	ND	ND	1	ND	ND	MESSLPRKRKGARSACSLVGSFHEATVARKRACREPKPRPEKKKNPSDDASGRGGVVQTAPPASGRAAPESPSRGLKRKLGCIESATRMGRKKRLESEYELGAEIGQGKFGSVRICRAKVGGEEFACKALPKNGEETVHREVEIMQHLSGHPGIVTLKAVFEDADKFYLVMELCGGGRLLDEMAREGKFSEQRAAIVIKDLMSVVKYCHEMGVVHRDIKPENILLTKAGKIKLADFGLAARVADGQKLSGIAGSPAYVAPEVLSGCYSEKVDVWGAGVLLHVLLHGSLPFQGGSLDAVFEAIKTVELDFHSGLWESISSLARDLISRMLNRDVPSRITADEVLSHPWVVFYTECPLKAVTANLSVTNKIVAPRITWDRIRLHCESMSSDSSSQRSADQD…
OaustPEPRK2a	Annotation	1-239	ND	ND	1	ND	ND	MVTGEALACKSIAKDRLVSPDDVRGVKLEIEVMARLSGHPNVVDLKAVYEDEESVHLVMELCAGGELFHRLEERGCFSEHEAAVLFRYLMEVVAHCHSKGIVHRDLKPENILLVSKSPSSPIKLADFGLATYIQPGRSLSGMVGSPFYIAPEVLAGGYNEAADVWSAGVILYILLSGIPPFWGKTKSKIFDCIRLTELRFPSDPWDKVSDSAKELITDMLQRDPRQRLTSKQVLEHSWIQEHADQSQDSCGHCHEINLRGEDPGSCSFSTTLASCSRDVSFNTGGLVACQSMSEEVCSPTFACRSSFSAFVAENAQSCVLSGFSFGGVCEPCDAVFSSPVASMPSFSFFCGQESDEPEPSPSGDALGEKAHCNAAVVALVSSSAPRTAEVLRAAVRANP…
OaustPPCK1	Annotation	9-281	ND	ND	1	ND	ND	MSGELKRDYEIGEEIGRGRFGVVHRCTSRATGEVFAVKSVDRSQLADDLDRELAELEPKLAQLAAAGNPGVVQVHAVYEDEAWTHMVMDLCSGPDLLDWIRLRRGAPVPEPVAAAVVAQLAEALAHCHRRGVAHRDVKPDNILLDVVGDDDDGIDGGTPRARLADFGSAAWVGESGGSAEGLVGTPHYVAPEVVAGGEYGEKADVWSAGVVLYVLLSGGALPFGGETAAEVLASVLRGSVRFPPRLFAGVSPAAKDLMRRMMCRDTWRRFSAEQVLGHPWIVSGGGARAMEQPT
OaustPPCK2	Annotation	13-279	ND	ND	1	ND	ND	MSSGGELALRQEYVIGDEIGRGRFGTVRRCYAVATGEAFAVKSTPKAPLREVEAADALDLALAEQEPKVHLVASAPGPGASPHVVTLHAAFEDDVAVHLVVDLCAGGDLLSLVSARGRLPEHEAADLMAQLASALSSCHRRGVAHRDVKPDNLLFDGSGVLKLGDFGSAEWFGDGRPMTGLVGTPYYVAPEVVAGREYGEKVDVWSAGVVLYMMLSGTLPFYGATAAEIFQCVLRGNLRFPPRAFTSVSPEAKDLMRRMLCKDVSRRFSADQVLRHPWIVSRGGAAVMG
OaustPPCK2a	Annotation	1-160	ND	ND	1	ND	ND	MVDLCTGEDLLSLVSTRGRLPEHEAADLMAQLASALASCHRRGVAHCDMKLDNLLFDGSGVLKLGDFGLAEWFGEGRPMTRLVGTPYYVAPEVVAGMHVRDNLYFSSHAFSSISPEAKDLMHRILCKDIFKRFSVDQVLNGVGAAGHPWIVSHGGAAVMG
OaustPPCK3	Annotation	9-273	ND	ND	1	ND	ND	MSEELKRDFEIGEEIGRGRFGVVHRCASRSTGEPYAVKSVDRSRLSDDLDRSLAALEPKLAQLAAAGNPGVVQVHAVYEDDAWTHMVMDLCTGPDLLDWVRLRCGQPVPEPDAAAVIAQITEALALCHRRGVAHRDVKPDNVLLDASGEGPPRVRLADFGSAAWVGNGITAEGLVGTPHYVAPEVVAGGEYGEKADVWSAGVVMYVLLTGGALPFGGETASDVFAAVLRGNLRFPPRLFSGVSPAAKDLMRRMMCRDVYRRFSAEQLLRHPWIVSGGARDAQPT
ObartCCaMK	Annotation	13-298	392-427, 428-463, 470-505	405-417, 441-453, 483-495	1	3	3	MSKTESRKLSDDYEVVDVLGRGGFSIVRRGVSKSEEKTQVAIKTLRRLGPAMAGMKQGTKPVPGSGLPMWKQVSISDALLTNEILVMRRIVESVAPHPNVINLHDVYEDVHGVHLVLELCSGGELFDRIVGRDRYSEFDAACVIRQIASGLEALHKASIVHRDLKPENCLFSDKDEKSTLKIMDFGLSSVEDFSDPIVALFGSIDYVSPEALSRQEVSAASDMWSVGVILYILLSGCPPFHAATNREKQQRILQGEFSFQDHTWKTISSSAKDLISRLLSVQPYKRPTASDLLRHPWVIGDCAKQDLMDAEVVSKLQKFNARRKLRAAAIASVLSCKVALRTKRLRNLLGTHDLTSEELDNLRLHFGRICADGENATLSEFEQVLRAMKMDSLIPLAPR…
ObartCPK1	Annotation	1-207	250-285, 286-321, 322-357, 358-392	263-275, 299-311, 335-347, 370-382	1	4	4	MHHLTGHRNIVELRGAYEDRHSVNLIMELCEGGELFDRIIARGHYSERAAAALCREIVAVVHSCHSMGVFHRDLKPENFLFLSKSEDSPLKATDFGLSVFFKPGEHFKDLVGSAYYVAPEVLKRNYGAEADIWSAGVILYILLSGVPPFWAESEDGIFDAVLRGHIDFSSEPWPSISNGAKDLVKKMLRQDPKERLTSAEILNHPWIREDGEAPDKPLDITVISRMKQFRAMNKLKKVALKVVAENLSDEEITGLKEMFRSLDTDNSGTITLEELRSGLPKLGTKISESEIRQLMEAADVDGNGTIDYAEFISATMHMNRLEKEDHILKAFEYFDKDHSGYITVDELEEALKKYDMGDDKTIKEIIAEVDTDHDGRINYQEFVAMMRNNNPEIAPNRRR…
ObartCPK10.1	Annotation	133-391	434-469, 470-505, 506-541, 544-575	447-459, 483-495, 519-531, 553-565	1	4	4	MGNTCVGPSISKNGFFQSVSTVLWKARQDGDDALPGANGAPDGGGQGRLPAPPPPTSDAPLAVQNKPPEHVKIVSTTDTASAEQDASKSSAGSDSGEAARTRPRVPPVKRVSSAGLLVGSVLKRKTESLKDKYSLGRKLGQGQFGTTYLCVERATGKEFACKSILKRKLVTDDDVEDVRREIQIMYHLAGHPNVISIRGAYEDAVAVHLVMELCAGGELFDRIVQKGHYTERKAAELARVIVGVVEVCHSMGVMHRDLKPENFLFADQTEEAALKTIDFGLSIFFRPGQVFTDVVGSPYYVAPEVLKKKYGQEADVWSAGVIIYILLCGVPPFWAENEQGIFEEVLHGRLDFQSEPWPSISEGAKDLVRRMLVRDPKKRLTAHEVLRHPWVQVGGLAPD…
ObartCPK10.2	RNA-seq	ND	ND	ND	ND	ND	ND	EAEDAYPPQGGGGGGGWVSRLVDPASRLIAGGAARLFSTVFRKRLDPAPAPAPPKSTPPGSDNEPNQGLPESTQTGSKPILEKGKNPTGASDNKALSEVEHLLMRKTFTRVEFDRLTDLLRARTVESDLSAPADNLDNKNEARNTMDGIGGSTSHGMAADHSIAADDPVCGASSPAELAKQYMNSRYSKENRPNSLRSQVLLKNKAEASNIAYDRRRPGGPFVQELRQFSNENSELPVNGYVTPGLHGRSAIYRMSCSPFFKGPSSSNDINMSPFSSSQTRANSLVSGCRQVLKRRGAELENELGSIGPIRRIRQKSNMMSTFRDARSSPRGNFLPSRTIGSDLTDGGSPIRDSPSSKRLLLGTGQSVEPAEARRNDEDGKISSDNVLAASPQSNKMAE…
ObartCPK11	Annotation	113-371	414-449, 450-485, 486-521, 522-555	427-439, 463-475, 499-511, 533-545	1	4	4	MGNNCVGPSAAGQNGFFANVALWRPRPADAAPPALPPPSSAPSDQAPEPVTIPPSEHSSHHSSRSADPSTPTAAAEQPANKAAPKVKRVQSAGLLADSVLKRDVNTARLKDLYTIGKKLGQGQFGTTYLCVEKATGREFACKSIAKRKLLTQEDVEDVRREIQIMHHLAGHANVVSIVGAYEDAVAVQLVMELCAGGELFDRIIQRGHYSEKAAAQLARVIVGVIEACHSLGVMHRDLKPENFLFIHQKEDSPLKAIDFGLSIFFKPGETFTDVVGSPYYVAPEVLMKHYGREVDVWSAGVIIYILLSGVPPFWDESEQGIFEQVLKGDLDFSSEPWPNISESAKDLVRKMLIRDPKKRLTAHEALCHPWVCVDGVAPDKPLDSAVLSRLKQFSAMNKL…
ObartCPK12.1	Annotation	30-288	330-365, 366-401, 402-437, 438-472	343-355, 379-391, 415-427, 450-462	1	4	4	MGNCFTKTYEIPITSGTMRRPASTAERSKARGGDEPGTGQFGTTYLCTERATGNRYACKSVSKRKLVRRTDVDDVRREITILQHLSGQPNIAEFRGAYEDNDHVHLVMEFCSGGELFDRITAKGSYSERQAAAVCRDILTVVHVCHFMGVIHRDLKPENFLLASADDDAPLKAIDFGLSVFIEEGKVYKDIVGSAYYVAPEVLQRNYGKEADIWSAGVILYILLCGTPPFWAETEKGIFDAILVNQVDFSTSPWPSISESAKDLIRQMLHRDPQKRITASQALEHRWLKEGGASDRPIDSAVLSRMKQFKAMNKLKQLALKVIAENLSPEEIKGLKQMFNNMDTDRSGTITVEELKVGLTKLGSRISEAEVQKLMEAVDVDKSGSIDYSEFLTAMINKH…
ObartCPK12.2	Annotation	30-289	348-383, 384-419, 420-455, 456-490	361-373, 397-409, 433-445, 468-480	1	4	4	MGNCFTKTYEIPITSGTMRRPASTAERSKARGGDEPGTGQFGTTYLCTERATGNRYACKSVSKRKLVRRTDVDDVRREITILQHLSGQPNIAEFRGAYEDNDHVHLVMEFCSGGELFDRITAKGSYSERQAAAVCRDILTVVHVCHFMGVIHRDLKPENFLLASADDDAPLKAIDFGLSVFIEEGKVYKDIVGSAYYVAPEVLQRNYGKEADIWSAGVILYILLCGTPPFWAETEKGIFDAILVNQVDFSTSPWPSISESAKDLIRQMLHRDPQKRITASQALGSTPEFVANSLNGCLHAAEHRWLKEGGASDRPIDSAVLSRMKQFKAMNKLKQLALKVIAENLSPEEIKGLKQMFNNMDTDRSGTITVEELKVGLTKLGSRISEAEVQKLMEAVDVD…
ObartCPK13.1	Annotation	44-302	345-380, 402-437, 438-473, 474-507	358-370, 415-427, 451-463, 485-497	1	4	4	MGNACGGSLRSKYLSFKQTASHGQAPADLGSVLGHPTPNLRDLYAMGRKLGQGQFGTTYLCTELSTGVDYACKSISKRKLITKEDIEDVRREIQIMHHLSGHKNVVAIKGAYEDQLYVHIVMELCAGGELFDRIIQRGHYSERKAAELTRIIVGVVEACHSLGVMHRDLKPENFLLANKDDDLSLKAIDFGLSVFFKPGQTFTDVVGSPYYVAPEVLLKHYGPEADVWTAGVILYILLSGVPPFWAETQQGIFDAVLKGFIDFDSDPWPVISESAKDLITKMLNPRPKERLTAHEVLCHPWIRDHGVAPDRPLDPAVLSRIKQFSAMNKLKKMALRVIAESLSEEEIAGLKEMFQTMDADNSGAITYDELKEGLRKYGSTLKDTEIRDLMDAADNFSLM…
ObartCPK13.2	RNA-seq	ND	109-144, 145-180, 181-215, 73-108	122-134, 158-170, 193-205, 86-98	ND	4	4	MNVKFICNCIYTYSVANSLNGCLHAAEHRWLKEGGASDRPIDSAVLSRMKQFKAMNKLKQLALKVIAENLSPEEIKGLKQMFNNMDTDRSGTITVEELKVGLTKLGSRISEAEVQKLMEAVDVDKSGSIDYSEFLTAMINKHKLEKEEDLLRAFQHFDKDNSGYITRDELEQAMAEYGMGDEANIKQVLDEVDKDKDGRIDYEEFVEMMRKGIQT
ObartCPK13.3	RNA-seq	44-302	345-380, 426-453, 454-489, 490-523	358-370, 431-443, 467-479, 501-513	1	4	4	MGNACGGSLRSKYLSFKQTASHGQAPADLGSVLGHPTPNLRDLYAMGRKLGQGQFGTTYLCTELSTGVDYACKSISKRKLITKEDIEDVRREIQIMHHLSGHKNVVAIKGAYEDQLYVHIVMELCAGGELFDRIIQRGHYSERKAAELTRIIVGVVEACHSLGVMHRDLKPENFLLANKDDDLSLKAIDFGLSVFFKPGQTFTDVVGSPYYVAPEVLLKHYGPEADVWTAGVILYILLSGVPPFWAETQQGIFDAVLKGFIDFDSDPWPVISESAKDLITKMLNPRPKERLTAHEVLCHPWIRDHGVAPDRPLDPAVLSRIKQFSAMNKLKKMALRVIAESLSEEEIAGLKEMFQTMDADNSGAITYDELKEGLRKYGSTLKDTEIRDLMDAADNFSLM…
ObartCPK14	Annotation	1-224	267-302, 303-338, 339-374, 378-409	280-292, 316-328, 352-364, 387-399	1	4	4	MYHLAGQPGVVELKGAYEDKHAVHLVMELCAGGELFDRIIAKGHYTEHAASSLLRTIVEIIHTCHSMGVIHRDLKPENFLLLSKDEHAPLKATDFGLSVFFKEGLHQFLHCCSLLELIIIVVINGVPISGEVFRDIVGSAYYIAPEVLKRSYGPEADIWSIGVMLYILLCGHGIFNSILRGHVDFSSEPWSRISHGAKDLVRRMLHSDPKQRISAYDVLNHPWIKEDGEAPDTPLDNAVLGRLKQFRAMNQFKKAALRVIAGCLSEEEIRGLKEMFKSMDSDNSGTITVDELRKGLAKKGTKLTEAEVQQLMEAADADGNGTIDYEEFITATMHMNRMDREEHLYTAFQYFDKDNSGYITIEELEQALREKGLMDGREIKDIISEVDADNDGRINYTEF…
ObartCPK15.1	Annotation	1-301	344-379, 380-415, 416-450, 451-486	357-369, 393-405, 429-441, 464-476	1	4	4	MGARASRHRQSPDQSQSQSPSPHHKHHHHHQTTRAPKPKPKPQPPPPPQPQQPRSQPPPPPRHQPQQAAAEDGVGRVLGRPMEDVRATYTFGRELGRGQFGVTYLATHKPTGRRYACKSIAARKLARPDDLDDVRREVHIMHHLTGHRNIIVSVVHSCHSMGVMHRDLKPENFLFLNKREDSPLKATDFGLSVFFKPGEQFRDLVGSAYYVAPEVLKRLYGAEADIWSAGVILYILLSGVPPFWAENEDGIFDAVLQGHIDFSSEPWPSISSGAKDLVKRMLRQDPKERLTAAEILNHPWIREDGEAPDKPLDITVISRMKQFRAMNKLKKVALKVVAENLSEEEIVGLKEMFKSLDTDNSGTITLEELRAGLPKLGTKISESELRQLMEAADVDGNGS…
ObartCPK15.2	Annotation	89-347	390-425, 426-461, 462-496, 497-532	403-415, 439-451, 475-487, 510-522	1	4	4	MGARASRHRQSPDQSQSQSPSPHHKHHHHHQTTRAPKPKPKPQPPPPPQPQQPRSQPPPPPRHQPQQAAAEDGVGRVLGRPMEDVRATYTFGRELGRGQFGVTYLATHKPTGRRYACKSIAARKLARPDDLDDVRREVHIMHHLTGHRNIVELRGAYEDRHSVNLVMELCEGGELFDRIIARGHYSERAAAALCREIVSVVHSCHSMGVMHRDLKPENFLFLNKREDSPLKATDFGLSVFFKPGEQFRDLVGSAYYVAPEVLKRLYGAEADIWSAGVILYILLSGVPPFWAENEDGIFDAVLQGHIDFSSEPWPSISSGAKDLVKRMLRQDPKERLTAAEILNHPWIREDGEAPDKPLDITVISRMKQFRAMNKLKKVALKVVAENLSEEEIVGLKEMF…
ObartCPK16	Annotation	73-335	378-413, 414-449, 450-485, 486-521	391-403, 463-475, 499-511	1	4	3	MGNCCRSPAAAAREDVKTSHFPASTGGGKKKPHQARNGGGGGGGGGGGGGEKKRLSVLGEEGSEVSGGIEEKYALDRELGRGEFGVTYLCMDRCSRELLACKSISKRKLRTPVDVEDVRREVAIMRHLPRSASIVSLREACEDDGAVHLVMELCEGGELFDRIVARGHYTERAAAAVTRTIVEVVQLCHRHGVIHRDLKPENFLFANKKENSPLKAIDFGLSIFFKPGEKFSEIVGSPYYMAPEVLKRNYGPEIDIWSAGVILYILLCGVPPFWAAKIAETEQGVAQAILRGNIDFKREPWPNVSDNAKDLVRQMLQPDPKLRLTAKQVLEHTWLQNAKKAPNVPLGDIVKSRLKQFSRMNRFKRRALRVIADHLSAEEVEDIKDMFKVMDTDNDGIVS…
ObartCPK17	Annotation	106-364	407-442, 443-478, 479-512, 513-548	420-432, 456-468, 492-504, 526-538	1	4	4	MGNTCVGPSSAADRHGFFHSVSLAVLWRPGGRAEPSQPPDCPPRESSHSSVTSSTAPERVTIANSDLSSSTPNKGGNKPKVRRVQSAGLLADSVLKRDSERLKDLYTLGKKLGQGQFGTTYQCVEKATGKVLACKSIAKRKLVSEEDVEDVRREIQIMHHLAGHPSVVSIVGAYEDAVAVHLVMELCAGGELFDRIVQRGHYSEKAAAQLARVIIGVVEACHSLGVMHRDLKPENFLFVNHKEDSPLKTIDFGLSIFFKPGENYSDVVGSPYYVAPEVLMKHYGREVDVWSAGVIIYILLSGVPPFWDESEQGIFEQVLKGDLDFSSDPWPAISDSAKDLVRKMLNRDPRKRLTAHEALCHPWVCVDGVAPDKPLDSAVLTRLKQFSAMNKLKKMALRV…
ObartCPK18.1	Annotation	52-340	383-418, 420-455, 462-497, 500-527	396-408, 433-445, 475-487, 505-517	1	4	4	MGLCSSSSARRDAGTPGGGNGAGNKDNAGRKGIVACGKRTDFGYDKDFEARYALGKLLGHGQFGYTFAAVDRRSSERVAVKRIDKNKMVLPVAVEDMIIMCILLWSKSWKNSQMFMKSVEVYLSITIKCLSELFMALAKLKEGTVQANEDLTLLHVFDRLCEGGELLDRILAKKDSRYSEKDAAVVVRQMLKVAAECHLHGLVHRDMKPENFLFKSTKEDSPLKATDFGLSDFIRPGKHFRDIVGSAYYVAPEVLKRKSGPESDVWSIGVITYILLCGRRPFWDKTEDGIFKEVLKNKPDFRRKPWPNITPCAKDFVQKLLVKDPRARLTAAQALSHEWVREGGQASDIPLDISVLHNMRQFVKYSRFKQFALRALASTLNAEELSDLRDQFNAIDVDK…
ObartCPK18.2	RNA-seq	52-312	355-390, 392-427, 434-469, 472-499	368-380, 405-417, 447-459, 477-489	1	4	4	MGLCSSSSARRDAGTPGGGNGAGNKDNAGRKGIVACGKRTDFGYDKDFEARYALGKLLGHGQFGYTFAAVDRRSSERVAVKRIDKNKMVLPVAVEDVKREVKILKALQGHENVVHFYNAFEDDNYVYIVMELCEGGELLDRILAKKDSRYSEKDAAVVVRQMLKVAAECHLHGLVHRDMKPENFLFKSTKEDSPLKATDFGLSDFIRPGKHFRDIVGSAYYVAPEVLKRKSGPESDVWSIGVITYILLCGRRPFWDKTEDGIFKEVLKNKPDFRRKPWPNITPCAKDFVQKLLVKDPRARLTAAQALSHEWVREGGQASDIPLDISVLHNMRQFVKYSRFKQFALRALASTLNAEELSDLRDQFNAIDVDKNGTISLEELKQALAKDVPWRLKGPRVLE…
ObartCPK18.3	RNA-seq	1-233	276-311, 313-348, 355-390, 393-420	289-301, 326-338, 368-380, 398-410	1	4	4	MPPNRYGKMVLPVAVEDVKREVKILKALQGHENVVHFYNAFEDDNYVYIVMELCEGGELLDRILAKKDSRYSEKDAAVVVRQMLKVAAECHLHGLVHRDMKPENFLFKSTKEDSPLKATDFGLSDFIRPGKHFRDIVGSAYYVAPEVLKRKSGPESDVWSIGVITYILLCGRRPFWDKTEDGIFKEVLKNKPDFRRKPWPNITPCAKDFVQKLLVKDPRARLTAAQALSHEWVREGGQASDIPLDISVLHNMRQFVKYSRFKQFALRALASTLNAEELSDLRDQFNAIDVDKNGTISLEELKQALAKDVPWRLKGPRVLEIVEAIDSNTDGLVDFEEFVAATLHVHQLVEHDTEKWKSLSQAAFDKFDVDGDGYITSDELRMQTGLKGSIDPLLEEADI…
ObartCPK19.1	Annotation	85-343	385-420, 421-456, 457-492, 497-527	398-410, 434-446, 470-482, 505-517	1	4	4	MGSCCSRATSPDSGRGGANGYGYSHQTKPAQTTPSYNHPQPPPPAEVRYTPSAMNPPVVPPVVAPPKPTPDTILGKPYDDVRSVYSLGKELGRGQFGVTYLCTEIASGKQYACKSISKRKLVSKADKEDIRREIQIMQHLSGQQNIVEFRGAYEDKSNVHVVMELCAGGELFDRIIAKGHYSERAAATICRAVVNVVNICHFMGVMHRDLKPENFLLATKEENAMLKATDFGLSVFIEEGKMYRDIVGSAYYVAPEVLRRNYGKEIDVWSAGVILYILLSGVPPFWAETEKGIFDAILQGEIDFESQPWPSISESAKDLVRKMLTQDPKKRITSAQVLQHPWLRDGEASDKPIDSAVLSRMKQFRAMNKLKKMALKVIASNLNEEEIKGLKQMFTNMDT…
ObartCPK19.2	Annotation	85-343	385-420, 421-456, 457-492, 497-527	398-410, 434-446, 470-482, 505-517	1	4	4	MGSCCSRATSPDSGRGGANGYGYSHQTKPAQTTPSYNHPQPPPPAEVRYTPSAMNPPVVPPVVAPPKPTPDTILGKPYDDVRSVYSLGKELGRGQFGVTYLCTEIASGKQYACKSISKRKLVSKADKEDIRREIQIMQHLSGQQNIVEFRGAYEDKSNVHVVMELCAGGELFDRIIAKGHYSERAAATICRAVVNVVNICHFMGVMHRDLKPENFLLATKEENAMLKATDFGLSVFIEEGKMYRDIVGSAYYVAPEVLRRNYGKEIDVWSAGVILYILLSGVPPFWAETEKGIFDAILQGEIDFESQPWPSISESAKDLVRKMLTQDPKKRITSAQVLQHPWLRDGEASDKPIDSAVLSRMKQFRAMNKLKKMALKVIASNLNEEEIKGLKQMFTNMDT…
ObartCPK19.3	Annotation	85-343	385-420, 421-456, 457-492, 497-527	398-410, 434-446, 470-482, 505-517	1	4	4	MGSCCSRATSPDSGRGGANGYGYSHQTKPAQTTPSYNHPQPPPPAEVRYTPSAMNPPVVPPVVAPPKPTPDTILGKPYDDVRSVYSLGKELGRGQFGVTYLCTEIASGKQYACKSISKRKLVSKADKEDIRREIQIMQHLSGQQNIVEFRGAYEDKSNVHVVMELCAGGELFDRIIAKGHYSERAAATICRAVVNVVNICHFMGVMHRDLKPENFLLATKEENAMLKATDFGLSVFIEEGKMYRDIVGSAYYVAPEVLRRNYGKEIDVWSAGVILYILLSGVPPFWAETEKGIFDAILQGEIDFESQPWPSISESAKDLVRKMLTQDPKKRITSAQVLQHPWLRDGEASDKPIDSAVLSRMKQFRAMNKLKKMALKVIASNLNEEEIKGLKQMFTNMDT…
ObartCPK2	Annotation	1-147	190-225, 226-261, 262-297, 301-332	203-215, 239-251, 275-287, 310-322	1	4	4	MGLLEAGSEAGRPIIHTCHSLGVIHRDLKPENFLLLSKDEDAPLKATDFGLSVFKDIVGSAYYIAPEVLKRSYGPEADIWSVGVILYILLCESEHGIFNSILRGQVDFTSDPWPRISASAKDLVRKMLNSDPKKRISAYEVLNHPWIKEDGEAPDTPLDNAVMNRLKQFRAMNQFKKAALRVIAGCLSEEEIRGLKEMFKSMDSDNSGTITVDELRKGLSKQGTKLTEAEVQQLMEAADADGNGTIDYDEFITATMHMNRMDREEHLYTAFQYFDKDNSGCISKEELEQALREKGLLDGRDIKDIISEVDADNDGRIDYSEFAAMMRKGNPEANPKKRRDVVI
ObartCPK20	Annotation	75-333	376-411, 412-447, 448-483, 484-519	389-401, 425-437, 461-473, 497-509	1	4	4	MGNCCVTPEGSGRGRKKQQQEQKQKQKEPKQQQQQQKKGKKPNPFSIEYNRSSAPSGHRLVVLREPTGRDIAARYELGGELGRGEFGVTYLCTERETGDAYACKSISKKKLRTAVDIEDVRREVDIMRHLPKHPNIVTLRDTYEDDNAVHLVMELCEGGELFDRIVARGHYTERAAALVTRTIVEVVQMCHKHGVMHRDLKPENFLFANKKETAALKAIDFGLSVFFTPGERFTEIVGSPYYMAPEVLKRNYGPEVDVWSAGVILYILLCGVPPFWAETEQGVAQAIIRSVIDFKRDPWPRVSDNAKDLVKGMLNPDPRRRLNAQQVLDHPWLQNIKKAPNVNLGETVKARLQQFSVMNKFKKHALRVIAEHLSVEEVAGIKDMFEKMDLNKDNMINFD…
ObartCPK21.1	Annotation	1-280	364-392, 393-428, 429-456, 460-495	370-382, 406-418, 442-454, 473-485	1	4	4	MVEIDDAATGEALACKTIRKHRRLAPPRVTAAKAAAAHGEDVKREVAIMRRMSSASSSRGGGAASSAAVVRLREACEDAADGSVHLVMELCEGGELFDRIVARGHYSERAAANIFRTIVDVVQLCHSNGVIHRDLKPENFLFANKSEDSPLKVIDFGLSVFFKPGTSIFSKISTSHRDRFTEVVGSAYYMAPEVLRRSYGPEVDVWSAGVILYILLCGVPPFWGDNDEKIAQAILRGAIDFNREPLPRVSANAKDLVRRMLDPNPSTRLTAKQVLEHPWLKNADTAPNVSLGDAVRARLQQFSAMNKFKKKALGVSRRVVSLLLCFDDLDETSSPSTSPELTTAVSSLSGEGGGAEPAGGGGGQMFHHMDKDKNGHLSLDELLEGLHINGQPVPEPEIR…
ObartCPK21.2	RNA-seq	1-217	260-295, 296-331, 332-359, 363-398	273-285, 309-321, 345-357, 376-388	1	4	4	MSSASSSRGGGAASSAAVVRLREACEDAADGSVHLVMELCEGGELFDRIVARGHYSERAAANIFRTIVDVVQLCHSNGVIHRDLKPENFLFANKSEDSPLKVIDFGLSVFFKPGDRFTEVVGSAYYMAPEVLRRSYGPEVDVWSAGVILYILLCGVPPFWGDNDEKIAQAILRGAIDFNREPLPRVSANAKDLVRRMLDPNPSTRLTAKQVLEHPWLKNADTAPNVSLGDAVRARLQQFSAMNKFKKKALGVVARNLPVEEVDKYVQMFHHMDKDKNGHLSLDELLEGLHINGQPVPEPEIRMLLEAADTDGNGTLDCDEFVTVSVHLKKMSNDEYLAAAFNYFDKDGSGFIELDELREEVGPNEQAILEILRDVDTDKDGRISYQEFELMMKSGADWR…
ObartCPK22	Annotation	179-440	488-523, 524-559, 560-595, 597-630	501-513, 537-549, 573-585, 608-620	1	4	4	MGPPRPIRPTRRSAETNGQPRSLLDPCGFPFALRARREEAGEGEATRGKRGEEAGGSKASICGVGVGVGDAMGGCSSAFAVSTRMIRFSRGRAPAAILPVTSNDEPCCSCSPENNNKNNDGGGGGCDGGEHQKGKSWRRWQYRRCGGGGGGGGGGGGRKNAILGDAADVKTAAGFAERYRLGAELGRGEFGVTRRCSDAATGEALACKTIRRKRLRRCGGDAEDVRREVEILRRISALGTGADSVVRLRDACEDSDGVHLVMELCEGGELFDRIFARGHYTERAAAKLARTIVGVLCHENGVMHRDLKPENFLFANKSEDSPLKAIDFGLSVFFKPGERFTQVVGSTYYMAPEVLNRSYGPEADVWSAGVILYILLCGVPPFWGDNDEKTVTAILQGGI…
ObartCPK23.1	Annotation	147-405	448-483, 518-551, 552-587	565-577	1	3	1	MTSQPLINVSIIRDRQILAVDASSPLPHEALLTWRDQPPSPPPAGGIKGGSPATSVSSPLGRQGIRLRIYIFVGMGNSCQNGTYGNNYQNSNRFQNDRFASRYVDGNDTEDCYSGSSRASLAGALRQGLNLKSPVLGYKTPNVRELYTLGRELGQGQFGKTYLCTEISTGCQYACKTILKSNLRCVSDIEDVRREIQIMHHLSGQKNIVTIKDAYEDEQAVHIVMELCAGGELFSKIQKRGHYSERKAAELIKIIVGIIETCHSHGVMHRDLKPENFLLLDADDEFSVKAIDFGLSVFFRPGQVFREVVGSPYYIAPEVLEKRYGPEADIWTAGVILYVLLTGVPPFWADTQSGIYEKVLDGRIDFKSNRWPRISDSAKDLIKKMLCPYPSERLKAHEV…
ObartCPK23.2	Annotation	91-349	392-427, 462-495, 496-531	509-521	1	3	1	MALGLGGLEEVKIYIFVGMGNSCQNGTYGNNYQNSNRFQNDRFASRYVDGNDTEDCYSGSSRASLAGALRQGLNLKSPVLGYKTPNVRELYTLGRELGQGQFGKTYLCTEISTGCQYACKTILKSNLRCVSDIEDVRREIQIMHHLSGQKNIVTIKDAYEDEQAVHIVMELCAGGELFSKIQKRGHYSERKAAELIKIIVGIIETCHSHGVMHRDLKPENFLLLDADDEFSVKAIDFGLSVFFRPGQVFREVVGSPYYIAPEVLEKRYGPEADIWTAGVILYVLLTGVPPFWADTQSGIYEKVLDGRIDFKSNRWPRISDSAKDLIKKMLCPYPSERLKAHEVLKHPWICDNGVATDRALDPSVLPRLKQFSAMNRLKKLSLQIIAERLSEEEIVGLRE…
ObartCPK24.1	Annotation	47-305	348-383, 384-419, 420-455, 458-489	361-373, 397-409, 433-445, 467-479	1	4	4	MQPDPSGSGGDGNANAKAKLAPPPVTAAGGRPVSVLPHKTANVRDHYRIGKKLGQGQFGTTYLCVDKASGGEFACKSIPKRKLLCREDYEDVWREIQIMHHLSEHPNVVRIRGAYEDALFVHIVMELCAGGELFDRIVAKGHYTERAAAQLIRTIVAVVEGCHSLGVMHRDLKPENFLFASAAEDAPLKATDFGLSMFYKPGDKFSDVVGSPYYVAPEVLQKCYGPESDVWSAGVILYILLCGVPPFWAETEAGIFRQILRGKLDFESEPWPSISDSAKDLVRNMLCRDPTKRLTAHEVLCHPWIVDDAVAPDKPIDSAVLSRLKHFSAMNKLKKMALRVIAESLSEEEIGGLKELFKMIDTDDSGTITFDELKEGLKRVGSELTEHEIQALMEAADID…
ObartCPK24.2	RNA-seq	73-331	374-409, 444-477, 478-513	491-503	1	3	1	MGNSCQNGTYGNNYQNSNRFQNDRFASRYVDGNDTEDCYSGSSRASLAGALRQGLNLKSPVLGYKTPNVRELYTLGRELGQGQFGKTYLCTEISTGCQYACKTILKSNLRCVSDIEDVRREIQIMHHLSGQKNIVTIKDAYEDEQAVHIVMELCAGGELFSKIQKRGHYSERKAAELIKIIVGIIETCHSHGVMHRDLKPENFLLLDADDEFSVKAIDFGLSVFFRPGQVFREVVGSPYYIAPEVLEKRYGPEADIWTAGVILYVLLTGVPPFWADTQSGIYEKVLDGRIDFKSNRWPRISDSAKDLIKKMLCPYPSERLKAHEVLKHPWICDNGVATDRALDPSVLPRLKQFSAMNRLKKLSLQIIAERLSEEEIVGLREMFKAMDTKNRSVVTFGEL…
ObartCPK24.3	RNA-seq	47-305	348-383, 384-419, 420-455, 458-489	361-373, 397-409, 433-445, 467-479	1	4	4	MQPDPSGSGGDGNANAKAKLAPPPVTAAGGRPVSVLPHKTANVXDHYRIGKKLGQGQFGTTYLCVDKASGGEFACKSIPKRKLLCREDYEDVWREIQIMHHLSEHPNVVRIRGAYEDALFVHIVMELCAGGELFDRIVAKGHYTERAAAQLIRTIVAVVEGCHSLGVMHRDLKPENFLFASAAEDAPLKATDFGLSMFYKPGDKFSDVVGSPYYVAPEVLQKCYGPESDVWSAGVILYILLCGVPPFWAETEAGIFRQILRGKLDFESEPWPSISDSAKDLVRNMLCRDPTKRLTAHEVLCHPWIVDDAVAPDKPIDSAVLSRLKHFSAMNKLKKMALRVIAESLSEEEIGGLKELFKMIDTDDSGTITFDELKEGLKRVGSELTEHEIQALMEAADID…
ObartCPK25.1	Annotation	423-681	724-759, 760-795, 796-831, 833-866	737-749, 773-785, 809-821, 844-856	1	4	4	MVEEEEKQSSVGRWRCRWLVDVGWWRPSPAEFQAAAAALLPPHDLPAIHRFVREDDRKRALVSRLLQYSLVHHALGMPFHQIRINRTLEGKPYLQNKNANLPGFNFSTSHQGEYVGIASEPLCLVGLDIVCISKPQRETALEFISNFTSYLTDHEWNCIVTAGSHDGMLTEFYRYWCLKEAFVKATGTGVGFGLQRLEFHHMNWTNISLRIDGEEDRKWRFWLFKIDEMHLASIAKGHPEDAIDSFRRTLLSDVVIQEEELHTAIEIPEEAFTLLTPRIACDQTYETLKIQTETTTAHFFPPFPLNPSNSHTHFFLLPKILSPIRASPSPEQARAHPTDAMGQCCTGGGKAVAGDEAEPGTSKAAPPSRGTSSKNGSAKQQPCSPAAKAAATEAAAAAS…
ObartCPK25.2	Annotation	423-681	724-759, 804-826, 827-862, 864-897	737-749, 804-816, 840-852, 875-887	1	4	4	MVEEEEKQSSVGRWRCRWLVDVGWWRPSPAEFQAAAAALLPPHDLPAIHRFVREDDRKRALVSRLLQYSLVHHALGMPFHQIRINRTLEGKPYLQNKNANLPGFNFSTSHQGEYVGIASEPLCLVGLDIVCISKPQRETALEFISNFTSYLTDHEWNCIVTAGSHDGMLTEFYRYWCLKEAFVKATGTGVGFGLQRLEFHHMNWTNISLRIDGEEDRKWRFWLFKIDEMHLASIAKGHPEDAIDSFRRTLLSDVVIQEEELHTAIEIPEEAFTLLTPRIACDQTYETLKIQTETTTAHFFPPFPLNPSNSHTHFFLLPKILSPIRASPSPEQARAHPTDAMGQCCTGGGKAVAGDEAEPGTSKAAPPSRGTSSKNGSAKQQPCSPAAKAAATEAAAAAS…
ObartCPK25.3	RNA-seq	83-341	384-419, 420-455, 456-491, 493-526	397-409, 433-445, 469-481, 504-516	1	4	4	MGQCCTGGGKAVAGDEAEPGTSKAAPPSRGTSSKNGSAKQQPCSPAAKAAATEAAAAASSSKKPAGPIGEVLERPMEEVRTTYSIGKELGRGQFGVTHLCTHKATGEKLACKTIAKRKLANEEDVDDVRREVQIMHHLSGQPNIVDLRGAYEDKHNVHLVMELCAGGELFDRIIARGHYTERAAAALLRAIVGIVHTCHSMGVIHRDLKPENFLLLSKGDDAPLKATDFGLSVFFKEGEVFRDIVGSAYYIAPEVLKRKYGPEADIWSIGVMLYIFLAGVPPFWAESENAIFTAILRGQIDLASEPWPKISSGAKDLVRKMLNINPKERLTAFQVLNHPWIKEDGDAPDVPLDNVVLNRLKQFRAMNQFKKAALRIIAGCLSEEEIKGLKEMFKNIDKD…
ObartCPK25.4	RNA-seq	83-341	384-419, 420-455, 456-491, 493-526	397-409, 433-445, 469-481, 504-516	1	4	4	MGQCCTGGGKAVAGDEAEPGTSKAAPPSRGTSSKNGSAKQQPCSPAAKAAATEAAAAASSSKKPAGPIGEVLERPMEEVRTTYSIGKELGRGQFGVTHLCTHKATGEKLACKTIAKRKLANEEDVDDVRREVQIMHHLSGQPNIVDLRGAYEDKHNVHLVMELCAGGELFDRIIARGHYTERAAAALLRAIVGIVHTCHSMGVIHRDLKPENFLLLSKGDDAPLKATDFGLSVFFKEGEVFRDIVGSAYYIAPEVLKRKYGPEADIWSIGVMLYIFLAGVPPFWAESENAIFTAILRGQIDLASEPWPKISSGAKDLVRKMLNINPKERLTAFQVLNHPWIKEDGDAPDVPLDNVVLNRLKQFRAMNQFKKAALRIIAGCLSEEEIKGLKEMFKNIDKD…
ObartCPK26.1	Annotation	300-566	609-644, 645-680, 681-716, 720-751	622-634, 658-670, 694-706, 729-741	1	4	4	MMEEGEKQSSGGRWRCRWPVDVGRWRPSPAEFQAAAAVLPPHDRPVIHRFVREEDRKRALVSRLLQYSLVHHALGMPFHQIRINRTLEGKPYLNKNVNLPGFNFNTSHQGEYVGIASEPLCLVGLDIVCISKPQRETALEFINNFTSYLTDMSGTALYWCLKEAFVKATGAGVGFGLQRLEFHHMNWTNISLCIDGEEARKWMFWLFKIDEMHLASIAKGHPEDAIDSFRRTLSDVVIQEGELHTAIEIPEEAFTLLTPRIASDQTYETLKIQTETTTAHFFPPFPLNPSNSHIHFFLLPKILSPIRASPSPEQARAHPPTPWASAARATGEKLACKTIAKRKLANEEDVDDVRREVQIMHHLSGQPNIVDLRGAYEDKHNVHLVMELCAGGELFDRII…
ObartCPK26.2	RNA-seq	ND	ND	ND	ND	ND	ND	MLTEFYRYWCLKEAFVKATGAGVGFGLQRLEFHHMNWTNISLCIDGEEARKWMFWLFKIDEMHLASIAKGHPEDAIDSFRRTLSDVVIQEGELHTAIEIPEEAFTLLTVEHLIQLHD
ObartCPK26.3	RNA-seq	1-207	250-285, 286-321, 322-357, 361-392	263-275, 299-311, 335-347, 370-382	1	4	4	MHHLSGQPNIVDLRGAYEDKHNVHLVMELCAGGELFDRIIARGHYTERAAAALLRAIVGIVHTCHSMGVIHRDLKPENFLLLSKGDDAPLKATDFGLSVFFKEGEVFRDIVGSAYYIXPEVLKRKYGPEADIWSIGVMLYIFLAGVPPFWAESENAIFTAILRGQIDLASEPWPKISSGAKDLVRKMLNINPKERLTAFQVLNHPWIKEDGDAPDVPLDNVVLNRLKQFRAMNQFKKAALRIIAGCXSEEEIKGLKEMFKNIDKDNSGTITLEELKNGLXKQGTKFSDXEIEQLMEAADADGNGIIDYEEFVTAXVHMNKMDREEHLYTAFQYFDKDNSGYITKEELEQALKEQGLYDAXEIKDVITDADSNNDGRIDYSEFVAMMRKGSGCAEATNPK…
ObartCPK27	Annotation	1-207	250-285, 286-321, 322-357, 360-391	263-275, 299-311, 335-347, 369-381	1	4	4	MHHLAGHPNIISIRGAYEDAVAVHVVMELCAGGELFDRIVRKGHYTERQAAGLARVIVAVVESCHSLGVMHRDLKPENFLFVGNEEDAPLKTIDFGLSMFFRPGEVFTDVVGSPYYVAPEVLKKSYGQEADVWSAGVIIYILLCGVPPFWAETEQGIFEQVLHGTLDFESDPWPNVSDGAKDLLRKVLVRDPKKRLTAHEVLCHPWLQMSGSAPDKPLDSAVLSRLRQFSAMNKLKKMALRVIAENLSEEEIAGLKEMFKMMDTDNSGQINYEELKAGLERVGANMKESEIYQLMQAADIDNSGTIDYGEFIAATLHLNKVEREDHLYAAFQYFDKDGSGYITSDELQQACDEFGIEDVRLEDMIGEVDQDNDGRIDYNEFVAMMQKTTTGFGKKGGHN…
ObartCPK28	Annotation	1-207	250-285, 286-321, 322-357, 360-391	263-275, 299-311, 335-347, 369-381	1	4	4	MHHLSEHPNVVRIRGAYEDALFVHIVMELCAGGELFDRIVAKGHYTERAAALLIRTIVGVVEGCHSLGVMHRDLKPENFLFASTAEDAPLKTTDFGLSVFYKPGDKFSDVVGSPYYVAPEVLQKIYGPEADVWSAGVILYILLCGVPPFWAETESGIFRQILRGKLDLESDPWPSISDSAKDLVRNMLIRDPTKRFTAHEVLCHPWIVDDAVAPDKPIDSAVLSRLKHFSAMNKLKKMALRVIAESLSEEEIGGLKELFKMIDTDNSGTITYDELKNGLKRVGSDLMEPEIQALMDAADIDNSGTIDYGEFLAATLHMNKLEREENLVSAFAFFDKDGSGFITIDELSQACEQFGLSDVHLEDMIKDVDQNNDGQIDYSEFAAMMRKGNAGGANAGGVT…
ObartCPK29	Annotation	1-181	224-259, 260-295, 296-331, 334-364	273-285, 309-321, 342-354	1	4	3	MEVCEGGELFDRIVARGHYTERAAAAVMRTIMDVVQHCHKNGVMHRDLKPENFLYANASENSPLKVIDFGLSVCFKPGARFNEIVGSPYYMAPEVLKRNYGQEIDIWSAGVILYILLCGVPPFWAETDEGIAQAIIRSHIDFQREPWPKVSDNAKDLVRRMLDPNPYTRLTAQQNEEHPWIQNASAAPNIPLGEAVRSRLKQFTVMNKFKKKALLVVAEYLPTEELDAIRELFNMLDTKKKGHLTLEELRKGLQVIGHNIHDTDVDMLMEAADIDGNGILDCKEFVTVSIHLKKIRSEEHLPKVFSFFDKNGSGYIEIEELKEALSPRGDQKSIDDIFLDVDIDKDGKISYEEFELMMSAGMDWRNASRQYSRAVYNTLSRKIFKEVSLKLDHSGPLVA…
ObartCPK3	Annotation	1-241	284-319, 320-355, 356-391, 392-427	297-309, 369-381, 405-417	1	4	3	MDRDTKELLACKSISKRKLRTAVDVEDVRPGGRHHAPLPKSASIVSLREACEDEGAVHLVMELCEGGELFDRIVARGHYTERAAANVTRTIVEVVQLCHRHGVIHRDLKPENFLFANKKENSPLKAIDFGLSIFFKPGEKFSEIVGSPYYMAPEVLKRNYGPEIDIWSAGVILYILLCGVPPFWAETEQGVAQAILRGNIDFKREPWPNVSENAKDLVRRMLEPDPKLRLTAKQVLEHPWLQNAKKAPNVPLGDIVKSRLKQFSRMNRFKRRALRVIADHLSAEEVEDIKEMFKAMDTDNDGIVSYEELKSGIAKFGSHLAESEVQMLIEAVDTNGKGALDYGEFLAVSLHLQRMANDEHLRRAFLFFDKDGNGYIEPEELREALVDDGAGDSMEVVND…
ObartCPK4.1	Annotation	59-342	385-420, 422-457, 464-499, 502-529	398-410, 435-447, 477-489, 507-519	1	4	4	MGACFSSHTATATADGGSGKRQQRKGDHKGKVPDGGGGEKEKEAARVEFGYERDFEGRYQVGRLLGHGQFGYTFAATDRASGDRVAVKRIDKAKIPPLGVHSVTRFSLDKTSQESQLMVRPVAVEDVKREVKILKELKGHENIVHFYNAFEDDSYVYIVMELCEGGELLDRILAKKNSRYSEKDAAVVVRQMLKVAAECHLHGLVHRDMKPENFLFKSTKEDSPLKATDFGLSDFIKPGKKFHDIVGSAYYVAPEVLKRRSGPESDVWSIGVITYILLCGRRPFWNKTEDGIFREVLRNKPDFRKKPWPGISSGAKDFVKKLLVKNPRARLTAAQALSHPWVREGGEASEIPVDISVLSNMRQFVKYSRFKQFALRALASTLKEEELADLKDQFDAIDV…
ObartCPK4.2	Annotation	59-319	362-397, 399-434, 441-476, 479-506	375-387, 412-424, 454-466, 484-496	1	4	4	MGACFSSHTATATADGGSGKRQQRKGDHKGKVPDGGGGEKEKEAARVEFGYERDFEGRYQVGRLLGHGQFGYTFAATDRASGDRVAVKRIDKAKMVRPVAVEDVKREVKILKELKGHENIVHFYNAFEDDSYVYIVMELCEGGELLDRILAKKNSRYSEKDAAVVVRQMLKVAAECHLHGLVHRDMKPENFLFKSTKEDSPLKATDFGLSDFIKPGKKFHDIVGSAYYVAPEVLKRRSGPESDVWSIGVITYILLCGRRPFWNKTEDGIFREVLRNKPDFRKKPWPGISSGAKDFVKKLLVKNPRARLTAAQALSHPWVREGGEASEIPVDISVLSNMRQFVKYSRFKQFALRALASTLKEEELADLKDQFDAIDVDKSGSISIEEMRHALAKDLPWRL…
ObartCPK5.1	Annotation	1-207	250-285, 286-321, 322-357, 358-391	263-275, 299-311, 335-347, 369-381	1	4	4	MHHLAGHRNVVAIKGAYEDPQYVHIVMELCAGGELFDRIIERGQFSERKAAELTRIIVGVIEACHSLGVIHRDLKPENFLLANKDDDLSLKAIDFGLSVFFKPGQVFTDVVGSPYYVAPEVLRKCYGPEADVWTAGVILYILLSGVPPFWAETQQGIFDAVLKGVIDFDSDPWPVISDSAKDLIRRMLNPRPKERLTAHEVLCHPWICDHGVAPDRPLDPAVLSRIKQFSAMNKLKKMALRVIAESLSEEEIAGLKEMFKAMDTDNSGAITYDELKEGMRKYGSTLKDTEIRDLMEAADVDNSGTIDYIEFIAATLHLNKLEREEHLVAAFSYFDKDGSGYITVDELQQACKEHNMPDAFLDDVIKEADQDNDGRIDYGEFVAMMTKGNMGVGRRTMRN…
ObartCPK5.2	RNA-seq	1-207	250-285, 286-321, 322-357, 358-391	263-275, 299-311, 335-347, 369-381	1	4	4	MHHLAGHRNVVAIKGAYEDPQYVHIVMELCAGGELFDRIIERGQFSERKAAELTRIIVGVIEACHSLGVIHRDLKPENFLLANKDDDLSLKAIDFGLSVFFKPGQVFTDVVGSPYYVAPEVLRKCYGPEADVWTAGVILYILLSGVPPFWAETQQGIFDAVLKGVIDFDSDPWPVISDSAKDLIRRMLNPRPKERLTAHEVLCHPWICDHGVAPDRPLDPAVLSRIKQFSAMNKLKKMALRVIAESLSEEEIAGLKEMFKAMDTDNSGAITYDELKEGMRKYGSTLKDTEIRDLMEAADVDNSGTIDYIEFIAATLHLNKLEREEHLVAAFSYFDKDGSGYITVDELQQACKEHNMPDAFLDDVIKEADQDNDGRIDYGEFVAMMTKGNMGVGRRTMRN…
ObartCPK6	Annotation	74-332	375-410, 411-446, 447-482, 486-516	388-400, 424-436, 460-472, 494-506	1	4	4	MGNYYSCGASSTSSPTSPSLVDYYYCYHRYPSSCSSTSTATSSGGRMPIRSHQQRLSSPTAVLGHETPALREVYTVGRKLGQGQFGTTYLCTQVSTGAEYACKSIAKRKLLSPEDVEDVRREIQIMHHLAGHGSVVTIQGAYEDNLYVHIVMELCEGGELFDRIVERGYFSERKAAEITRVIVGVVEACHSLGVMHRDLKPENFLLKESSSSSSLKAIDFGLSVFFKPGQVFSDVVGSPYYVAPEVLCKHYGPEADVWTAGVIVYILLSGVPPFWAETQQGIFDAVLRGSLDFDSDPWPTISDSAKDLIRRMLRSPPRERLTAHQVLCHPWVCDDGVAPDRPLAPAVLSRLKQFSAMNRLKKMALRVIARNLSEEELAGLKEMFKAMDTDASGAITFDE…
ObartCPK7.1	Annotation	79-337	380-415, 452-484, 486-521	499-511	1	3	1	MGNQCQNGTLGSDYHNRFPREHAVGYVQGDSYLDLKKFDDTWPEVNNFKPTAASILRRGLDPTSINVLGRKTADLREHYIIGRKLGQGQFGTTYLCTEINTGCEYACKTIPKRKLITKEDVEDVRREIQIMHHLSGHKNVVAIKDVYEDGQAVHIVMELCAGGELFDRIQEKGHYSERKAAELIRIIVSIVAMCHSLGVMHRDLKPENFLLLDKDDDLSIKAIDFGLSVFFKPGQVFTELVGSPYYVAPEVLHKRYGPESDVWSAGVILYVLLSGVPPFWAETQQGIFDAVLKGHIDFQSDPWPKISDSAKDLIRKMLSHCPSERLKAHEVLRHPWICENGVATDQALDPSVISRLKQFSAMNKLKKLALRVIAERLSEEEIAGLREMFKAVDTKNRGV…
ObartCPK7.2	Annotation	79-337	380-415, 452-484, 486-521	499-511	1	3	1	MGNQCQNGTLGSDYHNRFPREHAVGYVQGDSYLDLKKFDDTWPEVNNFKPTAASILRRGLDPTSINVLGRKTADLREHYIIGRKLGQGQFGTTYLCTEINTGCEYACKTIPKRKLITKEDVEDVRREIQIMHHLSGHKNVVAIKDVYEDGQAVHIVMELCAGGELFDRIQEKGHYSERKAAELIRIIVSIVAMCHSLGVMHRDLKPENFLLLDKDDDLSIKAIDFGLSVFFKPGQVFTELVGSPYYVAPEVLHKRYGPESDVWSAGVILYVLLSGVPPFWAETQQGIFDAVLKGHIDFQSDPWPKISDSAKDLIRKMLSHCPSERLKAHEVLRHPWICENGVATDQALDPSVISRLKQFSAMNKLKKLALRVIAERLSEEEIAGLREMFKAVDTKNRGV…
ObartCPK8	Annotation	64-322	365-400, 401-436, 437-472, 473-508	378-390, 414-426, 450-462, 486-498	1	4	4	MGNCCGMPATAEEGGKRRRRGKQKKANPFTVAYNRAPSSAGAAAGRPGLMVLRDPTGRDLGARYELGGELGRGEFGITYLCTEAETGDRYACKSISKRKLRTPVDVEDVRREVEIMRHMPSHPNIVSLRAAYEDEDNVHLVMELCEGGELFDRIVARGHYTERAAAAVTRTIVEVVQMCHRHGVMHRDLKPENFLYANKKDSSPLKAIDFGLSVFFRPGERFTEIVGSPYYMAPEVLKRHYGPEVDVWSAGVILYILLCGVPPFWAETEQGVAQAIIRSVVDFKREPWPRVSEPAKDLVKRMLDPNPMTRLTAEQVLEHPWLHDSKKMPDIPLGDAVRARLQQFAAMNKLKKKALKVIAEHLSAEEAADIKDMFDKMDVSKNGQLTFEDFKAGIRKLGN…
ObartCPK9.1	Annotation	29-287	330-365, 366-401, 402-437, 438-473	343-355, 379-391, 415-427, 451-463	1	4	4	MGNTCCVAPATTDEGVVPHHPRLRVTDKYQLGRELGRGEFGVTHLATDRATRERLACKSIPKRRLRTAVDVADVRREVAIMASLPDHPALVRLRAAYEDADAVHLVMELCDGGELFDRIVARGRYTERAAAAAARTVAEVVRACHAHGVMHRDLKPENFLYAGKAEDAQLKAIDFGLSVFFRPGERFREIVGSPYYMAPEVLRRDYGPEVDIWSAGVILYILLCGVPPFWAETEQGVARAILRGAADFDREPWPRISRAAKSLVRQMLDVDPRRRPTAQQVLDHPWLHHAARAPNVPLGDVVRARLKQFSLMNRLKKKAMRVIAEHLSVEEVEVIKDMFALMDTDNNGRVTLQELKDGLTKVGSKLAEPEMELLMEAADVDGNGYLDYGEFVAVTIHLQ…
ObartCPK9.2	Annotation	29-287	359-394, 431-453, 454-489, 490-525	372-384, 431-443, 467-479, 503-515	1	4	4	MGNTCCVAPATTDEGVVPHHPRLRVTDKYQLGRELGRGEFGVTHLATDRATRERLACKSIPKRRLRTAVDVADVRREVAIMASLPDHPALVRLRAAYEDADAVHLVMELCDGGELFDRIVARGRYTERAAAAAARTVAEVVRACHAHGVMHRDLKPENFLYAGKAEDAQLKAIDFGLSVFFRPGERFREIVGSPYYMAPEVLRRDYGPEVDIWSAGVILYILLCGVPPFWAETEQGVARAILRGAADFDREPWPRISRAAKSLVRQMLDVDPRRRPTAQQVLDHPWLHHAARAPNVPLGDVVRARLKQFSLMNRLKKKAMRVRGVRALLLMSSPATASPFLCLTAQRCTQVIAEHLSVEEVEVIKDMFALMDTDNNGRVTLQELKDGLTKVGSKLAEPE…
ObartCRK1	Annotation	1-224	ND	ND	1	ND	ND	MTTAIAIEDVRREVRILSSLAGHSNLVQFYDAYEDEENVYIVMELCKGGELLDRILARGGKYSEEDAKVVMRQILSVASFCHLQGVVHRDLKPENFLFSSKDENSAMKVIDFGLSDFVKPDERLNDIVGSAYYVAPEVLHRSYGTEADMWSIGVIVYILLCGSRPFWARTESGIFRAVLKADPSFEEAPWPTLSAEAKDFVRRLLNKDYRKRMTAAQALCHPWIRGTEEVKLPLDMIIYRLMRAYISSSSLRRAALRALAKTLTTDQIYYLREQFELIGPNKSDLITLQNLKTALMKNSTNAMKDSRVVDFVNTISNIQYRKLDFEEXSAAAIXVYQMEGLETWEQHARQAYEFFDKEGNRPIVIDELASELGLGPSVPLHVVLQDWIRHPDGKLSFLG…
ObartCRK2	Annotation	1-229	ND	ND	1	ND	ND	MAYGTMTTAISIEDVRREVKILRALSGHNNLVKFYDACEDGLNVYIVMELCEGGELLDRILARGGRYTEEDAKAIVVQILSVVAFCHLQGVVHRDLKPENFLFTTRDENAPMKLIDFGLSDFIRPDERLNDIVGSAYYVAPEVLHRSYSMEADIWSIGVITYILLCGSRPFWARTESGIFRSVLRADPNFDDSPWPTVSAEAKDFVKRFLNKDYRKRMTAVQALTHPWLRDEQRQIPLDILIFRLIKQYLRATPLKRLALKALSKALREDELLYLKLQFKLLEPRDGFVSLDNFRTALTRYLTDAMKESRVLEFLHALEPLAYRRMDFEEFCAAAISPYQLEALERWEEIAGTAFQQFEQEGNRVISVEELAQELNLAPTHYSIVQDWIRKSDGKLNFL…
ObartCRK3	Annotation	1-261	ND	ND	1	ND	ND	MGDEVGRGHFGYTCAAKIKKGARKGDAVAVKVIPKAKMTTSIAIEDVRREVKILKALAGHKNLVQFYDAYEDNDNVYIVMELCEGGELLDRILSRGGKYSEDDAKAVLVQILNVVSFCHIQGVVHRDLKPENFLFTSKDENSQLKAIDFGLSDFVKPDERLNDIVGSAYYVAPEVLHRCYSTEADVWSIGVIAYILLCGSRPFWARTESGIFRSVLKADPSYNEAPWPSLTPEAMDFVKRLLCKDPRRRMTAAQALSHPWIRNYNDIKLPLDILIFRLIKAYIRSSSLRKAALRALSKTLTVDELFYLKGQFSLLEPDRNGCITLDNIRMALTREATDAMKESRVQEILVSLSALQYRRMDFQEFCAAAVSVHQLEALDRWEQHARSAYDFFEKDGNRA…
ObartCRK4	Annotation	145-407	449-484	ND	1	1	ND	MGLCHGKSAAVLEPTVEEEEEGATRVAEAAAAAAKPASPAPSAAAAAAAKPGTPKQHKFPFYLPSPLPASSYKGSPANSSVASTPARGGFKRPFPPPSPAKHIRALLARRHGSVKPNEASIPESGEPGVALDKGFGFSRHFFAKYELGDEVGRGHFGYTCSAKAKKGDHKGHDVAVKVIPKAKMTTAIAIEDVRREVRILSSLTGHSNLVQFYDAFEDEDNVYIVMELCKGGELLDRILARGGKYSEEDAKVVMVQILSVVSFCHLQGVVHRDLKPENFLFTSKDENSALKVIDFGLSDFVKPDERLNDIVGSAYYVAPEVLHRSYGTEADMWSIGVIAYILLCGSRPFWARTESGIFRAVLKAEPSFDEAPWPTLTAEAKDFVKRLLNKDYRKRMTAA…
ObartCRK5	Annotation	27-289	ND	ND	1	ND	ND	MGQCYARNVERELDKSFGYDRHFAAKYELGKEVGRGHFGHTCLARARKGDMRGQLLAVKVISKAKMTTAISIEDVRREVKILKALSGHSNLVKFYDACEDALNVYIIMELCEGGELLDRILSRGGRYTEEDAKVIVEQILNVVSFCHLQGVVHRDLKPENFLFSTRDDHSPMKIIDFGLSDFIRPDERLNDIVGSAYYVAPEVLHRSYSTEADMWSIGVITYILLCGSRPFWARTESGIFRSVLRADPNFDDAPWSSISPEAKDFVKRLLNKDYRKRMTAAQALSHPWLRDECRPIPLDMLVFKLIKAYLRSTPFKRAALKALSRAITEDELIYIRAQYNLLEPSSTDGRLCIENFRMALLQNSTDAMKESRALDILNALEPLAYRRMDFEEFRAATIS…
ObartPEPRK1	Annotation	84-333	ND	ND	1	ND	ND	MESSLPRKRKGARSACSLVGSSHEPTTVARKRACREPKPRPEKKKKDPSSDDASGRGGGGGVRKLGCIESATRMGRKKRLESEYELGAEIGQGKFGSVRICRAKVGGEEFACKALPKNGEETVHREVEIMQHLSGHPGIVTLKAVFEDADKFYLVMELCGGGRLLDEMAREGKFSEQRAAIVIKDLMSVVKYCHEMGVVHRDIKPENILLTKAGKIKLADFGLAARVADGQKLSGIAGSPAYVAPEVLSGCYSEKVDVWGAGVLLHVLLHGSLPFQGGSLDAVFEAIKTVELDFHSGPWESISSLARDLISRMLNRDVPSRITADEVLSHPWVVFYTECPLKAVTANLSITNNIVAPRITWDRIRLHCESISSDSSSQRSADQDECGIVDALTAAITNV…
ObartPEPRK2	Annotation	1-240	ND	ND	1	ND	ND	MVTGEALACKSIAKDRLVSPDDVRGVKLEIEVMARLSGHPNVVDLKAVYEDEASVHLVMELCAGGELFHRLEERGCFSEHEAAALFRYLMEVVAHCHSKGIVHRDLKPENILLVSKSPSSPIKLADFGLATYIQPGRSLSGMVGSPFYIAPEVLAGGYNEAADVWSAGVILYILLSGIPPFWGKTKSKIFECIRSTELRFPSDPWDKVSDSAKELITEMLRRDPRQRLTAKQSIPGYKIMPTNPKILVDIAMRSISEERTPAHVRSRRRWRHAAAISSFSAFVAENAPSCALSGFSFGGVCEPCNAVFPSPVASMPSFSFFCGQEPGEPESSPDGDALGEKAHCDATVVALVSSSAPRTAEVLRAAVRANPSRAIGMNSRRNHTIGAGEREHLDVAVAE…
ObartPPCK1	Annotation	22-292	ND	ND	1	ND	ND	MEFTPKITGKTTSMSGELKRDYEIGEEIGRGRFGVVHRCTSRATGEAFAVKSVDRSQLADDLDRELAELEPKLAQLAAAGNPGVVQVHAVYEDDAWTHMVMDLCSGPDLLDWIRLRRGAPVPEPVAAAVVSQLAEALAHCHRRGVAHRDVKPDNILLDVVDDGIDGGGTPRARLADFGSAAWVGESGGSAEGLVGTPHYVAPEVVTGGEYGEKADVWSAGVVLYVLLSGGALPFGGETAAEVLASVLRGSVRFPPRLFAGVSPAAKDLMRRMMCRDTWRRFSAEQVLGHPWIVSGGGARAMEQPT
ObartPPCK2	Annotation	13-279	ND	ND	1	ND	ND	MSSGGELSLRQEYVIGDEIGRGRFGTVRRCYAVATGEAFAVKSTPKAPLREAGAADALDLALAEQEPKVHLVASAPGPGASPHVVALHAAFEDDAAVHLVVDLCAGGDLLSLVSSRGRLPEHEAAGLTAQLASALASCHRRGVAHRDVKPDNLLFDGGGVLKLGDFGSGGWFGDGRPMTGLVGTPYYVAPEVVAGREYGEKVDVWSAGVVLYMMLSGTLPFYGATAAEVFQCVLRGNLRFPPRAFASVSPEAKDLMRRMLCKDVSRRFSADQVLRHPWIVSRGGAAVMG
ObartPPCK3	Annotation	9-164	ND	ND	1	ND	ND	MSEELKRDFEIGEEIGRGRFGVVHRCASRSTGEAYAVKSVDRFRLSDDLDRSLAALEPKLARLAAAGNPGVVQVHAVYEDDDWTHTVMDLCTGPDLLDWVRLRCGQPRGNLRFPPRLFSGVSPAAKDLMRRMMCRDVYRRFSAEQVLRHPWIVSGGGARDVQPT
ObracCCaMKa2.1	Annotation	13-300	394-429, 430-465, 472-507	407-419, 443-455, 485-497	1	3	3	MSKTESRRLSDDYEVVDVLGRGGFSIVRRGVSKSAEKTQVAIKTLRRLGPAMMQQGTTTRPPAPSSSGLPMWKQASISDALLTNEILVMRRIVENVAPHPNVISLHDVYEDVHGVHLVLELCSGGELFDRIVGRDRYSEFDAACVIRQIASGLEALHRASIVHRDLKPENCLFSDKDEKSTLKIMDFGLSSVEDFSDPIIALFGSIDYVSPEALSRQEVSAASDMWSVGVILYILLSGCPPFHAATNREKQQRILQGEFSFQDHTWKTISSSAKDLISRLLSVQPYKRPTAMDLLRHPWVIGDCAKQDLMDAEVVSKLQRFNARRKLRAAAIASVLSCKVALRTKRLRNLLGTHDLSSEELDNLRLHFGRICADGENATLSEFEQVLRAMKMDSLIPLA…
ObracCCaMKa2.2	RNA-seq	ND	ND	ND	ND	ND	ND	MKPSREEKKKDILAGSDDESDGGGEEDLSKIQINEEYARRFEHNKRREALQRLEERKKQGLVPGSDGEDSDGESSSSDDGDDDAAAIASRRLDRRVFEVIRRIRSGDAAILDKQAKMYSSSSESEAEVEGEKPKKKERPLYLKDVNARHLLEEGPEFAAQASHGSRSSSKYDKIVYDEQQRKGLEAFLEAEKVALGNGDGGGEDDDLFQTKPKGGDDGDKEDEEEKKKAAQILDEIFGNDDELDEDDKFLKTFFLNRPYLQSGNNNKLSPADIDNVSEDEEDLIVQEEYESQYNFRHEEAAASGAMVMDRVMGHSRFVEGSVRKKESSRKQQRKSKEERIARAKQEQAEELKHLKNLKKKEIAEKLERIRMIAGIDSDGACKLGADDLEEDFDPEEYDK…
ObracCPK1.1	Annotation	67-325	368-403, 404-439, 440-474, 475-510	381-393, 417-429, 453-465, 488-500	1	4	4	MGNRTSRHNRPAPEQPQPPQPKPRPQPQQQQWPRPQQPTPPPPAAAAADAAMGRVLGRPMEDVRATYTFGRELGRGQFGVTYLVTHKASGKRFACKSIATRKLVHRDDIEDVRREVQIMYHLTGHRNIVELRGAYEDRHSVNLIMELCEGGELFDRIIARGHYTERAAAALCREIVAVVHSCHSMGVFHRDLKPENFLFLSKSEDSPLKATDFGLSVFFKPGEHFKDLVGSAYYVAPEVLKRNYGAEADIWSAGVILYILLSGVPPFWAESEDGIFDAVLRGRIDFSSDPWPSISNGAKDLVKKMLRQDPKERLTAAEILNHPWIREDGEAPDKPLDITVISRMKQFRAMNKLKKVALKVVAENLSEEEITGLKEMFRSLDTDNSGTITLEELRSGLPK…
ObracCPK1.2	RNA-seq	169-427	470-505, 506-541, 542-576, 577-612	483-495, 519-531, 555-567, 590-602	1	4	4	PHETPPPRRTASPSAPDHSRGSQLAGRLTRDNRSAGRGLVFHLSLPPRSRSSPRSRSRASASPPVYPSCASAAQFKPKPPKGPKPPIAFLSPVDDEQLPLPAMGNRTSRHNRPAPEQPQPPQPKPRPQPQQQQWPRPQQPTPPPPAAAAADAAMGRVLGRPMEDVRATYTFGRELGRGQFGVTYLVTHKASGKRFACKSIATRKLVHRDDIEDVRREVQIMYHLTGHRNIVELRGAYEDRHSVNLIMELCEGGELFDRIIARGHYTERAAAALCREIVAVVHSCHSMGVFHRDLKPENFLFLSKSEDSPLKATDFGLSVFFKPGEHFKDLVGSAYYVAPEVLKRNYGAEADIWSAGVILYILLSGVPPFWAESEDGIFDAVLRGRIDFSSDPWPSISNG…
ObracCPK10	Annotation	140-398	441-476, 477-512, 513-548, 551-582	454-466, 490-502, 526-538, 560-572	1	4	4	MGNTCVGPSISKNGFFQSVSTVLWKARQDGGALPEANGPDGGGGGLGRLPPPADAPVAVQSKAPEPVKIVSSTDSAAAVARPTKPDAEQDTSKASAASSDSGGEAARPRPKVPPVKRVSSAGLLVGSVLKRKTENLKDKYSLGRKLGQGQFGTTYLCVERSTGKEFACKSILKRKLVTDDDVEDVRREIQIMYHLAGHPNVISIKGAYEDAVAVHLVMELCAGGELFDRIVQKGHYTERKAAELARVIVGVVEVCHSMGVMHRDLKPENFLFADQTEEAALKTIDFGLSIFFRPDQVFTDVVGSPYYVAPEVLKKKYGPEADVWSAGVIIYILLCGVPPFWAENEQGIFEEVLHGRLDFHSEPWPNISEGAKDLVRRMLVRDPKKRLTAHEVLRHPWVQ…
ObracCPK11	Annotation	116-374	417-452, 453-488, 489-524, 525-558	430-442, 466-478, 502-514, 536-548	1	4	4	MGNNCVGPSAAGRQGFFANVSLWRPARPADASPPALPPPSSAPSDQAPEPVTIPPSEHSSHHSSRSADPPTPSAGESQAPPAKKPAPKVKRVQSAGLLADSVLKRDVNTARLKDLYTIGKKLGQGQFGTTYLCVEKATGREFACKSIAKRKLLTQEDVEDVRREIQIMHHLAGHANVVSIVGAYEDAVAVQLVMELCAGGELFDRIIQRGHYSEKAAAQLARVIVGVIEACHSLGVMHRDLKPENFLFIDQKEDSPLKAIDFGLSIFFRPGETFTDVVGSPYYVAPEVLLKHYGREVDVWSAGVIIYILLSGVPPFWDESEQGIFEQVLKGDLDFSSEPWPNISESAKDLVRKMLIRDPKKRLTAHEALCHPWVCVDGVAPDKPLDSAVLSRLKQFSAM…
ObracCPK12	Annotation	91-349	391-426, 427-462, 463-481	404-416, 440-452	1	3	2	MGNCFTKTYEIPITSGTMRRPTTTTTAAEPRKSRGEPPAGWRRPTFPRHAAPPYRPGSSLPAAGAMSRRASAGGEVGPVLQRPMVDVRTVYQLDRKLGSGQFGTTYLCTERATGLRYACKSVAKRKLLRRSDVEDVRREITILQHLSGQPNVVEFKGAYEDNESVHLVMEFCSGGELFDRITAKGSYSERQAAAVFRDIITVVHVCHFMGVIHRDLKPENFLLASSADDAPLKAIDFGLSVFIEEGKVYKDIVGSAYYVAPEVLQRNYGKEADVWSAGVILYILLCGTPPFWAETEKGIFDAILVGQLDFSMNPWPSISENAKELIRQMLNRDPQKRITASQALEHRWLKEGGASDRPIDSAVLSRMKQFKAMNKLKQLALKVIAENLSPEEIKGLKQM…
ObracCPK13.1	Annotation	87-345	388-423, 424-459, 460-495, 496-529	401-413, 437-449, 473-485, 507-519	1	4	4	MGNACGGSLIRSKYLSFKQTSHRQDTEDNAAAAADSPKKPSRPPAAATTDPNPVSASAPAAAMRRGQAPVDIGSVLGHPTPNIRDLYAMGRKLGQGQFGTTYLCTELSTGVDYACKSISKRKLITKEDIEDVRREIQIMHHLSGHKNVVAIKGAYEDQLYVHIVMELCAGGELFDRIIQRGHYSERKAAELTRIIVGVVEACHSLGVMHRDLKPENFLLANKDNDLSLKAIDFGLSVFFKPGQVFTDVVGSPYYVAPEVLLKEYGPEADVWTAGVILYILLSGVPPFWAETQQGIFDAVLKGVIDFDSDPWPVISDSAKDLITKMLNPRPKERLTAHAVLCHPWIRDHGVAPDRPLDPAVLSRIKQFSAMNKLKKMALRVIAESLSEEEIAGLKEMFQT…
ObracCPK13.10	RNA-seq	87-345	388-423, 424-459, 460-495, 496-529	401-413, 437-449, 473-485, 507-519	1	4	4	MGNACGGSLIRSKYLSFKQTSHRQDTEDNAAAAADSPKKPSRPPAAATTDPNPVSASAPAAAMRRGQAPVDIGSVLGHPTPNIRDLYAMGRKLGQGQFGTTYLCTELSTGVDYACKSISKRKLITKEDIEDVRREIQIMHHLSGHKNVVAIKGAYEDQLYVHIVMELCAGGELFDRIIQRGHYSERKAAELTRIIVGVVEACHSLGVMHRDLKPENFLLANKDNDLSLKAIDFGLSVFFKPGQVFTDVVGSPYYVAPEVLLKEYGPEADVWTAGVILYILLSGVPPFWAETQQGIFDAVLKGVIDFDSDPWPVISDSAKDLITKMLNPRPKERLTAHAVLCHPWIRDHGVAPDRPLDPAVLSRIKQFSAMNKLKKMALRVIAESLSEEEIAGLKEMFQT…
ObracCPK13.11	RNA-seq	87-345	388-423, 424-459, 460-495, 496-529	401-413, 437-449, 473-485, 507-519	1	4	4	MGNACGGSLIRSKYLSFKQTSHRQDTEDNAAAAADSPKKPSRPPAAATTDPNPVSASAPAAAMRRGQAPVDIGSVLGHPTPNIRDLYAMGRKLGQGQFGTTYLCTELSTGVDYACKSISKRKLITKEDIEDVRREIQIMHHLSGHKNVVAIKGAYEDQLYVHIVMELCAGGELFDRIIQRGHYSERKAAELTRIIVGVVEACHSLGVMHRDLKPENFLLANKDNDLSLKAIDFGLSVFFKPGQVFTDVVGSPYYVAPEVLLKEYGPEADVWTAGVILYILLSGVPPFWAETQQGIFDAVLKGVIDFDSDPWPVISDSAKDLITKMLNPRPKERLTAHAVLCHPWIRDHGVAPDRPLDPAVLSRIKQFSAMNKLKKMALRVIAESLSEEEIAGLKEMFQT…
ObracCPK13.2	RNA-seq	87-345	388-423, 424-459, 460-495, 496-529	401-413, 437-449, 473-485, 507-519	1	4	4	MGNACGGSLIRSKYLSFKQTSHRQDTEDNAAAAADSPKKPSRPPAAATTDPNPVSASAPAAAMRRGQAPVDIGSVLGHPTPNIRDLYAMGRKLGQGQFGTTYLCTELSTGVDYACKSISKRKLITKEDIEDVRREIQIMHHLSGHKNVVAIKGAYEDQLYVHIVMELCAGGELFDRIIQRGHYSERKAAELTRIIVGVVEACHSLGVMHRDLKPENFLLANKDNDLSLKAIDFGLSVFFKPGQVFTDVVGSPYYVAPEVLLKEYGPEADVWTAGVILYILLSGVPPFWAETQQGIFDAVLKGVIDFDSDPWPVISDSAKDLITKMLNPRPKERLTAHAVLCHPWIRDHGVAPDRPLDPAVLSRIKQFSAMNKLKKMALRVIAESLSEEEIAGLKEMFQT…
ObracCPK13.3	RNA-seq	87-345	388-423, 424-459, 460-495, 496-529	401-413, 437-449, 473-485, 507-519	1	4	4	MGNACGGSLIRSKYLSFKQTSHRQDTEDNAAAAADSPKKPSRPPAAATTDPNPVSASAPAAAMRRGQAPVDIGSVLGHPTPNIRDLYAMGRKLGQGQFGTTYLCTELSTGVDYACKSISKRKLITKEDIEDVRREIQIMHHLSGHKNVVAIKGAYEDQLYVHIVMELCAGGELFDRIIQRGHYSERKAAELTRIIVGVVEACHSLGVMHRDLKPENFLLANKDNDLSLKAIDFGLSVFFKPGQVFTDVVGSPYYVAPEVLLKEYGPEADVWTAGVILYILLSGVPPFWAETQQGIFDAVLKGVIDFDSDPWPVISDSAKDLITKMLNPRPKERLTAHAVLCHPWIRDHGVAPDRPLDPAVLSRIKQFSAMNKLKKMALRVIAESLSEEEIAGLKEMFQT…
ObracCPK13.4	RNA-seq	87-345	388-423, 424-459, 460-495, 496-529	401-413, 437-449, 473-485, 507-519	1	4	4	MGNACGGSLIRSKYLSFKQTSHRQDTEDNAAAAADSPKKPSRPPAAATTDPNPVSASAPAAAMRRGQAPVDIGSVLGHPTPNIRDLYAMGRKLGQGQFGTTYLCTELSTGVDYACKSISKRKLITKEDIEDVRREIQIMHHLSGHKNVVAIKGAYEDQLYVHIVMELCAGGELFDRIIQRGHYSERKAAELTRIIVGVVEACHSLGVMHRDLKPENFLLANKDNDLSLKAIDFGLSVFFKPGQVFTDVVGSPYYVAPEVLLKEYGPEADVWTAGVILYILLSGVPPFWAETQQGIFDAVLKGVIDFDSDPWPVISDSAKDLITKMLNPRPKERLTAHAVLCHPWIRDHGVAPDRPLDPAVLSRIKQFSAMNKLKKMALRVIAESLSEEEIAGLKEMFQT…
ObracCPK13.5	RNA-seq	87-345	388-423, 424-459, 460-495, 496-529	401-413, 437-449, 473-485, 507-519	1	4	4	MGNACGGSLIRSKYLSFKQTSHRQDTEDNAAAAADSPKKPSRPPAAATTDPNPVSASAPAAAMRRGQAPVDIGSVLGHPTPNIRDLYAMGRKLGQGQFGTTYLCTELSTGVDYACKSISKRKLITKEDIEDVRREIQIMHHLSGHKNVVAIKGAYEDQLYVHIVMELCAGGELFDRIIQRGHYSERKAAELTRIIVGVVEACHSLGVMHRDLKPENFLLANKDNDLSLKAIDFGLSVFFKPGQVFTDVVGSPYYVAPEVLLKEYGPEADVWTAGVILYILLSGVPPFWAETQQGIFDAVLKGVIDFDSDPWPVISDSAKDLITKMLNPRPKERLTAHAVLCHPWIRDHGVAPDRPLDPAVLSRIKQFSAMNKLKKMALRVIAESLSEEEIAGLKEMFQT…
ObracCPK13.6	RNA-seq	87-345	388-423, 424-459, 460-495, 496-529	401-413, 437-449, 473-485, 507-519	1	4	4	MGNACGGSLIRSKYLSFKQTSHRQDTEDNAAAAADSPKKPSRPPAAATTDPNPVSASAPAAAMRRGQAPVDIGSVLGHPTPNIRDLYAMGRKLGQGQFGTTYLCTELSTGVDYACKSISKRKLITKEDIEDVRREIQIMHHLSGHKNVVAIKGAYEDQLYVHIVMELCAGGELFDRIIQRGHYSERKAAELTRIIVGVVEACHSLGVMHRDLKPENFLLANKDNDLSLKAIDFGLSVFFKPGQVFTDVVGSPYYVAPEVLLKEYGPEADVWTAGVILYILLSGVPPFWAETQQGIFDAVLKGVIDFDSDPWPVISDSAKDLITKMLNPRPKERLTAHAVLCHPWIRDHGVAPDRPLDPAVLSRIKQFSAMNKLKKMALRVIAESLSEEEIAGLKEMFQT…
ObracCPK13.7	RNA-seq	1-137	180-215, 216-251, 252-287, 288-321	193-205, 229-241, 265-277, 299-311	1	4	4	MQWKPMETESHFPLINDGSSLAPPFILPFLSISGQVFTDVVGSPYYVAPEVLLKEYGPEADVWTAGVILYILLSGVPPFWAETQQGIFDAVLKGVIDFDSDPWPVISDSAKDLITKMLNPRPKERLTAHAVLCHPWIRDHGVAPDRPLDPAVLSRIKQFSAMNKLKKMALRVIAESLSEEEIAGLKEMFQTMDADNSGAITYDELKEGLRKYGSTLKDTEIRDLMDAADIDNSGTIDYIEFIAATLHLNKLEREEHLVAAFSYFDKDGSGYITVDELQQACKEHNMPDAFLDDVINEADQDNDGRIDYGEFVAMMTKGNMGVGRRTMRNSLNISMRDAPGAL
ObracCPK13.8	RNA-seq	87-345	388-423, 424-459, 460-495, 496-529	401-413, 437-449, 473-485, 507-519	1	4	4	MGNACGGSLIRSKYLSFKQTSHRQDTEDNAAAAADSPKKPSRPPAAATTDPNPVSASAPAAAMRRGQAPVDIGSVLGHPTPNIRDLYAMGRKLGQGQFGTTYLCTELSTGVDYACKSISKRKLITKEDIEDVRREIQIMHHLSGHKNVVAIKGAYEDQLYVHIVMELCAGGELFDRIIQRGHYSERKAAELTRIIVGVVEACHSLGVMHRDLKPENFLLANKDNDLSLKAIDFGLSVFFKPGQVFTDVVGSPYYVAPEVLLKEYGPEADVWTAGVILYILLSGVPPFWAETQQGIFDAVLKGVIDFDSDPWPVISDSAKDLITKMLNPRPKERLTAHAVLCHPWIRDHGVAPDRPLDPAVLSRIKQFSAMNKLKKMALRVIAESLSEEEIAGLKEMFQT…
ObracCPK13.9	RNA-seq	87-345	388-423, 424-459, 460-495, 496-529	401-413, 437-449, 473-485, 507-519	1	4	4	MGNACGGSLIRSKYLSFKQTSHRQDTEDNAAAAADSPKKPSRPPAAATTDPNPVSASAPAAAMRRGQAPVDIGSVLGHPTPNIRDLYAMGRKLGQGQFGTTYLCTELSTGVDYACKSISKRKLITKEDIEDVRREIQIMHHLSGHKNVVAIKGAYEDQLYVHIVMELCAGGELFDRIIQRGHYSERKAAELTRIIVGVVEACHSLGVMHRDLKPENFLLANKDNDLSLKAIDFGLSVFFKPGQVFTDVVGSPYYVAPEVLLKEYGPEADVWTAGVILYILLSGVPPFWAETQQGIFDAVLKGVIDFDSDPWPVISDSAKDLITKMLNPRPKERLTAHAVLCHPWIRDHGVAPDRPLDPAVLSRIKQFSAMNKLKKMALRVIAESLSEEEIAGLKEMFQT…
ObracCPK14.1	Annotation	66-324	367-402, 403-438, 439-474, 478-509	380-392, 416-428, 452-464, 487-499	1	4	4	MGNCCPGSSAAEPEPAAYSGSSRPAGSATVPPPATLAPSAAPAPAKPPAPIGPVLGRPMEDVKSIYTVGKELGRGQFGVTSLCTHKATGQRFACKTISKRKLSTKEDVEDVRREVQIMYHLAGQPGVVELKGAYEDKHAVHLVMELCAGGELFDRIIAKGHYTERAAASLLRTIVEIIHTCHSMGVIHRDLKPENFLLLSKDEHAPLKATDFGLSVFFKEGEVFRDIVGSAYYIAPEVLKRSYGPEADIWSVGVMLYILLCGVPPFWAESEHGIFNSILRGQVDFTSDPWPRISHGAKDLVRRMLHSDPRQRISPYDVLNHPWIKEDGEAPDTPLDNAVLGRLKQFRAMNQFKKAALRVIAGCLSEEEIRGLKEMFKSMDSDNSGTITVDELRKGLAKK…
ObracCPK14.2	RNA-seq	66-324	367-402, 403-438, 439-474, 516-535	380-392, 416-428, 452-464	1	4	3	MGNCCPGSSAAEPEPAAYSGSSRPAGSATVPPPATLAPSAAPAPAKPPAPIGPVLGRPMEDVKSIYTVGKELGRGQFGVTSLCTHKATGQRFACKTISKRKLSTKEDVEDVRREVQIMYHLAGQPGVVELKGAYEDKHAVHLVMELCAGGELFDRIIAKGHYTERAAASLLRTIVEIIHTCHSMGVIHRDLKPENFLLLSKDEHAPLKATDFGLSVFFKEGEVFRDIVGSAYYIAPEVLKRSYGPEADIWSVGVMLYILLCGVPPFWAESEHGIFNSILRGQVDFTSDPWPRISHGAKDLVRRMLHSDPRQRISPYDVLNHPWIKEDGEAPDTPLDNAVLGRLKQFRAMNQFKKAALRVIAGCLSEEEIRGLKEMFKSMDSDNSGTITVDELRKGLAKK…
ObracCPK15.1	Annotation	73-331	374-409, 410-445, 446-480, 481-516	387-399, 423-435, 459-471, 494-506	1	4	4	MGARGSRHRQSPDQPPHHNHHPTRPKLKPHHTQPPPPPAPRQQHHQHQPPPPPEEDGVGRVLGRPMEDVRATYTFGRELGRGQFGVTYLAIHKPTGRRYACKSIAARKLARKDDVDDVRREVHIMHHLTGHRNIVELRGAYEDRHSVNLIMELCEGGELFDRIIARGHYSERAAAALCREIVSVVHSCHSMGVMHRDLKPENFLFLNRTEDSPLKATDFGLSVFFKPGEQFRDLVGSAYYVAPEVLKRRYGAEADIWSAGVILYILLSGVPPFWAENEDGIFDAVLQGHIDFLSEPWPSISNAAKDLVKRMLRQDPKERLTAAEILNHPWIREDGEAPDKPLDITVISRMKQFRAMNKLKKVALKVVAENLSEEEIVGLKEMFKSLDTDNSGTITLEEL…
ObracCPK15.2	RNA-seq	73-331	374-409, 410-445, 446-480, 481-516	387-399, 423-435, 459-471, 494-506	1	4	4	MGARGSRHRQSPDQPPHHNHHPTRPKLKPHHTQPPPPPAPRQQHHQHQPPPPPEEDGVGRVLGRPMEDVRATYTFGRELGRGQFGVTYLAIHKPTGRRYACKSIAARKLARKDDVDDVRREVHIMHHLTGHRNIVELRGAYEDRHSVNLIMELCEGGELFDRIIARGHYSERAAAALCREIVSVVHSCHSMGVMHRDLKPENFLFLNRTEDSPLKATDFGLSVFFKPGEQFRDLVGSAYYVAPEVLKRRYGAEADIWSAGVILYILLSGVPPFWAENEDGIFDAVLQGHIDFLSEPWPSISNAAKDLVKRMLRQDPKERLTAAEILNHPWIREDGEAPDKPLDITVISRMKQFRAMNKLKKVALKVVAENLSEEEIVGLKEMFKSLDTDNSGTITLEEL…
ObracCPK15.3	RNA-seq	73-331	374-409, 410-445, 446-480, 481-516	387-399, 423-435, 459-471, 494-506	1	4	4	MGARGSRHRQSPDQPPHHNHHPTRPKLKPHHTQPPPPPAPRQQHHQHQPPPPPEEDGVGRVLGRPMEDVRATYTFGRELGRGQFGVTYLAIHKPTGRRYACKSIAARKLARKDDVDDVRREVHIMHHLTGHRNIVELRGAYEDRHSVNLIMELCEGGELFDRIIARGHYSERAAAALCREIVSVVHSCHSMGVMHRDLKPENFLFLNRTEDSPLKATDFGLSVFFKPGEQFRDLVGSAYYVAPEVLKRRYGAEADIWSAGVILYILLSGVPPFWAENEDGIFDAVLQGHIDFLSEPWPSISNAAKDLVKRMLRQDPKERLTAAEILNHPWIREDGEAPDKPLDITVISRMKQFRAMNKLKKVALKVVAENLSEEEIVGLKEMFKSLDTDNSGTITLEEL…
ObracCPK16.1	Annotation	74-332	375-410, 411-446, 447-482, 483-518	388-400, 460-472, 496-508	1	4	3	MGNCCRSPAAAAREDVKTSHFPASAGGGGGKKKPHQARNGGGGAGGGGGGGEKKRLSVLGEEGCEVSGGIEEKYALDRELGRGEFGVTYLCMDRGTRELLACKSISKRKLRTPVDVEDVRREVAIMRHLPKSASIVSLREACEDDGAVHLVMELCEGGELFDRIVARGHYTERAAAAVTRTIVEVVQLCHRHGVIHRDLKPENFLFANKKENSPLKAIDFGLSIFFKPGEKFSEIVGSPYYMAPEVLKRNYGPEIDIWSAGVILYILLCGVPPFWAETEQGVAQAILRGNIDFKREPWPNVSDNAKDLVRQMLQPDPKLRLTAKQVLEHTWLQNAKKAPNVPLGDIVKSRLKQFSRMNRFKRRALRVIADHLSAEEVEDIKDMFKVMDTDNDGIVSYEE…
ObracCPK16.2	RNA-seq	74-281	ND	ND	1	ND	ND	MGNCCRSPAAAAREDVKTSHFPASAGGGGGKKKPHQARNGGGGAGGGGGGGEKKRLSVLGEEGCEVSGGIEEKYALDRELGRGEFGVTYLCMDRGTRELLACKSISKRKLRTPVDVEDVRREVAIMRHLPKSASIVSLREACEDDGAVHLVMELCEGGELFDRIVARGHYTERAAAAVTRTIVEVVQLCHRHGVIHRDLKPENFLFANKKENSPLKAIDFGLSIFFKPGEKFSEIVGSPYYMAPEVLKRNYGPEIDIWSAGVILYILLCGVPPFWAGTLSL
ObracCPK16.3	RNA-seq	74-261	ND	ND	1	ND	ND	MGNCCRSPAAAAREDVKTSHFPASAGGGGGKKKPHQARNGGGGAGGGGGGGEKKRLSVLGEEGCEVSGGIEEKYALDRELGRGEFGVTYLCMDRGTRELLACKSISKRKLRTPVDVEDVRREVAIMRHLPKSASIVSLREACEDDGAVHLVMELCEGGELFDRIVARGHYTERAAAAVTRTIVEVVQLCHRHGVIHRDLKPENFLFANKKENSPLKAIDFGLSIFFKPGLFRCNFWNKLDALQCALSSDIGILAPRNWVCG
ObracCPK17.1	Annotation	110-368	411-446, 447-482, 483-516, 517-552	424-436, 460-472, 496-508, 530-542	1	4	4	MGNTCVGPSAAADRHGFFNSVSLAVLWRPGGRAAEPSTPACPPRESNHSANTTSTAPERVTIADSDLSSSSPTASSNPDKPKPKVKRVQSAGLLADSVLKRDSERLKDLYTLGKKLGQGQFGTTYQCVEKATGKVLACKSIAKRKLLSEEDVEDVRREIQIMHHLAGHPNVVSIVGAYEDAVAVHLVMELCAGGELFDRIVQRGHYSEKAAAQLARVIVGVVEACHSLGVMHRDLKPENFLFVNHKEDSPLKTIDFGLSIFFKPGETYSDVVGSPYYVAPEVLMKHYGREVDVWSAGVIIYILLSGVPPFWDESEQGIFEQVLKGDLDFSSDPWPAISDGAKDLVRKMLNRDPRKRLTAHEALCHPWVCVDGVAPDKPLDSAVLTRLKQFSAMNKLKKM…
ObracCPK17.2	RNA-seq	110-368	411-446, 447-482, 483-516, 517-552	424-436, 460-472, 496-508, 530-542	1	4	4	MGNTCVGPSAAADRHGFFNSVSLAVLWRPGGRAAEPSTPACPPRESNHSANTTSTAPERVTIADSDLSSSSPTASSNPDKPKPKVKRVQSAGLLADSVLKRDSERLKDLYTLGKKLGQGQFGTTYQCVEKATGKVLACKSIAKRKLLSEEDVEDVRREIQIMHHLAGHPNVVSIVGAYEDAVAVHLVMELCAGGELFDRIVQRGHYSEKAAAQLARVIVGVVEACHSLGVMHRDLKPENFLFVNHKEDSPLKTIDFGLSIFFKPGETYSDVVGSPYYVAPEVLMKHYGREVDVWSAGVIIYILLSGVPPFWDESEQGIFEQVLKGDLDFSSDPWPAISDGAKDLVRKMLNRDPRKRLTAHEALCHPWVCVDGVAPDKPLDSAVLTRLKQFSAMNKLKKM…
ObracCPK18.1	Annotation	58-318	361-396, 398-433, 440-475, 478-505	374-386, 411-423, 453-465, 483-495	1	4	4	MGLCSSSSARRGAGTPGGNGAGNKDHGRKGGGGGGGKGIVACGKRTDFGYDKDFEARYELGKLLGHGQFGYTFAAVDRRSSERVAVKRIDKNKMVLPVAVEDVKREVKILKALQGHENVVHFYNAFEDNNYVFIVMELCEGGELLDRILAKKDSRYSEKDAAVVVRQMLKVAAECHLHGLVHRDMKPENFLFKSTKEDSPLKATDFGLSDFIRPGKHFRDIVGSAYYVAPEVLKRKSGPESDVWSIGVITYILLCGRRPFWDKTEDGIFKEVLKNKPDFRRKPWPNITPCAKDFVHKLLVKDPRARLTAAQALSHEWVREGGQASDIPLDISVLHNMRQFVKYSRFKQFALRALASTLNSDELSDLRDQFNAIDVDKNGTISLEELKQALAKDVPWRLK…
ObracCPK18.2	RNA-seq	ND	104-139, 142-169, 25-60, 62-97	117-129, 147-159, 38-50, 75-87	ND	4	4	MRQFVKYSRFKQFALRALASTLNSDELSDLRDQFNAIDVDKNGTISLEELKQALAKDVPWRLKGPRVLEIVEAIDSNTDGLVDFEEFVAATLHVHQLVEHDTEKWKSLSQAAFDKFDVDGDGYITSDELRMQTGLKGSIDPLLEEADIDRDGKISLDEFRRLLKTASMSSRNVQTPRSVHRS
ObracCPK19.1	Annotation	85-343	385-420, 421-456, 457-492, 497-527	398-410, 434-446, 470-482, 505-517	1	4	4	MGMCCSRATSPDSGRGGANGYGYSHQAKSAQAPPSYNHPQPPPPAEVRYTPPAMNPPVVPPVVAPPKPTPDTILGKPYEDVRSAYSLGKELGRGQFGVTYLCTEIATGKQYACKSISKRKLVSKADKEDIRREIQIMQHLSGQQNIVEFRGAYEDKSNVHVVMELCAGGELFDRIIAKGHYSERAAATICRAVVNVVNICHFMGVMHRDLKPENFLLATKEENAMLKATDFGLSVFIEEGKMYRDIVGSAYYVAPEVLRRNYGKEIDVWSAGVILYILLSGVPPFWAETEKGIFDAILQGEIDFESQPWPSISESAKDLVRKMLTQDPKRRISSAQVLQHPWLREGEASDKPIDSAVLSRMKQFRAMNKLKKMALKVIASNLNEEEIKGLKQMFTNMDT…
ObracCPK19.2	RNA-seq	85-343	385-420, 421-456, 457-492, 497-527	398-410, 434-446, 470-482, 505-517	1	4	4	MGMCCSRATSPDSGRGGANGYGYSHQAKSAQAPPSYNHPQPPPPAEVRYTPPAMNPPVVPPVVAPPKPTPDTILGKPYEDVRSAYSLGKELGRGQFGVTYLCTEIATGKQYACKSISKRKLVSKADKEDIRREIQIMQHLSGQQNIVEFRGAYEDKSNVHVVMELCAGGELFDRIIAKGHYSERAAATICRAVVNVVNICHFMGVMHRDLKPENFLLATKEENAMLKATDFGLSVFIEEGKMYRDIVGSAYYVAPEVLRRNYGKEIDVWSAGVILYILLSGVPPFWAETEKGIFDAILQGEIDFESQPWPSISESAKDLVRKMLTQDPKRRISSAQVLQHPWLREGEASDKPIDSAVLSRMKQFRAMNKLKKMALKVIASNLNEEEIKGLKQMFTNMDT…
ObracCPK19.3	RNA-seq	85-343	385-420, 421-456, 457-492, 497-527	398-410, 434-446, 470-482, 505-517	1	4	4	MGMCCSRATSPDSGRGGANGYGYSHQAKSAQAPPSYNHPQPPPPAEVRYTPPAMNPPVVPPVVAPPKPTPDTILGKPYEDVRSAYSLGKELGRGQFGVTYLCTEIATGKQYACKSISKRKLVSKADKEDIRREIQIMQHLSGQQNIVEFRGAYEDKSNVHVVMELCAGGELFDRIIAKGHYSERAAATICRAVVNVVNICHFMGVMHRDLKPENFLLATKEENAMLKATDFGLSVFIEEGKMYRDIVGSAYYVAPEVLRRNYGKEIDVWSAGVILYILLSGVPPFWAETEKGIFDAILQGEIDFESQPWPSISESAKDLVRKMLTQDPKRRISSAQVLQHPWLREGEASDKPIDSAVLSRMKQFRAMNKLKKMALKVIASNLNEEEIKGLKQMFTNMDT…
ObracCPK19.4	RNA-seq	85-343	385-420, 421-456, 457-492, 497-527	398-410, 434-446, 470-482, 505-517	1	4	4	MGMCCSRATSPDSGRGGANGYGYSHQAKSAQAPPSYNHPQPPPPAEVRYTPPAMNPPVVPPVVAPPKPTPDTILGKPYEDVRSAYSLGKELGRGQFGVTYLCTEIATGKQYACKSISKRKLVSKADKEDIRREIQIMQHLSGQQNIVEFRGAYEDKSNVHVVMELCAGGELFDRIIAKGHYSERAAATICRAVVNVVNICHFMGVMHRDLKPENFLLATKEENAMLKATDFGLSVFIEEGKMYRDIVGSAYYVAPEVLRRNYGKEIDVWSAGVILYILLSGVPPFWAETEKGIFDAILQGEIDFESQPWPSISESAKDLVRKMLTQDPKRRISSAQVLQHPWLREGEASDKPIDSAVLSRMKQFRAMNKLKKMALKVIASNLNEEEIKGLKQMFTNMDT…
ObracCPK19.5	RNA-seq	85-343	385-420, 421-456, 457-492, 497-527	398-410, 434-446, 470-482, 505-517	1	4	4	MGMCCSRATSPDSGRGGANGYGYSHQAKSAQAPPSYNHPQPPPPAEVRYTPPAMNPPVVPPVVAPPKPTPDTILGKPYEDVRSAYSLGKELGRGQFGVTYLCTEIATGKQYACKSISKRKLVSKADKEDIRREIQIMQHLSGQQNIVEFRGAYEDKSNVHVVMELCAGGELFDRIIAKGHYSERAAATICRAVVNVVNICHFMGVMHRDLKPENFLLATKEENAMLKATDFGLSVFIEEGKMYRDIVGSAYYVAPEVLRRNYGKEIDVWSAGVILYILLSGVPPFWAETEKGIFDAILQGEIDFESQPWPSISESAKDLVRKMLTQDPKRRISSAQVLQHPWLREGEASDKPIDSAVLSRMKQFRAMNKLKKMALKVIASNLNEEEIKGLKQMFTNMDT…
ObracCPK2	Annotation	64-322	365-400, 401-436, 437-472, 476-507	378-390, 414-426, 450-462, 485-497	1	4	4	MGNCCPGSRDAEPAFGASSDPSTLRTGASMKAGASPSSAPAQNKPPAPIGPVLGRPMEDVRSIYTVGKELGRGQFGVTSLCTHKATGQKFACKTIAKRKLSTKEDVEDVRREVQIMYHLAGQPNIVELKGAYEDKQSVHLVMELCAGGELFDRIIAKGHYTERAAASLLRTIVEIIHTCHSLGVIHRDLKPENFLLLSKDEDAPLKATDFGLSVFFKQGEVFKDIVGSAYYIAPEVLKRSYGPEADIWSIGVILYILLCGVPPFWAESEHGIFNSILRGQVDFTSDPWPRISASAKDLVRKMLISDPKKRISAYEVLNHPWIKEDGEAPDTPLDNAVMSRLKQFRAMNQFKKAALRVIAGCLSEEEIRGLKEMFKSMDSDNSGTITVDELRRGLSKQGT…
ObracCPK20	Annotation	77-335	378-413, 414-449, 450-485, 486-521	391-403, 427-439, 463-475, 499-511	1	4	4	MGNCCVTPEGSGRGRRKQQQQQEKEKERKKEPKQQQQQKKGKKPNPFSIEYNRSSAPSGPRLVVLREPTGRDIGARYELGGELGRGEFGVTYLCTERETGDAYACKSISKKKLRTAVDIEDVRREVDIMRHLPKHPNIVTLRDTYEDDNAVHLVMELCEGGELFDRIVARGHYTERAAALVTRTIVEVVQMCHKHGVMHRDLKPENFLFANKKETAALKAIDFGLSVFFTPGERFTEIVGSPYYMAPEVLKRNYGPEVDVWSAGVILYILLCGVPPFWAETEQGVAQAIIRSAIDFKRDPWPRVSDNAKDLVKGMLNPDPRRRLNAQQVLDHPWLQNIKKAPNVNLGETVKARLQQFSVMNKFKKHALRVIAEHLSVEEVAGIKDMFEKMDLNKDNMIN…
ObracCPK21.1	Annotation	69-353	396-431, 459-494, 495-522, 526-561	409-421, 472-484, 508-520, 539-551	1	4	4	MGGCYSAYASSRKLRGRISLVLPDPAPDADAAPASSNSPRKDGGDAVVVDVDGPPAIAPTTAEEFARRYVLGKELGRGEFGVTRRCRDAATGEALACKTIRRHRRRAPPRISAGGAAAAARAAAAHAEDVRREVAIMRRMSSSSSSAARGGAPAVVRLREACEDPDGAVHLVMELCEGGELFDRIVARGHYSERAAANIFRTIVDVVQLCHSNGVIHRDLKPENFLFANKSEDSPLKVIDFGLSVFFKPGDRFTEVVGSAYYMAPEVLRRSYGPEVDVWSAGVILYILLCGVPPFWGDNDEKIAQSILRGGIDFGREPWPRVSANAKDLVRRMLDPNPSTRLTAKQVLEHPWLKNADTAPNVSLGDAVRARLQQFSAMNKFKKKALGVVARKMPVEELD…
ObracCPK21.2	RNA-seq	102-279	ND	ND	1	ND	ND	MHNSTPRTRATPHGSPLPAPARVRRRGRRPAHPMGGCYSAYASSRKLRGRISLVLPDPAPDADAAPASSNSPRKDGGDAVVVDVDGPPAIAPTTAEEFARRYVLGKELGRGEFGVTRRCRDAATGEALACKTIRRHRRRAPPRISAGGAAAAARAAAAHAEDVRREVAIMRRMSSSSSSAARGGAPAVVRLREACEDPDGAVHLVMELCEGGELFDRIVARGHYSERAAANIFRTIVDVVQVITARPNHARTHLLRCMMHQTSNRKSVIDRCSCAIPTA
ObracCPK22.1	Annotation	93-357	405-440, 441-476, 477-512	418-430, 454-466, 490-502	1	3	3	MGGCSSAFAAPTRMLRFGRGRAPAAILPVTSRDDPLCCSPDDDSNAGAGGAGGEQGGKKGRRWHYRRCSGRKGGSILGDAADVKTAGAFAERYRLGAELGRGEFGVTRRCADAATGEALACKTIRRKRLRRCGGDAEDVRREVEILRRVSALSGPGADAVVRLRDACEDPDGVHLVMELCEGGELFDRIFARGHYTERAAAKLARTIVGVVQLCHENGVMHRDLKPENFLFANTSEDSPLKAIDFGLSVFFKPGDRFTQVVGSTYYMAPEVLNRSYGPEADVWSAGVILYILLCGVPPFWGDNDERIVTAILQGGINFNREPWPKVSPHAKDLVRKMLDPNPSTRLTAKEVLEHPWLKNANKAPNVSLGEVVRSRLKQFSAMSKFKKKALGHLPMKVVA…
ObracCPK22.2	RNA-seq	93-358	ND	ND	1	ND	ND	MGGCSSAFAAPTRMLRFGRGRAPAAILPVTSRDDPLCCSPDDDSNAGAGGAGGEQGGKKGRRWHYRRCSGRKGGSILGDAADVKTAGAFAERYRLGAELGRGEFGVTRRCADAATGEALACKTIRRKRLRRCGGDAEDVRREVEILRRVSALSGPGADAVVRLRDACEDPDGVHLVMELCEGGELFDRIFARGHYTERAAAKLARTIVGVVQLCHENGVMHRDLKPENFLFANTSEDSPLKAIDFGLSVFFKPGDRFTQVVGSTYYMAPEVLNRSYGPEADVWSAGVILYILLCGVPPFWGDNDERIVTAILQGGINFNREPWPKVSPHAKDLVRKMLDPNPSTRLTAKEVLGNKDLH
ObracCPK23.1	Annotation	74-332	375-410, 446-479, 480-515	493-505	1	3	1	MGNSCQNGTYGNNYQNYNRFQNDRLVSRYDDGNDTEDCYSGSSRASLAGALRQGLNLKTIPVLGFKTPNVRDLYTLGRDLGQGQFGTTYLCTEISTGCQYACKTVLKSNFRCMADIEDVRREIQIMHHLSGQKNIVTIKDAYEDEKAVHIVMELCAGGELFSKIQKRGHYSERKAAELIRIIVGIIATCHSHGVIHRDLKPENFLLLDADDELSVKAIDFGLSVFFRPGQVFTEIVGSPYYIAPEVLQKRYGPEADVWTAGVILYVLLSGVPPFWADTQSGIYEEVLEGQINFKSNPWPRISDSAKDLLKKMLCPSPSERLKAHEVLKHPWICDNGVATDRALDPSVLPRLKQFSAMNRLKKLSLQVIAERLSEEEIVGLREMFKAIDTQNRGLVTFSE…
ObracCPK23.2	RNA-seq	74-332	375-410, 446-479, 480-515	493-505	1	3	1	MGNSCQNGTYGNNYQNYNRFQNDRLVSRYDDGNDTEDCYSGSSRASLAGALRQGLNLKTIPVLGFKTPNVRDLYTLGRDLGQGQFGTTYLCTEISTGCQYACKTVLKSNFRCMADIEDVRREIQIMHHLSGQKNIVTIKDAYEDEKAVHIVMELCAGGELFSKIQKRGHYSERKAAELIRIIVGIIATCHSHGVIHRDLKPENFLLLDADDELSVKAIDFGLSVFFRPGQVFTEIVGSPYYIAPEVLQKRYGPEADVWTAGVILYVLLSGVPPFWADTQSGIYEEVLEGQINFKSNPWPRISDSAKDLLKKMLCPSPSERLKAHEVLKHPWICDNGVATDRALDPSVLPRLKQFSAMNRLKKLSLQVIAERLSEEEIVGLREMFKAIDTQNRGLVTFSE…
ObracCPK24.1	Annotation	53-311	354-389, 390-425, 426-461, 464-495	367-379, 403-415, 439-451, 473-485	1	4	4	MQPDPSGSGDGNAKATLPPPVTAPGPGAGAAAAGGGRPVSVLPHKTANVRDHYRIGKKLGQGQFGTTYLCVAKADGGEFACKSIPKRKLLCREDYEDVWREIQIMHHLSEHPNVVRIRGAYEDALFVHIVMELCAGGELFDRIVAKGHYSERAAAQLIRTIVGVVEGCHSLGVMHRDLKPENFLFASTAEDAPLKATDFGLSMFYKPGDKFSDVVGSPYYVAPEVLQKCYGPESDVWSAGVILYILLCGVPPFWAETEAGIFRQILRGKLDFESEPWPSISDSAKDLVRNMLCRDPSKRLTAHEVLCHPWIVDDAVAPDKPIDSAVLSRLKHFSAMNKLKKMALRVIAESLSEEEIGGLKELFKMIDTDNSGTITFDELKEGLKRVGSELTEHEIQALM…
ObracCPK24.2	RNA-seq	53-311	354-389, 390-425, 426-461, 464-495	367-379, 403-415, 439-451, 473-485	1	4	4	MQPDPSGSGDGNAKATLPPPVTAPGPGAGAAAAGGGRPVSVLPHKTANVRDHYRIGKKLGQGQFGTTYLCVAKADGGEFACKSIPKRKLLCREDYEDVWREIQIMHHLSEHPNVVRIRGAYEDALFVHIVMELCAGGELFDRIVAKGHYSERAAAQLIRTIVGVVEGCHSLGVMHRDLKPENFLFASTAEDAPLKATDFGLSMFYKPGDKFSDVVGSPYYVAPEVLQKCYGPESDVWSAGVILYILLCGVPPFWAETEAGIFRQILRGKLDFESEPWPSISDSAKDLVRNMLCRDPSKRLTAHEVLCHPWIVDDAVAPDKPIDSAVLSRLKHFSAMNKLKKMALRVIAESLSEEEIGGLKELFKMIDTDNSGTITFDELKEGLKRVGSELTEHEIQALM…
ObracCPK25	Annotation	69-327	370-405, 406-441, 442-477, 480-512	383-395, 419-431, 455-467, 490-502	1	4	4	MGQCCSKGAGKAVAGDEAEPGPSKAEPPSRGTSSNKGKQQPCSPAANKKAAGPIGDVLGRAMEEVRATYSIGKELGRGQFGVTHLCTHKATGEKLACKTIAKRKLTSKEDVDDVRREVQIMHHLSGQPNIVDLRGAYEDKHNVHLVMELCAGGELFDRIIARGHYTERAAAALLRAIVGIVHTCHSMGVMHRDLKPENFLLLSKGDNAPLKATDFGLSVFFKEGEVFRDIVGSAYYIAPEVLKRKYGPEADIWSIGVMLYIFLAGVPPFWAESENAIFTAILRGQIDLATDPWPNISSGAKDLVRKMLNINPKERLTAFQVLNHPWIKEDGDAPDVPLDNVVLNRLKQFRAMNQFKKAALRIIAGCLSEEEIKGLKEMFKNIDKDNSGTITLEELKNGL…
ObracCPK26	Annotation	69-327	370-405, 406-441, 442-477, 480-512	383-395, 419-431, 455-467, 490-502	1	4	4	MGQCCSKGAGKAVAGDEAEPGPSKAEPPSRGTSSNKGKQQPCSPAANKKAAGPIGDVLGRAMEEVRATYSIGKELGRGQFGVTHLCTHKATGEKLACKTIAKRKLTSKEDVDDVRREVQIMHHLSGQPNIVDLRGAYEDKHNVHLVMELCAGGELFDRIIARGHYTERAAAALLRAIVGIVHTCHSMGVMHRDLKPENFLLLSKGDNAPLKATDFGLSVFFKEGEVFRDIVGSAYYIAPEVLKRKYGPEADIWSIGVMLYIFLAGVPPFWAESENAIFTAILRGQIDLATDPWPNISSGAKDLVRKMLNINPKERLTAFQVLNHPWIKEDGDAPDVPLDNVVLNRLKQFRAMNQFKKAALRIIAGCLSEEEIKGLKEMFKNIDKDNSGTITLEELKNGL…
ObracCPK27	Annotation	147-405, 713-964	448-483, 484-519, 520-555, 558-589	461-473, 497-509, 533-545, 567-579	2	4	4	MGNVCVGRSFSKNGLLGSIWRSRSAAASTPSQPTTTSRSIPVVLPSSPSLPEARPPPQQQPTETAPPVPIVISEPATAGQPPPPQPQPPQQEPTSLPTPPPSNTQPPVQQRQQSRAKKPAHIKRISSAGLQVESVLRRKTENLKDKYSLGRKLGQGQFGTTYLCVDKASGREYACKSIAKRKLLTDEDVEDVRREIQIMHHLAGHPSIISIRGAYEDAVAVHVVMELCAGGELFDRIVRKGHYTERQAAELARVIVGVVESCHSLGVMHRDLKPENFLFVGNEEDAPLKTIDFGLSMFFRPGEVFADVVGSPYYVAPEVLRKNYGQEADVWSAGVIIYILLCGVPPFWAETEQGIFEQVLHGTLDFESDPWPSVSEGAKDLLRKVLVRDPKKRLTAHEV…
ObracCPK28	Annotation	52-310	353-388, 389-424, 425-460, 463-494	366-378, 402-414, 438-450, 472-484	1	4	4	MQPDPQPHGPGREKGGAANAHHPRLPPPVTAPSVGRPASVLPHKTANVRDHYRIGKKLGQGQFGTTYLCVGKADGGEYACKSIPKRKLLCREDYEDVWREIQIMHHLSEHPNVVRIRGAYEDALFVHIVMELCAGGELFDRIVAKGHYSERAAAQLIRTIVGVVEGCHSLGVMHRDLKPENFLFASTAEDAPLKATDFGLSVFYKPGDKFSDVVGSPYYVAPEVLQKCYGPEADVWSAGVILYILLCGVPPFWAETESGIFRQILRGKLDCESEPWPSISDSAKDLVRKMLIRDPTKRLTAHEVLCHPWIVDDAVAPDKPIDSAVLSRLKHFSAMNKLKKMALRVIAESLSEEEIGGLKELFKMIDTDNSGTITYDELKNGLKRVGSDLMEPEIQALMD…
ObracCPK29	Annotation	79-341	384-419, 420-455, 456-491, 494-524	433-445, 469-481, 502-514	1	4	3	MGNCCVSRPSGNRRGCGGSGRRRGAGRLVGAANMRCLSTVSSVSEAARAVAMAEPVRVLQAAGAGRKSAAQAEEMLRRYELGEELGRGEFGVTRRCRDTWSAGGGEEQLACKSISKRRLRSSVDVEDVRREVAIMRSLPPHPNVVRLREAFEDADAVHLVMEVCEGGELFDRIVARGHYTERAAAAVMRTIMDVVQHCHKNGVIHRDLKPENFLYANASENSPLKVIDFGLSVCFKPGARFNEIVGSPYYMAPEVLKRNYGQEIDIWSAGVILYILLCGVPPFWAETDEGIAQAIIRSYIDFQREPWPKVSEHAKDLVRKMLDPNPYTRLTAQQNEEHPWIQNASAAPNIPLGEAVRSRLKQFTVMNKFKKKALLVVAEYLPTEELDAIRELFNMLDTN…
ObracCPK3	Annotation	73-331	374-409, 410-445, 446-481, 482-517	387-399, 459-471, 495-507	1	4	3	MGNCCRSPAAAAREDVKSSHFPASAGKKKPHQGLNGGAGGGGAGGGGGGAGQKRLPVLGEEGCELIGGIDDKYALDRELGRGEFGVTYLCMDRDTKELLACKSISKRKLRTAVDVEDVRREVAIMRHLPKSASIVSLREACEDEGAVHLVMELCEGGELFDRIVARGHYTERAAANVTRTIVEVVQLCHRHGVIHRDLKPENFLFANKKENSPLKAIDFGLSIFFKPGEKFSEIVGSPYYMAPEVLKRNYGPEIDIWSAGVILYILLCGVPPFWAETEQGVAQAILRGNIDFKREPWPNVSENAKDLVRRMLEPDPKLRLTAKQVLEHPWLQNAKKAPNVPLGDIVKSRLKQFSRMNRFKRRALRVIADHLSAEEVEDIKEMFKAMDTDNDGIVSYEEL…
ObracCPK4.1	Annotation	48-308	351-386, 388-423, 434-465, 468-495	364-376, 401-413, 443-455, 473-485	1	4	4	MGACFSSPATAGAAGSGSPRRGKLPDGGGKDAPARVEFGYERDFEGRYQVGRLLGHGQFGYTFAATDRTSGDRVAVKRIDKAKMVRPVAVEDVKREVKILKELKGHENIVHFYNAFEDDSYVYIVMELCEGGELLDRILAKKNSRYSEKDAAVVVRQMLKVAAECHLHGLVHRDMKPENFLFKSTKEDSPLKATDFGLSDFIKPGKKFHDIVGSAYYVAPEVLKRRSGPESDVWSIGVITYILLCGRRPFWNKTEDGIFREVLRNKPDFRKKPWPGISSGAKDFVKKLLVKNPRARLTAAQALSHPWVREGGEASEIPVDISVLSNMRQFVKYSRFKQFALRALASTLKEEELADLKDQFDAIDVDKSGSISIEEMRHALAKDLPWRLKGPRVLEIIQA…
ObracCPK4.2	RNA-seq	48-308	351-386, 388-423, 434-465, 468-495	364-376, 401-413, 443-455, 473-485	1	4	4	MGACFSSPATAGAAGSGSPRRGKLPDGGGKDAPARVEFGYERDFEGRYQVGRLLGHGQFGYTFAATDRTSGDRVAVKRIDKAKMVRPVAVEDVKREVKILKELKGHENIVHFYNAFEDDSYVYIVMELCEGGELLDRILAKKNSRYSEKDAAVVVRQMLKVAAECHLHGLVHRDMKPENFLFKSTKEDSPLKATDFGLSDFIKPGKKFHDIVGSAYYVAPEVLKRRSGPESDVWSIGVITYILLCGRRPFWNKTEDGIFREVLRNKPDFRKKPWPGISSGAKDFVKKLLVKNPRARLTAAQALSHPWVREGGEASEIPVDISVLSNMRQFVKYSRFKQFALRALASTLKEEELADLKDQFDAIDVDKSGSISIEEMRHALAKDLPWRLKGPRVLEIIQA…
ObracCPK5	Annotation	87-345	388-423, 424-459, 460-495, 496-529	401-413, 437-449, 473-485, 507-519	1	4	4	MGNTCGITLRSKYFASFRGASHRHEAEYAPVATNAAAADHDSPRGKKAPGGAAGPPRAASMKRGVPAPAELTANVLGHPTPSLSEHYALGRKLGQGQFGTTYLCTDLATGVDYACKSIAKRKLITKEDVEDVRREIQIMHHLAGHRNVVAIKGAYEDQQYVHIVMELCAGGELFDRIIQRGQFSERKAAELTRIIVGVIEACHSLGVIHRDLKPENFLLANKDDDLSLKAIDFGLSVFFKPGQIFTDVVGSPYYVAPEVLRKSYGPEADVWTAGVILYILLSGVPPFWAETQQGIFDAVLKGVIDFESDPWPVISDSAKDLIRRMLNPRPKERLTAHEVLCHPWICDHGVAPDRPLDPAVLSRIKQFSAMNKLKKMALRVIAESLSEEEIAGLKEMFKA…
ObracCPK6.1	Annotation	74-332	375-410, 411-446, 447-482, 486-516	388-400, 424-436, 460-472, 494-506	1	4	4	MGNYSSSTSTPTYAAAAAAAPVYDLCFLRYPSSGGSSSSSSSSGGGMPIRSHQQVLASPTAVLGHVTPPLQDLYSMGRKLGQGQFGTTYLCTEVATGAALACKSIAKRKLLSPEDVEDVRREIQIMHHLAGHASVVTIRGAYEDTMYVHIVMELCEGGELFDRIVERGYFSERKAAEITRVIVGVVEACHSLGVMHRDLKPENFLLKDRAREASLKAIDFGLSVFFKPGQVFTDVVGSPYYVAPEVLCKHYGPEADVWTAGVIVYILLSGVPPFWAETQQGIFEAVLRGALDFDSDPWPTISDSAKDLIRRMLRSPPKDRLTAHQVLCHPWVCEDGVAPDRPLAPAVLSRLKQFSAMNRLKKMALRVIARSLSEEELAGLKEMFKAMDTDGSGAITFDE…
ObracCPK6.2	RNA-seq	139-397	440-475, 476-511, 512-547, 551-581	453-465, 489-501, 525-537, 559-571	1	4	4	MHCIELNCSPLPPASLCLQIDHAHAFPIDSDADLRPRLTDRDYRIIIHDHDTAQLPPPAALTRRCMGNYSSSTSTPTYAAAAAAAPVYDLCFLRYPSSGGSSSSSSSSGGGMPIRSHQQVLASPTAVLGHVTPPLQDLYSMGRKLGQGQFGTTYLCTEVATGAALACKSIAKRKLLSPEDVEDVRREIQIMHHLAGHASVVTIRGAYEDTMYVHIVMELCEGGELFDRIVERGYFSERKAAEITRVIVGVVEACHSLGVMHRDLKPENFLLKDRAREASLKAIDFGLSVFFKPGQVFTDVVGSPYYVAPEVLCKHYGPEADVWTAGVIVYILLSGVPPFWAETQQGIFEAVLRGALDFDSDPWPTISDSAKDLIRRMLRSPPKDRLTAHQVLCHPWVCE…
ObracCPK6.3	RNA-seq	139-397	440-475, 476-511, 512-547, 551-581	453-465, 489-501, 525-537, 559-571	1	4	4	MHCIELNCSPLPPASLCLQIDHAHAFPIDSDADLRPRLTDRDYRIIIHDHDTAQLPPPAALTRRCMGNYSSSTSTPTYAAAAAAAPVYDLCFLRYPSSGGSSSSSSSSGGGMPIRSHQQVLASPTAVLGHVTPPLQDLYSMGRKLGQGQFGTTYLCTEVATGAALACKSIAKRKLLSPEDVEDVRREIQIMHHLAGHASVVTIRGAYEDTMYVHIVMELCEGGELFDRIVERGYFSERKAAEITRVIVGVVEACHSLGVMHRDLKPENFLLKDRAREASLKAIDFGLSVFFKPGQVFTDVVGSPYYVAPEVLCKHYGPEADVWTAGVIVYILLSGVPPFWAETQQGIFEAVLRGALDFDSDPWPTISDSAKDLIRRMLRSPPKDRLTAHQVLCHPWVCE…
ObracCPK7.1	Annotation	84-342	385-420, 457-489, 491-526	504-516	1	3	1	MGNQCQNGTLGSDYHNRFPREHAVSRYADGYVQEDSYLDLKKFDNTWPEVNNFKPTAAGILRRGLDPTSIDVLGRKTPDVREHYILGRKLGQGQFGTTYLCTEISTGCEYACKTIPKRKLITKVDVEDVRREIQIMHHLSGHKNVVAIKDVYEDAQAVHIVMELCSGGELFDRIQEKGHYSERKAAELIKIIVSIVSMCHSLGVMHRDLKPENFLLLDKDDDLSIKAIDFGLSVFFKPGQIFTELVGSPYYVAPEVLHKRYGPESDVWSAGVILYVLLSGVPPFWAETQQGIFDAVLNGHIDFQSDPWPKISDSAKDLIRKMLCHCPSERLKAHEVLRHPWICENGVATDQALDPSVISRLKQFSAMNKLKKLALRVIADRLSEEEIAGLREMFKAVDT…
ObracCPK7.2	RNA-seq	84-342	385-420, 457-489, 491-526	504-516	1	3	1	MGNQCQNGTLGSDYHNRFPREHAVSRYADGYVQEDSYLDLKKFDNTWPEVNNFKPTAAGILRRGLDPTSIDVLGRKTPDVREHYILGRKLGQGQFGTTYLCTEISTGCEYACKTIPKRKLITKVDVEDVRREIQIMHHLSGHKNVVAIKDVYEDAQAVHIVMELCSGGELFDRIQEKGHYSERKAAELIKIIVSIVSMCHSLGVMHRDLKPENFLLLDKDDDLSIKAIDFGLSVFFKPGQIFTELVGSPYYVAPEVLHKRYGPESDVWSAGVILYVLLSGVPPFWAETQQGIFDAVLNGHIDFQSDPWPKISDSAKDLIRKMLCHCPSERLKAHEVLRHPWICENGVATDQALDPSVISRLKQFSAMNKLKKLALRVIADRLSEEEIAGLREMFKAVDT…
ObracCPK7.3	RNA-seq	84-342	385-420, 457-489, 491-526	504-516	1	3	1	MGNQCQNGTLGSDYHNRFPREHAVSRYADGYVQEDSYLDLKKFDNTWPEVNNFKPTAAGILRRGLDPTSIDVLGRKTPDVREHYILGRKLGQGQFGTTYLCTEISTGCEYACKTIPKRKLITKVDVEDVRREIQIMHHLSGHKNVVAIKDVYEDAQAVHIVMELCSGGELFDRIQEKGHYSERKAAELIKIIVSIVSMCHSLGVMHRDLKPENFLLLDKDDDLSIKAIDFGLSVFFKPGQIFTELVGSPYYVAPEVLHKRYGPESDVWSAGVILYVLLSGVPPFWAETQQGIFDAVLNGHIDFQSDPWPKISDSAKDLIRKMLCHCPSERLKAHEVLRHPWICENGVATDQALDPSVISRLKQFSAMNKLKKLALRVIADRLSEEEIAGLREMFKAVDT…
ObracCPK7.4	RNA-seq	84-342	385-420, 457-489, 491-526	504-516	1	3	1	MGNQCQNGTLGSDYHNRFPREHAVSRYADGYVQEDSYLDLKKFDNTWPEVNNFKPTAAGILRRGLDPTSIDVLGRKTPDVREHYILGRKLGQGQFGTTYLCTEISTGCEYACKTIPKRKLITKVDVEDVRREIQIMHHLSGHKNVVAIKDVYEDAQAVHIVMELCSGGELFDRIQEKGHYSERKAAELIKIIVSIVSMCHSLGVMHRDLKPENFLLLDKDDDLSIKAIDFGLSVFFKPGQIFTELVGSPYYVAPEVLHKRYGPESDVWSAGVILYVLLSGVPPFWAETQQGIFDAVLNGHIDFQSDPWPKISDSAKDLIRKMLCHCPSERLKAHEVLRHPWICENGVATDQALDPSVISRLKQFSAMNKLKKLALRVIADRLSEEEIAGLREMFKAVDT…
ObracCPK8	Annotation	62-320	363-398, 399-434, 435-470, 471-506	376-388, 412-424, 448-460, 484-496	1	4	4	MGNCCGTPATAEEGGKRRGKQKKANPFTVAYNRGPAAAAGAGRGPGLVVLREPTGRDLGARYELGGELGRGEFGITYLCTETATGDRYACKSISKRKLRTPVDVEDVRREVEIMRHMPSHPNIVSLRAAYEDEDNVHLVMELCEGGELFDRIVARGHYTERAAAAVTRTIVEVVQMCHRHGVMHRDLKPENFLYANKKDSSPLKAIDFGLSVFFRPGERFTEIVGSPYYMAPEVLKRHYGPEVDVWSAGVILYILLCGVPPFWAETEQGVAQAIIRSVVDFKREPWPRVSEPAKDLVRRMLDPNPMTRLTAEQVLEHPWLHDSKKMPDIPLGDAVRARLQQFAAMNKLKKKALKVIAEHLSAEEAADIKDMFDKMDVSRNGHLTFEDFKAGLRKLGNQM…
ObracCPK9a	Annotation	106-364	407-442, 443-478, 479-514, 515-550	420-432, 456-468, 492-504, 528-540	1	4	4	MGNACACCVAPGAEAEPRRKEARRAHHEAKKPAAAAATTTTTRQRHGQEPGGREEMPKPRARARAKAKANPYDWMPPPVPARGAAAVRVLEGVVPHHPRLRVTDKYLLGRELGRGEFGVTHLATDRATRERLACKSIPKRRLRTAVDVADVRREVAIMASLPEHPALVRLRAAYEDAEAVHLVMELCDGGELFDRIVARGRYTERAAAAAARTVAEVVRACHAHGVMHRDLKPENFLYAGKSEDAQLKAIDFGLSVFFRPGERFREIVGSPYYMAPEVLRRDYGPEVDIWSAGVILYILLCGVPPFWAETEQGVARAILRGAVDFDREPWPRISRAAKSLVRQMLDVDPRRRPTAQQVLDHPWLHHPARAPNVPLGDVVRARLKQFSLMNRFKKKAMRV…
ObracCRK1	Annotation	148-410	ND	ND	1	ND	ND	MGLCHGKSAAVLEPTVVEEEEEEEEQPRVAEAAAATPAKGAASPAPSAAAAAKPGTPKQHKFPFYLPSPLPPSSYKGSPANSSVASTPARGGFKRPFPPPSPAKHIRALLARRHGSVKPNEASIPESGEPGVGLDKSFGFSKHFAAKYELGREVGRGHFGYTCAAKCKKGELKGEDVAVKVIPKSKMTTAIAIEDVRREVRILSSLTGHNNLVQFYDAFEDEENVYIVMELCKGGELLDRILARGGKYSEGDAKVVIRQILSVASFCHLQGVVHRDLKPENFLFLSKDENSSMKAIDFGLSDFVKPDERLNDIVGSAYYVAPEVLHRSYGTEADMWSIGVIVYILLCGSRPFWARTESGIFRAVLKADPSFEEAPWPNLSAEAKDFVRRLLNKDYRKRM…
ObracCRK2	Annotation	173-435	ND	ND	1	ND	ND	MGQCYGKGASARTADDEYGVVTAHQSPPPANGLPSTPPPRQQAQHAAGGNTPRRRGNKSGSATPVHQTPGVAWPSPYPSGGASPLPAGVSPSPARSTPRRFFKRPFPPPSPAKHIKATLAKRLGGGKPKEGTIPEEGGVGAGAGAGGGGADGAETERPLDKTFGFSKNFGAKYELGKEVGRGHFGHTCSAVVKKGEFKGQTVAVKIIAKAKMTTAISIEDVRREVKILRALSGHNNLVKFYDACEDGLNVYIVMELCEGGELLDRILARGGRYTEEDAKAIVVQILSVVAFCHLQGVVHRDLKPENFLFTTRDESAPMKLIDFGLSDFIRPDERLNDIVGSAYYVAPEVLHRSYSMEADIWSIGVITYILLCGSRPFWARTESGIFRSVLRADPNFDDS…
ObracCRK3	Annotation	143-405	ND	ND	1	ND	ND	MGGCHAKPLTHDEGDGSPPHAPPATPPPPGSAVGTPAVKKPWASPFFGFSTPSPSPAHHLFSSSKASPRRSPAPGSAPTTPARRLLRLPFPPPSPAKHIRQALARRHGPPRPSIPEEGGDGDGECGRGLDKGFGFNKGFAAKYDMGDEVGRGHFGYTCSAKIKKGARKGEAVAVKVIPKEKMTTSIAIEDVRREVKILKALAGHKNLVQFYDAYEDNDNVYIVMELCEGGELLDRILSRGGKYSEDDAKAVLVQILNVVSFCHIQGVVHRDLKPENFLFTSKDEDSQLKAIDFGLSDFVKPDERLNDIVGSAYYVAPEVLHRCYSTEADVWSIGVIAYILLCGSRPFWARTESGIFRSVLKADPSYNEAPWPSLTPEAMDFVKRLLCKDPRRRMTAAQA…
ObracCRK4	Annotation	140-402	444-479	ND	1	1	ND	MGLCHGKPRQIPEPEAEEEARVAVGDAAGGRNGASSPAPAAAAAKPGTPKQPKFPFYLPSPLPPSSYKSSPANSSVASTPARGGFKRPFPPPSPAKHIRALLARRHGSVKPNEASIPEGGEPELGLDKSFGFSKHFFAKYELGDEVGRGHFGYTCSAKAKKGEHKGQDVAVKVIPKAKMTTAIAIEDVRREVRILSSLTGHSNLVQFYDAFEDEDNVYIVMELCKGGELLDRILARGGKYSEEDAKVVMVQILSVVSFCHLQGVVHRDLKPENFLFTSKDENSALKVIDFGLSDFVKPDERLNDIVGSAYYVAPEVLHRSYGTEADMWSIGVIAYILLCGSRPFWARTESGIFRAVLKAEPSFDEAPWPTLTAEAKDFVKRLLNKDYRKRMTAAQALSH…
ObracCRK5	Annotation	185-447	ND	ND	1	ND	ND	MGQCYARNVAVDGDGGGGGGGGRGVGTTTTTTTISVSAAGEEVGGGGGGRRSGRPSPAGTPRRRAGAGAGATPGRASVAAVGSPWAGSPLPEGIAPSPAPSATTPRRFFRRPFPPPSPAKHIKASLARRLGQRSPASAQAQAAKPPAEVPIPEHGGGGGGGGGGAEVERELDKSFGYDRHFAVKYELGKEVGRGHFGHTCLARARKGDMRGHLLAVKVISKAKMTTAISIEDVRREVKILKALSGHSNLVKFYDACEDALNVYIIMELCEGGELLDRILSRGGRYTEEDAKVIVEQILNVVAFCHLQGVVHRDLKPENFLFSTKDEHSPMKIIDFGLSDFIRPDERLNDIVGSAYYVAPEVLHRSYSTEADMWSIGVITYILLCGSRPFWARTESGIFR…
ObracPEPRK1b	Annotation	101-350	ND	ND	1	ND	ND	MESLPRKRKGARSACSLVGSFHEAAGAARKRACREPKPRPEKKKPASAGDDASGRGGVVQTAPPASGRAAPESPSRGLKRKLGCIESATRMGRKKRLESEYELGAEIGQGKFGSVRICRAKVGGEEFACKALPKNGEETVHREVEIMQHLSGHPGIVTLKAVFEDADKFYLVMELCGGGRLLDQMAREGKFSEQRAAIVIKDLMSVVKYCHEMGVVHRDIKPENILLTKAGKIKLADFGLAARVADGQKLSGIAGSPAYVAPEVLSGCYTEKVDIWGAGVLLHVLLHGSLPFQGGSLDAVFEAIKTVELDFHSGPWESISSLARDLISRMLDRDVLSRITADEVLSHPWVVFYTECPLKAVATNLSITNKIVAPRITWDRIRLHCESISSDSSSQRSAD…
ObracPEPRK2	Annotation	39-297	ND	ND	1	ND	ND	MAAVGGGGVGDAKYNSYKAPGLRGAILEAAHVSCLEDRYALGPQLGWGQFGVIRSCSDMVNGEALACKSIAKDRLVSPDDVRGVKLEIEVMARLSGHPNVVDLKAVYEDEASVHLVMELCAGGELFHRLEERGCFSEHEAAVLFRYLMEVVAHCHSKGIVHRDLKPENILLVSKSPSSPIKLADFGLATYIQPGRSLSGMVGSPFYIAPEVLAGGYNEAADVWSAGVILYILLSGIPPFWGKTKSKIFECIRSTELRFPSDPWDKVSDSAKELVTEMLRRDPRHRLTAMQVLEHPWIQEHADQSQDSCGHCHEINLRGGGDHGSCSFSTPPVASCSRDVSFNAGGPVACQSMSEEACSPTFACRSSFSAFVAENASSCGLAGFSFGGGGDDDMFQSPVA…
ObracPPCK1	Annotation	9-279	ND	ND	1	ND	ND	MSGELKRDYEIGEEIGRGRFGVVHRCTSRATGEVFAVKSVDRSQLADDLDRELAELEPKLAQLAGAGNPGVVQVHAVYEDEAWTHMVMDLCAGPDLLDWIRLRRGAPVPEPVAAAVLAQLAEALAHCHRRGVAHRDVKPDNVLLDVVVGDDDGAAAPRARLADFGSAAWVGESGGSAEGLVGTPHYVAPEVVAGGEYGEKADVWSAGVVLYVMLSGGALPFGGESAAEVLSSVLRGSVRFPPRLFAGVSPAAKDLMRRMMCRDTWRRFSAEQVLGHPWIVSGGGARAMEQPT
ObracPPCK2	Annotation	13-278	ND	ND	1	ND	ND	MSSGGELALRQEYVVGEEIGRGRFGTVRRCYAVDTGEALAVKSTPKAPLREEAGDALDLALAEQEPKVHLVASAPGPGASPHVVALRAAFEDDSAVHLVVDLCEGGDLFSLVSARGRLSEPEAADLMAQLASALASCHRRGVAHRDVKPDNLLFDGSGVLKLGDFGSAEWFGDGRPMTGLVGTPYYVAPEVVAGREYNEKVDVWSAGVVLYMMLSGTVPFYGATAAEIFESVLRSNLRFPPRSFASVSPEAKDLMRRMLCKDVSRRFSADQVLRHPWIVSRGGTVAMG
ObracPPCK3	Annotation	9-273	ND	ND	1	ND	ND	MSEELKRDFEIGHEIGRGRFGVVHRCASRATGEAYAVKSVDRSRLSDDLDRSLAALEPKLAQLAAAGNPGVVQVHAVYEDGEWTHVVMDLCTGPDLLDWVRLRCGQPVPEPDAAAVVAQIAEALALCHRRGVAHRDVKPDNVLLDASADGPPRVRLADFGSAAWVGDGRSAEGLVGTPHYVAPEVVAGGEYGEKADVWSAGVVMYVLLTGGALPFGGETASDVFAAVLRGNLRFPPRLFSGVSPAAKDLMRRMMCRDVYRRFSAEQVLMHPWIVSGGGSRDAVQPT
OcoarCCaMK-K5.1	Annotation	40-318	383-418, 419-454, 461-496	396-408, 432-444, 474-486	1	3	3	MIRTSLLCTPNCSFQFVLCCSPKFLSPTSFLQSRQLKFIMSKTESIRLSDNYEVVDSAEKTQVAIKTLRRLSPAMTGMKQVPKFVPGSGLPMWKQVSISDALLTNEILVMRRIVESVAPHPNVINLHDVYDDVHFVLELWSGGELFDRIVGHDWYSEFEAACIIHQIASGLEALHRASIVHWDLKPENCLFPDKDEKSTLKIMDFGLSSVEDFSNPIIALFGSIDYVSPEALSKQEVSAASDMWSVGVILYILLSGCPPFHAATNREKQQRILQGEFSFQDHSWKTISSSAKDLIARLLSVQPYKRPTASDLLRHPWVIGDCAKQDLMDAEVISKLQKFNARRKLRAAAIASVLSCILGSQSHCILHFYIEFEQVIRAMKMDSLIPLAPRIFDLFDNNR…
OcoarCCaMK-K5.2	RNA-seq	ND	41-76, 5-40	18-30, 54-66	ND	2	2	MKMDSLIPLAPRIFDLFDNNRDGTIDMREILCGFSSLRNSRGDDVLHLCFQMYDTDRSGCISKEELASMLRVRTPKNKTKPLLFLRWFVHVSFKFESKT
OcoarCCaMK-L5	Annotation	53-334	418-453, 454-489, 496-531	431-443, 467-479, 509-521	1	3	3	MTRRKHLLCTPNCPFQFVFCCSPNFFLLLPADSPSTIEVHNVKAESRRLSDDYEIVDILGRGGFSIVRREVSSFAEKTQVAIKTLRRLGPAMMGMQQGTKPVPSSVLRMWKQILVMRRIVENVAPYPNVINQDVQGVHLVLELCSGGELFDRIVVRDRYSEFDAACVVRQIASGLEVLHKVNIIHRDLKPENCLFSDKDEKSTLKIMDFGLSSVEDFSDPVVTLFRSIDYVLPEALSRQEVSAASDMWSVGVLPYILLSGYFVADNLCISGAHHFHAETNLEKQQKILQDHTWKTISSSAKDLISRLLSVQSYKRPTASDASLGDGDCAKQDLMDAEVVSKLLKFNARRKLRAAAIDSVLSCKVALRTKKLRNLLGIHDLTSEELDNLQLHFGRICADG…
OcoarCPK1-K1.1	Annotation	16-274	317-352, 353-388, 389-424, 425-459	330-342, 366-378, 402-414, 437-449	1	4	4	MGRVLGRPMEDVRGTYTFGRELGRGQFGVTYLVTHKATGQRFACKSIATRKLVHRDDIEDVRREVQIMHHLTGHRNIVELRGAYEDRHSVNLIMELCEGGELFDRIIARGHYSERAAAALCREIVAVVHSCHSMGVFHRDLKPENFLFLNKSEDSPLKATDFGLSVFFKPGEHFKDLVGSAYYVAPEVLKRNYGAEADIWSAGVILYILLSGVPPFWAESEDGIFDAVLRSHIDFSSDPWPSISNGAKDLVKKMLRQDPKERLTAAEILNHPWIREDGEAPDKPLDITVISRMKQFRAMNKLKKVALKVVAENLSDEEITGLKEMFRSLDTDNSGTITLEELRSGLPKLGTKISESEIRQLMEAADVDGNGTIDYAEFISATMHMNRLEKEDHILKAFE…
OcoarCPK1-K1.2	Annotation	16-274	317-352	330-342	1	1	1	MGRVLGRPMEDVRGTYTFGRELGRGQFGVTYLVTHKATGQRFACKSIATRKLVHRDDIEDVRREVQIMHHLTGHRNIVELRGAYEDRHSVNLIMELCEGGELFDRIIARGHYSERAAAALCREIVAVVHSCHSMGVFHRDLKPENFLFLNKSEDSPLKATDFGLSVFFKPGEHFKDLVGSAYYVAPEVLKRNYGAEADIWSAGVILYILLSGVPPFWAESEDGIFDAVLRSHIDFSSDPWPSISNGAKDLVKKMLRQDPKERLTAAEILNHPWIREDGEAPDKPLDITVISRMKQFRAMNKLKKVALKVVAENLSDEEITGLKEMFRSLDTDNSGTITLEELRSGLPKLGTKISESEIRQLMEAVCFCSAGRHLSF
OcoarCPK1-L1.1	Annotation	63-321	364-399, 400-435, 436-471, 472-506	377-389, 413-425, 449-461, 484-496	1	4	4	MGNRTSRHHRPTPEQPPPQPKPKPKPQQQQGQQWPRPQQPTPAPEAAMGRVLGRPMEDVRATYTFGRELGRGQFGVTYLVTHKASGQRFACKSIATRKLVHRDDIEDVRREVQTMHHLTGHRNIVELRGAYEDRHSVNLIMELCEGGELFDRIIARGHYSERAAAALCREIVAVVHSCHSMGVFHRDLKPENFLFLSKSEDSPLKVTDFGLSVFFKPGEHFKDLVGSAYYVAPEVLKRNYGAEADIWSAGVILYILLSGVPPFWAENEDGIFDAVLRGHIDFLSDPWPSISNGAKGLVKKMLRQDPKERLTAAEILNHPWIREDGEAPDKPLDIAVISRMKQFRAMNKLKKVALKVVAENLSEEEITGLKEMFRSLDTDNSGTITLEELRSGLPKLGTK…
OcoarCPK1-L1.2	RNA-seq	63-321	364-399, 400-435, 436-471, 472-506	377-389, 413-425, 449-461, 484-496	1	4	4	MGNRTSRHHRPTPEQPPPQPKPKPKPQQQQGQQWPRPQQPTPAPEAAMGRVLGRPMEDVRATYTFGRELGRGQFGVTYLVTHKASGQRFACKSIATRKLVHRDDIEDVRREVQTMHHLTGHRNIVELRGAYEDRHSVNLIMELCEGGELFDRIIARGHYSERAAAALCREIVAVVHSCHSMGVFHRDLKPENFLFLSKSEDSPLKVTDFGLSVFFKPGEHFKDLVGSAYYVAPEVLKRNYGAEADIWSAGVILYILLSGVPPFWAENEDGIFDAVLRGHIDFLSDPWPSISNGAKGLVKKMLRQDPKERLTAAEILNHPWIREDGEAPDKPLDIAVISRMKQFRAMNKLKKVALKVVAENLSEEEITGLKEMFRSLDTDNSGTITLEELRSGLPKLGTK…
OcoarCPK10-K3.1	Annotation	134-392	435-470, 471-506, 507-542, 545-576	448-460, 484-496, 520-532, 554-566	1	4	4	MGNTCIGPSISKNGFFQSVSTVLWKARQDGDALPGANGPDGGGQGRLPAPPADALVTVQSKAPEPVKIVSSTDDSGTKPAAEKDASKASAGSDSGEAAAARSRPRVPPVKRVSSAGLLVGSVLKRKTENLKDKYSLGRKLGQGQFGTTYLCVERSTGKEFACKSILKRKLVTDDDVEDVRREIQIMYHLAGHPNVISIRGAYEDTVAVHLVMELCAGGELFDRIVQKGHYTERKAAELARVIVGVVEVCHSMGVMHRDLKPENFLFSDQTEEAALKTIDFGLSIFFRPGQIFTDVVGSPYYVAPEVLNKKYGPEADVWSAGVIIYILLSGVPPFWAENEQGIFEEVLHGRLDFRSEPWPSISEGAKDLVRRMLVRDPKKRLTAHEVLRHPWVQVGGLAP…
OcoarCPK10-K3.2	RNA-seq	ND	ND	ND	ND	ND	ND	MEPSSYGGVGGKIRRRPASRAAATPYDRPPAAAAAHRLAAAAAAAADEYPPQGGGDGGGWVSRLVDPASRLIAGGAARLFSTVFRKRLNPALAPDPPKPTPPGGDNEPNQGLPELTQTGSTLILEKGKNSTGTSEDKALSEVEHLLMRKTFTRVEFDRLTDLLRARTVDSDLSAAADNHENKNEARNMIDGIGGSTSHGMAADHSTASDDPVCGANSPAELAKQHMNSPYSKENRSNSLRSQVLLKNKAEASNTAYDRRRPRGPFMQELSQFSNENSELPVNGYVTPGLRGRSAIYRMSRSPFFKGPSSSNDINMSPFSSSQTRANSLVSGGRQVLKRRGADLENELGSIGPIRRIRQKSNMMSTFRDARSSPRGNFLPSCTIGSDLTDGSSPIHDSPS…
OcoarCPK10-K3.3	RNA-seq	ND	ND	ND	ND	ND	ND	SRLVDPASRLIAGGAARLFSTVFRKRLNPALAPDPPKPTPPGGDNEPNQGLPELTQTGSTLILEKGKNSTGTSEDKALSEVEHLLMRKTFTRVEFDRLTDLLRARTVDSDLSAAADNHENKNEARNMIDGIGGSTSHGMAADHSTASDDPVCGANSPAELAKQHMNSPYSKENRSNSLRSQVLLKNKAEASNTAYDRRRPRGPFMQELSQFSNENSELPVNGYVTPGLRGRSAIYRMSRSPFFKGPSSSNDINMSPFSSSQTRANSLVSGGRQVLKRRGADLENELGSIGPIRRIRQKSNMMSTFRDARSSPRGNFLPSCTIGSDLTDGSSPIHDSPSSKRLLLGTGQSVEPAESHRNDEDGKISTDNVLTASSQSNKMAEKIFEQLNIIVSSPKEKQP…
OcoarCPK10-L3	Annotation	133-391	434-469, 470-505, 506-541, 544-575	447-459, 483-495, 519-531, 553-565	1	4	4	MGNTCVGPSISKNGFFQSVSTVLWKARQDGDALPDAANGPDAGRLPPPPDAAVAVQSKAPEPVKIVSTTDSGAAKPSKPAAEQDTSKASAVNSDSGEAARLRPKVPQVKRVSSAGLLVGSVLKRKTENLKDKYSLGRKLGQGQFGTTYLCVERSTGKEFACKSILKRKLVTDDDVEDVRREIQIMYHLAGHPNVISIRGAYEDAIAVHLVMELCAGGELFDRIVQKGHYTERKAAELARVIVGVVEVCHSMGVMHRDLKPENFLFADQTEEAALKTIDFGLSIFFRPGQIFTDVVGSPYYVAPEVLKKKYGPEADVWSAGVIIYILLCGVPPFWAENEQGIFEEVLHGRLDFQSEPWPSISEGAKDLVRRMLVRDPKKRLTAHEVLRHPWVQVGGLAPD…
OcoarCPK11-K3	Annotation	115-373	416-451, 452-487, 488-523, 524-557	429-441, 465-477, 501-513, 535-547	1	4	4	MGNNCVGPSAAGRNGFFANVTLWRPRPADAAPPALPPPSPAPSDQAPEPVTIPPSEHSSHHSSRSADPSTPSAGEPQAPPAKKPAPKVKRVQSAGLLADSVLKRDVNTARLKDLYTIGKKLGQGQFGTTYLCVEKATGREFACKSIAKRKLLTQEDVEDVRREIQIMHHLAGHANVVSIVGAYEDAVAVQLVMELCAGGELFDRIIQRGHYSEKAAAQLARVIVGVIEACHSLGVMHRDLKPENFLFIHQKEDSPLKAIDFGLSIFFKPGETFTDVVGSPYYVAPEVLMKHYGREVDVWSAGVIIYILLSGVPPFWDESEQGIFEQVLKGDLDFSSEPWPNISESAKDLVRKMLIRDPKKRLTAHEALCHPWVCVDGVAPDKPLDSAVLSRLKQFSAMN…
OcoarCPK11-L3.1	Annotation	111-369	412-447, 448-483, 484-519, 520-553	425-437, 461-473, 497-509, 531-543	1	4	4	MGNNCVGPSAAGRNGIFANVTLWRPARPADAAPPALPPCDQAPEPVTIPPSEHSSHHSSRSGDPTTPSAAEPQVPPAKKPAPKVKRVQSAGLLADSVLKRDVKTARLKDLYTIGKKLGQGQFGTTYLCVEKVTGREFACKSIAKRKLLTQEDVEDVRREIQIMHHLAGHANVVSIVGAYEDAVAVQLVMELCAGGELFDRIIQRGHYSEKAAAQLARVIVGVIEACHSLGVMHRDLKPENFLFIDQKEDSPLKAIDFGLSFFFRPGETFTDVVGSPYYVAPEVLMKHYGREVDVWSAGVIIYILLSGVPPFWDESEQGIFEQVLKGDLDFSSEPWPNISESAKDLVRKMLIRDPKKRLTAHEALCHPWVCVDGVAPDKPLDSAVLSRLKQFSAMNKLKK…
OcoarCPK11-L3.2	Annotation	111-369	412-447, 448-483, 484-519, 520-553	425-437, 461-473, 497-509, 531-543	1	4	4	MGNNCVGPSAAGRNGIFANVTLWRPARPADAAPPALPPCDQAPEPVTIPPSEHSSHHSSRSGDPTTPSAAEPQVPPAKKPAPKVKRVQSAGLLADSVLKRDVKTARLKDLYTIGKKLGQGQFGTTYLCVEKVTGREFACKSIAKRKLLTQEDVEDVRREIQIMHHLAGHANVVSIVGAYEDAVAVQLVMELCAGGELFDRIIQRGHYSEKAAAQLARVIVGVIEACHSLGVMHRDLKPENFLFIDQKEDSPLKAIDFGLSFFFRPGETFTDVVGSPYYVAPEVLMKHYGREVDVWSAGVIIYILLSGVPPFWDESEQGIFEQVLKGDLDFSSEPWPNISESAKDLVRKMLIRDPKKRLTAHEALCHPWVCVDGVAPDKPLDSAVLSRLKQFSAMNKLKK…
OcoarCPK11-L3.3	Annotation	111-369	412-447	425-437	1	1	1	MGNNCVGPSAAGRNGIFANVTLWRPARPADAAPPALPPCDQAPEPVTIPPSEHSSHHSSRSGDPTTPSAAEPQVPPAKKPAPKVKRVQSAGLLADSVLKRDVKTARLKDLYTIGKKLGQGQFGTTYLCVEKVTGREFACKSIAKRKLLTQEDVEDVRREIQIMHHLAGHANVVSIVGAYEDAVAVQLVMELCAGGELFDRIIQRGHYSEKAAAQLARVIVGVIEACHSLGVMHRDLKPENFLFIDQKEDSPLKAIDFGLSFFFRPGETFTDVVGSPYYVAPEVLMKHYGREVDVWSAGVIIYILLSGVPPFWDESEQGIFEQVLKGDLDFSSEPWPNISESAKDLVRKMLIRDPKKRLTAHEALCHPWVCVDGVAPDKPLDSAVLSRLKQFSAMNKLKK…
OcoarCPK11-L3.4	Annotation	111-369	412-447	425-437	1	1	1	MGNNCVGPSAAGRNGIFANVTLWRPARPADAAPPALPPCDQAPEPVTIPPSEHSSHHSSRSGDPTTPSAAEPQVPPAKKPAPKVKRVQSAGLLADSVLKRDVKTARLKDLYTIGKKLGQGQFGTTYLCVEKVTGREFACKSIAKRKLLTQEDVEDVRREIQIMHHLAGHANVVSIVGAYEDAVAVQLVMELCAGGELFDRIIQRGHYSEKAAAQLARVIVGVIEACHSLGVMHRDLKPENFLFIDQKEDSPLKAIDFGLSFFFRPGETFTDVVGSPYYVAPEVLMKHYGREVDVWSAGVIIYILLSGVPPFWDESEQGIFEQVLKGDLDFSSEPWPNISESAKDLVRKMLIRDPKKRLTAHEALCHPWVCVDGVAPDKPLDSAVLSRLKQFSAMNKLKK…
OcoarCPK12-K4.1	Annotation	72-330	372-407, 408-443, 444-479, 480-514	385-397, 421-433, 457-469, 492-504	1	4	4	MGNCFTKTTEIPITSGTMRRPSFPRYGAPPHRATGARPVPSSSAGAPSGRASGGGGTGPVLQRPMVNVRSLYALGRKLGSGQFGTTYLCTERATGLQYACKSLSKRKLLRRTDVEDVRREINILQHLSGQPNIAEFRGAYEDNDHVHLVMEFCSGGELFDRIMDKGNYSERQAAAVCRDILTVVNVCHFMGVMHRDLKPENFLLASDDDDAPLKAIDFGLSVFIEEGKVYKDIVGSAYYVAPEVLQRNYGKEADVWSAGVILYILLCGTSPFWAETQKGIFDTILVGQLDLSSSPWPKISESAKDLIRQMLHRDPQKRITASQALEHPWLKEGGASDRPIDSAVLSRMMRFQAMNKLKQLALKVIAENLSPEEINGLKQTFNNMDIDRSGTITVKELQI…
OcoarCPK12-K4.2	RNA-seq	ND	ND	ND	ND	ND	ND	VAVAGAGWAGLAAAHNLVKQGYEVTLLGADSGPTGEVGLRGFWYPYCNIFSLVDELGISPFTGWTKAAYYSSQGLAVEFLIFHDQPQLPTPFGMLTYPEFPSLPLIDRLTSIPLMAAVIYFNNTGTHWMKYDAMSARDLFKMFGCSQKLYKENFQPAIQAALFAPAKL
OcoarCPK12-K4.3	RNA-seq	ND	ND	ND	ND	ND	ND	MYHQEQSQQEFTNLLHLSTIDVVFMKLWFDKKKITIPKVVNVCSGFDDPSGWTFFDLTSIYDDYADKSTAVVEAEFYNASHLLPLNDEQIVSEASSHLIKCILDFEEATVIQQLVRRSPKSTMHFLPCKLNFSLVVIYVPTGISLLMLFLGNNL
OcoarCPK12-K4.4	RNA-seq	ND	ND	ND	ND	ND	ND	MYHQEQSQQEFTNLLHLSTIDVVFMKLWFDKKKITIPKVVNVCSGFDDPSGWTFFDLTSIYDDYADKSTAVVEAEFYNASHLLPLNDEQIVSEASSHLIKCILDFEEATVIQQLVRRSPKSTMHFLPCKLNFSLVVIYVPTGISLLMLFLGNNL
OcoarCPK12-L11	Annotation	1-257	299-334, 366-390, 391-426, 427-461	312-324, 368-380, 404-416, 439-451	1	4	4	MGNCLTKTYEILVTSGSMRRPSATTDPSESRGEPATWSWPNSPRHAAPPCQPGSSAARVMYPRASSGEEMGPVHIVTEFCPGGELFDRITAKGSYSERQAAAVCWDILTFVHVCHFMGVIHRDLKPENFLLASAADDAPLKAIGFRFSVFLEEGKVYKDIVGKSCYVAPEVLQRNYGKEADVWSAGVILYILLCGTPPFWGETEKDIFDAILVGQLDFSSNPWPWISESAKDLIRQMLRRDPQKRITASQALEHRWLKERDAPDRSIDSAVLSRMKQFKAMNKLKQLALKVIAQNLSPEEIKGLKQIFNNMDTDKSGTITVEELKVGLTKLGSKITESEAQELMEDHLLLLIHDQIDYFTSDTVIQVDVDNSGSIDYSEFLTAMINKHKLEKEEDLLCA…
OcoarCPK12-L4	Annotation	1-300	291-326, 327-346, 355-378, 389-424	304-316, 402-414	1	4	2	MGNCFTSGTMRRPSAATEPGKSRGEPATWRRPTFPRHPAPSYWPGPSSARAMSRRASSGGEVGPVLQRPMRKLGNGPFGTTYLCTERATGLRGQPNIVEFKGAYEDNDNVHLVMEFCSGGELFDLITAKGRYTERQAAAVFRDIITVVHVCHFMGVIHRDLKPENFLLASAADDAPLKAIDFGLSVFIEEGKVFKDTVGSAYCVSLEVLERNYAKEADVWSAWVILYVLLCGMPPFWAGKYSYFFKHRWLKEGGAPDRPIDSAVLSRMKQFKAMNKLKQLALKVIAENLPEEIKGLKQMFNNMDTDKSGTITVEELKVGLTKLGSKISEAEVRKLMEAVDVDKSGTAMVNKHKLEKEEDLLRAFQHFDKDNSGYITRELEQAMAEYAMSDEANIKQVLD…
OcoarCPK13-K4.1	Annotation	86-344	387-422, 423-458, 459-494, 495-528	400-412, 436-448, 472-484, 506-518	1	4	4	MGNACGGSLRSKYLSFKQTASQRHDTDDNAAAADSPKKPSRPPAAAKTDAHPVSASAPTAAMRRGQAPTDLGSVLGHPTPNLRDLYAMGRKLGQGQFGTTYLCTELSTGVDYACKSISKRKLITKEDIEDVRREIQIMHHLSGHKNVVAIKGAYEDQLYVHIVMELCAGGELFDRIIQRGHYSERKAAELTRIIVGVVEACHSLGVMHRDLKPENFLLANKDDDLSLKAIDFGLSVFFKPGQIFTDVVGSPYYVAPEVLLKHYGPEADVWTAGVILYILLSGVPPFWAETQQGIFDAVLKGVIDFDSDPWPVISDSAKDLITRMLNPRPKERLTAHEVLCHPWIRDHGVAPDRPLDPAVLSRIKQFSAMNKLKKMALRVIAESLSEEEIAGLKEMFQTM…
OcoarCPK13-K4.2	RNA-seq	ND	ND	ND	ND	ND	ND	MESGAGSLEARPGVLVVGAPGVGKRTILSRLLAAELPDTRGLSSGVLCQGWNIDTKYYSADLSVWTAHLGQGFSLDSLPHLDQLAALVMIFDMSDESSFLTLQNWVSSVDVQRFEILLCIGNKADLVPDHGAHVEYRRRVQKIGGSSTDPHPEYLDFGINENEGCELLSEEGPHIEIRDSTSHWCIEHNIEYVEACASNADFDKCLSVNGDSQGLERLFGALSAHMWPGMILKSGNRITAPSLVEKEESTDDESNYEFEYEVLSQGSDDHWEFIGESSTSRDLEGLNEDTATHDKTQQVVDGDANSSNPIPNGRMTETAEEKLVPQSHKSEESNNMDNTQADGSEELQAGSPEGNKLFEDERYGLDDLERLMSEIGNMRSNLRLMPDFQRREMAAKLAM…
OcoarCPK13-L4.1	Annotation	86-344	387-422, 423-458, 459-494, 495-528	400-412, 436-448, 472-484, 506-518	1	4	4	MGNACGGSLRSKYLSFKQTASQRQDTEDNSAAADSPKKPSRPPAAATTDAHPVSASAPAAAMRRRQAPADLGSVLGHHTPNLRDLYAMGRKLGQGQFGTTYLCTELSTGVDYACKSISKRKLITKEDIEDVRREIQIMHHLSGHKNVVAIKGAYEDQLYVHIVMELCAGGELFDRIIQRGHYSERKAAELTRIIVGVVEACHSLGVMHRDLKPENFLLANKDDDLSLKAIDFGLSVFFKPGQIFTDVVGSPYYVAPEVLLKHYGPEADVWTAGVILYILLSGVPPFWAETQQGIFDAVLKGVIDFDSDPWPVISDSAKDLITRMLNPRPKERLTAHEVLCHPWIRDHGVAPDRPLDPAVLSRIKQFSAMNKLKKMALRVIAESLSEEEIAGLKEMFQTM…
OcoarCPK13-L4.2	Annotation	86-344	387-422	400-412	1	1	1	MGNACGGSLRSKYLSFKQTASQRQDTEDNSAAADSPKKPSRPPAAATTDAHPVSASAPAAAMRRRQAPADLGSVLGHHTPNLRDLYAMGRKLGQGQFGTTYLCTELSTGVDYACKSISKRKLITKEDIEDVRREIQIMHHLSGHKNVVAIKGAYEDQLYVHIVMELCAGGELFDRIIQRGHYSERKAAELTRIIVGVVEACHSLGVMHRDLKPENFLLANKDDDLSLKAIDFGLSVFFKPGQIFTDVVGSPYYVAPEVLLKHYGPEADVWTAGVILYILLSGVPPFWAETQQGIFDAVLKGVIDFDSDPWPVISDSAKDLITRMLNPRPKERLTAHEVLCHPWIRDHGVAPDRPLDPAVLSRIKQFSAMNKLKKMALRVIAESLSEEEIAGLKEMFQTM…
OcoarCPK14-K5	Annotation	8-282	296-331, 332-367, 368-403, 407-438	309-321, 345-357, 381-393, 416-428	1	4	4	MEDVKSIYTVGKELGRGQFGVTSLCTHKATGQRFACKTISKRKLSTKEDVEDVRREVQIMYHLAGQPGVVELKGAYEDKHAVHLVMELCAGGELFDRIIAKGHYTERAAASLLRTIVEIIHTCHSMGVIHRDLKPENFLLLSKDEHAPLKATDFGLPHQWRRCFKNSIHGFLHAGEVFRDIVGSAYYIAPEVLKRSYGPEADIWSYGPEADILLCGVPPFWAESEHGIFNSILRGQVDFTSDPWPRISHGAKDLEEGEAPDTPLDNAVLGRLKQFRAMNQFKKAALRVIAGCLSEEEIRGLKEMFKSMDSDNSGTITVDELRKGLAKKGTKLNEAEVQQLMEAADADGNGTIDYEEFITATMHMNRMDREEHLYTAFQYFDKDNSGYITIEELEQALRE…
OcoarCPK14-L5	Annotation	66-324	367-402, 403-438, 439-474, 478-509	380-392, 416-428, 452-464, 487-499	1	4	4	MGNCCPGSSAAEPEPASYSGSSRPVASATVLPPASLAPSAAPAPAKPPAPIGPVLGRPMEDVKSIYTVGKELGRGQFGVTSLCTHKATGQRFACKTISKRKLSTKEDVEDVRREVQIMYHLAGQPGVVELKGAYEDKHAVHLVMELCAGGELFDRIIAKGHYTERAAASLLRTIVEIIHTCHSMGVIHRDLKPENFLLLSKDEHAPLKATDFGLSVFFKEGEVFRDIVGSAYYIAPEVLKRSYGPEADIWSIGVMLYILLCGVPPFWAESEHGIFNSILRGHVDFTSDPWPRISHGAKDLVRRMLHSDPKQRISAYDVLNHPWIKEDGEAPDTPLDNAVLGRLKQFRAMNQFKKAALRVIAGCLSEEEIRGLKEMFKSIDSDNSGTITVDELRKGLAKK…
OcoarCPK15-K5.1	Annotation	76-334	377-412, 413-448, 449-484, 485-519	390-402, 426-438, 462-474, 497-509	1	4	4	MGARGSRHRQSPDQSKSQSPHTSHHKHHHHQPNRAPKPQPPPPPPPRQQPQTPPAAAEDGMGRVLGRPMEDVRATYTFGRELGRGQFGVTYLATHKPTGRRYACKSIAARKLARADDVDDVRREVHIMHHLTGHRNIVELRGAYEDRHSVNLVMELCEGGELFDRIIARGHYSERAAAALCREIVSVVHSCHSMGVMHRDLKPENFLFLNKKEDSPLKATDFGLSVFFKPGEQFRDLVGSAYYVAPEVLKRRYGAEADIWSAGVILYILLSGVPPFWAENEDGIFDAVLQGHIDFSSEPWPSISSGAKDLVKRMLWQDPKERLTAAEILNHPWIREDGEAPDKPLDITVISRMKQFRAMNKLKKVALKVVAENLSEEEIVGLKEMFKSLDTDNSGSITL…
OcoarCPK15-K5.2	RNA-seq	76-334	377-412, 413-448, 449-484, 485-519	390-402, 426-438, 462-474, 497-509	1	4	4	MGARGSRHRQSPDQSKSQSPHTSHHKHHHHQPNRAPKPQPPPPPPPRQQPQTPPAAAEDGMGRVLGRPMEDVRATYTFGRELGRGQFGVTYLATHKPTGRRYACKSIAARKLARADDVDDVRREVHIMHHLTGHRNIVELRGAYEDRHSVNLVMELCEGGELFDRIIARGHYSERAAAALCREIVSVVHSCHSMGVMHRDLKPENFLFLNKKEDSPLKATDFGLSVFFKPGEQFRDLVGSAYYVAPEVLKRRYGAEADIWSAGVILYILLSGVPPFWAENEDGIFDAVLQGHIDFSSEPWPSISSGAKDLVKRMLWQDPKERLTAAEILNHPWIREDGEAPDKPLDITVISRMKQFRAMNKLKKVALKVVAENLSEEEIVGLKEMFKSLDTDNSGSITL…
OcoarCPK15-K5.3	RNA-seq	76-334	377-412, 413-448, 449-484, 485-519	390-402, 426-438, 462-474, 497-509	1	4	4	MGARGSRHRQSPDQSKSQSPHTSHHKHHHHQPNRAPKPQPPPPPPPRQQPQTPPAAAEDGMGRVLGRPMEDVRATYTFGRELGRGQFGVTYLATHKPTGRRYACKSIAARKLARADDVDDVRREVHIMHHLTGHRNIVELRGAYEDRHSVNLVMELCEGGELFDRIIARGHYSERAAAALCREIVSVVHSCHSMGVMHRDLKPENFLFLNKKEDSPLKATDFGLSVFFKPGEQFRDLVGSAYYVAPEVLKRRYGAEADIWSAGVILYILLSGVPPFWAENEDGIFDAVLQGHIDFSSEPWPSISSGAKDLVKRMLWQDPKERLTAAEILNHPWIREDGEAPDKPLDITVISRMKQFRAMNKLKKVALKVVAENLSEEEIVGLKEMFKSLDTDNSGSITL…
OcoarCPK16-K5.1	Annotation	74-332	375-410, 411-446, 447-482, 483-518	388-400, 460-472, 496-508	1	4	3	MGNCCRSPAAAAREDVKTSHFPASAGGGGGGGKKKPHQARNGGGGGGGGGGEKKRLSVLGEEGCEVSGGIDEKYALDRELGRGEFGVTYLCMDRGTRELLACKSISKRKLRTPVDVEDVRREVAIMRHLPKSPSIVSLREACEDDGAVHLVMELCEGGELFDRIVARGHYTERAAAAVTRTIVEVVQLCHRHGVIHRDLKPENFLFANKKDNSPLKAIDFGLSIFFKPGEKFSEIVGSPYYMAPEVLKRSYGPEIDIWSAGVILYILLCGVPPFWAETEQGVAQAILRGNIDFKREPWPNVSDNAKDLVRQMLQPDPKLRLTAKQVLEHTWLQNAKKAPNVPLGDIVKSRLKQFSRMNRFKRRALRVIADHLSAKEVEDIKDMFKVMDTDNDGIVSYEE…
OcoarCPK16-K5.2	Annotation	74-332	375-410	388-400	1	1	1	MGNCCRSPAAAAREDVKTSHFPASAGGGGGGGKKKPHQARNGGGGGGGGGGEKKRLSVLGEEGCEVSGGIDEKYALDRELGRGEFGVTYLCMDRGTRELLACKSISKRKLRTPVDVEDVRREVAIMRHLPKSPSIVSLREACEDDGAVHLVMELCEGGELFDRIVARGHYTERAAAAVTRTIVEVVQLCHRHGVIHRDLKPENFLFANKKDNSPLKAIDFGLSIFFKPGEKFSEIVGSPYYMAPEVLKRSYGPEIDIWSAGVILYILLCGVPPFWAETEQGVAQAILRGNIDFKREPWPNVSDNAKDLVRQMLQPDPKLRLTAKQVLEHTWLQNAKKAPNVPLGDIVKSRLKQFSRMNRFKRRALRVIADHLSAKEVEDIKDMFKVMDTDNDGIVSYEE…
OcoarCPK16-K5.3	Annotation	74-332	ND	ND	1	ND	ND	MGNCCRSPAAAAREDVKTSHFPASAGGGGGGGKKKPHQARNGGGGGGGGGGEKKRLSVLGEEGCEVSGGIDEKYALDRELGRGEFGVTYLCMDRGTRELLACKSISKRKLRTPVDVEDVRREVAIMRHLPKSPSIVSLREACEDDGAVHLVMELCEGGELFDRIVARGHYTERAAAAVTRTIVEVVQLCHRHGVIHRDLKPENFLFANKKDNSPLKAIDFGLSIFFKPGEKFSEIVGSPYYMAPEVLKRSYGPEIDIWSAGVILYILLCGVPPFWAETEQGVAQAILRGNIDFKREPWPNVSDNAKDLVRQMLQPDPKLRLTAKQVLEHTWLQNAKKAPNVPLGDIVKSRLKQFSRMNRFKRRALRVCVLLYLILFFDVYQRERFY
OcoarCPK16-L5	Annotation	78-336	379-414, 415-450, 451-486, 487-522	392-404, 464-476, 500-512	1	4	3	MGNCCRSPAAAAREDVKTSHFPASAAAGGGGGGKKKPHQARNGGGGAGGGGGGGGEKKRLSVLGEEGCEVSGGIDEKYALDKELGRGEFGVTYLCMDRGTRELLACKSISKRKLRTQVDVEDVRREVAIMRHLPKSPSIVSLREACEDDGAVHLVMELCEGGELFDRIVARGHYTERAAAAVTRTIVEVVQLCHRHGVIHRDLKPENFLFANKKENSPLKAIDFGLSIFFKPGEKFSEIVGSPYYMAPEVLKRNYGPEIDIWSAGVILYILLCGVPPFWAETEQGVAQAILRGNIDFKREPWPNVSDNAKDLVQQMLQPDPKLRLTAKQVLEHIWLQNAKKAPNVPLGDIVKSRLKQFSRMNRFKRRALRVIADHLSAEEVEDIKDMFKVMDTNNDGTV…
OcoarCPK17-K7.1	Annotation	111-369	412-447, 448-483, 484-517, 518-553	425-437, 461-473, 497-509, 531-543	1	4	4	MGNTCVGPSAAADRHGFFNSVSLAVLWRPGGRAEPSPPDCPPQESNHSSATSSTAPERVTIADSDLSSPNSTRSAPPNPNKPRPKVKRVQSAGLLADSVLKRDSERLKDLYTLGKKLGQGQFGTTYQCVEKATGKVFACKSIAKRKLLSEEDVEDVRREIQIMHHLAGHPNVVSIVGAYEDAVAVHLVMELCAGGELFDRIVQRGHYSEKAAAQLARVIIGVVEACHSLGVMHRDLKPENFLFVNHKEDSLLKTIDFGLSIFFKPGETYSDVVGSPYYVAPEVLMKHYGREVDVWSAGVIIYILLSGVPPFWDESEQGIFEQVLKGDLDFSSDPWPVISDSAKDLVRKMLNRDPRKRLTAHEALCHPWVCVDGVAPDKPLDSAVLIRLKQFSAMNKLKK…
OcoarCPK17-K7.2	Annotation	111-369	412-447, 448-483, 484-517, 518-553	425-437, 461-473, 497-509, 531-543	1	4	4	MGNTCVGPSAAADRHGFFNSVSLAVLWRPGGRAEPSPPDCPPQESNHSSATSSTAPERVTIADSDLSSPNSTRSAPPNPNKPRPKVKRVQSAGLLADSVLKRDSERLKDLYTLGKKLGQGQFGTTYQCVEKATGKVFACKSIAKRKLLSEEDVEDVRREIQIMHHLAGHPNVVSIVGAYEDAVAVHLVMELCAGGELFDRIVQRGHYSEKAAAQLARVIIGVVEACHSLGVMHRDLKPENFLFVNHKEDSLLKTIDFGLSIFFKPGETYSDVVGSPYYVAPEVLMKHYGREVDVWSAGVIIYILLSGVPPFWDESEQGIFEQVLKGDLDFSSDPWPVISDSAKDLVRKMLNRDPRKRLTAHEALCHPWVCVDGVAPDKPLDSAVLIRLKQFSAMNKLKK…
OcoarCPK17-K7.3	Annotation	111-369	412-447	425-437	1	1	1	MGNTCVGPSAAADRHGFFNSVSLAVLWRPGGRAEPSPPDCPPQESNHSSATSSTAPERVTIADSDLSSPNSTRSAPPNPNKPRPKVKRVQSAGLLADSVLKRDSERLKDLYTLGKKLGQGQFGTTYQCVEKATGKVFACKSIAKRKLLSEEDVEDVRREIQIMHHLAGHPNVVSIVGAYEDAVAVHLVMELCAGGELFDRIVQRGHYSEKAAAQLARVIIGVVEACHSLGVMHRDLKPENFLFVNHKEDSLLKTIDFGLSIFFKPGETYSDVVGSPYYVAPEVLMKHYGREVDVWSAGVIIYILLSGVPPFWDESEQGIFEQVLKGDLDFSSDPWPVISDSAKDLVRKMLNRDPRKRLTAHEALCHPWVCVDGVAPDKPLDSAVLIRLKQFSAMNKLKK…
OcoarCPK17-L7.1	Annotation	111-369	412-447, 448-483, 484-517, 518-553	425-437, 461-473, 531-543	1	4	3	MGNTCVGPSAAADRPGFFNSVSLAVLWRPGAGGRAEPSTQVCRPQESNHSASTTSAVPERVTIADSDLSSSPISDPPNPNKPNPKVKRVQSAGLLADSVLRRDSERLKDLYTLGKKLGQGQFGTTYQCAEKATGKVFACKSIAKRKLVSEEDVEDVRREIQIMHHLAGHPSVVSIIGAYEDSVAVHLVMELCAGGELFDRIVQRGHYSEKAAAQLARVIIGVVEACHSLGVMHRDLKPENFLFVNHKEDSPLKTIDFGLSIFFKPGETYSDVVGSPYYVAPEVLMKHYGREVDVWSAGVIIYILLSGVPPFCDESEQGIFEQVLKGDIDFSSDPWPAISDSAKDLVRKMLNRDPRKRLTAHEALCHPWVCVDGVALDKPLDSAVLTRLKQFSAMNKLKK…
OcoarCPK17-L7.2	Annotation	111-369	412-447, 448-483, 484-517, 518-553	425-437, 461-473, 531-543	1	4	3	MGNTCVGPSAAADRPGFFNSVSLAVLWRPGAGGRAEPSTQVCRPQESNHSASTTSAVPERVTIADSDLSSSPISDPPNPNKPNPKVKRVQSAGLLADSVLRRDSERLKDLYTLGKKLGQGQFGTTYQCAEKATGKVFACKSIAKRKLVSEEDVEDVRREIQIMHHLAGHPSVVSIIGAYEDSVAVHLVMELCAGGELFDRIVQRGHYSEKAAAQLARVIIGVVEACHSLGVMHRDLKPENFLFVNHKEDSPLKTIDFGLSIFFKPGETYSDVVGSPYYVAPEVLMKHYGREVDVWSAGVIIYILLSGVPPFCDESEQGIFEQVLKGDIDFSSDPWPAISDSAKDLVRKMLNRDPRKRLTAHEALCHPWVCVDGVALDKPLDSAVLTRLKQFSAMNKLKK…
OcoarCPK17-L7.3	Annotation	111-369	412-447	425-437	1	1	1	MGNTCVGPSAAADRPGFFNSVSLAVLWRPGAGGRAEPSTQVCRPQESNHSASTTSAVPERVTIADSDLSSSPISDPPNPNKPNPKVKRVQSAGLLADSVLRRDSERLKDLYTLGKKLGQGQFGTTYQCAEKATGKVFACKSIAKRKLVSEEDVEDVRREIQIMHHLAGHPSVVSIIGAYEDSVAVHLVMELCAGGELFDRIVQRGHYSEKAAAQLARVIIGVVEACHSLGVMHRDLKPENFLFVNHKEDSPLKTIDFGLSIFFKPGETYSDVVGSPYYVAPEVLMKHYGREVDVWSAGVIIYILLSGVPPFCDESEQGIFEQVLKGDIDFSSDPWPAISDSAKDLVRKMLNRDPRKRLTAHEALCHPWVCVDGVALDKPLDSAVLTRLKQFSAMNKLKK…
OcoarCPK18-K7.1	Annotation	51-311	353-388, 390-425, 432-467, 470-497	366-378, 403-415, 445-457, 475-487	1	4	4	MGLCSSSSARREAGTPGGGNGAGNKDNGRNGIVACGKRTDFGYDKDFEVRYALGKLLGHGQFGYTFAAVDCRSSERVAVKRIDKNKMVLPVAVEDVKREVKILKALQGHENVVHFYNAFEDDNYVYIVMELCEGGELLDRILAKKDSHYSEKDAAVVVQQMLKVAAECHLHGLVHRDMKPENFIFQSIKEDSPLKATDFGLSDFIRPGKHFHDIVGSAYYVAPEVLKRKSGPESDVWSIGVITYILLCGRRPFWDKTEDGIFKEVLKNKPDFRRKPWPNITPCAKDFVQKLLVKDPRARLTAAQALSHEWVRGGQASDIPLDISVLHNMRQFVKCSRFKQFALQALASTLNAEELSDLRDQFNAIDVDKNGTISLEELKQALAKDVPWRLKGPHVLEIV…
OcoarCPK18-K7.2	Annotation	1-196	238-273, 275-310, 317-352, 355-382	251-263, 288-300, 330-342, 360-372	1	4	4	MQANEALTLLHVFDRLCEGGELLDRILAKKDSHYSEKDAAVVVQQMLKVAAECHLHGLVHRDMKPENFIFQSIKEDSPLKATDFGLSDFIRPGKHFHDIVGSAYYVAPEVLKRKSGPESDVWSIGVITYILLCGRRPFWDKTEDGIFKEVLKNKPDFRRKPWPNITPCAKDFVQKLLVKDPRARLTAAQALSHEWVRGGQASDIPLDISVLHNMRQFVKCSRFKQFALQALASTLNAEELSDLRDQFNAIDVDKNGTISLEELKQALAKDVPWRLKGPHVLEIVEAIDSNTDGIVDFKEFAAATLHVHQLVEHDTEKWKSLSQAAFDKFDVDGDGYITSDELRMQTGLKGSIDPLLEEADIDRDGKISLDEFRRLLKTASMSSRNVQTPRHRS
OcoarCPK18-K7.3	Annotation	1-196	238-273, 275-310, 317-352, 355-382	251-263, 288-300, 330-342, 360-372	1	4	4	MQANEALTLLHVFDRLCEGGELLDRILAKKDSHYSEKDAAVVVQQMLKVAAECHLHGLVHRDMKPENFIFQSIKEDSPLKATDFGLSDFIRPGKHFHDIVGSAYYVAPEVLKRKSGPESDVWSIGVITYILLCGRRPFWDKTEDGIFKEVLKNKPDFRRKPWPNITPCAKDFVQKLLVKDPRARLTAAQALSHEWVRGGQASDIPLDISVLHNMRQFVKCSRFKQFALQALASTLNAEELSDLRDQFNAIDVDKNGTISLEELKQALAKDVPWRLKGPHVLEIVEAIDSNTDGIVDFKEFAAATLHVHQLVEHDTEKWKSLSQAAFDKFDVDGDGYITSDELRMQTGLKGSIDPLLEEADIDRDGKISLDEFRRLLKTASMSSRNVQTPRHRS
OcoarCPK19-K7.1	Annotation	83-341	383-418, 419-454, 455-490, 495-525	396-408, 432-444, 468-480, 503-515	1	4	4	MGQCCSRATSPDSGRGANGYGYSHQTKPAQTTPSYHPQPPPPAEGRYTPAAMNPPVVPPVVAPPKPTPDTILRKPYEDVRSVYSLGKELGRGQFGVTYLCTEIATGKQYACKSISKRKLVSKADKEDIRREIQIMQHLSGQQNIVEFRGAYEDKSNVHVVMELCAGGELFDRIIAKGHYSERAAATICRAVVNVVNICHFMGVMHRDLKPENFLLATKEENAMLKATDFGLSVFIEEGKMYRDIVGSAYYVAPEVLRRNYGKEIDVWSAGVILYILLSGVPPFWAETEKGIFDAILHGEIDFESQPWPSISESAKDLVRKMLTQDPKKRITSAQVLQHPWLREGEASDKPIDSAVLSRMKQFRAMNKLKKMALKVIASNLNEEEIKGLKQMFTNMDTDN…
OcoarCPK19-K7.2	Annotation	83-341	383-418, 419-454, 455-490, 495-525	396-408, 432-444, 468-480, 503-515	1	4	4	MGQCCSRATSPDSGRGANGYGYSHQTKPAQTTPSYHPQPPPPAEGRYTPAAMNPPVVPPVVAPPKPTPDTILRKPYEDVRSVYSLGKELGRGQFGVTYLCTEIATGKQYACKSISKRKLVSKADKEDIRREIQIMQHLSGQQNIVEFRGAYEDKSNVHVVMELCAGGELFDRIIAKGHYSERAAATICRAVVNVVNICHFMGVMHRDLKPENFLLATKEENAMLKATDFGLSVFIEEGKMYRDIVGSAYYVAPEVLRRNYGKEIDVWSAGVILYILLSGVPPFWAETEKGIFDAILHGEIDFESQPWPSISESAKDLVRKMLTQDPKKRITSAQVLQHPWLREGEASDKPIDSAVLSRMKQFRAMNKLKKMALKVIASNLNEEEIKGLKQMFTNMDTDN…
OcoarCPK19-K7.3	Annotation	83-341	383-418, 419-454, 455-490, 495-525	396-408, 432-444, 468-480, 503-515	1	4	4	MGQCCSRATSPDSGRGANGYGYSHQTKPAQTTPSYHPQPPPPAEGRYTPAAMNPPVVPPVVAPPKPTPDTILRKPYEDVRSVYSLGKELGRGQFGVTYLCTEIATGKQYACKSISKRKLVSKADKEDIRREIQIMQHLSGQQNIVEFRGAYEDKSNVHVVMELCAGGELFDRIIAKGHYSERAAATICRAVVNVVNICHFMGVMHRDLKPENFLLATKEENAMLKATDFGLSVFIEEGKMYRDIVGSAYYVAPEVLRRNYGKEIDVWSAGVILYILLSGVPPFWAETEKGIFDAILHGEIDFESQPWPSISESAKDLVRKMLTQDPKKRITSAQVLQHPWLREGEASDKPIDSAVLSRMKQFRAMNKLKKMALKVIASNLNEEEIKGLKQMFTNMDTDN…
OcoarCPK19-K7.4	Annotation	83-341	383-418, 419-454, 455-490, 495-525	396-408, 432-444, 468-480, 503-515	1	4	4	MGQCCSRATSPDSGRGANGYGYSHQTKPAQTTPSYHPQPPPPAEGRYTPAAMNPPVVPPVVAPPKPTPDTILRKPYEDVRSVYSLGKELGRGQFGVTYLCTEIATGKQYACKSISKRKLVSKADKEDIRREIQIMQHLSGQQNIVEFRGAYEDKSNVHVVMELCAGGELFDRIIAKGHYSERAAATICRAVVNVVNICHFMGVMHRDLKPENFLLATKEENAMLKATDFGLSVFIEEGKMYRDIVGSAYYVAPEVLRRNYGKEIDVWSAGVILYILLSGVPPFWAETEKGIFDAILHGEIDFESQPWPSISESAKDLVRKMLTQDPKKRITSAQVLQHPWLREGEASDKPIDSAVLSRMKQFRAMNKLKKMALKVIASNLNEEEIKGLKQMFTNMDTDN…
OcoarCPK19-K7.5	Annotation	83-341	383-418, 419-454, 455-473	396-408, 432-444	1	3	2	MGQCCSRATSPDSGRGANGYGYSHQTKPAQTTPSYHPQPPPPAEGRYTPAAMNPPVVPPVVAPPKPTPDTILRKPYEDVRSVYSLGKELGRGQFGVTYLCTEIATGKQYACKSISKRKLVSKADKEDIRREIQIMQHLSGQQNIVEFRGAYEDKSNVHVVMELCAGGELFDRIIAKGHYSERAAATICRAVVNVVNICHFMGVMHRDLKPENFLLATKEENAMLKATDFGLSVFIEEGKMYRDIVGSAYYVAPEVLRRNYGKEIDVWSAGVILYILLSGVPPFWAETEKGIFDAILHGEIDFESQPWPSISESAKDLVRKMLTQDPKKRITSAQVLQHPWLREGEASDKPIDSAVLSRMKQFRAMNKLKKMALKVIASNLNEEEIKGLKQMFTNMDTDN…
OcoarCPK19-K7.6	Annotation	83-341	ND	ND	1	ND	ND	MGQCCSRATSPDSGRGANGYGYSHQTKPAQTTPSYHPQPPPPAEGRYTPAAMNPPVVPPVVAPPKPTPDTILRKPYEDVRSVYSLGKELGRGQFGVTYLCTEIATGKQYACKSISKRKLVSKADKEDIRREIQIMQHLSGQQNIVEFRGAYEDKSNVHVVMELCAGGELFDRIIAKGHYSERAAATICRAVVNVVNICHFMGVMHRDLKPENFLLATKEENAMLKATDFGLSVFIEEGKMYRDIVGSAYYVAPEVLRRNYGKEIDVWSAGVILYILLSGVPPFWAETEKGIFDAILHGEIDFESQPWPSISESAKDLVRKMLTQDPKKRITSAQVLQHPWLREGEASDKPIDSAVLSRMKQFRAMNKLKKMALKVIIVILIIWLPFVLFRA
OcoarCPK19-K7.7	Annotation	85-343	385-420, 421-456, 457-492, 497-527	398-410, 434-446, 470-482, 505-517	1	4	4	MGQCCSRPTSPDSGRGGANGYGYSHQTKAGQTPPSYNHPQLPPPAEVRYTPPAMNPPVVPPVVAPPKPTPDTILGKLYEDVRSIYSLGKELGRGQFGVTYLCTEIATGKQYACKSISKRKLVSKADKEDIRREIQIMQHLSGQQNIVEFQGAYEDKSNVHVVMELCAGGELFDRIIAKGHYSERAAATICRAVVNVVNICHFMGVMHRDLKPENFLLATKEENAMLKATDFGLSVFIEEGKMYRDIVGSAYYVAPEVLRRNYGKEIDVWSAGVILYILLSGVPPFWAETEKGIFDVILQGEIDFESQPWPSISESAKDLVRKMLTQDPKKRITSAQVLQHPWLREGEASDKPIDSAVLSRMKQFRAMNKLKKMALKVIASNLNEEEIKGLKQMFTNMDT…
OcoarCPK19-K7.8	Annotation	85-343	385-420, 421-456, 457-475	398-410, 434-446	1	3	2	MGQCCSRPTSPDSGRGGANGYGYSHQTKAGQTPPSYNHPQLPPPAEVRYTPPAMNPPVVPPVVAPPKPTPDTILGKLYEDVRSIYSLGKELGRGQFGVTYLCTEIATGKQYACKSISKRKLVSKADKEDIRREIQIMQHLSGQQNIVEFQGAYEDKSNVHVVMELCAGGELFDRIIAKGHYSERAAATICRAVVNVVNICHFMGVMHRDLKPENFLLATKEENAMLKATDFGLSVFIEEGKMYRDIVGSAYYVAPEVLRRNYGKEIDVWSAGVILYILLSGVPPFWAETEKGIFDVILQGEIDFESQPWPSISESAKDLVRKMLTQDPKKRITSAQVLQHPWLREGEASDKPIDSAVLSRMKQFRAMNKLKKMALKVIASNLNEEEIKGLKQMFTNMDT…
OcoarCPK2-K1	Annotation	64-330	373-408, 409-444, 445-480, 484-515	386-398, 422-434, 458-470, 493-505	1	4	4	MGNCCPGSGDAEPTSAASFDPSTRQNGASIKAGESPSSAPAQNKPPAPIGPVLGRPMEDVRSIYTVGKELGRGQFGVTCLCTHKATGQKFACKTIAKRKLSTKEDVEDVRREVQIMYHLAGQPNIVELKGAYEDKQSVHLVMELCAGGELFDRIIAKGHYTERAAASLLRTIVQIIHTCHSLGVIHRDLKPENFLLLNKDEDAPLKATDFGLSVFFKQGTSPNNAYYIAPEVLKRSYGPEADIWSVGVILYILLCGVPPFWAGESSSSPSISAQLSSAATLIVMMTGGVDFTSDPWPRISASAKDLVRKMLNSDPKKRISAYEVLNHPWIKEDGEAPDTPLDNAVMNRLKQFRAMNQFKKAALRVIAGCLSEEEIRGLKEMFKSMDSDNSGTITVDELR…
OcoarCPK2-L1	Annotation	64-303	346-381, 382-417, 418-453, 457-488	359-371, 395-407, 431-443, 466-478	1	4	4	MGNCCPGSGDAEPAPDDSLDSSNRRNGASIKAGASPSSAPAQNKPPAPIGPVLGRPMEDVRSIYTVGKELGRGQFGVTCLCTHKATGQKFACKTIAKRKLSTKEDVEDVRREVQIMYHLAGQPNIVELKGAYEDKQSVHLVMELCAGGELFDRIIAKGHYTERAAASLLRTIVEIIHTCHSLGVIHRDLKPENFLLLSKDEDAPLKATDFGLSVFFKQGKPPFHSSRHTNNNNGITSLPACCHCCRRESEHGIFNAILRGQVDFTSDPWPRISVSAKDLVRKMLNSDPKKRISAYEVLNHPWIKEDGEAPDTPLDNAVMNRLKQFRAMNQFKKAALRVIAGCLSEEEIRGLKEMFRSMDSDNSGTITVDELRRGLAKQGTKLTEAEVQQLMEAADADGN…
OcoarCPK20-K7.1	Annotation	71-329	372-407, 408-443, 444-479, 480-515	385-397, 421-433, 457-469, 493-505	1	4	4	MGNCCVTPEGSGRGRKKQQEKQKQKEPKPQQQKKGKKPNPFSIEYNRSSAPSGPRLVVLRKPTGRDIGARYELGGELGRGEFGVTYLCTERETGEAYACKSISKKKLRTAVDIEDVRREVDIMRHLPKHPNIVTLRDTYEDDNAVHLVMELCEGGELFDRIVARGHYTERAAALVTRTIVEVVQMCHKHGVMHRDLKPENFLFANKKETSALKAIDFGLSVFFTPGERFTEIVGSPYYMAPEVLKRNYGPEVDVWSAGVILYILLCGVPPFWAETEQGVAQAIIRSVIDFKRDPWPRVSDNAKDLVKGMLNPDPRRRLNAQQVLDHPWLQNIKKAPNVNLGETVKARLQQFSVMNKFKKHALRVIAEHLSVEEVAGIKDMFEKMDLNKDNMINFDELKL…
OcoarCPK20-K7.2	Annotation	71-329	372-407	385-397	1	1	1	MGNCCVTPEGSGRGRKKQQEKQKQKEPKPQQQKKGKKPNPFSIEYNRSSAPSGPRLVVLRKPTGRDIGARYELGGELGRGEFGVTYLCTERETGEAYACKSISKKKLRTAVDIEDVRREVDIMRHLPKHPNIVTLRDTYEDDNAVHLVMELCEGGELFDRIVARGHYTERAAALVTRTIVEVVQMCHKHGVMHRDLKPENFLFANKKETSALKAIDFGLSVFFTPGERFTEIVGSPYYMAPEVLKRNYGPEVDVWSAGVILYILLCGVPPFWAETEQGVAQAIIRSVIDFKRDPWPRVSDNAKDLVKGMLNPDPRRRLNAQQVLDHPWLQNIKKAPNVNLGETVKARLQQFSVMNKFKKHALRVIAEHLSVEEVAGIKDMFEKMDLNKDNMINFDELKL…
OcoarCPK20-L7.1	Annotation	72-330	373-408, 409-444, 445-480, 481-516	386-398, 422-434, 458-470, 494-506	1	4	4	MGNCCVTPEGSGRGRKKKQQQQQQKEQKEPKQQKKGKKPNPFSIEYNRSSAPSGPRLVVLREPTGRGIGARYELGGELGRGEFGVTYLCTERETGDAYACKSISKKKLRTAVDIEDVRREVDIMRHLPKHPNIVTLRDTYEDDNAVHLVMELCEGGELFDRIVARGHYTERAAALVTRTIVEVVQMCHKHGVMHRDLKPENFLFANKKETAALKAIDFGLSVFFTPGERFTEIVGSPYYMAPEVLKRNYGPEVDVWSAGVILYILLCGVPPFWAETEQGVAKAIIRSVIDFKRDPWPRVSDNAKDLIKGMLNPDPRQRLNAQQVLDHPWLQNIKKAPNVNLGETVKARLQQFSVMNKFKKHALRVIAEHLSVEEVAGIKDMFETMDLNKDNMINFDELK…
OcoarCPK20-L7.2	Annotation	72-330	373-408, 409-444, 445-480, 481-516	386-398, 422-434, 458-470, 494-506	1	4	4	MGNCCVTPEGSGRGRKKKQQQQQQKEQKEPKQQKKGKKPNPFSIEYNRSSAPSGPRLVVLREPTGRGIGARYELGGELGRGEFGVTYLCTERETGDAYACKSISKKKLRTAVDIEDVRREVDIMRHLPKHPNIVTLRDTYEDDNAVHLVMELCEGGELFDRIVARGHYTERAAALVTRTIVEVVQMCHKHGVMHRDLKPENFLFANKKETAALKAIDFGLSVFFTPGERFTEIVGSPYYMAPEVLKRNYGPEVDVWSAGVILYILLCGVPPFWAETEQGVAKAIIRSVIDFKRDPWPRVSDNAKDLIKGMLNPDPRQRLNAQQVLDHPWLQNIKKAPNVNLGETVKARLQQFSVMNKFKKHALRVIAEHLSVEEVAGIKDMFETMDLNKDNMINFDELK…
OcoarCPK20-L7.3	RNA-seq	72-330	373-408, 409-444, 445-480, 481-516	386-398, 422-434, 458-470, 494-506	1	4	4	MGNCCVTPEGSGRGRKKKQQQQQQKEQKEPKQQKKGKKPNPFSIEYNRSSAPSGPRLVVLREPTGRGIGARYELGGELGRGEFGVTYLCTERETGDAYACKSISKKKLRTAVDIEDVRREVDIMRHLPKHPNIVTLRDTYEDDNAVHLVMELCEGGELFDRIVARGHYTERAAALVTRTIVEVVQMCHKHGVMHRDLKPENFLFANKKETAALKAIDFGLSVFFTPGERFTEIVGSPYYMAPEVLKRNYGPEVDVWSAGVILYILLCGVPPFWAETEQGVAKAIIRSVIDFKRDPWPRVSDNAKDLIKGMLNPDPRQRLNAQQVLDHPWLQNIKKAPNVNLGETVKARLQQFSVMNKFKKHALRVIAEHLSVEEVAGIKDMFETMDLNKDNMINFDELK…
OcoarCPK20-L7.4	RNA-seq	72-330	373-408, 409-444, 445-480, 481-516	386-398, 422-434, 458-470, 494-506	1	4	4	MGNCCVTPEGSGRGRKKKQQQQQQKEQKEPKQQKKGKKPNPFSIEYNRSSAPSGPRLVVLREPTGRGIGARYELGGELGRGEFGVTYLCTERETGDAYACKSISKKKLRTAVDIEDVRREVDIMRHLPKHPNIVTLRDTYEDDNAVHLVMELCEGGELFDRIVARGHYTERAAALVTRTIVEVVQMCHKHGVMHRDLKPENFLFANKKETAALKAIDFGLSVFFTPGERFTEIVGSPYYMAPEVLKRNYGPEVDVWSAGVILYILLCGVPPFWAETEQGVAKAIIRSVIDFKRDPWPRVSDNAKDLIKGMLNPDPRQRLNAQQVLDHPWLQNIKKAPNVNLGETVKARLQQFSVMNKFKKHALRVIAEHLSVEEVAGIKDMFETMDLNKDNMINFDELK…
OcoarCPK20-L7.5	RNA-seq	72-330	373-408, 409-444, 445-480, 481-516	386-398, 422-434, 458-470, 494-506	1	4	4	MGNCCVTPEGSGRGRKKKQQQQQQKEQKEPKQQKKGKKPNPFSIEYNRSSAPSGPRLVVLREPTGRGIGARYELGGELGRGEFGVTYLCTERETGDAYACKSISKKKLRTAVDIEDVRREVDIMRHLPKHPNIVTLRDTYEDDNAVHLVMELCEGGELFDRIVARGHYTERAAALVTRTIVEVVQMCHKHGVMHRDLKPENFLFANKKETAALKAIDFGLSVFFTPGERFTEIVGSPYYMAPEVLKRNYGPEVDVWSAGVILYILLCGVPPFWAETEQGVAKAIIRSVIDFKRDPWPRVSDNAKDLIKGMLNPDPRQRLNAQQVLDHPWLQNIKKAPNVNLGETVKARLQQFSVMNKFKKHALRVIAEHLSVEEVAGIKDMFETMDLNKDNMINFDELK…
OcoarCPK21-K8.1	Annotation	59-339	382-417, 418-453, 454-481, 485-520	395-407, 431-443, 467-479, 498-510	1	4	4	MGGCYSACASSRKLRARISRISHVLPDAASEASPRKDADGCDDGAAIATTTAAEFAQRYVLGKELGRGEFGVTRRCRDAATGEALACKTIRRNRRLTLPRVSAAAAAKAAAAHAEDVRREVAIMRRMSSACRGGGGGAAAVVRLREAYEDADGAVHLVMELCEGGELFDRIIARGHYSERAAANIFRTIVDVVQLCHSNGVIHRDLKPENFLFANKSEDSPLKVIDFDLSVFFKPGDRFTEVVGSAYYMAPEVLRRSYGPEVDVWSAGVILYILLCGVPPFWGDNDEKIVQAILRGGIDFGREPWPKVSGNAKDLVRRMLDPNPSSSLTAKQVLEHPWLKNADMAPNVSLGDAVRARLQQFSAMNKFKKRALGVVARNLPVEELDKYVQMFHLMDKDKN…
OcoarCPK21-K8.2	Annotation	59-339	382-417	395-407	1	1	1	MGGCYSACASSRKLRARISRISHVLPDAASEASPRKDADGCDDGAAIATTTAAEFAQRYVLGKELGRGEFGVTRRCRDAATGEALACKTIRRNRRLTLPRVSAAAAAKAAAAHAEDVRREVAIMRRMSSACRGGGGGAAAVVRLREAYEDADGAVHLVMELCEGGELFDRIIARGHYSERAAANIFRTIVDVVQLCHSNGVIHRDLKPENFLFANKSEDSPLKVIDFDLSVFFKPGDRFTEVVGSAYYMAPEVLRRSYGPEVDVWSAGVILYILLCGVPPFWGDNDEKIVQAILRGGIDFGREPWPKVSGNAKDLVRRMLDPNPSSSLTAKQVLEHPWLKNADMAPNVSLGDAVRARLQQFSAMNKFKKRALGVVARNLPVEELDKYVQMFHLMDKDKN…
OcoarCPK21-L8.1	Annotation	71-357	400-435, 440-471, 472-499, 503-538	413-425, 449-461, 485-497, 516-528	1	4	4	MGGCYSAYACSRKLRGRISRISLVLPDPAPDAADGSETSSTPTKDGDGVIDVHDDGAAVATTTAAEFARRYVLGKELGRGEFGVTRRCRDAATGEALACKTIRRHRRRALPRVSAGGAEAAARAAAKAAAAHAEDVRREVAIMRRMSSSASRGGGAAAVVRLREACEDADGAVHLVMELCEGGELFDRIVARGHYSERAAANIFRTIVDVVQLCHSNGVIHRDLKPENFLFANKSEDSPLKVIDFGLSVFFNPGDRFTEVVGSAYYMAPEVLRRSYGPEVDVWSAGVILYILLCGVPPFWGDNDEKIAQSILRGGIDFGREPWPRVSGNAKDLVRRMLDPSPSSRLTAKQVLEHPWLKNADTAPNVSLGDAVRARLQQFSAMNKFKKKALGVVARNMPV…
OcoarCPK21-L8.2	Annotation	71-357	ND	ND	1	ND	ND	MGGCYSAYACSRKLRGRISRISLVLPDPAPDAADGSETSSTPTKDGDGVIDVHDDGAAVATTTAAEFARRYVLGKELGRGEFGVTRRCRDAATGEALACKTIRRHRRRALPRVSAGGAEAAARAAAKAAAAHAEDVRREVAIMRRMSSSASRGGGAAAVVRLREACEDADGAVHLVMELCEGGELFDRIVARGHYSERAAANIFRTIVDVVQLCHSNGVIHRDLKPENFLFANKSEDSPLKVIDFGLSVFFNPGDRFTEVVGSAYYMAPEVLRRSYGPEVDVWSAGVILYILLCGVPPFWGDNDEKIAQSILRGGIDFGREPWPRVSGNAKDLVRRMLDPSPSSRLTAKQVLEHPWLKNADTAPNVSLGDAVRARLQQFSAMNKFKKKALGVSRRVLSS…
OcoarCPK22-L9.1	Annotation	91-355	403-438, 439-474, 475-510, 511-546	416-428, 452-464, 488-500, 524-536	1	4	4	MGGCSSAFAAPGRIMRFGRGRAPAAILPVTSRDDPCCSPDNNNNSNAAGEHGAKKGRRWHYRRCGGGGRKSATILGDAADVKTSAGFAERYRLGEELGRGEFGVTRRCADAATGEALACKTIRRKRLRKCGGDAEDVRREVEILRLVSALSGAGAEAVVRLREACEDPDGVHLVMELCEGGELFDRIFARGHYTERAAAKLARTIVGVVQLCHENGVMHRDLKPENFLFANKSEDSPLKAIDFGLSVFFKPGDRFTQVVGSTYYMAPEVLNRSYGPEADVWSAGVILYILLCGVPPFWGDNDEKIVTAILQGGINFQREPWPKVSPHAKDLVRKMLDPNPSTRLAAKEVLEHPWLKNADRAPNVSLGEVVRSRLKQFSAMNKFKKKALGHLLMKIVAKN…
OcoarCPK22-L9.2	RNA-seq	91-346	ND	ND	1	ND	ND	MGGCSSAFAAPGRIMRFGRGRAPAAILPVTSRDDPCCSPDNNNNSNAAGEHGAKKGRRWHYRRCGGGGRKSATILGDAADVKTSAGFAERYRLGEELGRGEFGVTRRCADAATGEALACKTIRRKRLRKCGGDAEDVRREVEILRLVSALSGAGAEAVVRLREACEDPDGVHLVMELCEGGELFDRIFARGHYTERAAAKLARTIVGVVQARNPIKSTINPSNHEYPTCSAIDSCVIACPSITPLGDMHAWSQLDAVVPRERGDAQGPEAGELPVRKQVGGLTSQGHRFRPIGVLQARRSIHPGGWKHILHGTRGSQQKLWSRSRCLERRCHPLHPALWSPSFLGR
OcoarCPK22-L9.3	RNA-seq	91-303	ND	ND	1	ND	ND	MGGCSSAFAAPGRIMRFGRGRAPAAILPVTSRDDPCCSPDNNNNSNAAGEHGAKKGRRWHYRRCGGGGRKSATILGDAADVKTSAGFAERYRLGEELGRGEFGVTRRCADAATGEALACKTIRRKRLRKCGGDAEDVRREVEILRLVSALSGAGAEAVVRLREACEDPDGVHLVMELCEGGELFDRIFARGHYTERAAAKLARTIVGVVQARNPIKSTINPSNHEYPTCSAIDSCVIACPSITPLGDMHAWSQLDAVVPRERGDAQGPEAGELPVRKQVGGLTSQGHRFRPIGVLQARYYAVK
OcoarCPK23-K10.1	Annotation	74-332	375-410, 446-481, 485-515	ND	1	3	ND	MGNSCQNGTYGNNYQNCNRFQNDRFASRYNDGNDTEDCYSGSSRASLVSALRQGLNLQSIPVLEFKTPNVREFYTLGRVLGQGQFGTTYLCTEISTGCQYACKTVLKSNFRYMSDIEDVRREIQIMHHLSGQKNIVTIKGAYEDEQAVHIVMELCAGGELFSRIQKRGHYSEQKAAELIRIIVGIIETCHSHGVMHRDLKPENFLLVDADDEFSVKAIDFGLSVFFKPGQVFTEVVGSPYYIAPEVLQKRYGPEADIWTAGAILYVLLSGVPPFWADTQSGIYDKVLDGHINFLSNPWTRISDSAKDLIKKMLCPCPSERLKAHEVLKHPWICDNGVATDRALDPSVLPRLKQFAAMNRLKKLSLQVIAERLSEEETVGLREMFKAMDTKDRGAVTFGE…
OcoarCPK23-K10.2	Annotation	74-332	375-410, 446-481, 485-515	ND	1	3	ND	MGNSCQNGTYGNNYQNCNRFQNDRFASRYNDGNDTEDCYSGSSRASLVSALRQGLNLQSIPVLEFKTPNVREFYTLGRVLGQGQFGTTYLCTEISTGCQYACKTVLKSNFRYMSDIEDVRREIQIMHHLSGQKNIVTIKGAYEDEQAVHIVMELCAGGELFSRIQKRGHYSEQKAAELIRIIVGIIETCHSHGVMHRDLKPENFLLVDADDEFSVKAIDFGLSVFFKPGQVFTEVVGSPYYIAPEVLQKRYGPEADIWTAGAILYVLLSGVPPFWADTQSGIYDKVLDGHINFLSNPWTRISDSAKDLIKKMLCPCPSERLKAHEVLKHPWICDNGVATDRALDPSVLPRLKQFAAMNRLKKLSLQVIAERLSEEETVGLREMFKAMDTKDRGAVTFGE…
OcoarCPK23-K10.3	Annotation	74-332	375-410, 446-481	ND	1	2	ND	MGNSCQNGTYGNNYQNCNRFQNDRFASRYNDGNDTEDCYSGSSRASLVSALRQGLNLQSIPVLEFKTPNVREFYTLGRVLGQGQFGTTYLCTEISTGCQYACKTVLKSNFRYMSDIEDVRREIQIMHHLSGQKNIVTIKGAYEDEQAVHIVMELCAGGELFSRIQKRGHYSEQKAAELIRIIVGIIETCHSHGVMHRDLKPENFLLVDADDEFSVKAIDFGLSVFFKPGQVFTEVVGSPYYIAPEVLQKRYGPEADIWTAGAILYVLLSGVPPFWADTQSGIYDKVLDGHINFLSNPWTRISDSAKDLIKKMLCPCPSERLKAHEVLKHPWICDNGVATDRALDPSVLPRLKQFAAMNRLKKLSLQVIAERLSEEETVGLREMFKAMDTKDRGAVTFGE…
OcoarCPK23-K10.4	Annotation	74-332	375-410	ND	1	1	ND	MGNSCQNGTYGNNYQNCNRFQNDRFASRYNDGNDTEDCYSGSSRASLVSALRQGLNLQSIPVLEFKTPNVREFYTLGRVLGQGQFGTTYLCTEISTGCQYACKTVLKSNFRYMSDIEDVRREIQIMHHLSGQKNIVTIKGAYEDEQAVHIVMELCAGGELFSRIQKRGHYSEQKAAELIRIIVGIIETCHSHGVMHRDLKPENFLLVDADDEFSVKAIDFGLSVFFKPGQVFTEVVGSPYYIAPEVLQKRYGPEADIWTAGAILYVLLSGVPPFWADTQSGIYDKVLDGHINFLSNPWTRISDSAKDLIKKMLCPCPSERLKAHEVLKHPWICDNGVATDRALDPSVLPRLKQFAAMNRLKKLSLQVIAERLSEEETVGLREMFKAMDTKDRGAVTFGE…
OcoarCPK23-K10.5	Annotation	74-332	375-410	ND	1	1	ND	MGNSCQNGTYGNNYQNCNRFQNDRFASRYNDGNDTEDCYSGSSRASLVSALRQGLNLQSIPVLEFKTPNVREFYTLGRVLGQGQFGTTYLCTEISTGCQYACKTVLKSNFRYMSDIEDVRREIQIMHHLSGQKNIVTIKGAYEDEQAVHIVMELCAGGELFSRIQKRGHYSEQKAAELIRIIVGIIETCHSHGVMHRDLKPENFLLVDADDEFSVKAIDFGLSVFFKPGQVFTEVVGSPYYIAPEVLQKRYGPEADIWTAGAILYVLLSGVPPFWADTQSGIYDKVLDGHINFLSNPWTRISDSAKDLIKKMLCPCPSERLKAHEVLKHPWICDNGVATDRALDPSVLPRLKQFAAMNRLKKLSLQVIAERLSEEETVGLREMFKAMDTKDRGAVTFGE…
OcoarCPK23-K10.6	Annotation	74-332	375-410	ND	1	1	ND	MGNSCQNGTYGNNYQNCNRFQNDRFASRYNDGNDTEDCYSGSSRASLVSALRQGLNLQSIPVLEFKTPNVREFYTLGRVLGQGQFGTTYLCTEISTGCQYACKTVLKSNFRYMSDIEDVRREIQIMHHLSGQKNIVTIKGAYEDEQAVHIVMELCAGGELFSRIQKRGHYSEQKAAELIRIIVGIIETCHSHGVMHRDLKPENFLLVDADDEFSVKAIDFGLSVFFKPGQVFTEVVGSPYYIAPEVLQKRYGPEADIWTAGAILYVLLSGVPPFWADTQSGIYDKVLDGHINFLSNPWTRISDSAKDLIKKMLCPCPSERLKAHEVLKHPWICDNGVATDRALDPSVLPRLKQFAAMNRLKKLSLQVIAERLSEEETVGLREMFKAMDTKDRGAVTFGE…
OcoarCPK23-L10.1	Annotation	74-332	375-410, 412-445, 446-481, 485-515	493-505	1	4	1	MGNSCQNGTYGNNYQNYNQFQNDRLVSRYDDGNDTEDCYSASYRASLAGALRQGLNLKSTPVLEFKTPNVRELYTLGRELGQGQFGTTYLCTEISTGCQYACKTVLKSNFRCVADIEDVRREIQIMHHLSGQKNIVTIKDTYEDEQAVHIVMELCAGGELFGKIQKRGHYSERKAAELIRIIVGIIATCHSHGVMHRDLKPENFLLLDADDELSVKAIDFGLSVFFKPGQVFTQIVGSPYYIAPEVLQKRYGPEADVWTAGVILYVLLSGVPPFGADTQSGIYDEVLDGHINFKSNPWPRISDSAKDLIKRMLCPSPSERLKAHEVLKHPWICDNGVATDRALDPSVLPRLKQFSAMNRLKKLSLQVIAERLSEEEIVGLREMFKAMDTKNRGVVTFGE…
OcoarCPK23-L10.2	Annotation	74-332	375-410, 412-445, 446-481, 485-515	493-505	1	4	1	MGNSCQNGTYGNNYQNYNQFQNDRLVSRYDDGNDTEDCYSASYRASLAGALRQGLNLKSTPVLEFKTPNVRELYTLGRELGQGQFGTTYLCTEISTGCQYACKTVLKSNFRCVADIEDVRREIQIMHHLSGQKNIVTIKDTYEDEQAVHIVMELCAGGELFGKIQKRGHYSERKAAELIRIIVGIIATCHSHGVMHRDLKPENFLLLDADDELSVKAIDFGLSVFFKPGQVFTQIVGSPYYIAPEVLQKRYGPEADVWTAGVILYVLLSGVPPFGADTQSGIYDEVLDGHINFKSNPWPRISDSAKDLIKRMLCPSPSERLKAHEVLKHPWICDNGVATDRALDPSVLPRLKQFSAMNRLKKLSLQVIAERLSEEEIVGLREMFKAMDTKNRGVVTFGE…
OcoarCPK24-K11.1	Annotation	51-309	352-387, 388-423, 424-459, 462-493	365-377, 401-413, 437-449, 471-483	1	4	4	MQPDPSGSGDANAKGKLPPPVTAPSAAAAAAGGGRPVSVLPHKTANVRDHYRIGKKLGQGQFGTTYLCVDKADGGEYACKSIPKRKLLCREDYEDVWREIQIMHHLSEHPNVVRIRGAYEDALFVHIVMELCAGGELFDRIVAKGHYSERAAAQLIRTIVGVVEGCHSLGVMHRDLKPENFLFASTAEDAPVKATDFGLSMFYKPGAKFSDVVGSPYYVAPEVLQKCYGPESDVWSAGVILYILLCGVPPFWAETEAGIFRQILRGKLDFESEPWPSISDSAKDLVRNMLCRDPTKRLTAHEVLCHRWIVDDAVAPDKPIDSAVLSRLKHFSAMNKLKKMALRVIAESLSEEEIGGLKELFKMIDTDNSGTITFDELKEGLKRVGSELTEHEIQALMEA…
OcoarCPK24-K11.2	Annotation	51-309	352-387	365-377	1	1	1	MQPDPSGSGDANAKGKLPPPVTAPSAAAAAAGGGRPVSVLPHKTANVRDHYRIGKKLGQGQFGTTYLCVDKADGGEYACKSIPKRKLLCREDYEDVWREIQIMHHLSEHPNVVRIRGAYEDALFVHIVMELCAGGELFDRIVAKGHYSERAAAQLIRTIVGVVEGCHSLGVMHRDLKPENFLFASTAEDAPVKATDFGLSMFYKPGAKFSDVVGSPYYVAPEVLQKCYGPESDVWSAGVILYILLCGVPPFWAETEAGIFRQILRGKLDFESEPWPSISDSAKDLVRNMLCRDPTKRLTAHEVLCHRWIVDDAVAPDKPIDSAVLSRLKHFSAMNKLKKMALRVIAESLSEEEIGGLKELFKMIDTDNSGTITFDELKEGLKRVGSELTEHEIQALMEA…
OcoarCPK24-L11.1	Annotation	46-304	347-382, 383-418, 419-454, 457-488	360-372, 396-408, 432-444, 466-478	1	4	4	MQPDPSGSGDGNANANAKAKLPPPAAGGGRPVSVLPHKTANVRDHYRIGKKLGQGQFGTTYLCVAKADGGEYACKSIPKRKLLCREDYEDVWREIQIMHHLSEHPNVVRIRGAYEDALFVHIVMELCAGGELFDRIVAKGHYSERAAAQLIRTIVGVVEGCHSLGVMHRDLKPENFLFASTAEYAPLKATDFGLSMFYKPGGKFSDVVGSPYYVAPEVLQKCYGPESDVWSAGVILYILLCGVPPFWAETEAGIFRQILRGKLDFESEPWPSISDSAKDLVRNMLCRDPTKRLTAHEVLCHPWIVDDAVAPDKPIDSAVLSRLKHFSAMNKLKKMALRVIAESLSEEEIGGLKELFKMIDTDNSGTITFDELKEGLKRVGSELTEHEIQALMEAADIDN…
OcoarCPK24-L11.2	Annotation	46-304	347-382	360-372	1	1	1	MQPDPSGSGDGNANANAKAKLPPPAAGGGRPVSVLPHKTANVRDHYRIGKKLGQGQFGTTYLCVAKADGGEYACKSIPKRKLLCREDYEDVWREIQIMHHLSEHPNVVRIRGAYEDALFVHIVMELCAGGELFDRIVAKGHYSERAAAQLIRTIVGVVEGCHSLGVMHRDLKPENFLFASTAEYAPLKATDFGLSMFYKPGGKFSDVVGSPYYVAPEVLQKCYGPESDVWSAGVILYILLCGVPPFWAETEAGIFRQILRGKLDFESEPWPSISDSAKDLVRNMLCRDPTKRLTAHEVLCHPWIVDDAVAPDKPIDSAVLSRLKHFSAMNKLKKMALRVIAESLSEEEIGGLKELFKMIDTDNSGTITFDELKEGLKRVGSELTEHEIQALMEAVSASL…
OcoarCPK25-K11	Annotation	77-335	378-413, 414-449, 450-485, 488-520	391-403, 427-439, 463-475, 498-510	1	4	4	MGHCCSKGAGKAIAGDEAEPGPSKAEPPSRGTSSKNGPVSAKQQPCSPAAKAAAAKKPAGPIGDVLGRPMEEVRATYSIGKELGRGQFGVTHLCTHKATGEKLACKTIAKRKLTTKEDVDDVRREVQIMHHLSGQPNIVDLRGAYEDKHNVHLVMELCAGGELFDRIIARGHYTERAAAALLRAIVGIVHTCHSMGVMHRDLKPENFLLLSKGDDAPLKATDFGLSVFFKEGEVFRDIVGSAYYIAPEVLKRKYGPEADIWSIGVMLYIFLAGVPPFWAESENAIFTAILRGQIDLASDPWPNISSGAKDLVRKMLNINPKERLTAFQVLNHPWIKEDGDAPDVPLDNVVLNRLKQFRAMNQFKKAALRIIAGCLSEEEIKGLKEMFKNIDKDNSGTIT…
OcoarCPK25-L11	Annotation	64-322	380-415, 416-451, 452-487, 490-522	393-405, 429-441, 465-477, 500-512	1	4	4	MGLCCSKGAGKAVAGDEAEPPSRGTSSNNGPAAAKQPCSPAAKRQAGPIGDVLERPMEDVRATYSIGKELGRGQFGVTHLCTHKATGEKLACKTIAKRKLATKEDVDDVRREVQIMHHLSGQPNIVDLRGAYEDKHNVHLVMELCAGGELFDRIIARGHYTERAAAALLLAIVGIVHTCHSMGVMHRDLKPENFLLLSKGDDAPLKATDFGLSVFFKEGEVFRDIVGSAYYIAREVLKRKYGPEADIWSIGVMLYIFLAGVPPFWAEFENAIFTAILRGQIDLASDPWPNISSGAKDLVWKMLNINPKERLTAFQVLNHPWIKEDGDAPDVPLDNVVLNRLKQFRAMNQFKKAALRFIGIYILTDVFDVLYIIAGCLSEEEIKGLKEMFKNIDKDNSGT…
OcoarCPK26a1-K12.1	Annotation	68-326	381-416, 417-452, 453-488	430-442, 466-478	1	3	2	MLQGCREGHRRRRGVARALQGRDAEPRHLVKQWPGGCQAAALLAGGQKAGRPHRQSARAADEGSARDVLDRQGARARQFGVTHLSTHKATGEKLACKTIAKQKLTTKEDVDDIRREVQIMHHLSGQPNIVDLRGAYEDKHNVHLVMELCAGSELFDRIIARGRCTERAAAALLRAIVGIVHTCHSMGVVHRDLKPENFLLLSKGDDAPLKATDFGLSVFFKEGKVFRDIVGSAYYIAPEELTRKYGPEADIWSIGVMLYIFLAGVPPFWAESENAIFTAILHGQIDLASNPWPNISSGAKDLVRKMLNIDPKERLTACQVLNHPWIKEDGDAPDVPLDIVVLNRLKQFRAMNQSKKAALRAICLNHCLGCSVDYSRIPVREEIKGLKEMFKNISKDNSG…
OcoarCPK26a1-K12.2	RNA-seq	68-340	ND	ND	1	ND	ND	MLQGCREGHRRRRGVARALQGRDAEPRHLVKQWPGGCQAAALLAGGQKAGRPHRQSARAADEGSARDVLDRQGARARQFGVTHLSTHKATGEKLACKTIAKQKLTTKEDVDDIRREVQIMHHLSGQPNIVDLRGAYEDKHNVHLVMELCAGSELFDRIIARGRCTERAAAALLRAIVGIVHTCHSMGVVHRDLKPENFLLLSKGDDAPLKATDFGLSVFFKEGKVFRDIVGSAYYIAPEELTRKYGPEADIWSIGVMLYIFLAGVPPFWAESENAIFTAILHGQIDLASNPWPNISSGAKDLVRKMLNIDPKERLTACQVLSKFTFYRKLLKSSPFHMYIIWINFP
OcoarCPK26a1-K12.3	RNA-seq	ND	ND	ND	ND	ND	ND	MFGWPERWCMICTSRRMSSTSSLVVSFCFAIVLHASFSPVALWVLRWVTPNCRARAPCRSSTSRALPSSAARALCRWGLPAFWPPASRAAAWQPPGHCLTRCRGSASLPWRALATPRRRRWPSRHPWSINDPWRRGMRACLLRRRRGSRRHQETTNQRDFFLLSFWWEKWVWSLTACGEMAGRTER
OcoarCPK26a2-K12	Annotation	77-335	378-413, 414-449, 450-485, 488-520	391-403, 427-439, 463-475, 498-510	1	4	4	MGHCCSKGAGKAIAGDEAEPGPSKAEPPSRGTSSKNGPVSAKQQPCSPAAKAAAAKKPAGPIGDVLGRPMEEVRATYSIGKELGRGQFGVTHLCTHKATGEKLACKTIAKRKLTTKEDVDDVRREVQIMHHLSGQPNIVDLRGAYEDKHNVHLVMELCAGGELFDRIIARGHYTERAAAALLRAIVGIVHTCHSMGVMHRDLKPENFLLLSKGDDAPLKATDFGLSVFFKEGEVFRDIVGSAYYIAPEVLKRKYGPEADIWSIGVMLYIFLAGVPPFWAESENAIFTAILRGQIDLASDPWPNISSGAKDLVRKMLNINPKERLTAFQVLNHPWIKEDGDAPDVPLDNVVLNRLKQFRAMNQFKKAALRIIAGCLSEEEIKGLKEMFKNIDKDNSGTIT…
OcoarCPK27-K12.1	Annotation	112-370	413-448, 449-484, 485-520, 523-554	426-438, 462-474, 498-510, 532-544	1	4	4	MGNVCVGPRRSFSKNVLLGSIWRSRPPAASSPSQPTTTSRSIPVPPPPQLQPAEREPTNPPPQQPPPSNAQPPQQRQQSQVKKPAHIKRISSAGLQVESVLRRKTENLKDKYSLGRKLGQGQFGTTYLCVDKANGREYACKSIAKRKLLTDEDVEDVRREIQIMHHLAGHPSIISIRGAYEDAVAVHVVMELCAGGELFDRIVRKGHYTERQAAGLARVIVAVVESCHSLGVMHRDLKPENFLFVGNEEDAPLKTIDFGLSMFFRPGEVFTDVVGSPYYVAPEVLRKNYGQEADVWSAGVIIYILLCGVPPFWAETEQGIFEQVLHGTLDFESDPWPSVSEGAKDLLRKVLVRDPKKRLTAHQVLCHPWLQMSSLAPDKPLDSAVLSRLRQFSAMNKLK…
OcoarCPK27-K12.2	RNA-seq	110-368	411-446, 447-482, 483-518, 521-552	424-436, 460-472, 496-508, 530-542	1	4	4	RSIPVVLPSSPSPPDSKAPPLPQQPTQIAPPVPVVISEPVRQPPPPQLQPAEREPTNPPPQQPPPSNAQPPQQRQQSQVKKPAHIKRISSAGLQVESVLRRKTENLKDKYSLGRKLGQGQFGTTYLCVDKANGREYACKSIAKRKLLTDEDVEDVRREIQIMHHLAGHPSIISIRGAYEDAVAVHVVMELCAGGELFDRIVRKGHYTERQAAGLARVIVAVVESCHSLGVMHRDLKPENFLFVGNEEDAPLKTIDFGLSMFFRPGEVFTDVVGSPYYVAPEVLRKNYGQEADVWSAGVIIYILLCGVPPFWAETEQGIFEQVLHGTLDFESDPWPSVSEGAKDLLRKVLVRDPKKRLTAHQVLCHPWLQMSSLAPDKPLDSAVLSRLRQFSAMNKLKKM…
OcoarCPK27-L12	Annotation	149-437	480-515, 516-551, 552-587, 590-621	493-505, 529-541, 565-577, 599-611	1	4	4	MGNVCVGPCRSFSKNGLLGSIWRSRSTTASAPSQSTTTSRSIPVVLPSSPSSQEVAQPTQTAPPVPIVISEPATARQPSPQPNPEQQVPTNLPPPQQQPAPAPSSNTEQPQQRQQSRAKKPAHIKRISSAGLQVESVLRRKTENLKDKYSLGRKLGKGQFGTTYLCVDKATGREYACKSIAKRKLLTDEDVEDVRREIQIMHHLAGHPSIISIRGAYEDAVAVHVVMELCAGGELFDRIVRKGHYTERQAAELARVIVGVVESCHSLGVMHRDLKPENFLFVGNEEDAPLKTIDFGLSMFFRPGEVFNDVVGSPYYVAPEVLRKNYGQEADVWSAGVIIYILLCGVPPFWAGRHCRTSFHMVSTSRILKKFLIAVVVVVVAETEQGIFEQVLQGTLDFD…
OcoarCPK28-K12.1	Annotation	52-310	353-388, 389-424, 425-460, 463-494	366-378, 402-414, 438-450, 472-484	1	4	4	MQPDPQPHGPGREKAGAANAHNPRLPPPVTAPSVGRPASVLPHKTANVRDHYRIGKKLGQGQFGTTYLCVGKADGGEYACKSIPKRKLLCREDYEDVWREIQIMHHLSEHRNVVLIRGAYEDALFVHIVMELCAGGELFDRIVAKGHYSERAAAQLIRTIVGVVEGCHSLGVMHRDLKPENFLFASAAEDAPLKATDFGLSVFYKPGDKFSDVVGSPYYVAPEVLQKCYGPEADVWSAGVILYILLCGVPPFWAETESGIFRQILRGKLDLESEPWPSISDSAKDLVRKMLIRDPTKRFTAHEVLCHPWLVDDAVAPDKPIDSAVLSRLKHFSAMNKLKKMALRVIAESLSEEEIGGLKELFKMIDTDNSGTITYDELKNGLKRVGSDLMEPEIQALMD…
OcoarCPK28-K12.2	Annotation	52-310	353-388, 389-424, 425-460, 463-494	366-378, 402-414, 438-450, 472-484	1	4	4	MQPDPQPHGPGREKAGAANAHNPRLPPPVTAPSVGRPASVLPHKTANVRDHYRIGKKLGQGQFGTTYLCVGKADGGEYACKSIPKRKLLCREDYEDVWREIQIMHHLSEHRNVVLIRGAYEDALFVHIVMELCAGGELFDRIVAKGHYSERAAAQLIRTIVGVVEGCHSLGVMHRDLKPENFLFASAAEDAPLKATDFGLSVFYKPGDKFSDVVGSPYYVAPEVLQKCYGPEADVWSAGVILYILLCGVPPFWAETESGIFRQILRGKLDLESEPWPSISDSAKDLVRKMLIRDPTKRFTAHEVLCHPWLVDDAVAPDKPIDSAVLSRLKHFSAMNKLKKMALRVIAESLSEEEIGGLKELFKMIDTDNSGTITYDELKNGLKRVGSDLMEPEIQALMD…
OcoarCPK28-K12.3	Annotation	52-310	353-388, 389-424, 425-460, 463-494	366-378, 402-414, 438-450	1	4	3	MQPDPQPHGPGREKAGAANAHNPRLPPPVTAPSVGRPASVLPHKTANVRDHYRIGKKLGQGQFGTTYLCVGKADGGEYACKSIPKRKLLCREDYEDVWREIQIMHHLSEHRNVVLIRGAYEDALFVHIVMELCAGGELFDRIVAKGHYSERAAAQLIRTIVGVVEGCHSLGVMHRDLKPENFLFASAAEDAPLKATDFGLSVFYKPGDKFSDVVGSPYYVAPEVLQKCYGPEADVWSAGVILYILLCGVPPFWAETESGIFRQILRGKLDLESEPWPSISDSAKDLVRKMLIRDPTKRFTAHEVLCHPWLVDDAVAPDKPIDSAVLSRLKHFSAMNKLKKMALRVIAESLSEEEIGGLKELFKMIDTDNSGTITYDELKNGLKRVGSDLMEPEIQALMD…
OcoarCPK28-K12.4	Annotation	52-310	ND	ND	1	ND	ND	MQPDPQPHGPGREKAGAANAHNPRLPPPVTAPSVGRPASVLPHKTANVRDHYRIGKKLGQGQFGTTYLCVGKADGGEYACKSIPKRKLLCREDYEDVWREIQIMHHLSEHRNVVLIRGAYEDALFVHIVMELCAGGELFDRIVAKGHYSERAAAQLIRTIVGVVEGCHSLGVMHRDLKPENFLFASAAEDAPLKATDFGLSVFYKPGDKFSDVVGSPYYVAPEVLQKCYGPEADVWSAGVILYILLCGVPPFWAETESGIFRQILRGKLDLESEPWPSISDSAKDLVRKMLIRDPTKRFTAHEVLCHPWLVDDAVAPDKPIDSAVLSRLKHFSAMNKLKKMALRVWGISRIADLRSNLIFPIDPLFALSSVLH
OcoarCPK28-L12	Annotation	52-310	353-388, 389-424, 425-460, 473-494	366-378, 402-414, 438-450	1	4	3	MQPDPQPHGPGREKAGAANAHHPRLPPPVTAPSVGRPASVLPHKTANVRDHYRIGKKLGQGQFGTTYLCVGKADGGEYACKSIPKRKLLFREDYEDVWREIQIMHHLSEHRNVVRICGAYEDALFVHIVMELCAGGELFDRIVAKGHYSERAAAQLIRTIVGVVEGCHSLGVMHRDLKPENFLFASTAEDAPLKATDFGLSVFYKPGDKFSDVVGSPYYVAPEVLQKCYGPEADVWSAGVILYILLCGVPPFWAETESGIFRQILRGKLDLESEPWPSISDSANDLVRNMLIRDPTKRFTAHEVLCHPWIVDDAVAPDKPIDSAVLSRLKHFSAMNKLKKMALRVIAESLSEEEIGGLKELFKMIDTDDSGTITYDELKNGLKRVGSDLMEPEIQALMD…
OcoarCPK29-K12.1	Annotation	76-334	377-412, 413-448, 449-484, 487-517	426-438, 462-474, 495-507	1	4	3	MGNCCVSRPSSKRRGCGSSGAPHHRGGGRLVGEANMRSTVSSVSDAARAVMAEPASVLLGKGAAPTAAAEELLRRYEIGEEMGRGEFGVTRRCRDAATGEQLACKSISKRKLRSSVDVEDVRREVAIMRALPAHANVVRLREAFEDADAVHLVMEVCEGGELFDRIVARGHYTERAAAAVMRTIMDVVQHCHKNGVMHRDLKPENFLYANASENSPLKVIDFGLSVCFKPGTRFNEIVGSPYYMAPEVLKRNYGQEIDIWSAGVILYILLCGVPPFWAETDEGIAQAIIRSHIDFQREPWPKVSENAKDLVRKMLDPSPYARLTAQQVLEHPWIHNASAAPNIPLGEAVRSRLKQFTVMNKFKKKALLVVAEYLPTEELDAIRELFNMLDTNKKGHLTL…
OcoarCPK29-K12.2	RNA-seq	ND	18-53, 56-86	31-43, 64-76	ND	2	2	MLDCKEFVTVSIHLKKIRSEEHLPKVFSFFDKNGSGYIEIEELKEALSPRGDQRSIDDIFLDVDKDKDGKISYKEFELMMKAGMDWRNASRQYSRAVYNTLSCKMFKDVSLKLDHSGPLVAAGKEQRAAN
OcoarCPK29-K12.3	RNA-seq	ND	ND	ND	ND	ND	ND	DDSSGALERRPTQTRVAHAVLPWQRTRRRPNGARPGSLSPEHEVRAAPCICIWAICSLPCLVAKTGVDGAPAARHVFAEMPERLAVAGPGFLFSPAAGVSSFVRMPLWFIVHSGQDYVSGVRNMSSIDLWSPLGERASFNSSISMYPLPFLSKKLNTFGRCSSLRIFFRFEAH
OcoarCPK29-K12.4	RNA-seq	ND	ND	ND	ND	ND	ND	DDSSGALERRPTQTRVAHAVLPWQRTRRRPNGARPGSLSPEHEVRAAPCICIWAICSLPCLVAKTGVDGAPAARHVFAEMPERLAVAGPGFLFSPAAGVSSFVRMPLWFIVHSGQDYVSGVRNMSSIDLWSPLGERASFNSSISMYPLPFLSKKLNTFGRCSSLRIFFRPFLSSSSVKCPFLLVSNMLNSSLIASSSSVVNCFSLDLTASPRGMLGAALALCIQGCSSFSKSRNDC
OcoarCPK29-L12	Annotation	79-337	380-415, 416-451, 452-487, 490-520	429-441, 465-477, 498-510	1	4	3	MGNCCVSRPSCKRRGCGSSGGARHRGGGGGRIVGGAGNMRCLSTVSSVSDAARAVMAEPVTVLQGKGALAGAEEMLRRYEIGEELGRGEFGVTRRCRDSETGEQLACKSISKRKLRSSVDVEDVRREVAIMRSLPAHANVVRLREAFEDADAVHLVMEVCEGGELFDRIVARGHYTERAAAAVMRTIMDVVQHCHKNGVMHRDLKPENFLYANASENSPLKVIDFGLSVCFKPGARFNEIVGSPYYMAPEVLKRNYGQEIDIWSAGVILYILLCGVPPFWAETDEGIAQAIIRSYIDFQREPWPKVSEHAKDLVRKMLDPNPYTRLTAQQVLEHPWIQNASAAPNIPLGEAVRSRLKQFTVMNKFKKKALLVVAEYLPTEELDAIRELFNMLDTNKKGH…
OcoarCPK3-K1	Annotation	71-329	372-407, 408-443, 444-479, 480-515	385-397, 457-469, 493-505	1	4	3	MGNCCRSPAAAAREDVKSSHFPSSAGKKKPNQARNGAAGGGDGGGGGAGQKRLPVLGEEGCELIGGIDDKYVLDRELGRGEFGVTYLCMDRDTKGLLACKSISKRKLRTAVDVEDVRREVAIMRHLPKSASIVSLREACEDEGAVHLVMELCEGGELFDRIVARGHYTERAAANVTRTIVEVVQLCHRHGVIHRDLKPENFLFANKKENSPIKAIDFGLSIFFKPGEKFSEIVGSPYYMAPEVLKRNYGPEIDIWSAGVILYILLCGVPPFWAETEQGVAQAILRGNIDFKREPWPNVSENAKDLVRHMLEPDPKLRLTAKQVLEHPWLQNAKKAPNIPLGDIVKSRLKQFSRMNRFKRRALRVIADHLSAEEVEDIKEMFKAMDTDNDGIVSYEELKS…
OcoarCPK3-L1.1	Annotation	70-328	371-406, 407-442, 443-478, 479-514	384-396, 456-468, 492-504	1	4	3	MGNCCRSPAAAAREDVKSSHFPASAGKKKPHQARNGAAGGGGGGGGAGQKRLPVLGEEGCELIGGIDDKYVLDRELGRGEFGVTYLCMDRDTKELLACKSISKRKLRTAVDVEDVRREVAIMRHLPKSASIVSLREACEDEGAVHLVMELCEGGELFDRIVARGHYTERAAANVTRTIVEVVQLCHRHGVIHRDLKPENFLFANKKENSPLKAIDFGLSIFFKPGEKFSEIVGSPYYMAPEVLKRNYGPEIDIWSAGVILYILLCGVPPFWAETEQGVAQAILRGNIDFKREPWPNVSENAKDLVRHMLEPDPKLRLTAKQVLEHPWLQNAKKAPNVPLGDIVKSRLKQFSRMNRFKRRALRVIADHLSAEEVEDIKDMFKAMDTDNDGIVSYEELKSG…
OcoarCPK3-L1.2	Annotation	70-328	371-406, 407-442, 443-478	384-396, 456-468	1	3	2	MGNCCRSPAAAAREDVKSSHFPASAGKKKPHQARNGAAGGGGGGGGAGQKRLPVLGEEGCELIGGIDDKYVLDRELGRGEFGVTYLCMDRDTKELLACKSISKRKLRTAVDVEDVRREVAIMRHLPKSASIVSLREACEDEGAVHLVMELCEGGELFDRIVARGHYTERAAANVTRTIVEVVQLCHRHGVIHRDLKPENFLFANKKENSPLKAIDFGLSIFFKPGEKFSEIVGSPYYMAPEVLKRNYGPEIDIWSAGVILYILLCGVPPFWAETEQGVAQAILRGNIDFKREPWPNVSENAKDLVRHMLEPDPKLRLTAKQVLEHPWLQNAKKAPNVPLGDIVKSRLKQFSRMNRFKRRALRVIADHLSAEEVEDIKDMFKAMDTDNDGIVSYEELKSG…
OcoarCPK4-K2	Annotation	1-225	268-303, 305-340, 351-382, 387-414	281-293, 318-330, 360-372, 392-404	1	4	4	MVRPVAVEDVKREVKILKELKGHENIVHFYNVFEDDLYVYIVMELCEGGELLDRILAKKNSRYSEKDAAVVVRQMLKVAAECHLHGLVHRDMKPENFLFKSTKEDSPLKATDFGLSNFIKPGKKFHDIVGSAYYVAPEVLKRRSGPESDVWSIGVITYILLCGRRPFWNKTEDGIFREVLRNKPDFCKKPWPGISSGAKDFVKKLLVKNPRARLTAAQALSHPWVREGGEASEIPVDISVLSNMRQFVKYSRFKQFALRALASTLKEEELADLKDQFDAIDVDKSGSISIEEMRHALAKDLPWRLKGPRVLEIIQAIDSNTDGLVDFKEFVAATLHIHQMAELDSERWGIRCQAAFSKFDLDGDGYITPDELRMVQHTGLKGSIEPLLEEADIDKDGRI…
OcoarCPK4-L2	Annotation	57-306	349-384, 386-421, 428-463, 466-487	362-374, 399-411, 441-453, 471-483	1	4	4	MGACFSSSPPATAGDGGNGKRQRDPKGKGSPDGGGGQEGPELARVEFGYDRDFEWRYQIGRLLGHGQFGYTFAATDRSSGDCVAVKRIDKAKMVCPVAVEDVKREVKILKELKGHENIVHFYNAFEDDSYVYIVMELCEGGELLDRILEKKNSRYSEKDAAVVVRQMLKVAAECHLRGLVHRDMKPENFLFKSTKDSPLKATDFGLSDFIKPLPTVAPEVLKRRSGPESDVWSIGVITYILLCGRLPFWNKTEDGIFREVLRNKPDFRKKPWPGISSGAKDFVKKLLVKNPRARLTAAQALSHPWVREGGEASEIPVDISVLSNMRQFVKYSRFKQFALRALASTLKEEELAHLKDQFDAIDVDKSGSISIEEMRHALAKDLPWRLKGPRVLEIIQAID…
OcoarCPK5-K2	Annotation	61-297	340-375, 376-411, 412-447	353-365, 425-437	1	3	2	MGNTCGVTLRSKYFASFRGASQRHDTGYAPVVTSAASTKRGAPAPAELTANVLGHPTPSLGEHYSLGRKGQFGTAYLCTDLATGVDYSIAKRKLITKEDVEDVRREIQIMHHLAGHRNVQYVHIVMELCAGGELFDRIIERGQFSERKAAELTRIIVGVIEAYHSLGVIHRDLKPENFSLANKDDDLSLKAIDFGLSVFFKPGQVFTDVVGSPYYVAPEVLRKCYGPDADVWTAGVILYILLSVYRYFGQTQQGIFDAVLKGVIDFDSDPWPVISDSAKYLIRRMLNPRPMERHPWICDHGVAPDRPLDPAVLSRIKQSSATNKLKKMALRVIAESLSEEEIAGLKEMFKAMDTDNSGAITYDELKEGMRKYGSTLKDTEIRDLMEAADVDYSGTIDYI…
OcoarCPK5-L2	Annotation	91-349	392-427, 428-463, 464-499, 500-533	405-417, 441-453, 477-489, 511-523	1	4	4	MGNTCGVTLRSKYFASFRGAASQRHETEYAPVATSAAAADGVSPAGKKAPRAAADAAGPPRAASMKRGAPAPAELTANVLGHPTPSLSKHYALGRKLGQGQFGTTYLCTDLATGVDYACKSIAKRKLITREDVEDVRREIQIMHHLAGHRNVVAIKGAYEDQQYVHIVMELCAGGELFDRIIERGQFSERKAAELTRIIVGVIEACHSLGVIHRDLKPENFLLANKDDDMSLKAIDFGLSVFFKPGQIFTDVVGSPYYVAPEVLRKCYGPEADVWTAGVILYILLSGVPPFWAETQQGIFDAVLKGVIDFESDPWPVISDSAKDLIRQMLNPRPKERLTAHEVLCHPWICDHGVAPDRPLDPAVLSRIKQFSAMNKLKKMALRVIAESLSEEEIAGLKE…
OcoarCPK6-K2	Annotation	73-331	374-409, 410-445, 446-481, 485-515	387-399, 423-435, 459-471, 493-505	1	4	4	MGNYSCGASSTSTPTYAAASSVPVVDYFYRYPSSSSASSSSGTTAMPIRSHQQLLSSPTAVLGHVTPPLRDLYSVGRKLGQGQFGTTYLCTDLSTGAAFACKSIAKRKLLTPEDVDDVRREIQIMHHLAGHASVVTIQGAYEDTLYVHIVMELCEGGELFDRIVDRGYFSERKAAEITRVIVGVVEACHSLGVMHRDLKPENFLLKDRAREASLKAIDFGLSVFFKPGQVFTDVVGSPYYVAPEVLCKHYGPEADVWTAGVIVYILLSGVPPFWAETQQGIFDAVLRGALDFESEPWPSISDSAKDLIRRMLRSPPKERLTAHQVLCHPWVCEDGVAPDRPLAPAVLSRLKQFSAMNRLKKMALRVIARSLSEEELAGLKEMFKAMDTDGSGAITFDEL…
OcoarCPK6-L2	Annotation	133-394	392-427, 451-481, 485-520	405-417, 464-476, 498-510	1	3	3	MRTHHSLSVRPYFPAPPSLPPLLHAFIRHCYLQIDGSTPIIDDHDAGRLHQLPPPAGLSLSVLPRCTGHYSCRATSTSTPTYAAAAAGPTVVDFCHRYPTTSTSSMPIRSHQQLLASPTAVLGHVTPPLRDLYSIGRKLGQGQFGTTYLCTDLVTGTALACKSIAKRKLLTPEDVDDVRREIQIMHHLAGHSSVVTIRGAYEDALYVHIITRVIVGVVEACHSLGVMHRDLKPENFVLKDGAREASLKAIDFGLSVFFKPGQVFTDVVGSPYYVAPEVLCKHYGPEADVWTAGVIVYILLSGVPPFWAETQQGIFDTVLRGALDFDSEPWPSISDRPADGAQVLCHPWVCEDGVALDRPLAPAVLSRLKQFSAMNRLKKMALRVIARSLSEEELAGLKE…
OcoarCPK7-K3.1	Annotation	84-342	385-420, 457-489, 491-526	504-516	1	3	1	MGNQCQNGTLGSDYHNRFPREHAVSRYADGYVQEDSYLDLKKFDNTWPEVNNFKPTAAGILRRGLDPTSINVLGRKTADLREHYILGRKLGQGQFGTTYLCTEINTGCEYACKTIPKRKLITKEDVEDVRREIQIMHHLSGHKNVVAIKDVYEDGQAVHIVMELCAGGELFDRIQEKGHYSERKAAELIRIIVSIVAMCHSLGVMHRDLKPENFLLLDKDDDLSIKAIDFGLSVFFKPGQVFTELVGSPYYVAPEVLHKRYGPESDVWSAGVILYVLLSGVPPFWAETQQGIFDAVLKGHIDFQSDPWPKISDSAKDLIRKMLSHCPSERLKAHEVLRHPWICENGVATDQALDPSVISRLKQFSVMNKLKKLALRVIAERLSEEEIAGLREMFKAVDT…
OcoarCPK7-K3.2	Annotation	84-342	385-420, 457-489, 491-526	504-516	1	3	1	MGNQCQNGTLGSDYHNRFPREHAVSRYADGYVQEDSYLDLKKFDNTWPEVNNFKPTAAGILRRGLDPTSINVLGRKTADLREHYILGRKLGQGQFGTTYLCTEINTGCEYACKTIPKRKLITKEDVEDVRREIQIMHHLSGHKNVVAIKDVYEDGQAVHIVMELCAGGELFDRIQEKGHYSERKAAELIRIIVSIVAMCHSLGVMHRDLKPENFLLLDKDDDLSIKAIDFGLSVFFKPGQVFTELVGSPYYVAPEVLHKRYGPESDVWSAGVILYVLLSGVPPFWAETQQGIFDAVLKGHIDFQSDPWPKISDSAKDLIRKMLSHCPSERLKAHEVLRHPWICENGVATDQALDPSVISRLKQFSVMNKLKKLALRVIAERLSEEEIAGLREMFKAVDT…
OcoarCPK7-K3.3	Annotation	84-342	385-420	ND	1	1	ND	MGNQCQNGTLGSDYHNRFPREHAVSRYADGYVQEDSYLDLKKFDNTWPEVNNFKPTAAGILRRGLDPTSINVLGRKTADLREHYILGRKLGQGQFGTTYLCTEINTGCEYACKTIPKRKLITKEDVEDVRREIQIMHHLSGHKNVVAIKDVYEDGQAVHIVMELCAGGELFDRIQEKGHYSERKAAELIRIIVSIVAMCHSLGVMHRDLKPENFLLLDKDDDLSIKAIDFGLSVFFKPGQVFTELVGSPYYVAPEVLHKRYGPESDVWSAGVILYVLLSGVPPFWAETQQGIFDAVLKGHIDFQSDPWPKISDSAKDLIRKMLSHCPSERLKAHEVLRHPWICENGVATDQALDPSVISRLKQFSVMNKLKKLALRVIAERLSEEEIAGLREMFKAVDT…
OcoarCPK7-K3.4	RNA-seq	84-342	385-420, 457-489, 491-526	504-516	1	3	1	MGNQCQNGTLGSDYHNRFPREHAVSRYADGYVQEDSYLDLKKFDNTWPEVNNFKPTAAGILRRGLDPTSINVLGRKTADLREHYILGRKLGQGQFGTTYLCTEINTGCEYACKTIPKRKLITKEDVEDVRREIQIMHHLSGHKNVVAIKDVYEDGQAVHIVMELCAGGELFDRIQEKGHYSERKAAELIRIIVSIVAMCHSLGVMHRDLKPENFLLLDKDDDLSIKAIDFGLSVFFKPGQVFTELVGSPYYVAPEVLHKRYGPESDVWSAGVILYVLLSGVPPFWAETQQGIFDAVLKGHIDFQSDPWPKISDSAKDLIRKMLSHCPSERLKAHEVLRHPWICENGVATDQALDPSVISRLKQFSVMNKLKKLALRVIAERLSEEEIAGLREMFKAVDT…
OcoarCPK7-L3.1	Annotation	84-342	385-420, 456-486, 490-525	503-515	1	3	1	MGNQCQNGTLGSDYHNRFPREHAVSRYADGYVQEDTYLDLKKFDNSWTEVNNFKPTAVGILRRGLDPTSINVLGRKTADLREHYILGRKLGQGQFGTTYLCTKISTGCEYACKTIPKHKLITKEDVEDVHREIQIMHHLSGHKNVVAIKDVYEDAQAVHIVMELCAGGELFDRIQEKGHYSEWKAAELIRIIVSIVAMCHSLGVMHRDLKPENFLLLDEDDDLSIKAIDFGLSVFFKPGQVFTELVGSPYYVAPEVLHKRYGPESDVWSAGVILYVLLSGVPPFWAETQQGIFDAVLNGHIDFQSDPWPKISDSAKDLIRKMLCHCPSERLKAHEVLRHPWICENGVATDQALDPSVISRLKQFSAMNKLKKLALRVIAEHLSEEEIVGLREMFKAVDT…
OcoarCPK7-L3.2	Annotation	84-342	ND	ND	1	ND	ND	MGNQCQNGTLGSDYHNRFPREHAVSRYADGYVQEDTYLDLKKFDNSWTEVNNFKPTAVGILRRGLDPTSINVLGRKTADLREHYILGRKLGQGQFGTTYLCTKISTGCEYACKTIPKHKLITKEDVEDVHREIQIMHHLSGHKNVVAIKDVYEDAQAVHIVMELCAGGELFDRIQEKGHYSEWKAAELIRIIVSIVAMCHSLGVMHRDLKPENFLLLDEDDDLSIKAIDFGLSVFFKPGQVFTELVGSPYYVAPEVLHKRYGPESDVWSAGVILYVLLSGVPPFWAETQQGIFDAVLNGHIDFQSDPWPKISDSAKDLIRKMLCHCPSERLKAHEVLRHPWICENGVATDQALDPSVISRLKQFSAMNKLKKLALRVSDLSNCTLTYCCYGICHCIIVI…
OcoarCPK8-K3	Annotation	58-316	359-394, 395-430, 431-466, 467-502	408-420, 444-456, 480-492	1	4	3	MGNCCGTPATAEEGRKKRKQKQANPFTVAYNVGPAAPAGRPGLVVLRDPTGRDLGARYELGGELGRGEFGITYLCTEAATGDRYACKSISKRKLRTPVDVEDVRREVEIMRHMPSHPNIVSLRAAYEDEDNVHLVMELCEGGELFDRIVARGHYTERAAAAVTRTIVEVVQMCHRHGVMHRDLKPENFLYANKKDSSPLKAIDFGLSVFFRLGERFTEIVGSPYYMAPEVLKRHYGPEVDVWSAGVILYILLCGVPPFWAETEQGVAQAIIRSVVDFKREPWPKVSEPAKDLVRRMLDPNPMTRLTAEQVLEHPWLHDSKKTPDIPLGDTVRARLQQFAAMNKLKKKALKVIAEHLSAEEAADIKDMFDKMDMKKNGQLTFEDFKAGLRKLGNQMPDSD…
OcoarCPK8-L3.1	Annotation	61-319	362-397, 398-433, 434-469, 470-505	375-387, 411-423, 447-459, 483-495	1	4	4	MGNCCGTPATAEDGGKNRRRKQKKANPFTVAYNRGPAPPPPGRRGLVVLRDPTGRDLGARYELGGELGRGEFGITYLCTETATGDHYACKSISKRKLRTPVDVEDVRREVEIMRHMPSHPNIVSLRAAYEDEDNVHLVMELCEGGELFDRIVARGHYTERAAAAVTRTIVEVVQMCHRHGVMHRDLKPENFLYANKKDSSPLKAIDFGLSVFFMPGERFTEIVGSPYYMAPEVLKRHYGPEVDVWSAGVILYILLCGVPPFWAETEQGVAQAIIRSVVDFKREPWPRVSEPAKHLVRRMLDPNPMTRLTAEQVLEHPWLRDSKKMPDIPLGDTVRARLQQFAAMNKLKKKALKIIAEHLSAEEAADIKDMFDKMDLNRNGELTFEDFKAGIHKLGNQMP…
OcoarCPK8-L3.2	Annotation	61-319	362-397	375-387	1	1	1	MGNCCGTPATAEDGGKNRRRKQKKANPFTVAYNRGPAPPPPGRRGLVVLRDPTGRDLGARYELGGELGRGEFGITYLCTETATGDHYACKSISKRKLRTPVDVEDVRREVEIMRHMPSHPNIVSLRAAYEDEDNVHLVMELCEGGELFDRIVARGHYTERAAAAVTRTIVEVVQMCHRHGVMHRDLKPENFLYANKKDSSPLKAIDFGLSVFFMPGERFTEIVGSPYYMAPEVLKRHYGPEVDVWSAGVILYILLCGVPPFWAETEQGVAQAIIRSVVDFKREPWPRVSEPAKHLVRRMLDPNPMTRLTAEQVLEHPWLRDSKKMPDIPLGDTVRARLQQFAAMNKLKKKALKIIAEHLSAEEAADIKDMFDKMDLNRNGELTFEDFKAGIHKLGNQMP…
OcoarCPK8-L3.3	Annotation	61-319	ND	ND	1	ND	ND	MGNCCGTPATAEDGGKNRRRKQKKANPFTVAYNRGPAPPPPGRRGLVVLRDPTGRDLGARYELGGELGRGEFGITYLCTETATGDHYACKSISKRKLRTPVDVEDVRREVEIMRHMPSHPNIVSLRAAYEDEDNVHLVMELCEGGELFDRIVARGHYTERAAAAVTRTIVEVVQMCHRHGVMHRDLKPENFLYANKKDSSPLKAIDFGLSVFFMPGERFTEIVGSPYYMAPEVLKRHYGPEVDVWSAGVILYILLCGVPPFWAETEQGVAQAIIRSVVDFKREPWPRVSEPAKHLVRRMLDPNPMTRLTAEQVLEHPWLRDSKKMPDIPLGDTVRARLQQFAAMNKLKKKALKVILVICWHQDRLLSLKVLHRNDHI
OcoarCPK9-K3	Annotation	105-363	406-441, 442-477, 478-513, 514-549	419-431, 455-467, 491-503, 527-539	1	4	4	MGNTCACCVAPVTEEAERGREEALRRDHHAAKKPTTTTTTPPRQRHGQEPGGAGREKPRPRARAKAKPNPYDWALPPVPARGAAAVRVLEGVVPHHPRLRVTDKYQLGRELGRGEFGVTHLATDRATRERLACKSIPKRRLRTAVDVADVRREVAIMASLPDHPALVRLRAAYEDAEAVHLVMELCDGGELFDRIVARGRYTERGAAVAARTVAEVVRACHAHGVMHRDLKPENFLYAGKSEDAQLKAIDFGLSVFFRPGERFREIVGSPYYMAPEVLRRDYGPEVDIWSAGVILYILLCGVPPFWAETEQGVARAILRGAVDFDREPWPRISRAAKSLVRQMLDVDPRRRPTAQQVLDHPWLHHAARAPNVPLGDIVRARLKQFSLMNRFKKKAMRVI…
OcoarCPK9-L3	Annotation	102-360	403-438, 439-474, 475-510, 511-546	416-428, 452-464, 488-500, 524-536	1	4	4	MGNTCTCCVAPAVEEEPRREDARRAHHAAKKQPATTTPPRQRHGHEPGGGRDQKPKPRARARAKPNPYDWVPPPVPARGAAAVGVLEGVVPHHPRLRVTDKYQLGRELGRGEFGVTHLATDRATRERLACKSIPKRRLRTAVDVADVRREVAIMASLPEHPALVRLRAAYEDPEAVHLVMELCDGGELFDRIVARGRYTERAAAAAARTVAEVVRACHAHGVMHRDLKPENFLYAGKSEDAQLKAIDFGLSVFFRPGERFREIVGSPYYMAPEVLRRDYGQEVDIWSAGVILYILLCGVPPFWAETEQGVARAILRGAVDFDREPWPRISLAAKGLVRQMLDVDPRRRPTAQQVLDHPWLRHASRAPNVPLGDVVRARLKQFSLMNRFKKKAMRVIAEH…
OcoarCRK1-K3.1	Annotation	139-401	ND	ND	1	ND	ND	MGLCHGKSAAVLEPTVEGEEPRVAEAAAAPAKAASPPPSAAAAKPGTPKQHKFPFYLPSPLPPSSYKGSPANSSVASTPARGGFKRPFPPPSPAKHIRALLARRHGSVKPNEASIPESGEPGVRLDKSFGFSKHFAAKYELGREVGRGHFGYTCAAKCKKGELKGEDVAVKVIPKAKMTTAIAIEDVRREVRILSSLAGHSNLVQFYDAYEDEENVYIVMELCKGGELLDRILARGGKYSEEDAKVVIRQILSVASFCHLQGVVHRDLKPENFLFSSKDENSAMKVIDFGLSDFVKPDERLNDIVGSAYYVSPEVLHRSYGTEADMWSIGVIVYIILCGSRPFWARTESGIFRAVLKADPSFEEAPWPTLSAEAKDFVRRLLNKDYRKRMTAAQALCHP…
OcoarCRK1-K3.2	Annotation	139-401	ND	ND	1	ND	ND	MGLCHGKSAAVLEPTVEGEEPRVAEAAAAPAKAASPPPSAAAAKPGTPKQHKFPFYLPSPLPPSSYKGSPANSSVASTPARGGFKRPFPPPSPAKHIRALLARRHGSVKPNEASIPESGEPGVRLDKSFGFSKHFAAKYELGREVGRGHFGYTCAAKCKKGELKGEDVAVKVIPKAKMTTAIAIEDVRREVRILSSLAGHSNLVQFYDAYEDEENVYIVMELCKGGELLDRILARGGKYSEEDAKVVIRQILSVASFCHLQGVVHRDLKPENFLFSSKDENSAMKVIDFGLSDFVKPDERLNDIVGSAYYVSPEVLHRSYGTEADMWSIGVIVYIILCGSRPFWARTESGIFRAVLKADPSFEEAPWPTLSAEAKDFVRRLLNKDYRKRMTAAQALCHP…
OcoarCRK1-K3.3	Annotation	139-401	ND	ND	1	ND	ND	MGLCHGKSAAVLEPTVEGEEPRVAEAAAAPAKAASPPPSAAAAKPGTPKQHKFPFYLPSPLPPSSYKGSPANSSVASTPARGGFKRPFPPPSPAKHIRALLARRHGSVKPNEASIPESGEPGVRLDKSFGFSKHFAAKYELGREVGRGHFGYTCAAKCKKGELKGEDVAVKVIPKAKMTTAIAIEDVRREVRILSSLAGHSNLVQFYDAYEDEENVYIVMELCKGGELLDRILARGGKYSEEDAKVVIRQILSVASFCHLQGVVHRDLKPENFLFSSKDENSAMKVIDFGLSDFVKPDERLNDIVGSAYYVSPEVLHRSYGTEADMWSIGVIVYIILCGSRPFWARTESGIFRAVLKADPSFEEAPWPTLSAEAKDFVRRLLNKDYRKRMTAAQALCHP…
OcoarCRK1-L3.1	Annotation	136-398	ND	ND	1	ND	ND	MGLCQGKSAAALEPAVEEEESRVVEAASAPTKGAASAAAAKPGTPKQHKFPFYLPSPLPPSSYKGSPANSSKASTPARGGFKRPFLPPSPAKHIRALLARRHGSVKTNEASILESGEPGVGLDKSFGFSKHFAAKYELGREVGRGHFGYTCAAKCKKGELKGEEVAVKVVPKAKMTTAIAIEDVRREVRILSSLTGHSNLVQFYDAFEDEENVYIVMELCKGGELLDRILARGGKYSEGDAKVVICQILSVASFCHLQGVVHRDLKPENFLFSSKDENSAMKVIDFGLSDFVKPDERLNDIVGSAYYVAPEVLHRSYGTEADMWSIGVIVYILLCGSRPFWARTESGIFRAVLKADPSFEEAPWPTLSAEAKDFVRRLLNKDYRKRMTAAQALCHPWIR…
OcoarCRK1-L3.2	Annotation	1-224	ND	ND	1	ND	ND	MTTAIAIEDVRREVRILSSLTGHSNLVQFYDAFEDEENVYIVMELCKGGELLDRILARGGKYSEGDAKVVICQILSVASFCHLQGVVHRDLKPENFLFSSKDENSAMKVIDFGLSDFVKPDERLNDIVGSAYYVAPEVLHRSYGTEADMWSIGVIVYILLCGSRPFWARTESGIFRAVLKADPSFEEAPWPTLSAEAKDFVRRLLNKDYRKRMTAAQALCHPWIRGTEEVKLPLDMIIYRLMRAYISSSSLRRAALRALAKTLTADQRYYLREQFELLGPNKSDLITLQNLKMALMKNSTNAMKDSRVVDFVNTISNIQYRKLDFEEFSASAVSVYQMEGLETWEQHAQQAYELFDKEGNRPIVIDELASELGLGPSVPLHVVLQDWIRHPDGKLSFLG…
OcoarCRK2-K6.1	Annotation	166-428	ND	ND	1	ND	ND	MGQCYGKGASARTADDEYGVVTDHQSPPPANGLPSTPPRQQQRQAQAPAAAAGTPRRRDSKSGSTTPVHQTPGVAWPSPLPAGVSPSPARSTPRRFFKRPFPPPSPAKHIKATLAKRLGGGKPKEGTIPEEGGVGAGGGGGGADRAETERPLDKTFGFSKNFGAKYELGKEVGRGHFGHTCSAVVKKGEYKGQTVAVKIIAKAKMTTAISIEDVRREVKILRALSGHNNLVKFYDACEDGLNVYIVMELCEGGELLDRILARGGRYTEEDAKAIVVQILSVVAFCHLQGVVHRDLKPENFLFTTRDENAPMKLIDFGLSDFIRPDERLNDIVGSAYYVAPEVLHRSYSMEADIWSIGVITYILLCGSRPFWARTESGIFRSVLRADPNFDDSPWPTVSA…
OcoarCRK2-K6.2	Annotation	166-428	ND	ND	1	ND	ND	MGQCYGKGASARTADDEYGVVTDHQSPPPANGLPSTPPRQQQRQAQAPAAAAGTPRRRDSKSGSTTPVHQTPGVAWPSPLPAGVSPSPARSTPRRFFKRPFPPPSPAKHIKATLAKRLGGGKPKEGTIPEEGGVGAGGGGGGADRAETERPLDKTFGFSKNFGAKYELGKEVGRGHFGHTCSAVVKKGEYKGQTVAVKIIAKAKMTTAISIEDVRREVKILRALSGHNNLVKFYDACEDGLNVYIVMELCEGGELLDRILARGGRYTEEDAKAIVVQILSVVAFCHLQGVVHRDLKPENFLFTTRDENAPMKLIDFGLSDFIRPDERLNDIVGSAYYVAPEVLHRSYSMEADIWSIGVITYILLCGSRPFWARTESGIFRSVLRADPNFDDSPWPTVSA…
OcoarCRK2-K6.3	Annotation	166-428	ND	ND	1	ND	ND	MGQCYGKGASARTADDEYGVVTDHQSPPPANGLPSTPPRQQQRQAQAPAAAAGTPRRRDSKSGSTTPVHQTPGVAWPSPLPAGVSPSPARSTPRRFFKRPFPPPSPAKHIKATLAKRLGGGKPKEGTIPEEGGVGAGGGGGGADRAETERPLDKTFGFSKNFGAKYELGKEVGRGHFGHTCSAVVKKGEYKGQTVAVKIIAKAKMTTAISIEDVRREVKILRALSGHNNLVKFYDACEDGLNVYIVMELCEGGELLDRILARGGRYTEEDAKAIVVQILSVVAFCHLQGVVHRDLKPENFLFTTRDENAPMKLIDFGLSDFIRPDERLNDIVGSAYYVAPEVLHRSYSMEADIWSIGVITYILLCGSRPFWARTESGIFRSVLRADPNFDDSPWPTVSA…
OcoarCRK2-L6.1	Annotation	174-436	ND	ND	1	ND	ND	MGQCYGKGASARSADDGYGVVTAHHSPPPANGLPSTPPRQQQQAQRAAPPAAATPRRRGNKSGSTTPVNQTPGVAWPSPYPSGGASPLPAGVSPSPARSTPRRFFKRPFPPPSPAKHIKATLAKRLGGGKPKEGTILEEGGVGAGGGGAGADGAETERPLDKTFGFSKNFGAKYELGKEVGRGHFGHTCSAVVKKGEFKGQTVAVKIIAKAKMTTAISIEDVRREVKILRALSGHNNLVKFYDACEDGLNVYIVMELCEGGELLDRILARGGRYTEEDAKAIVVQILSVVAFCHLQGVVHRDLKPENFLFTTRDENAPMKLIDFGLSDFIRPDERLNDIVGSAYYVAPEVLHRSYSMEADIWSIGVITYILLCGSRPFWARTESGIFRSVLRADPNFDD…
OcoarCRK2-L6.2	Annotation	174-436	ND	ND	1	ND	ND	MGQCYGKGASARSADDGYGVVTAHHSPPPANGLPSTPPRQQQQAQRAAPPAAATPRRRGNKSGSTTPVNQTPGVAWPSPYPSGGASPLPAGVSPSPARSTPRRFFKRPFPPPSPAKHIKATLAKRLGGGKPKEGTILEEGGVGAGGGGAGADGAETERPLDKTFGFSKNFGAKYELGKEVGRGHFGHTCSAVVKKGEFKGQTVAVKIIAKAKMTTAISIEDVRREVKILRALSGHNNLVKFYDACEDGLNVYIVMELCEGGELLDRILARGGRYTEEDAKAIVVQILSVVAFCHLQGVVHRDLKPENFLFTTRDENAPMKLIDFGLSDFIRPDERLNDIVGSAYYVAPEVLHRSYSMEADIWSIGVITYILLCGSRPFWARTESGIFRSVLRADPNFDD…
OcoarCRK3-K7	Annotation	144-406	ND	ND	1	ND	ND	MGGCHAKPLTHDEADDVGSPPREPPRGSGAVTPAWKTKPWASPFFGFSTPSPSPAHHLFSSSKAASSPRRSPAATGSAPTTPVRRLLRLPFPPPSPAKHIRQALARRHGPPRPSIPEEGGDGEGEVGRGLDKGFGFNKGFAAKYDMGDEVGRGHFGYTCSARNKKGARKGEAVAVKVIPKAKMTTSIAIEDVRREVKILKALAGHKNLVQFYDAYEDNDNVYIVMELCEGGELLDRILSRGGKYSEDDAKAVLVQILNVVSFCHIQGVVHRDLKPENFLFTSKDENSQLKAIDFGLSDFVKPDERLNDIVGSAYYVAPEVLHRCYSTEADVWSIGVIAYILLCGSRPFWARTESGIFRSVLKADPSYNEAPWPSLTPEAMDFVKRLLCKDPRRRMTAAQ…
OcoarCRK3-L7	Annotation	142-404	ND	ND	1	ND	ND	MGGCHTKPLTHDEVDGSPPHELPATPPHPGSAVGTPAVKKPWGSPFFGFSTPSPSPAHHLFSSKASPRRSPAPGSAPTTPARRLLRLPFPPPSPAKHIRQALARRHGPPRPSIPEEVGDGEGESGRGLDKGFGFNNGFAAKYDMGDEVGRGHFGYTCSAKIKKGARKEEAVAVKVIPKAKMTTSIAIEDVRREVKILKALAGHKNLVQFYDAYEDDDNVYIVMELCEGGELLDRILSRGGKYSEDDAKAVLVQILNVVSFCHIQGVVHRDLKPENFLFTSKDENSQLKAIDFGLSDFVKPDERLNDIVGSAYYVAPEVLHRCYSTEADVWSIGVIAYILLCGSRPFWARTESGIFCSVLKADPSYNEAPWPSLTPEAMDFVKRLLCKDPRRRMTAVQAL…
OcoarCRK4-K7.1	Annotation	134-396	438-473	ND	1	1	ND	MGLCHGKPRQIPELEAEEEAARVVVGGAAGASSPTPAAKPGTPKQPKFPFYLPSPLPPSSYKSSPANSSVASTPARGGFKRPFPPPSPAKHIRALLARRHGSVKPNEASIPEGGEPELGLDKSFGFSKHFFAKYELGDEVGRGHFGYTCSAKAKKGEHKGQDVAVKVIPKAKMTTAIAIEDVRREVRILSSLTGHSNLVQFYDAFEDEDNVYIVMELCKGGELLDRILARGGKYSEEDAKVVMVQILSVVSFCHLQGIVHRDLKPENFLFTSKDENSALKVIDFGLSDFVKPDERLNDIVGSAYYVAPEVLHRSYGTEADMWSIGVIAYILLCGSRPFWARTESGIFRAVLKAEPSFDEAPWPTLTAEAKDFVKRLLNKDYRKRMTAAQALSHPWIRNS…
OcoarCRK4-K7.2	Annotation	134-396	438-473, 515-543	ND	1	2	ND	MGLCHGKPRQIPELEAEEEAARVVVGGAAGASSPTPAAKPGTPKQPKFPFYLPSPLPPSSYKSSPANSSVASTPARGGFKRPFPPPSPAKHIRALLARRHGSVKPNEASIPEGGEPELGLDKSFGFSKHFFAKYELGDEVGRGHFGYTCSAKAKKGEHKGQDVAVKVIPKAKMTTAIAIEDVRREVRILSSLTGHSNLVQFYDAFEDEDNVYIVMELCKGGELLDRILARGGKYSEEDAKVVMVQILSVVSFCHLQGIVHRDLKPENFLFTSKDENSALKVIDFGLSDFVKPDERLNDIVGSAYYVAPEVLHRSYGTEADMWSIGVIAYILLCGSRPFWARTESGIFRAVLKAEPSFDEAPWPTLTAEAKDFVKRLLNKDYRKRMTAAQALSHPWIRNS…
OcoarCRK4-L7.1	Annotation	139-401	443-478	ND	1	1	ND	MGLCHGKPRQIPESEAAEEAARVAVGDAAVAGNDASSPAPAAAKPGTPKQPKFPFYLPSPLPPSSYKSSPANSSVASTPARGGFKRPFPPPSPAKHIRALLARRHGSVKPNEASIPEGGEPELGLDKSFGFSKHFFAKYELGDEVGRGHFGYTCSAKAKKGEHKGQDVAVKVIPKAKMTTAIAIEDVRREVRILSSLTGRSNLVQFYDAFEDEDNVYIVMELCKGGELLDRILARSGKYSEEDAKVVMVQILSVVSFCHLQGVVHRDLKPENFLFTSKDENSALKVIDFGLSDFVKPDERLNDIVGSAYYVAPEVLHRSYGTEADMWSIGVIAYILLCGSRPFWARTESGIFRAVLKAEPSFDEAPWPTLTAEAKDFVKRLLNKDYRKRMTSAQALSHP…
OcoarCRK4-L7.2	Annotation	139-401	443-478	ND	1	1	ND	MGLCHGKPRQIPESEAAEEAARVAVGDAAVAGNDASSPAPAAAKPGTPKQPKFPFYLPSPLPPSSYKSSPANSSVASTPARGGFKRPFPPPSPAKHIRALLARRHGSVKPNEASIPEGGEPELGLDKSFGFSKHFFAKYELGDEVGRGHFGYTCSAKAKKGEHKGQDVAVKVIPKAKMTTAIAIEDVRREVRILSSLTGRSNLVQFYDAFEDEDNVYIVMELCKGGELLDRILARSGKYSEEDAKVVMVQILSVVSFCHLQGVVHRDLKPENFLFTSKDENSALKVIDFGLSDFVKPDERLNDIVGSAYYVAPEVLHRSYGTEADMWSIGVIAYILLCGSRPFWARTESGIFRAVLKAEPSFDEAPWPTLTAEAKDFVKRLLNKDYRKRMTSAQALSHP…
OcoarCRK4-L7.3	Annotation	139-401	443-478, 520-548	ND	1	2	ND	MGLCHGKPRQIPESEAAEEAARVAVGDAAVAGNDASSPAPAAAKPGTPKQPKFPFYLPSPLPPSSYKSSPANSSVASTPARGGFKRPFPPPSPAKHIRALLARRHGSVKPNEASIPEGGEPELGLDKSFGFSKHFFAKYELGDEVGRGHFGYTCSAKAKKGEHKGQDVAVKVIPKAKMTTAIAIEDVRREVRILSSLTGRSNLVQFYDAFEDEDNVYIVMELCKGGELLDRILARSGKYSEEDAKVVMVQILSVVSFCHLQGVVHRDLKPENFLFTSKDENSALKVIDFGLSDFVKPDERLNDIVGSAYYVAPEVLHRSYGTEADMWSIGVIAYILLCGSRPFWARTESGIFRAVLKAEPSFDEAPWPTLTAEAKDFVKRLLNKDYRKRMTSAQALSHP…
OcoarCRK5-K10	Annotation	1-239	ND	ND	1	ND	ND	MRGHLLAVKVISKAKMTTAISIEDVRREVKILKALSGHSNLVKFYDACEDALNVYIIMELCEGGELLDRILSRGGRYTEEDAKVIVEQILNVVAFCHLQGVVHRDLKPENFLFSTKDDHSPMKIIDFGLSDFIRPDERLNDIVGSAYYVAPEVLHRSYSTEADMWSIGVITYILLCGSRPFWARTESGIFRSVLRADPNFDDAPWSSISPEAKDFVKRLLSKDYRKRMTAAQALSHPWLRDECRPIPLDMLVFKLIKAYLRSTPFKRAALKALSRAITEDELIYIRAQYNLLEPSSTDGRICIENFRMALLQNSTDAMRESRALEILNALEPLAYRRMDFEEFRAATISPYQLEALSRWEEIAGTAFEYFEQEGNRPITIEELAQEMNLSSAAYSIVRD…
OcoarCRK5-L10	Annotation	168-430	ND	ND	1	ND	ND	MGQCYARNVPVDGEGGGGVVMTTISVTAAGEEVEAVGGGRRSGRPSPAGTPRRRAGATPARSSVAGSPWAGSPLPEGIAPSPAPSATTPRRFFRRPFPPPSPAKHIKASLARRLGQRSPASAQAQTAKPPAEVPIPEHGGVGGGGGGAEVERELDKSFGYERHFAAKYELGNEVGRGHFGHTCLARARKGDMRGHIVAVKVISKAKMTTAISIEDVRREVKILKALSGHSNLVKFYDACEDALNVYIIMELCEGGELLDRILSRGGRYTEEDAKVIVEQILNVVAFCHLQGVVHRDLKPENFLFRTKDEHSPMKIIDFGLSDFIRPDERLNDIVGSAYYVAPEVLHRSYSTEADMWSIGVITYILLCGSRPFWARTESGIFRSVLRADPNFDDAPWYSI…
OcoarPEPRK1-K9.1	Annotation	103-352	ND	ND	1	ND	ND	MESSLPRKRKGARSACSLVGSFHEATVARKRACREPKPRPEKNKPSAGGGGDDASGRGGVVQTAPPASGRAAPESPCRGLKRKLGCIESATRMGRKKRLESEYELGAEIGQGKFGSVRICRAKVGSEEFACKALPKNGEETVHREVEIMQHLSGHPGIVTLKAVFEDADKFYLVMELCGGGRLLDEMAREGKFSEQRAAIVIKDLMSVVKYCHEMGVVHRDIKPENILLTKAGKIKLADFGLAARVADGQKLSGIAGSPAYVAPEVLSGYYSEKVDIWGAGVLLHVLLHGSLPFQGGSLDAVFEAIKTVELDFHSGPWESISSLARDLISRMLNRDGTSRITADEVLSHPWVVFYTECPLKAVTANLSVTNKIIAPRITWDRIRLHCESISSDSSSQRS…
OcoarPEPRK1-K9.2	Annotation	103-357	ND	ND	1	ND	ND	MESSLPRKRKGARSACSLVGSFHEATVARKRACREPKPRPEKNKPSAGGGGDDASGRGGVVQTAPPASGRAAPESPCRGLKRKLGCIESATRMGRKKRLESEYELGAEIGQGKFGSVRICRAKVGSEEFACKALPKNGEETVHREVEIMQHLSGHPGIVTLKAVFEDADKFYLVMELCGGGRLLDEMAREGKFSEQRAAIVIKDLMSVVKYCHEMGVVHRDIKPENILLTKAGKIKLADFGLAARVADGQKLSGIAGSPAYVAPEVLSGYYSEKVDIWGAGVLLHVLLHGSLPFQGGSLDAVFEAIKTVELDFHSGPWESISSLARDLISRMLNRDGTSRITADEVLSKCKQFHIAVLLDFVFMLLLFNNAIFRSPMGRVLHRVPLEGCDC
OcoarPEPRK1-L9	Annotation	101-350	ND	ND	1	ND	ND	MESSPPRKRKGARSACSLVGSFHEAAAARKRACRDPKPRPEKKKPSAGDDDGSGRGGVVQTAPPASGRAAPESPSRGLKRKLGCIESATRMGRKKRLESEYELGAEIGQGKFGSVQICRAKVGGEEFACKALPKNGEETVHREVEIMQHLSGHPGVVTLKAVFEDADKFYLVMELCGGGRLLDEMARESKFSEQRAAIVIKDLMSVVKYCHEMGVVHRDIKPENILLTKAGKIKLADFGLAARVADGQKLSGIAGSPAYVAPEVLSGCYSEKVDIWGAGVLLHVLLHGSLPFQGGSLDAVFEAIKTAELDFHSGPWESISSLARDLISRMLNRDVPSRITADEVLSHPWVVFYTECPLKAVTANLSVTNKIIAPRITWDRIRLHCESSSSDSSSQRSAD…
OcoarPEPRK2-K6.1	Annotation	39-297	ND	ND	1	ND	ND	MAAVGGGGVGDAKYNSYKAPGLRGAILEAAHVSCLEDRYALGPQLGWGQFGVIRSCSDMVTGEALACKSIAKDRLVSPDDVRGVKLEIEVMARLSGHPNVVDLKAVYEDEESVHLVMELCAGGELFHRLEERGCFSEHEVVVLFRYLMEVVAHCHSKGIVHRDLKPENILLVSKSSSSPIKLADFGLATYIQPGRSLSGMVGSPFYIAPEVLAGGYDEAADVWSAGVILYILLSGIPPFWGETKSKIFECIRSTELRFPSDPWDKVSDSAKELITEMLRRDPRQRLTAKQVLEHSWIQEHADQSQDSCGHCHEINLRREDPGSCSFWTPLASCSRDVSFNTGGPVACQSLSEEACSPTFACRASFSAFVAENAPSCALSGFSFGGVGEPCDTVFPSPVV…
OcoarPEPRK2-K6.2	Annotation	39-297	ND	ND	1	ND	ND	MAAVGGGGVGDAKYNSYKAPGLRGAILEAAHVSCLEDRYALGPQLGWGQFGVIRSCSDMVTGEALACKSIAKDRLVSPDDVRGVKLEIEVMARLSGHPNVVDLKAVYEDEESVHLVMELCAGGELFHRLEERGCFSEHEVVVLFRYLMEVVAHCHSKGIVHRDLKPENILLVSKSSSSPIKLADFGLATYIQPGRSLSGMVGSPFYIAPEVLAGGYDEAADVWSAGVILYILLSGIPPFWGETKSKIFECIRSTELRFPSDPWDKVSDSAKELITEMLRRDPRQRLTAKQVLEHSWIQEHADQSQDSCGHCHEINLRREDPGSCSFWTPLASCSRDVSFNTGGPVACQSLSEEACSPTFACRASFSAFVAENAPSCALSGFSFGGVGEPCDTVFPSPVV…
OcoarPEPRK2-L6.1	Annotation	43-301	ND	ND	1	ND	ND	MAAVGGGGVGDRVADAKYNSYKAPGLRGAILEAAHVSCLEDRYALGPQLGWGQFGVIRSCSDMVTGEALACKSIAKDRLVSPDDVRGVKLEIEVMARLSGHPNVVDLKAVYEDEESVHLVMELCAGGELFHRLEERGCFLEHEAAVLFRYLMEVVAHCHSKGIVHRDLKPENILLVSKSPSSPIKLADFGLATYIQPGRSLSGMVGSPFYIAPEVLASGYNEAADVWSAGVILYILLSGVPPFWGKTKSKIFECIRSTELRFPSDPWDKVSDSAKELIAKMLRRDPRQRLTAKQVLEHSWIQEHADQTQDSCGHCHEINLRGEDPGSCSFSTSLASCSRDVSFNTGGLVTCQSMSEEVCTPTFACRSSFSAFVTENAPSFGFSGFSFGGAYEPSVTVFP…
OcoarPEPRK2-L6.2	Annotation	43-301	ND	ND	1	ND	ND	MAAVGGGGVGDRVADAKYNSYKAPGLRGAILEAAHVSCLEDRYALGPQLGWGQFGVIRSCSDMVTGEALACKSIAKDRLVSPDDVRGVKLEIEVMARLSGHPNVVDLKAVYEDEESVHLVMELCAGGELFHRLEERGCFLEHEAAVLFRYLMEVVAHCHSKGIVHRDLKPENILLVSKSPSSPIKLADFGLATYIQPGRSLSGMVGSPFYIAPEVLASGYNEAADVWSAGVILYILLSGVPPFWGKTKSKIFECIRSTELRFPSDPWDKVSDSAKELIAKMLRRDPRQRLTAKQVLEHSWIQEHADQTQDSCGHCHEINLRGEDPGSCSFSTSLASCSRDVSFNTGGLVTCQSMSEEVCTPTFACRSSFSAFVTENAPSFGFSGFSFGGAYEPSVTVFP…
OcoarPPCK1-K2	Annotation	9-279	ND	ND	1	ND	ND	MSGELKRDYEIGEEIGRGRFGVVHRCTSRATGEVVAVKSVDRSQLADDLDRELAELEPKLAQLAGAGNPGVVQVHAVYEDEAWTHMVMDLCSGPDLLDWIRLRRGAPVPEPVAAAVIAQVAEALAHCHRRGVAHRDVKPDNILLDVGDDDGIDGCTPRARLADFGSAAWVGESGGSAEGLVGTPHYVAPEVVAGGEYGEKADVWSAGVVLYVLLSGGAVPFGGETAAEVLASVLRGSVRFPPRLFAGVSPAAKDLMRRMMCRDTWRRFSAEQVLGHPWIVSGGGARAMEQPT
OcoarPPCK1-L2	Annotation	9-283	ND	ND	1	ND	ND	MSGELKRDYEIGEEIGRGRFGVVHRCTSRATGEVFAVKSVDRSQLADDLDRELAELEPKLAQLAGAGNPGVVQVHAVYEDDAWTHMVMDLCSGPDLLDWIRLRRGAPVPEPVAAAVLAQLAEALAHCHRRGVAHRDVKPDNVLLDVVVVGDDDGVDGSAAPRARLADFGSAAWVGESGGSAEGLVGTPHYVAPEVVAGGEYGEKADVWSAGVVLYVMLSGGALPFGGETAAEVLASVLRGSVRFPPRLFAGVSPAAKDLMRRMMCRDTWRRFSAEQILGHPWIVSSGGSRAMEQPT
OcoarPPCK2-K2	Annotation	13-278	ND	ND	1	ND	ND	MSGGGEPALRQEYVIGDEIGRGRFGTVRRCYAVATGEAFAVKSTPKAPLREVEADALDLALVEQEPMVHLVASAPGPGASPHVVALHAAFEDDAAVHLVIDLCAGGDLFSLFSARGRLPEPEAADLMAQLASALASCHRRGLAHRDVKPDNLLFDGSGVLKLGDFGSAEWFGDGRPMTGLVGTPYYVAPEVVAGREYGEKVDVWSAGVVLYMMLSGTVPFYGATAAEIFQCVLRGNLRFPPRAFASVSPEAKDLMRRMLCKDVSRRFSTDHVLRHPWIVNRGGAAVMG
OcoarPPCK2-L2	Annotation	13-279	ND	ND	1	ND	ND	MSGGGELALRQEYVIGDEIGSGRFGTVRRCYAVATGEAFAVKSTPKAPLRGEEAADALDLALAEQEPKVHLVASAPGPGASPHVVALHAAFEDDAAVHLVIDLCEGGDLFSLVSARGRLPEPEAADLMAQLASALASCHRRGVAHRDVKPDNLLFDGSGVLKLGDFGSAEWFGDGRPMTGLVGTPYYVAPEVVAGREYSQKVDVWSAGVVLYMMLSGTVPFYGATAAEIFESVLRGNLRFPPRAFASVSPEAKDLMRRMLCKDVSRRLSADQVLMHPWIVNRGGAAAMG
OcoarPPCK3-K4	Annotation	1-147	ND	ND	1	ND	ND	MSEELKRDFEIGEEIGSGRFRRRPPLRLPLHRRALCRQLAAAGNPGVVQVHAVYEDDAWTHMYGEKADVWSAGVVMYVLLNGGALPFGGETASDVFAAVLRGNLRFPPRLFSGVSPVAKDLMRWMMCRDVYRRFSAEQVLRRTNTWCAWQCVSRLPRPPAAGSSLKSCFSKKLKYE
OcoarPPCK3-L4	Annotation	52-318	ND	ND	1	ND	ND	MWYPEYPAGAEKVRRSLNSRPPSCGSTNSRKDREITKTDQAWAMSEELKRDFEIGEEIGRGRFGVVHCCASRATGEAYAVKSVDRSRLSDDLDRSLAALEPKLAQLAAAGNPGVVQVHAVYEDDAWTHMVMDLCTGSDLLDWVRLRCGQPVPEPDAAAVVAQIAEALALCHRRGVAHRDVKPDNVLLDLDASADRPPRVRLADFGSAAWVGDGLSAEGLVGTPHYVAPEVVAGGEYGQKADVWSAGVVMYVLLTGGALPFGGETASDVFAAVLRSNLRFPPRLFSGVSPAAKDLMRRMMCRDVYRRFSAEQVLRHPWIVSGGARDAVQPT
OeichCCaMKa2	Annotation	13-298	392-427, 428-463, 470-505	405-417, 441-453, 483-495	1	3	3	MSKTENRKLSDDYEVVNVLGRGGFSIVRRGVSKSAEKTQVAIKTLRRLGPAMAGMKQGPKPVPGSGLPMWKQVSISDALLTNEILVMRRIVESVAPHPNVISLHDVYEDVHGVHLVLELCSGGELFDRIVGRDRYSEFDAACIVRQIASGLEALHKASIVHRDLKPENCLFSDKDEKSTLKIMDFGLSSVEDLSDPIVALFGSIDYVSPEALSRQEVSAASDMWSVGVILYILLSGCPPFHAATNREKQQRILQGEFSFQDHTWKTISSSAKDLISRLLSVQPYKRPTASDLLRHPWVIGDCAKQDLMDAEVVSKLQKFNARRKLRAAAIASVLSCKVALRTKRLRNLLGTHDLTSEELDNLRLHFGRICADGENATLSEFEQVLRAMKMDSLIPLAPR…
OeichCPK1	Annotation	67-325	368-403, 404-439, 440-475, 476-510	381-393, 417-429, 453-465, 488-500	1	4	4	MGNRTSRHHRPAPEQPPPQPKPKPQPQQQQGQWPRPQQPTPSPAAAAPDAAMGRVLGRPMEDIRATYTFGRELGRGQFGVTYLVTHKATGQRFACKSIATRKLVHRDDIEDVRREVQIMHHLTGHRNIVELRGAYEDRHSVNLIMELCEGGELFDRIIARGHYSERAAAALCREIVAVVHSCHSMGVFHRDLKPENFLFLSKSEDSPLKATDFGLSVFFKPGEHFKDLVGSAYYVAPEVLKRNYGAEADIWSAGVILYILLSGVPPFWAESEDGIFDAVLRGHIDFSSDPWPSISSGAKDLVKKMLRQDPKERLTAAEILNHPWIREDGEAPDKPLDITVISRMKQFRAMNKLKKVALKVVAENLSDEEITGLKEMFRSLDTDNSGTITLEELRSGLPK…
OeichCPK10	Annotation	130-388	431-466, 467-502, 503-538, 541-572	444-456, 480-492, 516-528, 550-562	1	4	4	MGNTCVGPSISKNGFFQSVSTVLWKARQDGDALPAANGSDGGGRLPPPPSDAPLAVQNKAPEPVKIVSTTDSASAKPAVKQDTSKSSAGSDSGEAAKPRPRVPPVKRVSSAGLLVGSVLKRKTENLKDKYSLGRKLGQGQFGTTYLCVERTTGKEFACKSILKRKLVTDDDVEDVRREIQIMYHLAGHPNVISIRGAYEDAVAVHLVMELCAGGELFDRIVQKGHYTERKAAELARVIVGVVEVCHSMGVMHRDLKPENFLFADQTEEAALKTIDFGLSIFFRPGQIFTDVVGSPYYVAPEVLKKKYGPEADVWSAGVIIYILLCGVPPFWAENEQGIFEEVLHGRLDFQSEPWPSISEGAKDLVRRMLVRDPKKRLTAHEVLRHPWVQVGGLAPDKPL…
OeichCPK11	Annotation	112-370	413-448, 449-484, 485-520, 521-554	426-438, 462-474, 498-510, 532-544	1	4	4	MGNNCVGPSAAGHNGFFANVALWRPRPADAAPPALPPPSSAPSDQAPEPVTIPPSEHSSHHSSRSADPSTPTAAEQQANKAAPKVKRVQSAGLLADSVLKRDVNTARLKDLYTIGKKLGQGQFGTTYLCVEKATGHEFACKSIAKRKLLTQEDVEDVRREIQIMHHLAGHANVVSIVGAYEDAVAVQLVMELCAGGELFDRIIQRGHYSEKAAAQLARVIVGVIEACHSLGVMHRDLKPENFLFIHQKEDSPLKAIDFGLSIFFKPGETFTDVVGSPYYVAPEVLMKHYGREVDVWSAGVIIYILLSGVPPFWDESEQGIFEQVLKGGLDFSSEPWPKISESAKDLVRKMLIRDPKKRLTAHEALCHPWVCVDGVAPDKPLDSAVLSRLKQFSAMNKLK…
OeichCPK12.1	Annotation	91-399	441-476, 477-512, 513-548, 549-583	454-466, 490-502, 526-538, 561-573	1	4	4	MGDCFTKTYETLITSATKRRPASTAERSKARGQTATWRRPSLPRHKTPPHRLTGPLPDSSSAAGALSRRASGGGEMGPVLQRPMVNVRSLYQLERMLGSGKFGTTYLCTEHATGLRYACKSVSKRKLVRRTDVDDVRREISILQHLSGQPNIVEFRGAYEDNDHVHLVMEYCFGGELFDRITAKGSYSVRQAATHLSGQPNIVEFRGAYEDNDHVHLVMEFCSGGELFDRITTKGNYSERQAAAVCRDILTVVHVCHFMGVIHRDLKPENFLLASADDDAPLKAIDFGLSVFIEEGRVYKDIVGSAYYVAPEVLQRNYGKEADIWSAGVILYILLCGTPPFWAETEKGIFDAILVNKVDFSTSPWPSISESAKDLIRQMLHRDPQKRITASQALEHRWL…
OeichCPK12.2	RNA-seq	ND	ND	ND	ND	ND	ND	MLLQTECLLGPTLPTGHSAGASGSSIPRPFATPPSTSAFVRASGSSVPPPFSQPPGGYYPAGIFLSGESSSQAGGSGAGGFGEGDDFDDLEDPEQDVLGASQLGGAPPPQSQEQPQHTPAPDVRAGRAVPAERLTYS
OeichCPK13.1	Annotation	86-344	387-422, 423-458, 459-494, 495-528	400-412, 436-448, 472-484, 506-518	1	4	4	MGNACGGSLRSKYLSFKQTASQRHDTDDNAAAADSPKKPSRPPAAAKTDDHPVSASAPAAAMRRGQAPTDLGSVLGHPTPNLRDLYAMGRKLGQGQFGTTYLCTELSTGVDYACKSISKRKLITKEDIEDVRREIQIMHHLSGHKNVVAIKGAYEDQLYVHIVMELCAGGELFDRIIQRGHYSERKAAELTRIIVGVVEACHSLGVMHRDLKPENFLLANKDDDLSLKAIDFGLSVFFKPGQVFTDVVGSPYYVAPEVLLKHYGPEADVWTAGVILYILLSGVPPFWAETQQGIFDAVLKGVIDFDSDPWPVISDSAKDLITRMLNPRPKERLTAHEVLCHPWIRDHGVAPDRPLDPAVLSRIKQFSAMNKLKKMALRVIAESLSEEEIAGLKEMFQTM…
OeichCPK13.2	RNA-seq	86-344	387-422, 423-458, 459-494, 495-528	400-412, 436-448, 472-484, 506-518	1	4	4	MGNACGGSLRSKYLSFKQTASQRHDTDDNAAAADSPKKPSRPPAAAKTDDHPVSASAPAAAMRRGQAPTDLGSVLGHPTPNLRDLYAMGRKLGQGQFGTTYLCTELSTGVDYACKSISKRKLITKEDIEDVRREIQIMHHLSGHKNVVAIKGAYEDQLYVHIVMELCAGGELFDRIIQRGHYSERKAAELTRIIVGVVEACHSLGVMHRDLKPENFLLANKDDDLSLKAIDFGLSVFFKPGQVFTDVVGSPYYVAPEVLLKHYGPEADVWTAGVILYILLSGVPPFWAETQQGIFDAVLKGVIDFDSDPWPVISDSAKDLITRMLNPRPKERLTAHEVLCHPWIRDHGVAPDRPLDPAVLSRIKQFSAMNKLKKMALRVIAESLSEEEIAGLKEMFQTM…
OeichCPK14	Annotation	66-324	367-402, 403-438, 439-474, 478-509	380-392, 416-428, 452-464, 487-499	1	4	4	MGNCCPGSSSESEPPQSTSGSSRPAGSATAPPPATLSPSAAPAPAKPPAPIGPVLGRPMEDVKSIYTVGKELGRGQFGVTSLCTHKATGQRFASKTISKRKLSTKEDVEDVRREVQIMYHLAGQPGVVELKGAYEDKHAVHLVMELCAGGELFDRIIAKGHYTEHAASSLLRTIVEIIHTCHSMGVIHRDLKPENFLLLSKDEHAPLKATDFGLSVFFKEGEVFRDIVGSAYYIAPEVLKRSYGPEADIWSIGVMLYILLCGVPPFWAESEHGIFNSILRGQVDFTSEPWPRISHGAKDLVRRMLHSDPKQRISAYDVLNHPWIKEDGEAPDTPLDNAVLGRLKQFRAMNQFKKAALRVIAGCLSEEEIRGLKEMFKSMDSDNSGTITVDELRKGLAKK…
OeichCPK15.1	Annotation	84-342	385-420, 421-456, 457-491, 492-527	398-410, 434-446, 470-482, 505-517	1	4	4	MGARASRHRQSPDQSQSQSQSPHHKHHQTTRAPKPKPKHQPPPPTPQQQQPRSQPHPPPPQQPAAEDGVGRVLGRPMEDVRATYTFGRELGRGQFGVTYLATHKPTGRRYACKSIAARKLARADDLDDVRREVHIMHHLTGHRNIVELRGAYEDRHSVNLVMELCEGGELFDRIIARGHYSERAAAALCREIVSVVHSCHSMGVMHRDLKPENFLFLNKREDSPLKATDFGLSVFFKPGEQFRDLVGSAYYVAPEVLKRRYGAEADIWSAGVILYILLSGVPPFWAENEDGIFDAVLQGHIDFSSEPWPSISSGAKDLVKRMLRQDPKERLTAAEILNHPWIREDGEAPDKPLDITVISRMKQFRAMNKLKKVALKVVAENLSEEEIVGLKEMFKSLDT…
OeichCPK15.2	RNA-seq	1-124	167-202, 203-238, 239-273, 274-309	180-192, 216-228, 252-264, 287-299	1	4	4	MNRGTGAQGVSKLMVYCGNAGEQFRDLVGSAYYVAPEVLKRRYGAEADIWSAGVILYILLSGVPPFWAENEDGIFDAVLQGHIDFSSEPWPSISSGAKDLVKRMLRQDPKERLTAAEILNHPWIREDGEAPDKPLDITVISRMKQFRAMNKLKKVALKVVAENLSEEEIVGLKEMFKSLDTDNSGTITLEELRAGLPKLGTKISESELRQLMEAADVDGNGSIDYVEFISATMHMNRLEKEDHIYKAFEYFDKDHSGFITVDELEEALMKYDMGDEATIKEIIAEVDTDHDGRINYQEFVAMMKNNSPEIVPNRRRMF
OeichCPK16	Annotation	72-330	373-408, 409-444, 445-480, 481-516	386-398, 458-470, 494-506	1	4	3	MGNCCRSPAAAAREDVKTSHFPASSGGGGGGGKKKPHQARNGGGGGGGGEKKRLSVLGEEGCEVSGGIDEKYALDRELGRGEFGVTYLCMDRGTRELLACKSISKRKLRTPVDVEDVRREVAIMRHLPRSASIVSLREACEDDGAVHLVMELCEGGELFDRIVARGHYTERAAAAVARTIVEVVQLCHRHGVIHRDLKPENFLFANKKENSPLKAIDFGLSIFFKPGEKFSEIVGSPYYMAPEVLKRNYGPEIDIWSAGVILYILLCGVPPFWAETEQGVAQAILRGNIDFKREPWPNVSDNAKDLVRQMLQPDPKLRLTAKQVLEHTWLQNAKKAPNVPLGDIVKSRLKQFSRMNRFKRRALRVIADHLSAEEVEDIKDMFKVMDTDNDGIVSYEELK…
OeichCPK17.1	Annotation	103-361	404-439, 440-475, 476-509, 510-545	417-429, 453-465, 489-501, 523-535	1	4	4	MGNTCVGPSSAADRHGFFNSVSLAVLWRPGGRTEPSPPDCPPQESSHSSVTSSTAPERVTIADSDLSSSTPNKGKPKVKRVQSAGLLADSVLKRDSERLKDLYTLGKKLGQGQFGTTYQCVEKATGKVFACKSIAKRKLVSEEDVEDVRREIQIMHHLAGHPNVVSIVGAYEDAVAVHLVMELCAGGELFDRIVQRGHYSEKAAAQLARVIIGVVEACHSLGVMHRDLKPENFLFVNHKEDSPLKTIDFGLSIFFKPGETYSDVVGSPYYVAPEVLMKHYGREVDVWSAGVIIYILLSGVPPFWDESEQGIFEQVLKGDLDFSSDPWPAISDSAKDLVRKMLNRDPKKRLTAHEALCHPWVCVDGVAPDKPLDSAVLTRLKQFSAMNKLKKMALRVIAE…
OeichCPK17.2	RNA-seq	103-361	404-439, 440-475, 476-509, 510-545	417-429, 453-465, 489-501, 523-535	1	4	4	MGNTCVGPSSAADRHGFFNSVSLAVLWRPGGRTEPSPPDCPPQESSHSSVTSSTAPERVTIADSDLSSSTPNKGKPKVKRVQSAGLLADSVLKRDSERLKDLYTLGKKLGQGQFGTTYQCVEKATGKVFACKSIAKRKLVSEEDVEDVRREIQIMHHLAGHPNVVSIVGAYEDAVAVHLVMELCAGGELFDRIVQRGHYSEKAAAQLARVIIGVVEACHSLGVMHRDLKPENFLFVNHKEDSPLKTIDFGLSIFFKPGETYSDVVGSPYYVAPEVLMKHYGREVDVWSAGVIIYILLSGVPPFWDESEQGIFEQVLKGDLDFSSDPWPAISDSAKDLVRKMLNRDPKKRLTAHEALCHPWVCVDGVAPDKPLDSAVLTRLKQFSAMNKLKKMALRVIAE…
OeichCPK18	Annotation	52-312	355-390, 392-427, 434-469, 472-499	368-380, 405-417, 447-459, 477-489	1	4	4	MGLCSSSSARRDAGTPGGGNGAGNKDNGGRKGIVACGKRTDFGYDKDFEARYALGKLLGHGQFGYTFAAVDRRSSERVAVKRIDKNKMVLPVAVEDVKREVKILKALQGHENVVHFYNAFEDDNYVYIVMELCEGGELLDRILAKKDSRYSEKDAAVVVRQMLKVAAECHLHGLVHRDMKPENFLFKSTKEDSPLKATDFGLSDFIRPGKHFRDIVGSAYYVAPEVLKRKSGPESDVWSIGVITYILLCGRRPFWDKTEDGIFKEVLKNKPDFRRKPWPNITRCAKDFVQKLLVKDPRARLTAAQALSHEWVREGGQASDIPLDISVLHNMRQFVKYSRFKQFALRALASTLNAEELSDLRDQFNAIDVDKNGTISLEELKQALAKDVPWRLKGPRVLE…
OeichCPK19.1	Annotation	85-343	385-420, 421-456, 457-491, 492-527	398-410, 434-446, 470-482, 505-517	1	4	4	MGQCCSRATSPDSGRGGANGYGYSHQTKPAQTTPNYNHPQPPPPAEVRYTPPAMNPPVVPPVVAPPKPTPDTILRKPYEDVRSVYSLGKELGRGQFGVTYLCTEIASGKQYACKSISKRKLVSKADKEDIRREIQIMQHLSGQQNIVEFRGAYEDKSNVHVVMELCAGGELFDRIIAKGHYSERAAATICRAVVNVVNICHFMGVMHRDLKPENFLLATKEENAMLKATDFGLSVFIEEGKMYRDIVGSAYYVAPEVLRRNYGKEIDVWSAGVILYILLSGVPPFWAETEKGIFDAILHGEIDFESQPWPSISESAKDLVRKMLTQDPKKRITSAQVLQHPWLREGEASDKPIDSAVLSRMKQFRAMNKLKKMALKVIASNLNEEEIKGLKQMFTNMDT…
OeichCPK19.2	RNA-seq	85-343	385-420, 421-456, 457-491, 492-527	398-410, 434-446, 470-482, 505-517	1	4	4	MGQCCSRATSPDSGRGGANGYGYSHQTKPAQTTPNYNHPQPPPPAEVRYTPPAMNPPVVPPVVAPPKPTPDTILRKPYEDVRSVYSLGKELGRGQFGVTYLCTEIASGKQYACKSISKRKLVSKADKEDIRREIQIMQHLSGQQNIVEFRGAYEDKSNVHVVMELCAGGELFDRIIAKGHYSERAAATICRAVVNVVNICHFMGVMHRDLKPENFLLATKEENAMLKATDFGLSVFIEEGKMYRDIVGSAYYVAPEVLRRNYGKEIDVWSAGVILYILLSGVPPFWAETEKGIFDAILHGEIDFESQPWPSISESAKDLVRKMLTQDPKKRITSAQVLQHPWLREGEASDKPIDSAVLSRMKQFRAMNKLKKMALKVIASNLNEEEIKGLKQMFTNMDT…
OeichCPK19.3	RNA-seq	85-343	385-420, 421-456, 457-491, 492-527	398-410, 434-446, 470-482, 505-517	1	4	4	MGQCCSRATSPDSGRGGANGYGYSHQTKPAQTTPNYNHPQPPPPAEVRYTPPAMNPPVVPPVVAPPKPTPDTILRKPYEDVRSVYSLGKELGRGQFGVTYLCTEIASGKQYACKSISKRKLVSKADKEDIRREIQIMQHLSGQQNIVEFRGAYEDKSNVHVVMELCAGGELFDRIIAKGHYSERAAATICRAVVNVVNICHFMGVMHRDLKPENFLLATKEENAMLKATDFGLSVFIEEGKMYRDIVGSAYYVAPEVLRRNYGKEIDVWSAGVILYILLSGVPPFWAETEKGIFDAILHGEIDFESQPWPSISESAKDLVRKMLTQDPKKRITSAQVLQHPWLREGEASDKPIDSAVLSRMKQFRAMNKLKKMALKVIASNLNEEEIKGLKQMFTNMDT…
OeichCPK19.4	RNA-seq	85-343	385-420, 421-456, 457-491, 492-527	398-410, 434-446, 470-482, 505-517	1	4	4	MGQCCSRATSPDSGRGGANGYGYSHQTKPAQTTPNYNHPQPPPPAEVRYTPPAMNPPVVPPVVAPPKPTPDTILRKPYEDVRSVYSLGKELGRGQFGVTYLCTEIASGKQYACKSISKRKLVSKADKEDIRREIQIMQHLSGQQNIVEFRGAYEDKSNVHVVMELCAGGELFDRIIAKGHYSERAAATICRAVVNVVNICHFMGVMHRDLKPENFLLATKEENAMLKATDFGLSVFIEEGKMYRDIVGSAYYVAPEVLRRNYGKEIDVWSAGVILYILLSGVPPFWAETEKGIFDAILHGEIDFESQPWPSISESAKDLVRKMLTQDPKKRITSAQVLQHPWLREGEASDKPIDSAVLSRMKQFRAMNKLKKMALKVIASNLNEEEIKGLKQMFTNMDT…
OeichCPK19.5	RNA-seq	85-343	385-420, 421-456, 457-491, 492-527	398-410, 434-446, 470-482, 505-517	1	4	4	MGQCCSRATSPDSGRGGANGYGYSHQTKPAQTTPNYNHPQPPPPAEVRYTPPAMNPPVVPPVVAPPKPTPDTILRKPYEDVRSVYSLGKELGRGQFGVTYLCTEIASGKQYACKSISKRKLVSKADKEDIRREIQIMQHLSGQQNIVEFRGAYEDKSNVHVVMELCAGGELFDRIIAKGHYSERAAATICRAVVNVVNICHFMGVMHRDLKPENFLLATKEENAMLKATDFGLSVFIEEGKMYRDIVGSAYYVAPEVLRRNYGKEIDVWSAGVILYILLSGVPPFWAETEKGIFDAILHGEIDFESQPWPSISESAKDLVRKMLTQDPKKRITSAQVLQHPWLREGEASDKPIDSAVLSRMKQFRAMNKLKKMALKVIASNLNEEEIKGLKQMFTNMDT…
OeichCPK2	Annotation	61-319	362-397, 398-433, 434-469, 473-504	375-387, 411-423, 447-459, 482-494	1	4	4	MGNCCPGSGDAEPASSDTSTGNGSSSIKAGASPSSAPAQNKPPAPIGPVLGRPMEDVRSIYNIGKELGRGQFGVTSLCTHKATGQKFACKTIAKRKLSTKEDVEDVRREVQIMYHLAGQPNIVELKGAYEDKQSVHLVMELCAGGELFDRIIAKGHYTERAAASLLRTIVEIIHTCHSLGVIHRDLKPENFLLLSKDEDAPLKATDFGLSVFFKQGEVFKDIVGSAYYIAPEVLKRSYGPEADIWSVGVILYILLCGVPPFWAESEHGIFNSILRGQVDFTSDPWPRISASAKDLVRKMLNSDPKKRISAYEVLNHPWIKEDGEAPDTPLDNAVMNRLKQFRAMNQFKKAALRVIAGCLSEEEIRGLKEMFKSMDSDNSGTITVDELRKGLSKQGTKLT…
OeichCPK20	Annotation	72-330	373-408, 409-444, 445-480, 481-516	386-398, 422-434, 458-470, 494-506	1	4	4	MGNCCVTPEGSGRGRKKQQGKEPKQKQQKQQQQGKGKKPNPFSIEYNRSSAPSGPRLVVLREPTGRDIAARYELGGELGRGEFGVTYLCTERETGDAYACKSISKKKLRTAVDVEDVRREVDIMRHLPKHPNIVTLRDTYEDDNAVHLVMELCEGGELFDRIVARGHYTERAAALVTRTIVEVVQMCHKHGVMHRDLKPENFLFANKKETAALKAIDFGLSVFFTPGERFTEIVGSPYYMAPEVLKRNYGPEVDVWSAGVILYILLCGVPPFWAETEQGVAQAIIRSVIDFKRDPWPRVSDNAKDLVKGMLNPDPRRRLNAQQVLDHPWLQNIKKAPNVNLGETVKARLQQFSVMNKFKKHALRVIAEHLSVEEVAGIKDMFEKMDLNKDNMINFDELK…
OeichCPK21	Annotation	75-361	404-439, 454-481, 485-520	417-429, 467-479, 498-510	1	3	3	MGGCYSAYASSRKLRGRISKISLVLPDPAPDATGAEASPRKDGDGVVVVDDVRGGGEDGGAAIATTTAEEFARRYVLGKELGRGEFGVTRRCRDAATGETLACKTIRRHRRLAPPPRVTAAGAAAAANAAAKAAAAHSEDVKREVAIMRRMSSASRGGGAATVVRLREACEDADGSVHLVMELCEGGELFDRIVARGHYSERAAANIFRTIVDVVQLCHSNGVIHRDLKPENFLFANKSEDSPLKVIDFGLSVFFKPGDRFTEVVGSAYYMAPEVLRRSYGPEVDVWSAGVILYILLCGVPPFWGDNDEKIAQAILRGGIDFNREPWPRVSGNAKDLVRRMLDPNPSTRLTAKQVLEHPWLKNADTAPNVSLGDAVRARLQQFSAMNKFKKKALGVVAR…
OeichCPK23.1	Annotation	74-332	375-410, 445-478, 479-514	492-504	1	3	1	MGNSCQNGTYGNNYQNSNRFQNDRFASRYVDGNDTEDCYSGSSRASLVGALRHGLNLKSTPVLGYKTPNVRELYTLGRELGQGQFGKTYLCTEISTGCQYACKTILKSNLRYVSDIEDVRREIQIMHHLSGQKNIVTIKDAYEDEQAVHIVMELCAGGELFSKIQKRGHYSERKAAELIKIIVGIIETCHSHGVMHRDLKPENFLLLDADDEFSVKAIDFGLSVFFRPGQVFREVVGSPYYIAPEVLEKRYGPEADIWTAGVILYVLLTGVPPFWADTQSGIYDKVLDGRVDFKSNPWPRISDSAKDLIKKMLCPYPSERLKAHEVLKHPWICDNGVATDQALDPSVLPRLKQFSAMNRLKKLSLQVIAEHLSEEEIVGLREMFKAMDTKNRSVVTFGE…
OeichCPK23.2	RNA-seq	74-332	375-410, 445-478, 479-514	492-504	1	3	1	MGNSCQNGTYGNNYQNSNRFQNDRFASRYVDGNDTEDCYSGSSRASLVGALRHGLNLKSTPVLGYKTPNVRELYTLGRELGQGQFGKTYLCTEISTGCQYACKTILKSNLRYVSDIEDVRREIQIMHHLSGQKNIVTIKDAYEDEQAVHIVMELCAGGELFSKIQKRGHYSERKAAELIKIIVGIIETCHSHGVMHRDLKPENFLLLDADDEFSVKAIDFGLSVFFRPGQVFREVVGSPYYIAPEVLEKRYGPEADIWTAGVILYVLLTGVPPFWADTQSGIYDKVLDGRVDFKSNPWPRISDSAKDLIKKMLCPYPSERLKAHEVLKHPWICDNGVATDQALDPSVLPRLKQFSAMNRLKKLSLQVIAEHLSEEEIVGLREMFKAMDTKNRSVVTFGE…
OeichCPK24.1	Annotation	49-307	350-385, 386-421, 422-457, 460-491	363-375, 399-411, 435-447, 469-481	1	4	4	MQPDPSGSGDANAKAKLPPPVTAPSSAAAAGGRPVSVLPHKTANVRDHYRIGKKLGQGQFGTTYLCVDKASGGEYACKSIPKRKLLCREDYEDVWREIQIMHHLSEHPNVVRIRGAYEDALFVHIVMELCAGGELFDRIVAKGHYSERAAAQLIRTIVGVVEGCHSLGVMHRDLKPENFLFASAAEDAPLKATDFGLSMFYKPGDKFSDVVGSPYYVAPEVLQKCYGPESDVWSAGVILYILLCGVPPFWAETEAGIFRQILRGKLDFESEPWPSISDSAKDLVRNMLCRDPTKRLTAHEVLCHPWIVDDAVAPDKPIDSAVLSRLKHFSAMNKLKKMALRVIAESLSEEEIGGLKELFKMIDTDNSGTITFDELKEGLKRVGSELTEHEIQALMEAAD…
OeichCPK24.2	RNA-seq	ND	ND	ND	ND	ND	ND	LLPSPMPPPRLLAGGDHHPSPTSPSSPEHPFLSAHLLLPSPSPSDLSSPHLPLALAFSFLTDPSPLPRRLLLVLLHAAGGRYPAFYRAFSSALLSLPFPLLLPHPRNRLLLTASELARAAAPGFAPLLVSLLRRLPFPGDARLLEIFQEHASFLADEEPQLLASAVFAFLRLLAKNRLAPAPQSVECRDCDECKNAKNLAECRENLVSFCVSVLRDHTQVCELIGRDLVRCLHELVLVPEFQELWKDSMLDRAPQWPSHRRWRCSCCS
OeichCPK24.3	RNA-seq	49-307	350-385, 386-421, 422-457, 460-491	363-375, 399-411, 435-447, 469-481	1	4	4	MQPDPSGSGDANAKAKLPPPVTAPSSAAAAGGRPVSVLPHKTANVRDHYRIGKKLGQGQFGTTYLCVDKASGGEYACKSIPKRKLLCREDYEDVWREIQIMHHLSEHPNVVRIRGAYEDALFVHIVMELCAGGELFDRIVAKGHYSERAAAQLIRTIVGVVEGCHSLGVMHRDLKPENFLFASAAEDAPLKATDFGLSMFYKPGDKFSDVVGSPYYVAPEVLQKCYGPESDVWSAGVILYILLCGVPPFWAETEAGIFRQILRGKLDFESEPWPSISDSAKDLVRNMLCRDPTKRLTAHEVLCHPWIVDDAVAPDKPIDSAVLSRLKHFSAMNKLKKMALRVIAESLSEEEIGGLKELFKMIDTDNSGTITFDELKEGLKRVGSELTEHEIQALMEAAD…
OeichCPK25	Annotation	76-334	377-412, 413-448, 449-484, 487-519	390-402, 426-438, 462-474, 497-509	1	4	4	MGQCCTGGGKAIAGDEAEPGPSKAEPPSRGASSKNGPGSAKQQPCSPAAKAAAAKKPAGPIGDVLERPMEEVRTTYSIGKELGRGQFGVTHLCTHKATGEKLACKTIAKRKLASKEDVDDVRREVQIMHHLSGQPNIVDLRGAYEDKHNVHLVMELCAGGELFDRIIARGHYTERAAAALLRAIVGIVHTCHSMGVIHRDLKPENFLLLSKGDDAPLKATDFGLSVFFKEGEVFRDIVGSAYYIAPEVLKRKYGPEADIWSIGVMLYIFLAGVPPFWAESENAIFTAILRGQIDLASEPWPKISSGAKDLVRKMLNINPKERLTSFQVLNHPWIKEDGDAPDVPLDNVVLNRLKQFRAMNQFKKAALRIIAGCLSEEEIKGLKEMFKNIDKDNSGTITL…
OeichCPK26a1	Annotation	1-75	118-153, 198-220, 221-256, 259-291	131-143, 198-210, 234-246, 269-281	1	4	4	MRRVVCLYIFLAGVPPFWAESENAIFTAILRGQIDLASEPWPKISSGAKDLVRKMLNINPKERLTAFQVLNHPWIKEDGDAPDVPLDNVVLNRLKQFRAMNQFKKAALRIIAGCLSEEEIKGLKEMFKNIDKDNSGTITLEELKNGLAKQGTKFSDNEIEQLMEAVSPHAETTNLSSLRDEMLKLTGLLEIPSDFQADADGNGMIDYEEFVTATVHMNKMDREEHLYTAFQYFDKDNSGYITKEELEQALKEQGLHDAKEIKDVITDADSNNDGRIDYSEFVAMMRKGSGCAEASNPKKKRRDLVLKRNR
OeichCPK26a2.1	Annotation	71-329	372-407, 408-443, 444-479, 482-514	385-397, 421-433, 457-469, 492-504	1	4	4	MGQCCTGAGKAVSGDAAEPGPSKAEPPSRGTSSKNGPGSAKQQPCSPAAKKPAGPIGDVLERPMEEVRTTYSIGKELGRGQFGVTHLCTHKATGEKLACKTIAKRKLASKEDVDDVRREVQIMHHLSGQPNIVDLRGAYEDKHNVHLVMELCAGGELFDRIIARGHYTERAAAALLRAIVGIVHTCHSMGVIHRDLKPENFLLLSKGDNAPLKATDFGLSVFFKEGEVFRDIVGSAYYIAPEVLKRKYGPEADIWSIGVMLYIFLAGVPPFWAESENAIFTAILRGQIDLASEPWPKISSGAKDLVRKMLNINPKERLTAFQVLNHPWIKEDGDAPDVPLDNVVLNRLKQFRAMNQFKKAALRIIAGCLSEEEIKGLKEMFKNIDKDNSGTITLEELKN…
OeichCPK26a2.2	RNA-seq	ND	1-34, 102-137, 140-172, 79-101	115-127, 12-24, 150-162, 79-91	ND	4	4	IKGLKEMFKNIDKDNSGTITLEELKNGLAKQGTKFSDNEIEQLMEAVSPHAETTNFSSLRDEMLKLTGLLEIPSDFQADADGNGMIDYEEFVTATVHMNKMDREEHLYTAFQYFDKDNSGYITKEELEQALKEQGLYDAKEIKDVITDADSNNDGRIDYSEFVAMMRKGSGCAEASNPKKKRRDLVL
OeichCPK27	Annotation	154-412	455-490, 491-526, 527-562, 565-596	468-480, 504-516, 540-552, 574-586	1	4	4	MGNVCIGPRRSFAKNGLLGILRSRPAAASSPSQPTTTSRSIPVVLPSTPSAADSKPPPPLPQPQQQQPTQTAPPVPVVISEPPPPPETQPAPSQPPPQEQPSPSPPASNTTQPPPQQRQQSRAKKPAHIKRISSAGLQVESVLRRKTENLKDKYSLGRKLGQGQFGTTYLCVDKANGGEYACKSIAKRKLLTDEDVEDVRREIQIMHHLAGHPNIISIRGAYEDAVAVHVVMELCAGGELFDRIVRKGHYTERQAAGLARVIVAVVESCHSLGVMHRDLKPENFLFVGNEEDAPLKTIDFGLSMFFRPGEVFTDVVGSPYYVAPEVLRKNYGQEADVWSAGVIIYILLCGVPPFWAETEQGIFEQVLHGTLDFESDPWPNVSEGAKDLLRKVLVRDPKK…
OeichCPK28	Annotation	47-305	348-383, 384-419, 420-455, 458-489	361-373, 397-409, 433-445, 467-479	1	4	4	MQPDPQPHGPGREKAAGPRLPPPVTAPSVGRPASVLPHKTANVRDHYRIGKKLGQGQFGTTYLCVGKSDGGEYACKSIPKRKLLCREDYEDVWREIQIMHHLSEHRNVVRIRGAYEDALFVHIVMELCAGGELFDRIVAKGHYSERAAAQLIRTIVGVVEGCHSLGVMHRDLKPENFLFASTAEDAPLKATDFGLSVFYKPGDKFSDVVGSPYYVAPEVLQKIYGPEADVWSAGVILYILLCGVPPFWAETESGIFRQILRGKLDLESEPWPSISDSAKDLVRKMLIRDPTKRFTAHEVLCHPWIVDDAVAPDKPIDSAVLSRLKHFSAMNKLKKMALRVIAESLSEEEIGGLKELFKMIDTDNSGTITYDELKNGLKRVGSDLMEPEIQALMDAADID…
OeichCPK29	Annotation	87-345	388-423, 424-459, 460-495, 498-528	437-449, 473-485, 506-518	1	4	3	MGNCCVSRPSGYKRRRCGSSSAPHHHQHRGGRRLIGAANMRCLSTVSSVSDAARAVMSAEPASVLGSDGKGGALITAAATEEMLRWYEIGEELGRGEFGVTRRCRDAVTGEQLACKSISKRKLRSSVDVEDVRREVAIMRSLPAHANVVRLREAFEDADAVHLVMEVCEGGELFDRIVARGHYTERAAAAVMRTIMDVVQHCHKNGVMHRDLKPENFLYANASENSPLKVIDFGLSVCFKPGARFNEIVGSPYYMAPEVLKRNYGQEIDIWSAGVILYILLCGVPPFWAETDEGIAQAIIRSHIDFQREPWPKVSDNAKDLVRRMLDPSPYTRLTAQQVLEHPWIQNASEAPNIPLGEAVRSRLKQFTVMNKFKKKALLVVAEYLPTEELDAMRELFNM…
OeichCPK3	Annotation	73-331	374-409, 410-445, 446-481, 482-517	387-399, 459-471, 495-507	1	4	3	MGNCCRSPAAAAREDVKSSHFPASAGKKKPHQARNGGVGGGGGGGGGGGAGQKRLPVLGEEGYELIGGIDDKYALDRELGRGEFGVTYLCMDRDTKELLACKSISKRKLRTAVDVEDVRREVAIMRHLPKSASIVSLREACEDEGAVHLVMELCEGGELFDRIVARGHYTERAAANVTRTIVEVVQLCHRHGVIHRDLKPENFLFANKKENSPLKAIDFGLSIFFKPGEKFSEIVGSPYYMAPEVLKRNYGPEIDIWSAGVILYILLCGVPPFWAETEQGVAQAILRGNIDFKREPWPNVSENAKDLVRRMLEPDPKLRLTAKQVLEHPWLQNAKKAPNVPLGDIVKSRLKQFSRMNRFKRRALRVIADHLSAEEVEDIKEMFKAMDTDNDGIVSYEEL…
OeichCPK4	Annotation	59-319	362-397, 399-434, 441-476, 479-506	375-387, 412-424, 454-466, 484-496	1	4	4	MGACFSSSPPATAADGGSGKRQRRRDPKGKVPDGGGGGGGEKEQARVEFGYERDFEGRYQVGRLLGHGQFGYTFAATDRTSGDRVAVKRIDKAKMVRPVAVEDVKREVKILKELKGHENIVHFYNAFEDDSYVYIVMELCEGGELLDRILAKKNSRYSEKDAAVVVRQMLKVAAECHLHGLVHRDMKPENFLFKSTKEDSPLKATDFGLSDFIKPGKKFHDIVGSAYYVAPEVLKRRSGPESDVWSIGVITYILLCGRRPFWNKTEDGIFREVLRNKPDFRKKPWPGISSGAKDFVKKLLVKNPRARLTAAQALSHPWVREGGEASEIPVDISVLSNMRQFVKYSRFKQFALRALASTLKEEELADLKDQFDAIDVDKSGSISIEEMRHALAKDLPWRL…
OeichCPK5.1	Annotation	89-347	390-425, 426-461, 462-497, 498-531	403-415, 439-451, 475-487, 509-521	1	4	4	MGNTCGVTLRSKYFASFRGASQRHEAGYAPVATSAAAAAADEPTGKKAPRAAATADAPHAASMKRGAPAPAELTANVLGHPTPSLSEHYALGRKLGQGQFGTTYLCTDLATGVDYACKSIAKRKLITKEDVEDVRREIQIMHHLAGHRNVVAIKGAYEDPQYVHIVMELCAGGELFDRIIERGQFSERKAAELTRIIVGVIEACHSLGVIHRDLKPENFLLANKDDDLSLKAIDFGLSVFFKPGQVFTDVVGSPYYVAPEVLRKSYGPEADVWTAGVILYILLSGVPPFWAETQQGIFDAVLKGVIDFDSDPWPVISDSAKDLIRRMLNPRPKERLTAHEVLCHPWICDHGVAPDRPLDPAVLSRIKQFSAMNKLKKMALRVIAESLSEEEIAGLKEMF…
OeichCPK5.2	RNA-seq	89-347	390-425, 426-461, 462-497, 498-531	403-415, 439-451, 475-487, 509-521	1	4	4	MGNTCGVTLRSKYFASFRGASQRHEAGYAPVATSAAAAAADEPTGKKAPRAAATADAPHAASMKRGAPAPAELTANVLGHPTPSLSEHYALGRKLGQGQFGTTYLCTDLATGVDYACKSIAKRKLITKEDVEDVRREIQIMHHLAGHRNVVAIKGAYEDPQYVHIVMELCAGGELFDRIIERGQFSERKAAELTRIIVGVIEACHSLGVIHRDLKPENFLLANKDDDLSLKAIDFGLSVFFKPGQVFTDVVGSPYYVAPEVLRKSYGPEADVWTAGVILYILLSGVPPFWAETQQGIFDAVLKGVIDFDSDPWPVISDSAKDLIRRMLNPRPKERLTAHEVLCHPWICDHGVAPDRPLDPAVLSRIKQFSAMNKLKKMALRVIAESLSEEEIAGLKEMF…
OeichCPK5.3	RNA-seq	89-347	390-425, 426-461, 462-497, 498-531	403-415, 439-451, 475-487, 509-521	1	4	4	MGNTCGVTLRSKYFASFRGASQRHEAGYAPVATSAAAAAADEPTGKKAPRAAATADAPHAASMKRGAPAPAELTANVLGHPTPSLSEHYALGRKLGQGQFGTTYLCTDLATGVDYACKSIAKRKLITKEDVEDVRREIQIMHHLAGHRNVVAIKGAYEDPQYVHIVMELCAGGELFDRIIERGQFSERKAAELTRIIVGVIEACHSLGVIHRDLKPENFLLANKDDDLSLKAIDFGLSVFFKPGQVFTDVVGSPYYVAPEVLRKSYGPEADVWTAGVILYILLSGVPPFWAETQQGIFDAVLKGVIDFDSDPWPVISDSAKDLIRRMLNPRPKERLTAHEVLCHPWICDHGVAPDRPLDPAVLSRIKQFSAMNKLKKMALRVIAESLSEEEIAGLKEMF…
OeichCPK6.1	Annotation	75-333	376-411, 412-447, 448-483, 487-517	389-401, 425-437, 461-473, 495-507	1	4	4	MGNFSCGASSTSTPTTYAAASPSLLDYCYHQRYPSSSCSSSTSTSSIMPIRSHQQLLSSPTAVLGHLTPPLRELYSVGRKLGQGQFGTTYLCTHLSTGADFACKSIAKRKLLTPEDVDDVRREIQIMHHLAGHASVVTIQGAYEDTLYVHIVMELCEGGELFDRIVDRGYFSERKAAEITRVIVGVVEACHSLGVMHRDLKPENFLLKDRNREASLKAIDFGLSVFFKPGQVFTDVVGSPYYVAPEVLCKHYGPEADVWTAGVIVYILLSGVPPFWAETQQGIFDAVLRGALDFDSDPWPTISDSAKDLIRRMLRSPPKDRLTAHQVLCHPWVCEDGVAPDRPLAPAVLSRLKQFSAMNRLKKMALRVIARSLSEEELAGLKEMFKAMDTDASGAITFD…
OeichCPK6.2	RNA-seq	75-333	376-411, 412-447, 448-483, 487-517	389-401, 425-437, 461-473, 495-507	1	4	4	MGNFSCGASSTSTPTTYAAASPSLLDYCYHQRYPSSSCSSSTSTSSIMPIRSHQQLLSSPTAVLGHLTPPLRELYSVGRKLGQGQFGTTYLCTHLSTGADFACKSIAKRKLLTPEDVDDVRREIQIMHHLAGHASVVTIQGAYEDTLYVHIVMELCEGGELFDRIVDRGYFSERKAAEITRVIVGVVEACHSLGVMHRDLKPENFLLKDRNREASLKAIDFGLSVFFKPGQVFTDVVGSPYYVAPEVLCKHYGPEADVWTAGVIVYILLSGVPPFWAETQQGIFDAVLRGALDFDSDPWPTISDSAKDLIRRMLRSPPKDRLTAHQVLCHPWVCEDGVAPDRPLAPAVLSRLKQFSAMNRLKKMALRVIARSLSEEELAGLKEMFKAMDTDASGAITFD…
OeichCPK7.1	Annotation	84-342	385-420, 457-489, 491-526	504-516	1	3	1	MGNQCQNGTLGSDYHNRFPREHAVSRYADGYVQEDSYLDLKKFDDTWPEVNNFKPTAASILRRGLDPTSINVLGRKTADLREHYILGRKLGQGQFGTTYLCTEINTGCEYACKTIPKRKLITKQDVEDVRREIQIMHHLSGHKNVVAIKDVYEDGQAVHIVMELCAGGELFDRIQEKGHYSERKAAELIRIIVSIVAMCHSLGVMHRDLKPENFLLLDKDDDLSIKAIDFGLSVFFKPGQVFTELVGSPYYVAPEVLHKRYGPESDVWSAGVILYVLLSGVPPFWAETQQGIFDAVLKGHIDFQSDPWPKISDSAKDLIRKMLSHCPSERLKAHEVLRHPWICENGVATDQALDPSVISRLKQFSAMNKLKKLALRVIAERLSEEEIAGLREMFKAVDT…
OeichCPK7.2	RNA-seq	84-342	385-420, 457-489, 491-526	504-516	1	3	1	MGNQCQNGTLGSDYHNRFPREHAVSRYADGYVQEDSYLDLKKFDDTWPEVNNFKPTAASILRRGLDPTSINVLGRKTADLREHYILGRKLGQGQFGTTYLCTEINTGCEYACKTIPKRKLITKQDVEDVRREIQIMHHLSGHKNVVAIKDVYEDGQAVHIVMELCAGGELFDRIQEKGHYSERKAAELIRIIVSIVAMCHSLGVMHRDLKPENFLLLDKDDDLSIKAIDFGLSVFFKPGQVFTELVGSPYYVAPEVLHKRYGPESDVWSAGVILYVLLSGVPPFWAETQQGIFDAVLKGHIDFQSDPWPKISDSAKDLIRKMLSHCPSERLKAHEVLRHPWICENGVATDQALDPSVISRLKQFSAMNKLKKLALRVIAERLSEEEIAGLREMFKAVDT…
OeichCPK8	Annotation	63-321	364-399, 400-435, 436-471, 472-507	377-389, 413-425, 449-461, 485-497	1	4	4	MGNCCGTPATAEEGGKRRRKQKKANPFTVAYNRGPSAAGAAPAGRPGLVVLRDPTGRDLGARYELGGELGRGEFGITYLCTEAATGDRYACKSISKRKLRTPVDVEDVRREVEIMRHMPPHPNIVSLRAAYEDEDNVHLVMELCEGGELFDRIVARGHYTERAAAAVTRTIVEVVQMCHRHGVMHRDLKPENFLYANKKDSSPLKAIDFGLSVFFRPGERFTEIVGSPYYMAPEVLKRHYGPEVDVWSAGVILYILLCGVPPFWAETEQGVAQAIIRSVVDFKREPWPRVSEPAKDLVRRMLDPNPMTRLTAEQVLEHPWLHDSKKMPDIPLGDTVRARLQQFAAMNKLKKKALKVIAEHLSAEEAADIKDMFDKMDVSKNGQLTFEDFKAGLRKLGNL…
OeichCPK9	Annotation	102-360	403-438, 439-474, 475-510, 511-546	416-428, 488-500, 524-536	1	4	3	MGNTCCVAPATTEEAEPRRVDAPPRDHHAAKKPPAATTATRQRHGQEPKPKPRARARDKTKPNPYDWAPPRVLPARGGGAAAVRVLEGVVPHHPRLRVTDKYQLGRELGRGEFGVTHLATDRATRERLACKSIPKRRLRTAVDVADVRREVAIMASLPDHPALVRLRAAYEDAEAVHLVMELCDGGELFDRIVARGRYTERAAAAAARTVAEVVRACHAHGVMHRDLKPENFLYAGKSEDAQLKAIDFGLSVFFRPGERFREIVGSPYYMAPEVLRRDYGPEVDIWSAGVILYILLCGVPPFWAETEQGVARAILRGAVDFDREPWPRISRAAKSLVRQMLDVDPRRRPTAQQVLDHPWLHHAARAPNVPLGDVVRARLKQFSLMNRFKKKAMRVIAEH…
OeichCRK1	Annotation	140-402	ND	ND	1	ND	ND	MGLCHGKSAAVLEPTVVEEEETRVAEAAAAPAKPASPAPSAAAAKPGTPKQHKFPFYLPSPLPPSSYKGSPANSSVASTPARGGFKRPFPPPSPAKHIRALLARRHGSVKPNEASIPESGEPGVALDKSFGFSKHFAAKYELGQEVGRGHFGYTCAATCKKGELKGEDVAVKVIPKAKMTTAIAIEDVRREVRILSSLAGHSNLVQFYDAYEDEENVYIVMELCKGGELLDRILARGGKYSEEDAKVVIRQILSVASFCHLQGVVHRDLKPENFLFSSKDENSAMKVIDFGLSDFVKPDERLNDIVGSAYYVAPEVLHRSYGTEADMWSIGVIVYILLCGSRPFWARTESGIFRAVLKADPSFEEAPWPTLSAEAKDFVRRLLNKDYRKRMTAAQALCH…
OeichCRK2	Annotation	172-434	ND	ND	1	ND	ND	MGQCYGKGASARTADDDECGVVTAHQSPPPANGLPSTPPRQAQAQAAVVGTPRRRGGKSGSTTPVHQTPGVAWPSPYPSGGASPLPAGVSPSPARSTPRRFFKRPFPPPSPAKHIKATLAKRLGGGKPKEGTIPEEGGVGAGGGGGGAADGAETERPLDKTFGFSKNFGAKYELGKEVGRGHFGHTCSAVVKKGEYKGQTVAVKIIAKAKMTTAISIEDVRREVKILRALSGHNNLVKFYDACEDGLNVYIVMELCEGGELLDRILARGGRYTEEDAKAIVVQILSVVAFCHLQGVVHRDLKPENFLFTTRDENAPMKLIDFGLSDFIRPDERLNDIVGSAYYVAPEVLHRSYSMEADIWSIGVITYILLCGSRPFWARTESGIFRSVLRADPNFDDSP…
OeichCRK3	Annotation	152-414	ND	ND	1	ND	ND	MGGCHAKPLTHDEADGVGSPLREPPALAPATPPRGSGAATPAWKTKPWASPFFGFSTPSPSPAHHLFSSSKSASSPRRSPAPTGSAPTTPARRLLRLPFPPPSPAKHIRQALARRHGPPRPSIPEEGGDGEGEGGRGLDKGFGFNKGFAAKYDMGDEVGRGHFGYTCSARIKKGARKGDAVAVKVIPKAKMTTSIAIEDVRREVKILKALAGHKNLVQFYDAYEDNDNVYIVMELCEGGELLDRILSRGGKYSEDDAKAVLVQILNVVSFCHIQGVVHRDLKPENFLFTSKDENSQLKAIDFGLSDFVKPDERLNDIVGSAYYVAPEVLHRCYSTEADVWSIGVIAYILLCGSRPFWARTESGIFRSVLKADPSYNEAPWPSLTPEAMDFVKRLLCKDP…
OeichCRK4	Annotation	138-400	442-477	ND	1	1	ND	MGLCHGKPSQIPEPEADEAAAGRVAAGDAAGAASPGPAAAAAKPGTPKQPKFPFYMPSPLPPSSYKSSPANSSVASTPARGGFKRPFPPPSPAKHIRALLARRHGSVKPNEASIPEGGEPEVGLDKGFGFSKHFFAKYELGDEVGRGHFGYTCSAKAKKGEHKGHDVAVKVIPKAKMTTAIAIEDVRREVRILSSLTGHSNLVQFYDAFEDEDNVYIVMELCKGGELLDRILARGGKYSEEDAKVVMVQILSVVSFCHLQGVVHRDLKPENFLFTSKDENSALKVIDFGLSDFVKPDERLNDIVGSAYYVAPEVLHRSYGTEADMWSIGVIAYILLCGSRPFWARTESGIFRAVLKAEPSFDEAPWPTLTAEAKDFVKRLLNKDYRKRMTAAQALSHPW…
OeichCRK5	Annotation	175-437	ND	ND	1	ND	ND	MGQCYARNVPVDGDGGGGGGGGGVVTTTISVSAAGEEVVAGGGGGGRRSGRPSPAGTPRRRAGATPARSSVAGSPWAGSPLPEGIAPSPAPSATTPRRFFRRPFPPPSPAKHIKASLARRLGQRSPASAQAQAAKPPTEVPIPEHGGGAAAAAAGEVERELDKSFGYDRHFAAKYELGKEVGRGHFGHTCLARARKGDMRGQLLAVKVISKAKMTTAISIEDVRREVKILKALSGHSNLVKFYDACEDALNVYIIMELCEGGELLDRILSRGGRYTEEDAKVIVEQILNVVSFCHLQGVVHRDLKPENFLFSTRDDHSPMKIIDFGLSDFIRPDERLNDIVGSAYYVAPEVLHRSYSTEADMWSIGVITYILLCGSRPFWARTESGIFRSVLRADPNFD…
OeichPEPRK1	Annotation	101-350	ND	ND	1	ND	ND	MESSLPRKRKGARSACSLVGSFREPTTVARKRACREPKPRPEKKKNPSDDASGRGGGVVQTAPPASGRAAPESPSRGLKRKLGCIESATRMGRKKRLESEYELGAEIGQGKFGSVRICRAKVGGEEFACKALPKNGEETVHREVEIMQHLSGHPGIVTLKAVFEDADKFYLVMELCGGGRLLDEMAREGKFSEQRAAIVIKDLMCVVKYCHEMGVVHRDIKPENILLTKAGKIKLADFGLAARVADGQKLSGIAGSPAYVAPEVLSGCYSEKVDIWGAGVLLHVLLRGSLPFHGGSLDAVFEAIKTVELDFHSGPWESISSLARDLISRMLNRDVPSRITADEVLRHPWVVFYTDCPLKAVTANLSITNKIVAPRITWDKIRLHCESISSDSSSQRSAD…
OeichPEPRK2	Annotation	40-298	ND	ND	1	ND	ND	MAAAGGGGGGGDAKYNSYKAPGLRGAILEAAHVSCLEDRYALGPQLGWGQFGVIRSCSDMVTGEALACKSIAKDRLVSPDDVRGVKLEIEVMARLSGHPNVVDLKAVYEDEESVHLVMELCAGGELFHRLEERGCFSEHEAAVLFRYLMEVVAHCHSKGIVHRDLKPENILLVSKSPSSPIKLADFGLATYIQPGRSLSGMVGSPFYIAPEVLAGGYNEAADVWSAGVILYILLSGIPPFWGKTKSKIFECIRSTELRFPSDPWEKVSDSAKELITEMLQRDPRQRLTAKQVLEHSWIQHHADQSQDSCGHCHEINLRGEDPGSCSFSTPLASCSRDVSFNTGGPVSCQSMSEEVCSPTFACRSSFSAFVAENAPSCALSGFSFGGVCEPCDAVFPSPV…
OeichPPCK1	Annotation	9-282	ND	ND	1	ND	ND	MSGELKRDYEIGEEIGRGRFGVVHRCTSRATGEVFAVKSVDRSQLADDLDRELAELEPKLAQLAAAGNPGVVQVHAVYEDEAWTHMVMDLCSGPDLLDWIRLRRGAPVPEPVAAAVVAQLAEALAHCHRRGVAHRDVKPDNILLDVVGDDDDGIDGGGTPRARLADFGSAAWVGESGGSAEGLVGTPHYVAPEVVAGGEYGEKADVWSAGVVLYVLLSGGALPFGGETAAEVLASVLRGSVRFPPRLFAGVSPAAKDLMRRMMCRDTWRRFSAEQVLGHPWIVSGGGARAMEQPT
OeichPPCK2	Annotation	13-279	ND	ND	1	ND	ND	MSSGGELALRQEYVIGDEIGRGRFGTVRRCYAVATGEAFAVKSTPKAPLREVEAADALDLALAEQEPKVHLVASAPGPGASPHVVALHAAFEDDAAVHLVVDLCEGGDLLSLVSARGRLPEHEAADLMAQLASALASCHRRGVAHRDVKPDNLLFDGGGVLKLGDFGSAEWFGDGRAMTGLVGTPYYVASEVVAGREYDEKVDVWSAGVVLYMMLSGTVPFYGATAAEIFQCVLRGNLRFPPRAFASVSPEAKDLMRRMLCKDVSRRFSADQVLRHPWIVSRGGAAVMG
OeichPPCK3	Annotation	9-273	ND	ND	1	ND	ND	MSEELKRDFEIGEEIGRGRFGVVHRCASRSTGEAYAVKSVDRSRLSDDLDRSLAALEPKLAQLAAAGNPGVVQVHAVYEDDDWTHMVMDLCTGPDLLDWVRLRCGQPVPEPDAAAVVAQIAEDLALCHRRGVAHRDVKPDNVLLDATGDGPPRVRLADFGSAAWVGDGISAEGLVGTPHYVAPEVVAGGEYGEKADVWSAGVVMYVLLTGGALPFGGETASDVFAAVLRGNLRFPPRLFSGVSPAAKDLMRRMMCRDVYRRFSAEQVLRHPWIVSGGGARDVQPT
OglumCCaMK.1	Annotation	13-298	392-427, 428-463, 470-505	405-417, 441-453, 483-495	1	3	3	MSKTESRKLSDDYEVVDVLGRGGFSIVRRGVSKSEEKTQVAIKTLRRLGPAMAGMKQGTKPVPGSGLPMWKQVSISDALLTNEILVMRRIVESVAPHPNVINLHDVYEDVHGVHLVLELCSGGELFDRIVGRDRYSEFDAACVIRQIASGLEALHKASIVHRDLKPENCLFSDKDEKSTLKIMDFGLSSVEDFSDPIVALFGSIDYVSPEALSRQEVSAASDMWSVGVILYILLSGCPPFHAATNREKQQRILQGEFSFQDHTWKTISSSAKDLISRLLSVQPYKRPTASDLLRHPWVIGDCAKQDLMDAEVVSKLQKFNARRKLRAAAIASVLSCKVALRTKRLRNLLGTHDLTSEELDNLRLHFGRICADGENATLSEFEQVLRAMKMDSLIPLAPR…
OglumCCaMK.2	RNA-seq	13-298	392-427, 428-463, 470-505	405-417, 441-453, 483-495	1	3	3	MSKTESRKLSDDYEVVDVLGRGGFSIVRRGVSKSEEKTQVAIKTLRRLGPAMAGMKQGTKPVPGSGLPMWKQVSISDALLTNEILVMRRIVESVAPHPNVINLHDVYEDVHGVHLVLELCSGGELFDRIVGRDRYSEFDAACVIRQIASGLEALHKASIVHRDLKPENCLFSDKDEKSTLKIMDFGLSSVEDFSDPIVALFGSIDYVSPEALSRQEVSAASDMWSVGVILYILLSGCPPFHAATNREKQQRILQGEFSFQDHTWKTISSSAKDLISRLLSVQPYKRPTASDLLRHPWVIGDCAKQDLMDAEVVSKLQKFNARRKLRAAAIASVLSCKVALRTKRLRNLLGTHDLTSEELDNLRLHFGRICADGENATLSEFEQVLRAMKMDSLIPLAPR…
OglumCPK1	Annotation	67-325	368-403, 404-439, 440-475, 476-510	381-393, 417-429, 453-465, 488-500	1	4	4	MGNRTSRHHRAAPEQPPPQPKPKPQPQQQQQQQWPRPQQPTPPPAAAPDAAMGRVLGRPMEDVRATYTFGRELGRGQFGVTYLVTHKATGKRFACKSIATRKLAHRDDIEDVRREVQIMHHLTGHRNIVELWGAYEDRHSVNLIMELCEGGELFDRIIARGHYSERAAAALCREIVAVVHSCHSMGVFHRDLKPENFLFLSKSEDSPLKATDFGLSVFFKPGEHFKDLVGSAYYVAPEVLKRNYGAEADIWSAGVILYILLSGVPPFWAESEDGIFDAVLRGHIDFSSEPWPSISNGAKDLVKKMLRQDPKERLTSAEILNHPWIREDGEAPDKPLDITVISRMKQFRAMNKLKKVALKVVAENLSDEEITGLKEMFRSLDTDNSGTITLEELRSGLPK…
OglumCPK10	Annotation	133-391	434-469, 470-505, 506-541, 544-575	447-459, 483-495, 519-531, 553-565	1	4	4	MGNTCVGPSISKNGFFQSVSTVLWKARQDGDDALPGANGAPDGGGQGRLPAPPPPTSDAPLAVQNKPPEHVKIVSTTDTASAEQDASKSSAGSDSGEAARPRPRVPPVKRVSSAGLLVGSVLKRKTESLKDKYSLGRKLGQGQFGTTYLCVERATGKEFACKSILKRKLVTDDDVEDVRREIQIMYHLAGHPNVISIRGAYEDAVAVHLVMELCAGGELFDRIVQKGHYTERKAAELARVIVGVVEVCHSMGVMHRDLKPENFLFTDQTEEAALKTIDFGLSIFFRPGQVFTDVVGSPYYVAPEVLKKKYGQEADVWSAGVIIYILLCGVPPFWAENEQGIFEEVLHGRLDFQSEPWPSISEGAKDLVRRMLVRDPKKRLTAHEVLRHPWVQVGGLAPD…
OglumCPK11	Annotation	113-371	414-449, 450-485, 486-521, 522-555	427-439, 463-475, 499-511, 533-545	1	4	4	MGNNCVGPSAAGQNGFFANVALWRPRPADAAPPALPPPSSARSDQAPEPVTIPPSEHSSHHSSRSADPSTPTAAAEQPANKAAPKVKRVQSAGLLADSVLKRDVNTARLKDLYTIGKKLGQGQFGTTYLCVEKATGREFACKSIAKRKLLTQEDVEDVRREIQIMHHLAGHANVVSIVGAYEDAVAVQLVMELCAGGELFDRIIQRGHYSEKAAAQLARVIVGVIEACHSLGVMHRDLKPENFLFIHQKEDSPLKAIDFGLSIFFKPGETFTDVVGSPYYVAPEVLMKHYGREVDVWSAGVIIYILLSGVPPFWDESEQGIFEQVLKGDLDFSSEPWPNISESAKDLVRKMLIRDPKKRLTAHEALCHPWVCVDGVAPDKPLDSAVLSRLKQFSAMNKL…
OglumCPK12.1	Annotation	91-349	391-426, 427-462, 463-498, 499-533	404-416, 440-452, 476-488, 511-523	1	4	4	MGNCFTKTYEIPITSGTMRRPASTAERSKARGGDEPGTWRRPSFPRHGAPPHRPPTGSSSAAGALSRRASGGGGEMGPVLQRPMVSVRSLYQLDRKLGSGQFGTTYLCTERATGNRYACKSVSKRKLVRRTDVDDVRREITILQHLSGQPNIAEFRGAYEDNDHVHLVMEFCSGGELFDRITAKGSYSERQAAAVCRDILTVVHVCHFMGVIHRDLKPENFLLASADDDAPLKAIDFGLSVFIEEGKVYKDIVGSAYYVAPEVLQRNYGKEADIWSAGVILYILLCGTPPFWAETEKGIFDAILVNQVDFSTSPWPSISESAKDLIRQMLHRDPQKRITASQALEHRWLKEGGASDRPIDSAVLSRMKQFKAMNKLKQLALKVIAENLSPEEIKGLKQM…
OglumCPK12.2	Annotation	91-350	409-444, 445-480, 481-516, 517-551	422-434, 458-470, 494-506, 529-541	1	4	4	MGNCFTKTYEIPITSGTMRRPASTAERSKARGGDEPGTWRRPSFPRHGAPPHRPPTGSSSAAGALSRRASGGGGEMGPVLQRPMVSVRSLYQLDRKLGSGQFGTTYLCTERATGNRYACKSVSKRKLVRRTDVDDVRREITILQHLSGQPNIAEFRGAYEDNDHVHLVMEFCSGGELFDRITAKGSYSERQAAAVCRDILTVVHVCHFMGVIHRDLKPENFLLASADDDAPLKAIDFGLSVFIEEGKVYKDIVGSAYYVAPEVLQRNYGKEADIWSAGVILYILLCGTPPFWAETEKGIFDAILVNQVDFSTSPWPSISESAKDLIRQMLHRDPQKRITASQALGSTPEFVANSLNGCLHAAEHRWLKEGGASDRPIDSAVLSRMKQFKAMNKLKQLAL…
OglumCPK13.1	Annotation	16-268	266-301, 302-337, 338-373, 374-407	279-291, 315-327, 351-363, 385-397	1	4	4	MGNACGGSLRSKYLSFKQTAKLGQGQFGTTYLCTELSTGVDYACKSISKRKLITKEDIEDVRREIQIMHHLSGHKNVVAIKGAYEDQLYVHIVMELCAGGELFDRIIQRGHYSERKAAELTRIIVGVVEACHSLGVMHRDLKPENFLLANKDDDLSLKAIDFGLSVFFKPGQTFTDVVGSPYYVAPEVLLKHYGPEADVWTAGVILYILLSGVPPFWAGHPWIRDHGVAPDRPLDPAVLSRIKQFSAMNKLKKMALRVIAESLSEEEIAGLKEMFQTMDADNSGAITYDELKEGLRKYGSTLKDTEIRDLMDAADIDNSGTIDYIEFIAATLHLNKLEREEHLVAAFSYFDKDGSGYITVDELQQACKEHNMPDAFLDDVINEADQDNDGRIDYGEFVA…
OglumCPK13.2	Annotation	88-340	338-373, 419-446, 447-482, 483-516	351-363, 424-436, 460-472, 494-506	1	4	4	MGNACGGSLRSKYLSFKQTASQRHDTDDNNNAAAADSPKKPSRPPAAAKTDDHPVSASAPAAAMRRGQAPADLGSVLGHPTPNLRDLYAMGRKLGQGQFGTTYLCTELSTGVDYACKSISKRKLITKEDIEDVRREIQIMHHLSGHKNVVAIKGAYEDQLYVHIVMELCAGGELFDRIIQRGHYSERKAAELTRIIVGVVEACHSLGVMHRDLKPENFLLANKDDDLSLKAIDFGLSVFFKPGQTFTDVVGSPYYVAPEVLLKHYGPEADVWTAGVILYILLSGVPPFWAGHPWIRDHGVAPDRPLDPAVLSRIKQFSAMNKLKKMALRVIAESLSEEEIAGLKEMFQTMDADNSGAITYDELKEGLRKYGSTLKDTEIRDLMDAADNFSLMLVFLLQT…
OglumCPK13.3	Annotation	88-340	338-373, 374-409, 410-445, 446-479	351-363, 387-399, 423-435, 457-469	1	4	4	MGNACGGSLRSKYLSFKQTASQRHDTDDNNNAAAADSPKKPSRPPAAAKTDDHPVSASAPAAAMRRGQAPADLGSVLGHPTPNLRDLYAMGRKLGQGQFGTTYLCTELSTGVDYACKSISKRKLITKEDIEDVRREIQIMHHLSGHKNVVAIKGAYEDQLYVHIVMELCAGGELFDRIIQRGHYSERKAAELTRIIVGVVEACHSLGVMHRDLKPENFLLANKDDDLSLKAIDFGLSVFFKPGQTFTDVVGSPYYVAPEVLLKHYGPEADVWTAGVILYILLSGVPPFWAGHPWIRDHGVAPDRPLDPAVLSRIKQFSAMNKLKKMALRVIAESLSEEEIAGLKEMFQTMDADNSGAITYDELKEGLRKYGSTLKDTEIRDLMDAADIDNSGTIDYIEF…
OglumCPK13.4	Annotation	88-414	330-365, 366-401, 402-437, 438-471	343-355, 379-391, 415-427, 449-461	1	4	4	MGNACGGSLRSKYLSFKQTASQRHDTDDNNNAAAADSPKKPSRPPAAAKTDDHPVSASAPAAAMRRGQAPADLGSVLGHPTPNLRDLYAMGRKLGQGQFGTTYLCTELSTGVDYACKSISKRKLITKEDIEDVRREIQIMHHLSGHKNVVAIKGAYEDQLYVHIVMELCAGGELFDRIIQRGHYSERKAAELTRIIVGVVEACHSLGVMHRDLKPENFLLANKDDDLSLKAIDFGLSVFFKPGQTFTDVVGSPYYVAPEVLLKHYGPEADVWTAGVILYILLSGVPPFWAGRYDGLIISFQSPLNTRELLKQTMLNFGTCTVIAESLSEEEIAGLKEMFQTMDADNSGAITYDELKEGLRKYGSTLKDTEIRDLMDAADIDNSGTIDYIEFIAATLHLN…
OglumCPK14	Annotation	51-406	449-484, 529-554, 555-590, 594-625	462-474, 532-544, 568-580, 603-615	1	4	4	MGNCCPPGSSSEPDPPPASSGSSRPAGSAGAAASPATISPSAAPAPAKPPAPVGKELGRGQFGVTSLCTHKATGQRFACKTISKRKLSTKEDVEDVRREVQIMYHLAGQPGVVELKGAYEDKHAVHLFGVTSLCTHKATGQRFACKTISKRKLSTKEDVEDVRREVQIMYHLAGQPGVVELKGAYEDKHAVHLVMELCAGGELFDRIIAKGHYTEHAASSLLRTIVEIIHTCHSMGVIHRDLKPENFLLLSKDEHAPLKATDFGLSVFFKEGLHRFLHCCSLLELIIIVINGVPIAGEVFRDIVGSAYYIAPEVLKRSYGPEADIWSIGVMLYILLCGVPPFWAGKLLLFIAMHGIFNSILRGHVDFSSEPWSRISHGAKDLVRRMLHSDPKQRISAYD…
OglumCPK15.1	Annotation	93-305	348-383, 384-419, 420-454, 455-490	361-373, 397-409, 433-445, 468-480	1	4	4	MGARASRHRQSPDQSQSQSPSPHHKHHHHHQTTRAPKPKPKPQPPPPPQPRSQPPPPPPPPRHQPQQAPQQAAAEDGVGRVLGRPMEDVRATYTFGRELGRGQFGVTYLATHKPTGRRYACKSIAARKLARPDDLDDVRREVHIMHHLTGHRNIIVSVVHSCHSMGVMHRDLKPENFLFLNKREDSPLKATDFGLSVFFKPGEQFRDLVGSAYYVAPEVLKRLYGAEADIWSAGVILYILLSGVPPFWAENEDGIFDAVLQGHIDFSSEPWPSISSGAKDLVKRMLRQDPKERLTAAEILNHPWIREDGEAPDKPLDITVISRMKQFRAMNKLKKVALKVVAENLSEEEIVGLKEMFKSLDTDNSGTITLEELRAGLPKLGTKISESELRQLMEAADVD…
OglumCPK15.2	Annotation	93-351	394-429, 430-465, 466-500, 501-536	407-419, 443-455, 479-491, 514-526	1	4	4	MGARASRHRQSPDQSQSQSPSPHHKHHHHHQTTRAPKPKPKPQPPPPPQPRSQPPPPPPPPRHQPQQAPQQAAAEDGVGRVLGRPMEDVRATYTFGRELGRGQFGVTYLATHKPTGRRYACKSIAARKLARPDDLDDVRREVHIMHHLTGHRNIVELRGAYEDRHSVNLVMELCEGGELFDRIIARGHYSERAAAALCREIVSVVHSCHSMGVMHRDLKPENFLFLNKREDSPLKATDFGLSVFFKPGEQFRDLVGSAYYVAPEVLKRLYGAEADIWSAGVILYILLSGVPPFWAENEDGIFDAVLQGHIDFSSEPWPSISSGAKDLVKRMLRQDPKERLTAAEILNHPWIREDGEAPDKPLDITVISRMKQFRAMNKLKKVALKVVAENLSEEEIVGL…
OglumCPK16	Annotation	73-344	387-422, 423-458, 459-494, 495-530	400-412, 472-484, 508-520	1	4	3	MGNCCRSPAAAAREDVKTSHFPASTGGGKKKPHQARNGGGGGGGGGGGGGEKKRLSVLGEEGSEVSGGIEEKYALDRELGRGEFGVTYLCMDRCSRELLACKSISKRKLRTPVDVEDVRREVAIMRHLPRSASIVSLREACEDDGAVHLVMELCEGGELFDRIVARGHYTERAAAAVTRTIVEVVQLCHRHGVIHRDLKPENFLFANKKENSPLKAIDFGLSIFFKPGEKFSEIVGSPYYMAPEVLKRNYGPEIDIWSAGVILYILLCGVPPFWAALLFCKFLPSKIAETEQGVAQAILRGNIDFKREPWPNVSDNAKDLVRQMLQPDPKLRLTAKQVLEHTWLQNAKKAPNVPLGDIVKSRLKQFSRMNRFKRRALRVIADHLSAEEVEDIKDMFKVM…
OglumCPK17.1	Annotation	106-364	407-442, 443-478, 479-512, 513-548	420-432, 456-468, 492-504, 526-538	1	4	4	MGNTCVGPSSAADRHGFFHSVSLAVLWRPGGRAEPSQPPDCPPRESSHSSVTSSTAPERVTIADSDLSSSTPNKGGNKPKVRRVQSAGLLADSVLKRDSERLKDLYTLGKKLGQGQFGTTYQCVEKATGKVLACKSIAKRKLVSEEDVEDVRREIQIMHHLAGHPSVVSIVGAYEDAVAVHLVMELCAGGELFDRIVQRGHYSEKAAAQLARVIIGVVEACHSLGVMHRDLKPENFLFVNHKEDSPLKTIDFGLSIFFKPGENYSDVVGSPYYVAPEVLMKHYGREVDVWSAGVIIYILLSGVPPFWDESEQGIFEQVLKGDLDFSSDPWPAISDSAKDLVRKMLNRDPRKRLTAHEALCHPWVCVDGVAPDKPLDSAVLTRLKQFSAMNKLKKMALRV…
OglumCPK17.2	Annotation	106-364	407-442, 443-478, 479-512, 513-548	420-432, 456-468, 492-504, 526-538	1	4	4	MGNTCVGPSSAADRHGFFHSVSLAVLWRPGGRAEPSQPPDCPPRESSHSSVTSSTAPERVTIADSDLSSSTPNKGGNKPKVRRVQSAGLLADSVLKRDSERLKDLYTLGKKLGQGQFGTTYQCVEKATGKVLACKSIAKRKLVSEEDVEDVRREIQIMHHLAGHPSVVSIVGAYEDAVAVHLVMELCAGGELFDRIVQRGHYSEKAAAQLARVIIGVVEACHSLGVMHRDLKPENFLFVNHKEDSPLKTIDFGLSIFFKPGENYSDVVGSPYYVAPEVLMKHYGREVDVWSAGVIIYILLSGVPPFWDESEQGIFEQVLKGDLDFSSDPWPAISDSAKDLVRKMLNRDPRKRLTAHEALCHPWVCVDGVAPDKPLDSAVLTRLKQFSAMNKLKKMALRV…
OglumCPK17.3	RNA-seq	106-364	407-442, 443-478, 479-512, 513-548	420-432, 456-468, 492-504, 526-538	1	4	4	MGNTCVGPSSAADRHGFFHSVSLAVLWRPGGRAEPSQPPDCPPRESSHSSVTSSTAPERVTIADSDLSSSTPNKGGNKPKVRRVQSAGLLADSVLKRDSERLKDLYTLGKKLGQGQFGTTYQCVEKATGKVLACKSIAKRKLVSEEDVEDVRREIQIMHHLAGHPSVVSIVGAYEDAVAVHLVMELCAGGELFDRIVQRGHYSEKAAAQLARVIIGVVEACHSLGVMHRDLKPENFLFVNHKEDSPLKTIDFGLSIFFKPGENYSDVVGSPYYVAPEVLMKHYGREVDVWSAGVIIYILLSGVPPFWDESEQGIFEQVLKGDLDFSSDPWPAISDSAKDLVRKMLNRDPRKRLTAHEALCHPWVCVDGVAPDKPLDSAVLTRLKQFSAMNKLKKMALRV…
OglumCPK17.4	RNA-seq	106-364	407-442, 443-478, 479-512, 513-548	420-432, 456-468, 492-504, 526-538	1	4	4	MGNTCVGPSSAADRHGFFHSVSLAVLWRPGGRAEPSQPPDCPPRESSHSSVTSSTAPERVTIADSDLSSSTPNKGGNKPKVRRVQSAGLLADSVLKRDSERLKDLYTLGKKLGQGQFGTTYQCVEKATGKVLACKSIAKRKLVSEEDVEDVRREIQIMHHLAGHPSVVSIVGAYEDAVAVHLVMELCAGGELFDRIVQRGHYSEKAAAQLARVIIGVVEACHSLGVMHRDLKPENFLFVNHKEDSPLKTIDFGLSIFFKPGENYSDVVGSPYYVAPEVLMKHYGREVDVWSAGVIIYILLSGVPPFWDESEQGIFEQVLKGDLDFSSDPWPAISDSAKDLVRKMLNRDPRKRLTAHEALCHPWVCVDGVAPDKPLDSAVLTRLKQFSAMNKLKKMALRV…
OglumCPK18.1	Annotation	52-340	383-418, 420-455, 462-497, 500-527	396-408, 433-445, 475-487, 505-517	1	4	4	MGLCSSSSARRDAGTPGGGNGAGNKDNAGRKGIVACGKRTDFGYDKDFEARYALGKLLGHGQFGYTFAAVDRRSSERVAVKRIDKNKMVLPVAVEDMIIMCILLWSKSWKNSQMFMKSVEVYLSITIKCLSELFMALAKLKEGTVQANEDLTLLHVFDRLCEGGELLDRILAKKDSRYSEKDAAVVVRQMLKVAAECHLHGLVHRDMKPENFLFKSTKEDSPLKATDFGLSDFIRPGKHFRDIVGSAYYVAPEVLKRKSGPESDVWSIGVITYILLCGRRPFWDKTEDGIFKEVLKNKPDFRRKPWPNITPCAKDFVQKLLVKDPRARLTAAQALSHEWVREGGQASDIPLDISVLHNMRQFVKYSRFKQFALRALASTLNAEELSDLRDQFNAIDVDK…
OglumCPK18.2	RNA-seq	52-312	355-390, 392-427, 434-469, 472-499	368-380, 405-417, 447-459, 477-489	1	4	4	MGLCSSSSARRDAGTPGGGNGAGNKDNAGRKGIVACGKRTDFGYDKDFEARYALGKLLGHGQFGYTFAAVDRRSSERVAVKRIDKNKMVLPVAVEDVKREVKILKALQGHENVVHFYNAFEDDNYVYIVMELCEGGELLDRILAKKDSRYSEKDAAVVVRQMLKVAAECHLHGLVHRDMKPENFLFKSTKEDSPLKATDFGLSDFIRPGKHFRDIVGSAYYVAPEVLKRKSGPESDVWSIGVITYILLCGRRPFWDKTEDGIFKEVLKNKPDFRRKPWPNITPCAKDFVQKLLVKDPRARLTAAQALSHEWVREGGQASDIPLDISVLHNMRQFVKYSRFKQFALRALASTLNAEELSDLRDQFNAIDVDKNGTISLEELKQALAKDVPWRLKGPRVLE…
OglumCPK18.3	RNA-seq	1-151	194-229, 252-287, 290-317	207-219, 223-235, 265-277, 295-307	1	3	4	MLKVAAECHLHGLVHRDMKPENFLFKSTKEDSPLKATDFGLSDFIRPGKHFRDIVGSAYYVAPEVLKRKSGPESDVWSIGVITYILLCGRRPFWDKTEDGIFKEVLKNKPDFRRKPWPNITPCAKDFVQKLLVKDPRARLTAAQALSHEWVREGGQASDIPLDISVLHNMRQFVKYSRFKQFALRALASTLNAEELSDLRDQFNAIDVDKNGTISLEELKQIDSNTDGLVDFEEFVAATLHVHQLVEHDTEKWKSLSQAAFDKFDVDGDGYITSDELRMQTGLKGSIDPLLEEADIDRDGKISLDEFRRLLKTASMSSRNVQTPRSVHRS
OglumCPK18.4	RNA-seq	ND	104-139, 142-169, 25-60, 62-97	117-129, 147-159, 38-50, 75-87	ND	4	4	MRQFVKYSRFKQFALRALASTLNAEELSDLRDQFNAIDVDKNGTISLEELKQALAKDVPWRLKGPRVLEIVEAIDSNTDGLVDFEEFVAATLHVHQLVEHDTEKWKSLSQAAFDKFDVDGDGYITSDELRMQTGLKGSIDPLLEEADIDRDGKISLDEFRRLLKTASMSSRNVQTPRSVHRS
OglumCPK19.1	Annotation	87-345	387-422, 423-458, 459-494, 499-529	400-412, 436-448, 472-484, 507-519	1	4	4	MGSCCSRATSPDSGRGGANGYGYSHQTKPAQTTPSYNHPQPPPPAEVRYTPPAMNPPVVPPVVAPPKPTPTPDTILGKPYEDVRKVYSLGKELGRGQFGVTYLCTEIASGKQYACKSISKRKLVSKADKEDIRREIQIMQHLSGQQNIVEFRGAYEDKSNVHVVMELCAGGELFDRIIAKGHYSERAAATICRAVVNVVNICHFMGVMHRDLKPENFLLATKEENAMLKATDFGLSVFIEEGKMYRDIVGSAYYVAPEVLRRNYGKEIDVWSAGVILYILLSGVPPFWAETEKGIFDAILQGEIDFESQPWPSISESAKDLVRKMLTQDPKKRITSAQVLQHPWLRDGEASDKPIDSAVLSRMKQFRAMNKLKKMALKVIASNLNEEEIKGLKQMFTNM…
OglumCPK19.2	RNA-seq	87-345	387-422, 423-458, 459-494, 499-529	400-412, 436-448, 472-484, 507-519	1	4	4	MGSCCSRATSPDSGRGGANGYGYSHQTKPAQTTPSYNHPQPPPPAEVRYTPPAMNPPVVPPVVAPPKPTPTPDTILGKPYEDVRKVYSLGKELGRGQFGVTYLCTEIASGKQYACKSISKRKLVSKADKEDIRREIQIMQHLSGQQNIVEFRGAYEDKSNVHVVMELCAGGELFDRIIAKGHYSERAAATICRAVVNVVNICHFMGVMHRDLKPENFLLATKEENAMLKATDFGLSVFIEEGKMYRDIVGSAYYVAPEVLRRNYGKEIDVWSAGVILYILLSGVPPFWAETEKGIFDAILQGEIDFESQPWPSISESAKDLVRKMLTQDPKKRITSAQVLQHPWLRDGEASDKPIDSAVLSRMKQFRAMNKLKKMALKVIASNLNEEEIKGLKQMFTNM…
OglumCPK19.3	RNA-seq	87-345	387-422, 423-458, 459-494, 499-529	400-412, 436-448, 472-484, 507-519	1	4	4	MGSCCSRATSPDSGRGGANGYGYSHQTKPAQTTPSYNHPQPPPPAEVRYTPPAMNPPVVPPVVAPPKPTPTPDTILGKPYEDVRKVYSLGKELGRGQFGVTYLCTEIASGKQYACKSISKRKLVSKADKEDIRREIQIMQHLSGQQNIVEFRGAYEDKSNVHVVMELCAGGELFDRIIAKGHYSERAAATICRAVVNVVNICHFMGVMHRDLKPENFLLATKEENAMLKATDFGLSVFIEEGKMYRDIVGSAYYVAPEVLRRNYGKEIDVWSAGVILYILLSGVPPFWAETEKGIFDAILQGEIDFESQPWPSISESAKDLVRKMLTQDPKKRITSAQVLQHPWLRDGEASDKPIDSAVLSRMKQFRAMNKLKKMALKVIASNLNEEEIKGLKQMFTNM…
OglumCPK19.4	RNA-seq	87-345	387-422, 423-458, 459-494, 499-529	400-412, 436-448, 472-484, 507-519	1	4	4	MGSCCSRATSPDSGRGGANGYGYSHQTKPAQTTPSYNHPQPPPPAEVRYTPPAMNPPVVPPVVAPPKPTPTPDTILGKPYEDVRKVYSLGKELGRGQFGVTYLCTEIASGKQYACKSISKRKLVSKADKEDIRREIQIMQHLSGQQNIVEFRGAYEDKSNVHVVMELCAGGELFDRIIAKGHYSERAAATICRAVVNVVNICHFMGVMHRDLKPENFLLATKEENAMLKATDFGLSVFIEEGKMYRDIVGSAYYVAPEVLRRNYGKEIDVWSAGVILYILLSGVPPFWAETEKGIFDAILQGEIDFESQPWPSISESAKDLVRKMLTQDPKKRITSAQVLQHPWLRDGEASDKPIDSAVLSRMKQFRAMNKLKKMALKVIASNLNEEEIKGLKQMFTNM…
OglumCPK2	Annotation	62-306	349-384, 385-420, 421-456, 460-491	362-374, 398-410, 434-446, 469-481	1	4	4	MGLLEAGSEAGRPPASSDASTGNGSSSFKAGASPSSAPAQNKPPAPIGPVLGRPMEDVRSIYTIGKELGRGQFGVTSLCTHKATGQKFACKTIAKRKLSTKEDVEDVRREVQIMYHLAGQPNVVELKGAYEDKQSVHLVMELCAGGELFDRIIAKGHYTERAAASLLRTIVEIIHTCHSLGVIHRDLKPENFLLLSKDEDAPLKATDFGLSVFKDIVGSAYYIAPEVLKRSYGPEADIWSVGVILYILLCESEHGIFNSILRGQVDFTSDPWPRISASAKDLVRKMLNSDPKKRISAYEVLNHPWIKEDGEAPDTPLDNAVMNRLKQFRAMNQFKKAALRVIAGCLSEEEIRGLKEMFKSMDSDNSGTITVDELRKGLSKQGTKLTEAEVQQLMEAADA…
OglumCPK20	Annotation	76-334	377-412, 413-448, 449-484, 485-520	390-402, 426-438, 462-474, 498-510	1	4	4	MGNCCVTPEGSGRGRKKQQQEQKQKQKEQKQQQQQQQKKGKKPNPFSIEYNRSSAPSGHRLVVLREPTGRDIAARYELGGELGRGEFGVTYLCTERETGDAYACKSISKKKLRTAVDIEDVRREVDIMRHLPKHPNIVTLRDTYEDDNAVHLVMELCEGGELFDRIVARGHYTERAAALVTRTIVEVVQMCHKHGVMHRDLKPENFLFANKKETAALKAIDFGLSVFFTPGERFTEIVGSPYYMAPEVLKRNYGPEVDVWSAGVILYILLCGVPPFWAETEQGVAQAIIRSVIDFKRDPWPRVSDNAKDLVKGMLNPDPRRRLNAQQVLDHPWLQNIKKAPNVNLGETVKARLQQFSVMNKFKKHALRVIAEHLSVEEVAGIKDMFEKMDLNKDNMINF…
OglumCPK21	Annotation	77-369	412-447, 448-483, 484-511, 515-550	425-437, 461-473, 497-509, 528-540	1	4	4	MGGCYSAYASSRKLRGRISKISLVIPDPVPDAEAASPRKDDGIDGDGDDVRGGGGCDDGGDVVAIATTTAEEFARRYVLGKELGRGEFGVTRRCSDVATGEALACKTIRKHRRLAPPRVTAAKAAAAHGEDVKREVAIMRRMSSASSSRGGGAASSAVVRLREACEDAADGSVHLVMELCEGGELFDRIVARGHYSERAAANIFRTIVDVVQLCHSNGVIHRDLKPENFLFANKSEDSPLKVIDFGLSVFFKPGTSIFSKIFTSHRDRFTEVVGSAYYMAPEVLRRSYGPEVDVWSAGVILYILLCGVPPFWGDNDEKIAQAILRGAIDFNREPLPRVSANAKDLVRRMLDPNPSTRLTAKQVLEHPWLKNADTAPNVSLGDAVRARLQQFSAMNKFKK…
OglumCPK22.1	Annotation	187-448	491-526, 527-562, 563-598, 600-633	504-516, 540-552, 576-588, 611-623	1	4	4	MPLAPGPSMGPPRPIRPTRRSAETNGQPRSLLDPCGFPFALRARREEAGEGEATRGKRGEEAGGSKASICGVGVGVGDAMGGCSSAFAVSTRMIRFSRGRAPAAILPVTSNDEPCCSCSPENNNKNNDGGGGGCDGGEHQKGKSWRRWQYRRCGGGGGGGGGGGGRKNAILGDAADVKTAAGFAERYRLGAELGRGEFGVTRRCSDAATGEALACKTIRRKRLRRCGGDAEDVRREVEILRRISALGAGADSVVRLRDACEDSDGVHLVMELCEGGELFDRIFARGHYTERAAAKLARTIVGVLCHENGVMHRDLKPENFLFANKSEDSPLKAIDFGLSVFFKPGERFTQVVGSTYYMAPEVLNRSYGPEADVWSAGVILYILLCGVPPFWGDNDEKTV…
OglumCPK22.2	Annotation	187-448	496-531, 532-567, 568-603, 605-638	509-521, 545-557, 581-593, 616-628	1	4	4	MPLAPGPSMGPPRPIRPTRRSAETNGQPRSLLDPCGFPFALRARREEAGEGEATRGKRGEEAGGSKASICGVGVGVGDAMGGCSSAFAVSTRMIRFSRGRAPAAILPVTSNDEPCCSCSPENNNKNNDGGGGGCDGGEHQKGKSWRRWQYRRCGGGGGGGGGGGGRKNAILGDAADVKTAAGFAERYRLGAELGRGEFGVTRRCSDAATGEALACKTIRRKRLRRCGGDAEDVRREVEILRRISALGAGADSVVRLRDACEDSDGVHLVMELCEGGELFDRIFARGHYTERAAAKLARTIVGVLCHENGVMHRDLKPENFLFANKSEDSPLKAIDFGLSVFFKPGERFTQVVGSTYYMAPEVLNRSYGPEADVWSAGVILYILLCGVPPFWGDNDEKTV…
OglumCPK23.1	Annotation	149-407	450-485, 520-553, 554-589	567-579	1	3	1	MTSQPLINVSIIRDRQILAVDASSPLPHEALMTWRDQPPSPPPAGGIKRGSPATSVSSPLGRQGIRLRSLCRSPRLSLPPLLLRSRLKRLQNSNRFQNDRFASRYVDGNDTEDCYSGSSRASLAGALRQGLNLKSPVLGYKTPNVRELYTLGRELGQGQFGKTYLCTEISTGCQYACKTILKSNLRCVSDIEDVRREIQIMHHLSGQKNIVTIKDAYEDEQAVHIVMELCAGGELFSKIQKRGHYSERKAAELIKIIVGIIETCHSHGVMHRDLKPENFLLLDADDEFSVKAIDFGLSVFFRPGQVFREVVGSPYYIAPEVLEKRYGPEADIWTAGVILYVLLTGVPPFWADTQSGIYEKVLDGRIDFKSNRWPRISDSAKDLIKKMLCPYPSERLKAH…
OglumCPK23.2	Annotation	73-331	374-409, 444-477, 478-513	491-503	1	3	1	MGNSCQNGTYGNNYQNSNRFQNDRFASRYVDGNDTEDCYSGSSRASLAGALRQGLNLKSPVLGYKTPNVRELYTLGRELGQGQFGKTYLCTEISTGCQYACKTILKSNLRCVSDIEDVRREIQIMHHLSGQKNIVTIKDAYEDEQAVHIVMELCAGGELFSKIQKRGHYSERKAAELIKIIVGIIETCHSHGVMHRDLKPENFLLLDADDEFSVKAIDFGLSVFFRPGQVFREVVGSPYYIAPEVLEKRYGPEADIWTAGVILYVLLTGVPPFWADTQSGIYEKVLDGRIDFKSNRWPRISDSAKDLIKKMLCPYPSERLKAHEVLKHPWICDNGVATDRALDPSVLPRLKQFSAMNRLKKLSLQIIAERLSEEEIVGLREMFKAMDTKNRSVVTFGEL…
OglumCPK23.3	Annotation	80-338	381-416, 451-484, 485-520	498-510	1	3	1	MIYIFVGMGNSCQNGTYGNNYQNSNRFQNDRFASRYVDGNDTEDCYSGSSRASLAGALRQGLNLKSPVLGYKTPNVRELYTLGRELGQGQFGKTYLCTEISTGCQYACKTILKSNLRCVSDIEDVRREIQIMHHLSGQKNIVTIKDAYEDEQAVHIVMELCAGGELFSKIQKRGHYSERKAAELIKIIVGIIETCHSHGVMHRDLKPENFLLLDADDEFSVKAIDFGLSVFFRPGQVFREVVGSPYYIAPEVLEKRYGPEADIWTAGVILYVLLTGVPPFWADTQSGIYEKVLDGRIDFKSNRWPRISDSAKDLIKKMLCPYPSERLKAHEVLKHPWICDNGVATDRALDPSVLPRLKQFSAMNRLKKLSLQIIAERLSEEEIVGLREMFKAMDTKNRS…
OglumCPK23.4	Annotation	ND	ND	ND	ND	ND	ND	MTSQPLINVSIIRDRQILAVDASSPLPHEALMTWRDQPPSPPPAGGIKRGSPATSVSSPLGRQGIRLRSLCRSPRLSLPPLLLRSRLKRLQTFPDPCEVL
OglumCPK23.5	RNA-seq	1-207	250-285, 320-353, 354-389	367-379	1	3	1	MHHLSGQKNIVTIKDAYEDEQAVHIVMELCAGGELFSKIQKRGHYSERKAAELIKIIVGIIETCHSHGVMHRDLKPENFLLLDADDEFSVKAIDFGLSVFFRPGQVFREVVGSPYYIAPEVLEKRYGPEADIWTAGVILYVLLTGVPPFWADTQSGIYEKVLDGRIDFKSNRWPRISDSAKDLIKKMLCPYPSERLKAHEVLKHPWICDNGVATDRALDPSVLPRLKQFSAMNRLKKLSLQIIAERLSEEEIVGLREMFKAMDTKNRSVVTFGELKGLKRYSSVFKDTEINDLMEAADDTTSTINWEEFIAAAVSLNKIEREKHLMAAFTYFDKDGSGFITVDKLQKACMERNMEDTFLEEMILEVDQNNDGQIDYAEFVTMMQSNNFGLGWQTVESSL…
OglumCPK24.1	Annotation	47-305	348-383, 384-419, 420-455, 458-489	361-373, 397-409, 433-445, 467-479	1	4	4	MQPDPSGSGGDGNANAKAKLAPPPVTAAGGRPVSVLPHKTANVRDHYRIGKKLGQGQFGTTYLCVDKASGGEFACKSIPKRKLLCREDYEDVWREIQIMHHLSEHPNVVRIRGAYEDALFVHIVMELCAGGELFDRIVAKGHYTERAAAQLIRTIVAVVEGCHSLGVMHRDLKPENFLFASAAEDAPLKATDFGLSMFYKPGDKFSDVVGSPYYVAPEVLQKCYGPESDVWSAGVILYILLCGVPPFWAETEAGIFRQILRGKLDFESEPWPSISDSAKDLVRNMLCRDPTKRLTAHEVLCHPWIVDDAVAPDKPIDSAVLSRLKHFSAMNKLKKMALRVIAESLSEEEIGGLKELFKMIDTDDSGTITFDELKEGLKRVGSELTEHEIQALMEAADID…
OglumCPK24.2	RNA-seq	47-305	348-383, 384-419, 420-455, 458-489	361-373, 397-409, 433-445, 467-479	1	4	4	MQPDPSGSGGDGNANAKAKLAPPPVTAAGGRPVSVLPHKTANVRDHYRIGKKLGQGQFGTTYLCVDKASGGEFACKSIPKRKLLCREDYEDVWREIQIMHHLSEHPNVVRIRGAYEDALFVHIVMELCAGGELFDRIVAKGHYTERAAAQLIRTIVAVVEGCHSLGVMHRDLKPENFLFASAAEDAPLKATDFGLSMFYKPGDKFSDVVGSPYYVAPEVLQKCYGPESDVWSAGVILYILLCGVPPFWAETEAGIFRQILRGKLDFESEPWPSISDSAKDLVRNMLCRDPTKRLTAHEVLCHPWIVDDAVAPDKPIDSAVLSRLKHFSAMNKLKKMALRVIAESLSEEEIGGLKELFKMIDTDDSGTITFDELKEGLKRVGSELTEHEIQALMEAADID…
OglumCPK25	Annotation	78-336	379-414, 415-450, 451-486, 488-521	392-404, 428-440, 464-476, 499-511	1	4	4	MGQCCTGGGKAVAGDEAEPGTSKAAPPSRGTSSKNGSAKQQPCSPAAKAAAAASSSKKPAGPIGEVLERPMEEVRTTYSIGKELGRGQFGVTHLCTHKATGEKLACKTIAKRKLANEEDVDDVRREVQIMHHLSGQPNIVDLRGAYEDKHNVHLVMELCAGGELFDRIIARGHYTERAAAALLRAIVGIVHTCHSMGVIHRDLKPENFLLLSKGDDAPLKATDFGLSVFFKEGEVFRDIVGSAYYIAPEVLKRKYGPEADIWSIGVMLYIFLAGVPPFWAESENAIFTAILRGQIDLASEPWPKISSGAKDLVRKMLNINPKERLTAFQVLNHPWIKEDGDAPDVPLDNVVLNRLKQFRAMNQFKKAALRIIAGCLSEEEIKGLKEMFKNIDKDNSGTI…
OglumCPK27	Annotation	1-138	181-216, 217-252, 253-288, 291-322	194-206, 230-242, 266-278, 300-312	1	4	4	MHRDLKPENFLFVGNEEDAPLKTIDFGLSMFFRPGEVFTDVVGSPYYVAPEVLKKSYGQEADVWSAGVIIYILLCGVPPFWAETEQGIFEQVLHGTLDFESDPWPNVSDGAKDLLRKVLVRDPKKRLTAHEVLCHPWLQMSGSAPDKPLDSAVLSRLRQFSAMNKLKKMALRVIAENLSEEEIAGLKEMFKMMDTDNSGQINYEELKAGLERVGANMKESEIYQLMQAADIDNSGTIDYGEFIAATLHLNKVEREDHLYAAFQYFDKDGSGYITSDELQQACDEFGIEDVRLEDMIGEVDQDNDGRIDYNEFVAMMQKTTTGFGKKGGHNFSGFRDALKSHS
OglumCPK28	Annotation	1-207	250-285, 286-321, 322-357, 360-391	263-275, 299-311, 335-347, 369-381	1	4	4	MHHLSEHPNVVRIRGAYEDALFVHIVMELCAGGELFDRIVAKGHYTERAAALLIRTIVGVVEGCHSLGVMHRDLKPENFLFASTAEDAPLKATDFGLSVFYKPGDKFSDVVGSPYYVAPEVLQKIYGPEADVWSAGVILYILLCGVPPFWAETESGIFRQILRGKLDLESDPWPSISDSAKDLVRNMLIRDPTKRFTAHEVLCHPWIVDDAVAPDKPIDSAVLSRLKHFSAMNKLKKMALRVIAESLSEEEIGGLKELFKMIDTDNSGTITYDELKNGLKRVGSDLMEPEIQALMDAADIDNSGTIDYGEFLAATLHMNKLEREENLVSAFTFFDKDGSGFITIDELSQACEQFGLSDVHLEDMIKDVDQNNDGQIDYSEFAAMMRKGNAGGANAGGVT…
OglumCPK29	Annotation	84-342	385-420, 421-456, 457-492, 495-525	434-446, 470-482, 503-515	1	4	3	MGNCCVSRPSGADKRRRCGSSTAPHTRGGRRVIGAANMRCLSTVSSVSDAARAVMSNEPATVLGNSGSSGNGGVMAAEEMLRRYEIGEELGRGEFGVTRRCRDALTGERLACKSISKRKLRSSVDVEDVRREVAIMRSLPAHANVVRLREAFEDADAVHLVMEVCEGGELFDRIVARGHYTERAAAAVMRTIMDVVQHCHKNGVMHRDLKPENFLYANASENSPLKVIDFGLSVCFKPGARFNEIVGSPYYMAPEVLKRNYGQEIDIWSAGVILYILLCGVPPFWAETDEGIAQAIIRSHIDFQREPWPKVSDNAKDLVRRMLDPNPYTRLTAQQNEEHPWIQNASAAPNIPLGEAVRSRLKQFTVMNKFKKKALLVVAEYLPTEELDAIRELFNMLDT…
OglumCPK3.1	Annotation	78-355	356-391, 392-427, 428-463, 464-499	369-381, 441-453, 477-489	1	4	3	MGNCCRSPAAAAREDVKSSHFPASAGKKKPHQARNGGAGGGGGGGGGGGGGGGGAGQKRLPVLGEEGCELIGGIDDKYALDRELGRGEFGVTYLCMDRDTKELLACKSISKRKLRTAVDVEDVRREVAIMRHLPKSASIVSLREACEDEGAVHLVMELCEGGELFDRIVARGHYTERAAANVTRTIVEVVQLCHRHGVIHRDLKPENFLFANKKENSPLKAIDFGLSIFFKPGEKFSEIVGSPYYMAPEELSCIFCYVEFLHFGLRLSKGWHKPFFVEISISNANPGQMFQKMLKIWFDACWSLIQNSEHPWLQNAKKAPNVPLGDIVKSRLKQFSRMNRFKRRALRVIADHLSAEEVEDIKEMFKAMDTDNDGIVSYEELKSGIAKFGSHLAESEVQM…
OglumCPK3.2	RNA-seq	78-336	379-414, 415-450, 451-486, 487-522	392-404, 464-476, 500-512	1	4	3	MGNCCRSPAAAAREDVKSSHFPASAGKKKPHQARNGGAGGGGGGGGGGGGGGGGAGQKRLPVLGEEGCELIGGIDDKYALDRELGRGEFGVTYLCMDRDTKELLACKSISKRKLRTAVDVEDVRREVAIMRHLPKSASIVSLREACEDEGAVHLVMELCEGGELFDRIVARGHYTERAAANVTRTIVEVVQLCHRHGVIHRDLKPENFLFANKKENSPLKAIDFGLSIFFKPGEKFSEIVGSPYYMAPEVLKRNYGPEIDIWSAGVILYILLCGVPPFWAETEQGVAQAILRGNIDFKREPWPNVSENAKDLVRRMLEPDPKLRLTAKQVLEHPWLQNAKKAPNVPLGDIVKSRLKQFSRMNRFKRRALRVIADHLSAEEVEDIKEMFKAMDTDNDGIV…
OglumCPK4.1	Annotation	59-319	362-397, 399-434, 441-476, 479-506	375-387, 412-424, 454-466, 484-496	1	4	4	MGACFSSHTATATADGGSGKRQQRKGDHKGKVPDGGGGEKEKEAARVEFGYERDFEGRYQVGRLLGHGQFGYTFAATDRASGDRVAVKRIDKAKMVRPVAVEDVKREVKILKELKGHENIVHFYNAFEDDSYVYIVMELCEGGELLDRILAKKNSRYSEKDAAVVVRQMLKVAAECHLHGLVHRDMKPENFLFKSTKEDSPLKATDFGLSDFIKPGKKFHDIVGSAYYVAPEVLKRRSGPESDVWSIGVITYILLCGRRPFWNKTEDGIFREVLRNKPDFRKKPWPGISSGAKDFVKKLLVKNPRARLTAAQALSHPWVREGGEASEIPVDISVLSNMRQFVKYSRFKQFALRALASTLKEEELADLKDQFDAIDVDKSGSISIEEMRHALAKDLPWRL…
OglumCPK4.2	Annotation	ND	ND	ND	ND	ND	ND	MRRRYATQFVLLSEYAIGARISFVPCHSVSSVRSAVVFSARRHRRQSTTARAGVRSSPASSIVVGVVVHGVVWARREASGRARREC
OglumCPK4.3	RNA-seq	59-191	ND	ND	1	ND	ND	MGACFSSHTATATADGGSGKRQQRKGDHKGKVPDGGGGEKEKEAARVEFGYERDFEGRYQVGRLLGHGQFGYTFAATDRASGDRVAVKRIDKAKMVRPVAVEDVKREVKILKELKGHENIVHFYNAFEDDSYVYIVMELCEGGELLDRILAKKNSRYSEKDAAVVVRQMLKVAAECHLHGLVHRDMKPEVM
OglumCPK5	Annotation	91-349	392-427, 428-463, 464-499, 500-533	405-417, 441-453, 477-489, 511-523	1	4	4	MGNTCGVTLRSKYFASFRGASQRHDEAGYAPVATSAAAAAADEPAGKKAPRGSAAAADAPHAASMKRGAPAPAELTANVLGHPTPSLSEHYALGRKLGQGQFGTTYLCTDLATGVDYACKSIAKRKLITKEDVEDVRREIQIMHHLAGHRNVVAIKGAYEDPQYVHIVMELCAGGELFDRIIERGQFSERKAAELTRIIVGVIEACHSLGVIHRDLKPENFLLANKDDDLSLKAIDFGLSVFFKPGQVFTDVVGSPYYVAPEVLRKCYGPEADVWTAGVILYILLSGVPPFWAETQQGIFDAVLKGVIDFDSDPWPVISDSAKDLIRRMLNPRPKERLTAHEVLCHPWICDHGVAPDRPLDPAVLSRIKQFSAMNKLKKMALRVIAESLSEEEIAGLKE…
OglumCPK6.1	Annotation	74-332	375-410, 411-446, 447-482, 486-516	388-400, 424-436, 460-472, 494-506	1	4	4	MGNYYSCGASSTSSPTSPSLVDYYYCYHRYPSSCSSTSTATSSGGRMPIRSHQQRLSSPTAVLGHETPALREVYTVGRKLGQGQFGTTYLCTQVSTGAEYACKSIAKRKLLSPEDVEDVRREIQIMHHLAGHGSVVTIQGAYEDNLYVHIVMELCEGGELFDRIVERGYFSERKAAEITRVIVGVVEACHSLGVMHRDLKPENFLLKESSSSSSLKAIDFGLSVFFKPGQVFSDVVGSPYYVAPEVLCKHYGPEADVWTAGVIVYILLSGVPPFWAETQQGIFDAVLRGSLDFDSDPWPTISDSAKDLIRRMLRSPPRERLTAHQVLCHPWVCDDGVAPDRPLAPAVLSRLKQFSAMNRLKKMALRVIARNLSEEELAGLKEMFKAMDTDASGAITFDE…
OglumCPK6.2	RNA-seq	74-332	375-410, 411-446, 447-482, 486-516	388-400, 424-436, 460-472, 494-506	1	4	4	MGNYYSCGASSTSSPTSPSLVDYYYCYHRYPSSCSSTSTATSSGGRMPIRSHQQRLSSPTAVLGHETPALREVYTVGRKLGQGQFGTTYLCTQVSTGAEYACKSIAKRKLLSPEDVEDVRREIQIMHHLAGHGSVVTIQGAYEDNLYVHIVMELCEGGELFDRIVERGYFSERKAAEITRVIVGVVEACHSLGVMHRDLKPENFLLKESSSSSSLKAIDFGLSVFFKPGQVFSDVVGSPYYVAPEVLCKHYGPEADVWTAGVIVYILLSGVPPFWAETQQGIFDAVLRGSLDFDSDPWPTISDSAKDLIRRMLRSPPRERLTAHQVLCHPWVCDDGVAPDRPLAPAVLSRLKQFSAMNRLKKMALRVIARNLSEEELAGLKEMFKAMDTDASGAITFDE…
OglumCPK8	Annotation	64-322	365-400, 401-436, 437-472, 473-508	378-390, 414-426, 450-462, 486-498	1	4	4	MGNCCGTPATAEEGGKRRRRGKQKKANPFTVAYNRAPSSAGAAAGRPGLMVLRDPTGRDLGARYELGGELGRGEFGITYLCTEAETGDRYACKSISKRKLRTPVDVEDVRREVEIMRHMPSHPNIVSLRAAYEDEDNVHLVMELCEGGELFDRIVARGHYTERAAASVTRTIVEVVQMCHRHGVMHRDLKPENFLYANKKDSSPLKAIDFGLSVFFRPGERFTEIVGSPYYMAPEVLKRHYGPEVDVWSAGVILYILLCGVPPFWAETEQGVAQAIIRSVVDFKREPWPRVSEPAKDLVKRMLDPNPMTRLTAEQVLEHPWLHDSKKMPDIPLGDAVRARLQQFAAMNKLKKKALKVIAEHLSAEEAADIKDMFDKMDVSKNGQLTFEDFKAGIRKLGN…
OglumCPK9	Annotation	101-359	431-466, 467-502, 503-538, 539-574	444-456, 480-492, 516-528, 552-564	1	4	4	MGNTCCVAPATTDEVGAPPRDHHHAAKKSPAPSATTTTATRQRHGQEPKPKPKPRARAKPNPYDWAPPRVLPARGGAAASAVRVLEGVVPHHPRLRVTDKYQLGRELGRGEFGVTHLATDRATRERLACKSIPKRRLRTAVDVADVRREVAIMASLPDHPALVRLRAAYEDADAVHLVMELCDGGELFDRIVARGRYTERAAAAAARTVAEVVRACHAHGVMHRDLKPENFLYAGKAEDAQLKAIDFGLSVFFRPGERFREIVGSPYYMAPEVLRRDYGPEVDIWSAGVILYILLCGVPPFWAETEQGVARAILRGAADFDREPWPRISRAAKSLVRQMLDVDPRRRPTAQQVLDHPWLHHAARAPNVPLGDVVRARLKQFSLMNRLKKKAMRVRGVRA…
OglumCRK1	Annotation	144-406	ND	ND	1	ND	ND	MGLCHGKSAAVLEPTVEEEEEGATRVAEAAAAPAKPASPAPSAAAAAAKPGTPKQNKFPFYLPSPLPASSYKGSPANSSVASTPARGGFKRPFPPPSPAKHIRALLARRHGSVKPNEASIPESGEPGVALDKGFGFSRHFAAKYELGREVGRGHFGYTCAATCKKGELKGDDVAVKVIPKAKMTTAIAIEDVRREVRILSSLAGHSNLVQFYDAYEDEENVYIVMELCKGGELLDRILARGGKYSEEDAKVVMRQILSVASFCHLQGVVHRDLKPENFLFSSKDENSAMKVIDFGLSDFVKPDERLNDIVGSAYYVAPEVLHRSYGTEADMWSIGVIVYILLCGSRPFWARTESGIFRAVLKADPSFEEAPWPTLSAEAKDFVRRLLNKDYRKRMTAAQ…
OglumCRK2	Annotation	172-434	ND	ND	1	ND	ND	MGQCYGKGASGRTADDEGGVVTEHQSPPPANGLPSTPPRQQAQAQAQQVGTPRRRGSKSGSTTPGHQTPGVAWPSPYPSGGASPLPAGVSPSPARSTPRRFFKRPFPPPSPAKHIKATLAKRLGGGKPKEGTIPEEGGVGAGGGGGGAADGAETERPLDKTFGFSKNFGAKYELGKEVGRGHFGHTCSAVVKKGEYKGQTVAVKIIAKAKMTTAISIEDVRREVKILRALSGHNNLVKFYDACEDGLNVYIVMELCEGGELLDRILARGGRYTEEDAKAIVVQILSVVAFCHLQGVVHRDLKPENFLFTTRDENAPMKLIDFGLSDFIRPDERLNDIVGSAYYVAPEVLHRSYSMEADIWSIGVITYILLCGSRPFWARTESGIFRSVLRADPNFDDSP…
OglumCRK3.1	Annotation	1-261	ND	ND	1	ND	ND	MGDEVGRGHFGYTCAAKIKKGARKGDAVAVKVIPKAKMTTSIAIEDVRREVKILKALAGHKNLVQFYDAYEDNDNVYIVMELCEGGELLDRILSRGGKYSEDDAKAVLVQILNVVSFCHIQGVVHRDLKPENFLFTSKDENSQLKAIDFGLSDFVKPDERLNDIVGSAYYVAPEVLHRCYSTEADVWSIGVIAYILLCGSRPFWARTESGIFRSVLKADPSYNEAPWPSLTPEAMDFVKRLLCKDPRRRMTAAQALSHPWIRNYNDIKLPLDILIFRLIKAYIRSSSLRKAALRALSKTLTVDELFYLKGQFSLLEPDRNGCITLDNIRMALTREATDAMKESRVQEILVSLSALQYRRMDFQEFCAAAVSVHQLEALDRWEQHARSAYDFFEKDGNRA…
OglumCRK3.2	Annotation	1-213	ND	ND	1	ND	ND	MGDEVGRGHFGYTCAAKIKKGARKGDAVAVKVIPKAKEESFWIEYFPGGKYSEDDAKAVLVQILNVVSFCHIQGVVHRDLKPENFLFTSKDENSQLKAIDFGLSDFVKPDERLNDIVGSAYYVAPEVLHRCYSTEADVWSIGVIAYILLCGSRPFWARTESGIFRSVLKADPSYNEAPWPSLTPEAMDFVKRLLCKDPRRRMTAAQALSHPWIRNYNDIKLPLDILIFRLIKAYIRSSSLRKAALRALSKTLTVDELFYLKGQFSLLEPDRNGCITLDNIRMALTREATDAMKESRVQEILVSLSALQYRRMDFQEFCAAAVSVHQLEALDRWEQHARSAYDFFEKDGNRAIELGLSPSVPLHVVLQDWIRHTDGKLSFLGFVKLLHGMSSRSLSKMR
OglumCRK4	Annotation	141-403	445-480	ND	1	1	ND	MGLCHGKPSQIPEPEAEEAAAAAGVAVAGAASPGPAAAAAAAAAAKPGTPKQPKFPFYLPSPLPASSYKSSPANSSVASTPARGGLKRPFPPPSPAKHIRALLARRHGSVKPNEAPIPEGGEAEVGLDKGFGFSKHFFAKYELGDEVGRGHFGYTCSAKAKKGDHKGHDVAVKVIPKAKMTTAIAIEDVRREVRILSSLTGHSNLVQFYDAFEDEDNVYIVMELCKGGELLDRILARGGKYSEEDAKVVMVQILSVVSFCHLQGVVHRDLKPENFLFTSKDENSALKVIDFGLSDFVKPDERLNDIVGSAYYVAPEVLHRSYGTEADMWSIGVIAYILLCGSRPFWARTESGIFRAVLKAEPSFDEAPWPTLTAEAKDFVKRLLNKDYRKRMTAAQALS…
OglumCRK5	Annotation	178-440	ND	ND	1	ND	ND	MGQCYARNVPVDGEGGGGVVTTTTTTTISVSASAAGEEVEVGRGGGGGGGRRSGRPSPAGTPRRRGATPARSSVAGSPWAGSPLPEGIAPSPAPSATTPRRFFRRPFPPPSPAKHIKASLARRLGQRSPATAQAQQAAKPPAEVPIPEHGGGGGAAAGEVERELDKSFGYDRHFAAKYELGKEVGRGHFGHTCLARARKGDMRGQLLAVKVISKAKMTTAISIEDVRREVKILKALSGHSNLVKFYDACEDALNVYIIMELCEGGELLDRILSRGGRYTEEDAKVIVEQILNVVSFCHLQGVVHRDLKPENFLFSTRDDHSPMKIIDFGLSDFIRPDERLNDIVGSAYYVAPEVLHRSYSTEADMWSIGVITYILLCGSRPFWARTESGIFRSVLRADP…
OglumPEPRK1	Annotation	105-354	ND	ND	1	ND	ND	MESSLPRKRKGARSACSLVGSSHEPTTVARKRACREPKPRPEKKKKDPSSDDASGRGGGGGVVQTAPPASGRAAPESPSRGLKRKLGCIESATRMGRKKRLESEYELGAEIGQGKFGSVRICRAKVGGEEFACKALPKNGEETVHREVEIMQHLSGHPGIVTLKAVFEDADKFYLVMELCGGGRLLDEMAREGKFSEQRAAIVIKDLMSVVKYCHEMGVVHRDIKPENILLTKAGKIKLADFGLAARVADGQKLSGIAGSPAYVAPEVLSGCYSEKVDVWGAGVLLHVLLHGSLPFQGGSLDAVFEAIKTVELDFHSGPWESISSLARDLISRMLNRDVPSRITADEVLSHPWVVFYTECPLKAVTANLSITNNIVAPRITWDRIRLHCESISSDSSSQ…
OglumPEPRK2	Annotation	40-298	ND	ND	1	ND	ND	MAAAGGGGGGGDAKYNSYKAAGLRGAILEAAHVSCLEDRYALGPQLGWGQFGVIRSCSDMVTGEALACKSIAKDRLVSPDDVRGVKLEIEVMARLSGHPNVVDLKAVYEDEASVHLVMELCAGGELFHRLEERGCFSEHEAAALFRYLMEVVAHCHSKGIVHRDLKPENILLVSKSPSSPIKLADFGLATYIQPGRSLSGMVGSPFYIAPEVLAGGYNEAADVWSAGVILYILLSGIPPFWGKTKSKIFECIRSTELRFPSDPWDKVSDSAKALITEMLRRDPRQRLTAKQVLEHSWIQDHADQSQDSCGHCHEINLRGEDPGSCSFSTPLASCSRDVSFNTGGPVACQSMSEEACSPTFACRSSFSAFVAENAPSCALSGFSFGGVCEPCNAVFPSPV…
OglumPPCK1	Annotation	61-326	ND	ND	1	ND	ND	MKLKGIKGQNGKDIKCWRFSQAGSEYSAGASLNRPPIGGMEFTPKITGKTTSMSGELKRDYEIGEEIGRGRFGVVHRCTSRATGEAFAVKSVDRSQLADDLDRELAELEPKLAQLAAAGNPGVVQVHAVYEDEAWTHMVMDLCSGPDLLDWIRLRRGAPVPEPVAAAVVAQLAEALAHCHRRGVAHRDVKPDNILLDVVDDDTPRARLADFGSAAWVGESGGSAEGLVGTPHYVAPEVVAGGEYGEKADVWSAGVVLYVLLSGGALPFGGETAAEVLASVLRGSVRFPPRLFAGVSPAAKDLMRRMMSRDTWRRFSAEQVLGHPWIVSGGGARAMEQPT
OglumPPCK2	Annotation	13-279	ND	ND	1	ND	ND	MSSGGELSLRQEYVIGDEIGRGRFGTVRRCYAVATGEAFAVKSTPKAPLREAGAADALDLALAEQEPKVHLVASAPGPGASPHVVALHAAFEDDAAVHLVVDLCAGGDLLSLVSSRGRLPEHEAAGLTAQLASALASCHRRGVAHRDVKPDNLLFDGGGVLKLGDFGSAGWFGDGRPMTGLVGTPYYVAPEVVAGREYGEKVDVWSAGVVLYMMLSGTLPFYGATAAEVFQCVLRGNLRFPPRAFASVSPEAKDLMRRMLCKDVSRRFSADQVLRHPWIVSRGGAAVMG
OglumPPCK3	Annotation	9-273	ND	ND	1	ND	ND	MSEELKRDFEIGEEIGRGRFGVVHRCASRSTGEAYAVKSVDRSRLSDDLDRSLAALEPKLARLAAAGNPGVVQVHAVYEDDDWTHTVMDLCTGPDLLDWVRLRCGQPVPEPDAAAVVAQIAEALALCHRRGVAHRDVKPDNVLLDATGDGPPRVRLADFGSAAWVGDGISAEGLVGTPHYVAPEVVAGGEYGEKADVWSAGVVMYVLLTGGALPFGGETASDVFAAVLRGNLRFPPRLFSGVSPAAKDLMRRMMCRDVYRRFSAEQVLRHPWIVSGGGARDVQPT
OgranCCaMK-C5.1	Annotation	13-298	392-427, 428-463, 470-505	405-417, 441-453, 483-495	1	3	3	MSKTENRKLSDDYEVVNVLGRGGFSIVRRGVSKSAEKTQVAIKTLRRLGPAMAGMKQGPKPVPGSGLPMWKQVSISDALLTNEILVMRRIVESVAPHPNVISLHDVYEDVHGVHLVLELCSGGELFDRIVGRDRYSEFDAACIVCQIASGLEALHKASIVHRDLKPENCLFSDKDEKSTLKIMDFGLSSVEDLSDPIVALFGSIDYVSPEALSRQEVSAASDMWSVGVILYILLSGCPPFHAATNREKQQRILQGEFSFQDHTWKTISSSAKDLISRLLSVQPYKRPTASDLLRHPWVIGDCAKQDLMDAEVVSKLQKFNARRKLRAAAIASVLSCKVALRTKRLRNLLGTHDLTSEELDNLRLHFGRICADGENATLSEFEQVLRAMKMDSLIPLAPR…
OgranCCaMK-C5.2	RNA-seq	66-351	445-480, 481-516, 523-558	458-470, 494-506, 536-548	1	3	3	MITSGYYIMLSHMVLFNDQVFRRRSFLCTPNCSFQFVLPQTLPSTSCRQSKFIMSKTENRKLSDDYEVVNVLGRGGFSIVRRGVSKSAEKTQVAIKTLRRLGPAMAGMKQGPKPVPGSGLPMWKQVSISDALLTNEILVMRRIVESVAPHPNVISLHDVYEDVHGVHLVLELCSGGELFDRIVGRDRYSEFDAACIVCQIASGLEALHKASIVHRDLKPENCLFSDKDEKSTLKIMDFGLSSVEDLSDPIVALFGSIDYVSPEALSRQEVSAASDMWSVGVILYILLSGCPPFHAATNREKQQRILQGEFSFQDHTWKTISSSAKDLISRLLSVQPYKRPTASDLLRHPWVIGDCAKQDLMDAEVVSKLQKFNARRKLRAAAIASVLSCKVALRTKRLR…
OgranCCaMK-D5.1	Annotation	13-295	389-424, 425-460, 467-502	402-414, 438-450, 480-492	1	3	3	MSKTASRKLSDDYEVVDVLGRGGFSIVRRGVSKSAEKTQVAIKTLRRLGPAMAMAGMKQEGSGLPMWKQASISDALLTNEILVMRRIVESVAPHPNVIGLHDVYEDVHGVHLVLELCSGGELFDRIVGRDRYSEFDAACVVRQIASGLEALHKASVVHRDLKPENCLFSDKDENSTLKIMDFGLSSVQDLSDPIVALFGSIDYVSPEALSRQEASAASDMWSVGVIMYILLSGCPPFHAATNREKQQRILQGEFSFQDHTWKTISSSAKDLISRLLSVQPYKRPTASDLLRHPWVIGDCAKQDLMDAEVVSKLQKFNARRKLRAAAIASVLSCKVALRTKKLRNLLGTHDLTSKELDNLRLHFGRICADGENATLSEFEQVLRAMKMDSLIPLAPRVFD…
OgranCCaMK-D5.2	RNA-seq	13-295	389-424, 425-460, 467-502	402-414, 438-450, 480-492	1	3	3	MSKTASRKLSDDYEVVDVLGRGGFSIVRRGVSKSAEKTQVAIKTLRRLGPAMAMAGMKQEGSGLPMWKQASISDALLTNEILVMRRIVESVAPHPNVIGLHDVYEDVHGVHLVLELCSGGELFDRIVGRDRYSEFDAACVVRQIASGLEALHKASVVHRDLKPENCLFSDKDENSTLKIMDFGLSSVQDLSDPIVALFGSIDYVSPEALSRQEASAASDMWSVGVIMYILLSGCPPFHAATNREKQQRILQGEFSFQDHTWKTISSSAKDLISRLLSVQPYKRPTASDLLRHPWVIGDCAKQDLMDAEVVSKLQKFNARRKLRAAAIASVLSCKVALRTKKLRNLLGTHDLTSKELDNLRLHFGRICADGENATLSEFEQVLRAMKMDSLIPLAPRVFD…
OgranCCaMK-D5.3	RNA-seq	13-295	389-424, 425-460, 467-502	402-414, 438-450, 480-492	1	3	3	MSKTASRKLSDDYEVVDVLGRGGFSIVRRGVSKSAEKTQVAIKTLRRLGPAMAMAGMKQEGSGLPMWKQASISDALLTNEILVMRRIVESVAPHPNVIGLHDVYEDVHGVHLVLELCSGGELFDRIVGRDRYSEFDAACVVRQIASGLEALHKASVVHRDLKPENCLFSDKDENSTLKIMDFGLSSVQDLSDPIVALFGSIDYVSPEALSRQEASAASDMWSVGVIMYILLSGCPPFHAATNREKQQRILQGEFSFQDHTWKTISSSAKDLISRLLSVQPYKRPTASDLLRHPWVIGDCAKQDLMDAEVVSKLQKFNARRKLRAAAIASVLSCKVALRTKKLRNLLGTHDLTSKELDNLRLHFGRICADGENATLSEFEQVLRAMKMDSLIPLAPRVFD…
OgranCCaMK-D5.4	RNA-seq	13-295	389-424, 425-460, 467-502	402-414, 438-450, 480-492	1	3	3	MSKTASRKLSDDYEVVDVLGRGGFSIVRRGVSKSAEKTQVAIKTLRRLGPAMAMAGMKQEGSGLPMWKQASISDALLTNEILVMRRIVESVAPHPNVIGLHDVYEDVHGVHLVLELCSGGELFDRIVGRDRYSEFDAACVVRQIASGLEALHKASVVHRDLKPENCLFSDKDENSTLKIMDFGLSSVQDLSDPIVALFGSIDYVSPEALSRQEASAASDMWSVGVIMYILLSGCPPFHAATNREKQQRILQGEFSFQDHTWKTISSSAKDLISRLLSVQPYKRPTASDLLRHPWVIGDCAKQDLMDAEVVSKLQKFNARRKLRAAAIASVLSCKVALRTKKLRNLLGTHDLTSKELDNLRLHFGRICADGENATLSEFEQVLRAMKMDSLIPLAPRVFD…
OgranCPK1-C1	Annotation	67-325	368-403, 404-439, 440-475, 476-510	381-393, 417-429, 453-465, 488-500	1	4	4	MGNRTSRHHRPAPEQPPPQPKPKPQPQQQQGQWPRPQQPTPPAAAAAPDAAMGRVLGRPMEDIRATYTFGRELGRGQFGVTYLVTHKATGQRFACKSIATRKLVHRDDIEDVRREVQIMHHLTGHRNIVELRGAYEDRHSVNLIMELCEGGELFDRIIARGHYSERAAAALCREIVAVVHSCHSMGVFHRDVKPENFLFLSKSEDSPLKVTDFGLSVFFKPGEHFKDLVGSAYYVAPEVLKRNYGAEADIWSAGVILYILLSGVPPFWAESEDGIFDAVLRGHIDFSSDPWPSISNGAKDLVKKMLRQDPKERLTAAEILNHPWIREDGEAPDKPLDITVISRMKQFRAMNKLKKVALKVVAENLSDEEITGLKEMFRSLDTDNSGTITLEELRSGLPK…
OgranCPK1-D1	Annotation	71-329	372-407, 408-443, 444-478, 479-514	385-397, 421-433, 457-469, 492-504	1	4	4	MGNRTSRHHRPAPEQPLPQPKPKPQPQPQQQQGQWPRPQQPMQPPPAAAAAADAAMGRVLGRPMEDVRATYTFGRELGRGQFGVTYLVTHKATGQRFACKSIATRKLVHRDDIEDVRREVQIMHHLTGHRNIVELRGAYEDRHSVNLIMELCEGGELFDRIIARGHYSERAAAALCREIVAVVHSCHSMGVFHRDLKPENFLFLSKSEDSPLKATDFGLSVFFKPGEHFKDLVGSAYYVAPEVLKRNYGAEADIWSAGVILYILLSGVPPFWAESEDGIFDAVLRGHIDFSSDPWSSISNGAKDLVKKMLRQDPKERLTAAEILNHPWIREDGEAPDKPLDITVISRMKQFRAMNKLKKVALKVVAENLSDEEITGLKEMFRSLDTDNSGTITLEELRS…
OgranCPK10-C3.1	Annotation	130-388	431-466, 467-502, 503-538, 541-572	444-456, 480-492, 516-528, 550-562	1	4	4	MGNTCVGPSISKNGFFQSVSTVLWKARQDGDALPAANGSDGGGRLPPPPSDAPLAVQNKAPEPVKIVSTTDSASAKPAVEQDTSKSSAGSDSGEAARPRPRVPPVKRVSSAGLLVGSVLKRKTENLKDKYSLGRKLGQGQFGTTYLCVERTTGKEFACKSILKRKLVTDDDVEDVRREIQIMYHLAGHPNVISIRGAYEDAVAVHLVMELCAGGELFDRIVQKGHYTERKAAELARVIVGVVEVCHSMGVMHRDLKPENFLFADQTEEAALKTIDFGLSIFFRPGQIFTDVVGSPYYVAPEVLKKKYGPEADVWSAGVIIYILLCGVPPFWAENEQGIFEEVLHGRLDFQSEPWPSISGGAKDLVRRMLVRDPKKRLTAHEVLRHPWVQVGGLAPDKPL…
OgranCPK10-C3.2	RNA-seq	ND	ND	ND	ND	ND	ND	MEITLGWPARWYIIWISRRTSSTSSSVTSFRFRMDLQANSLPVVRSTHSTEPTSSPALDTRFTGGTLGRGLAASPESEPALDLEVSCSTAGLAEAESVVETILTGSGALFWTASGASEGGGGNRPPPSEPLAAGSASPSWRAFQSTVETDWKKPFLLMLGPTHVFPIAAGPNLYRTPRLDPTNTFDSSARITPRMSLPRRGANRTRRRSPPARRSLITRITRPNQNQRSNAMHPSKSTLLIKALSATRSSAITISKSKSQCGDGRIRRVGGRS
OgranCPK10-D3	Annotation	128-386	429-464, 465-500, 501-536, 539-570	442-454, 478-490, 514-526, 548-560	1	4	4	MGNTCVGPSISKNGFFQSVSTVLWKARQDGDALPGANGPDGGRLPPPPPSDAPLAVQSKAPEPVKIVSSTDSAAAEHDTSKASASSDSGEAAAARPRPRVPSVKRVSSAGLLVGSVLKRKTENLKDKYSLGRKLGQGQFGTTYMCVERTTGKEFACKSILKRKLVTDDDVEDVRREIQIMYHLAGHPNVISIRGAYEDAVAVHLVMELCAGGELFDRIVQKGHYTERKAAELARVIVGVVEVCHSMGVMHRDLKPENFLFADQTEEAALKTIDFGLSNFFRPGQIFTDVVGSPYYVAPEVLKKKYGPEADVWSAGVIIYILLCGVPPFWAENEQGIFEEVLHGRLDFQSEPWPSISEGAKDLVRRMLVRDPKKRLTAHEVLRHPWVQVGGLAPDKPLDS…
OgranCPK11-C3	Annotation	112-370	413-448, 449-484, 485-520, 521-554	426-438, 462-474, 498-510, 532-544	1	4	4	MGNNCVGPSAAGHNGFFANVALWRPRPADAAPPALPPPSSAPSDQAPEPVTIPPSEHSSHHSSRSADPSTPTAAEQQANKAAPKVKRVQSAGLLADSVLKRDVNTARLKDLYTIGKKLGQGQFGTTYLCVEKATGQEFACKSIAKRKLLTQEDVEDVRREIQIMHHLAGHANVVSIVGAYEDAVAVQLVMELCAGGELFDRIIQRGHYSEKAAAQLARVIVGVIEACHSLGVMHRDLKPENFLFIHQKEDSPLKAIDFGLSIFFKPGETFTDVVGSPYYVAPEVLMKHYGREVDVWSAGVIIYILLSGVPPFWDESEQGIFEQVLKGDLDFSSEPWPNISESAKDLVRKMLIRDPKKRLTAHEALCHPWVCVDGVAPDKPLDSAVLSRLKQFSAMNKLK…
OgranCPK11-D3	Annotation	115-373	416-451, 452-487, 488-523, 524-557	429-441, 465-477, 501-513, 535-547	1	4	4	MGNNCVGPSAAGRNGFFANVALWRPRPADEAPPALPPPSSAPSDQAPEPVTIPPSEHSSHHSSRSADPSTPSAAESQAPAANKAAPKVKRVQSAGLLADSVLKRDVNTARLKDLYTIGKKLGQGQFGTTYLCVEKATGREFACKSIAKRKLLTQEDVEDVRREIQIMHHLAGHANVVSIVGAYEDAVAVQLVMELCAGGELFDRIIQRGHYSEKAAAQLARVIVGVIEACHSLGVMHRDLKPENFLFIHQKEDSPLKAIDFGLSIFFKPGETFTDVVGSPYYVAPEVLMKHYGREVDVWSAGVIIYILLSGVPPFWDESEQGIFEQVLKGDLDFSSEPWPNISESAKDLVRKMLIRDPKKRLTAHEALCHPWVCVDGVAPDKPLDSAVLSRLKQFSAMN…
OgranCPK12-C4.1	Annotation	96-354	396-431, 432-467, 468-503, 504-538	409-421, 445-457, 481-493, 516-528	1	4	4	MGNCFTKTYEIPITSDTMRRPASTAERSKARGYEPGTWRRPSFPRHRAPPHRPPTGARPGSSSSSSAAGALSRRASGGGEMGHVLQRPMVSVRSLYQLEQKLGSGQFGTTYLCTERATENRYACKSVSKRKLVRPADVDDVRREITILQHLSGQPNIVEFRGAYEDNDHVHLVMEFCSGGELFDRITTKGNYSERQAAAVCRDILTVVHVCHFMGVIHRDLKPENFLLASADDDAPLKAIDFGLSVFIEEGKVYKDIVGSAYYVAPEVLQRNYGKEADIWSAGVILYILLCGTPPFWAETEKGIFDAILVNKVDFSTSPWPSISESAKDLIRQMLHRDPQKRITASQALEHRWLKEGGASDRPIDSAVLSRMKQFKAMNKLKQLALKVIAENLSPEEIK…
OgranCPK12-C4.2	RNA-seq	ND	135-170, 171-205, 63-98, 99-134	112-124, 148-160, 183-195, 76-88	ND	4	4	MLHRDPQKRITASQALEHRWLKEGGASDRPIDSAVLSRMKQFKAMNKLKQLALKVIAENLSPEEIKGLKQMFNNMDTDRSGTITVEELKVGLTKLGSRISEAEVQKLMEAVDVDKSGSIDYSEFLTAMINKHKLEKEEDLLRAFQHFDKDNSGYITRDELEQAMAEYGMGDEANIKQVLDEVDKDKDGRIDYEEFVEMMRKGIQT
OgranCPK12-D4	Annotation	96-354	396-431, 432-467, 468-503, 504-538	409-421, 445-457, 481-493, 516-528	1	4	4	MGNCFTKTYEIPITSGTMRRPASTAERGKARGEQGTGNWQRPSFPRHGAPPHRPPTGTRPGSSSSLAAGALSRRASGGGEMGPVLKRPMVNVRSLYVLERKLGSGQFGTTYLCTERATGLRYACKSVSKRKLVRRTDVDDVRREITILQHLSGQPNIVEFRGAYEDNDHVHLVMEFCSGGELFDRITAKGSYSERQAAAVCRDILTVVHVCHFMGVIHRDLKPENFLLASAEDDAPLKAIDFGLSVFIEEGKVYKDIVGSAYYVAPEVLQRNYGKEADIWSAGVILYILLCGTPPFLAETEKGIFNAILVGQLDFSSSPWPSISESAKDLIRQMLNRDPQKRITASQALEHRWLKEGGASDRPIDSAVLSRMKQFKAMNKLKQLALKVIAENLSPEEIN…
OgranCPK13-C4.1	Annotation	86-344	387-422, 423-458, 459-494, 495-528	400-412, 436-448, 472-484, 506-518	1	4	4	MGNACGGSLRSKYLSFKQTASQRHDTDDNAAAADSPKKPSRPPAAAKTDDHPVSASAPAAAMRRGQAPTDLGSVLGHPTPNLRDLYAMGRKLGQGQFGTTYLCTELSTGVDYACKSISKRKLITKEDIEDVRREIQIMHHLSGHKNVVAIKGAYEDQLYVHIVMELCAGGELFDRIIQRGHYSERKAAELTRIIVGVVEACHSLGVMHRDLKPENFLLANKDDDLSLKAIDFGLSVFFKPGQVFTDVVGSPYYVAPEVLLKHYGPEADVWTAGVILYILLSGVPPFWAETQQGIFDAVLKGVIDFDSDPWPVISDSAKDLITRMLNPRPKERLTAHEVLCHPWICDHEVAPDRPLDPAVLSRIKQFSAMNKLKKMALRVIAESLSEEEIAGLKEMFQTM…
OgranCPK13-C4.2	RNA-seq	ND	ND	ND	ND	ND	ND	MHGDEGFQTIQEPAGLEVSGHERVPRGDIPRRHSVKQSLGVAQIALFDIPVHHYVVRDDVGLFDVRAQQVAGVGEGSAGEVGMEEGVLEEDGGREPHRDEAAVQSARPGERAAGSTRAERVRERLGDGHVGGGGSGRRRRRRRRPWALHHSNASRLGGGRREAKRTVKRTMTSGPRNRVMDHGCVLLGCFPGWLPPSTPSSSSSPPRCRRDSRGRLVFWGCRVWFVEAMESGAGSLEARPGVLVVGAPGVGKRTILSRLLAAEIPDTHDLSSGVLCQGWNIDTKYYSADLSVWTAHLGQGFSLDSLPHLDQLDALVMVFDMSDESSFLTLQNWVSSVDIQRFEILLCIGNKADLLPDHGAHIEYRRHMQKIGESSTDPHPEYLDFGINESEGCGLLSEE…
OgranCPK13-D4	Annotation	86-344	387-422, 423-458, 459-494, 495-528	400-412, 436-448, 472-484, 506-518	1	4	4	MGNACSGSLRSKYLSFKQTASQRHDTDDNATAADSPKKPSRPPAAAKTEDHPVSASAPAAAMRRGQAPADLGSVLGHPTPNLRDLYAMGRKLGQGQFGTTYLCTELSTGVDYACKSISKRKLITKEDIEDVRREIQIMHHLSGHKNVVAIKGAYEDQLYVHIVMELCAGGELFDRIIQRGHYSERKAAELTRIIVGVVEACHSLGVMHRDLKPENFLLANKDDDLSLKAIDFGLSVFFKPGQVFTDVVGSPYYVAPEVLLKHYGPEADVWTAGVILYILLSGVPPFWAETQQGIFDAVLKGVIDFDSDPWPVISDSAKDLITRMLNPRPKERLPAHEVLCHPWIRDHGVAPDRPLDPAVLSRIKQFSAMNKLKKMALRVIAESLSEEEIAGLKEMFQTM…
OgranCPK14-C5.1	Annotation	66-324	367-402, 403-438, 439-474, 478-509	380-392, 416-428, 452-464, 487-499	1	4	4	MGNCCPGSSSEPEPPQSTSGSSRPAGSATAPPPATLSPSAAPAPAKPPAPIGPVLGRPMEDVKSIYTVGKELGRGQFGVTSLCTHKATGQRFACKTISKRKLSTKEDVEDVRREVQIMYHLAGQPGVVELKGAYEDKHAVHLVMELCAGGELFDRIIAKGHYTEHAASSLLRTIVEIIHTCHSMGVIHRDLKPENFLLLSKDEHAPLKATDFGLSVFFKEGEVFRDIVGSAYYIAPEVLKRSYGPEADIWSIGVMLYILLCGVPPFWAESEHGIFNSILRGQVDFTSEPWPRISHGAKDLVRRMLHSDPKQRISAYDVLNHPWIKEDGEAPDTPLDNAVLGRLKQFRAMNQFKKAALRVIAGCLSEEEIRGLKEMFKSMDSDNSGTITIDELRKGLAKK…
OgranCPK14-C5.2	RNA-seq	66-324	367-402, 403-438, 439-474	380-392, 416-428, 452-464	1	3	3	MGNCCPGSSSEPEPPQSTSGSSRPAGSATAPPPATLSPSAAPAPAKPPAPIGPVLGRPMEDVKSIYTVGKELGRGQFGVTSLCTHKATGQRFACKTISKRKLSTKEDVEDVRREVQIMYHLAGQPGVVELKGAYEDKHAVHLVMELCAGGELFDRIIAKGHYTEHAASSLLRTIVEIIHTCHSMGVIHRDLKPENFLLLSKDEHAPLKATDFGLSVFFKEGEVFRDIVGSAYYIAPEVLKRSYGPEADIWSIGVMLYILLCGVPPFWAESEHGIFNSILRGQVDFTSEPWPRISHGAKDLVRRMLHSDPKQRISAYDVLNHPWIKEDGEAPDTPLDNAVLGRLKQFRAMNQFKKAALRVIAGCLSEEEIRGLKEMFKSMDSDNSGTITIDELRKGLAKK…
OgranCPK14-D5	Annotation	66-324	367-402, 403-438, 439-474, 478-509	380-392, 416-428, 452-464, 487-499	1	4	4	MGNCCPGSSSEPEPPPATSGSSRPVGNTTVPPPATLSPSAAPAPAKPPAPIGPVLGRPMEDVKSIYTVGKELGRGQFGVTSLCTHKATGQRFACKTISKRKLSTKEDIEDVRREVQIMYHLAGQPGVVELKGAYEDKQAVHLVMELCAGGELFDRIIAKGHYTEHAASSLLRTIVEIIHTCHSMGVIHRDLKPENFLLLSKDEHAPLKATDFGLSVFFKEGEVFRDIVGSAYYIAPEVLKRSYGPEADIWSIGVMLYILLCGVPPFWAESEHGIFNSILRGQVDFTSEPWPRISHGAKDLVRRMLHSDPKQRISAYDVLNHPWIKEDGEAPDTPLDNAVLGRLKQFRAMNQFKKAALRVIAGCLSEEEIRGLKEMFKSMDSDNSGTITVDELKKGLAKK…
OgranCPK15-C5	Annotation	67-325	368-403, 404-439, 440-474, 475-510	381-393, 417-429, 453-465, 488-500	1	4	4	MGARASRHRQSPDQSQSQSHHKHHQTTRAPKPKPKPKHQPPPQQQPAAEDGVGRVLGRPMEDVRATYTFSRELGRGQFGVTYLATHKRTGRRYACKSIAARKLARADDLDDVRREVHIMHHLTGHRNIVELRGAYEDRHSVNLVMELCEGGELFDRIIARGHYSERAAAALCREIVSVVHSCHSMGVMHRDLKPENFLFLNKREDSPLKATDFGLSVFFKPGEQFRDLVGSAYYVAPEVLKRRYGAEADIWSAGVILYILLSGVPPFWAENEDGIFDAVLQGHIDFSSEPWPSISSGAKDLVKRMLRQDPKERLTAAEILNHPWIREDGEAPDKPLDITVISRMKQFRAMNKLKKVALKVVAENLSEEEIVGLKEMFKSLDTDNSGTITLEELRAGLPK…
OgranCPK15-D5	Annotation	80-338	381-416, 417-452, 453-487, 488-523	394-406, 430-442, 466-478, 501-513	1	4	4	MGARASRHRQSPDQSHHKHHQTTRATKPKPKPKPKPQPQPQQQQHQQPRQQPQPPPQPPAPEDGVGRVLGRPMEDVRATYTFGRELGRGQFGVTYLATHKPTGRRYACKSIAARKLARADDLDDVRREVHIMHHLTGHRNIVELRGAYEDRHSVNLVMELCEGGELFDRIIAKGHYSERAAAALCREIVSVVHSCHSMGVMHRDLKPENFLFLNKREDSPLKATDFGLSVFFKPGEQFRDLVGSAYYVAPEVLKRRYGAEADIWSAGVILYILLSGVPPFWAENEDGIFDAVLQGHIDFSSEPWPSISSGAKDLVKRMLRQDPKERLTAAEILNHPWIREDGEAPDKPLDITVISRMKQFRAMNKLKKVALKVVAENLSEEEIVGLKEMFKSLDTDNSG…
OgranCPK16-C5.1	Annotation	70-328	371-406, 407-442, 443-478, 479-514	384-396, 492-504	1	4	2	MGNCCRSPAAAAREDVKTSHFPASSGGGGGGKKKPHQARNGGGGGGGEKKRLSVLGEEGCEVSGGIDEKYALDRELGRGEFGVTYLCMDRGTRELLACKSISKRKLRTPVDVEDVRREVAIMRHLPRSASIVSLREACEDDGAVHLVMELCEGGELFDRIVARGHYTERAAAAVTRTIVEVVQLCHRHGVIHRDLKPENFLFANKKENSPLKAIDFGLSIFFKHGEKFSEIVGSPYYMAPEVLKRNYGPEIDIWSAGVILYILLCGVPPFWAETEQGVAQAILRGNIDFKREPWPNVSDNAKDLVRQMLQPDPKLRLTAKQVLEHTWLQNTKKAPNVPLGDIVKSRLKQFSRMNRFKRRALRVIADHLSAEEVEDIKDMFKVMDTDNDGIVSYEELKSG…
OgranCPK16-C5.2	RNA-seq	70-328	371-406, 407-442, 443-478, 479-514	384-396, 492-504	1	4	2	MGNCCRSPAAAAREDVKTSHFPASSGGGGGGKKKPHQARNGGGGGGGEKKRLSVLGEEGCEVSGGIDEKYALDRELGRGEFGVTYLCMDRGTRELLACKSISKRKLRTPVDVEDVRREVAIMRHLPRSASIVSLREACEDDGAVHLVMELCEGGELFDRIVARGHYTERAAAAVTRTIVEVVQLCHRHGVIHRDLKPENFLFANKKENSPLKAIDFGLSIFFKHGEKFSEIVGSPYYMAPEVLKRNYGPEIDIWSAGVILYILLCGVPPFWAETEQGVAQAILRGNIDFKREPWPNVSDNAKDLVRQMLQPDPKLRLTAKQVLEHTWLQNTKKAPNVPLGDIVKSRLKQFSRMNRFKRRALRVIADHLSAEEVEDIKDMFKVMDTDNDGIVSYEELKSG…
OgranCPK16-D5	Annotation	66-324	367-402, 403-438, 439-474, 475-510	380-392, 452-464, 488-500	1	4	3	MGNCCRSPAAAAREDVKTSHFPASAGGGKKKPHQARNGGGGGGEKKRLSVLGEEGCEVGGGIDEKYALDRELGRGEFGVTYLCMDRASRELLACKSISKRKLRTPVDVEDVRREVAIMRHLPKSASIVSLREACEDDGAVHLVMELCEGGELFDRIVARGHYTERAAAAVTRTIVEVVQLCHRHGVIHRDLKPENFLFANKKENSPLKAIDFGLSIFFKPGEKFSEIVGSPYYMAPEVLKRNYGPEIDIWSAGVILYILLCGVPPFWAETEQGVAQAILRGNIDFKREPWPNVSDNAKDLVRQMLQPDPKLRLTAKQVLEHTWLQNAKKAPNVPLGDIVKSRLKQFSRMNRFKRRALRVIADHLSAEEVEDIKDMFKVMDTDNDGIVSYEELKSGIAKF…
OgranCPK17-C7.1	Annotation	103-361	404-439, 440-475, 476-509, 510-545	417-429, 453-465, 489-501, 523-535	1	4	4	MGNTCVGPSSAADRHGFFNSVSLAVLWRPGGRAEPSPPDCPPQESSHSSVTSSTAPERVTIADSDLSSSTPNKGKPKVKRVQSAGLLADSVLKRDSERLKDLYTLGKKLGQGQFGTTYQCVEKATGKVFACKSIAKRKLVSEEDVEDVRREIQIMHHLAGHPNVVSIVGAYEDAVAVHLVMELCAGGELFDRIVQRGHYSEKAAAQLARVIIGVVEACHSLGVMHRDLKPENFLFVNHKEDSPLKTIDFGLSIFFKPGETYSDVVGSPYYVAPEVLMKHYGREVDVWSAGVIIYILLSGVPPFWDESEQGIFEQVLKGDLDFSSDPWPAISDSAKDLVRKMLNRDPRKRLTAHEALCHPWVCVDGVAPDKPLDSAVLTRLKQFSAMNKLKKMALRVIAE…
OgranCPK17-C7.2	RNA-seq	103-361	404-439, 440-475, 476-509, 510-545	417-429, 453-465, 489-501, 523-535	1	4	4	MGNTCVGPSSAADRHGFFNSVSLAVLWRPGGRAEPSPPDCPPQESSHSSVTSSTAPERVTIADSDLSSSTPNKGKPKVKRVQSAGLLADSVLKRDSERLKDLYTLGKKLGQGQFGTTYQCVEKATGKVFACKSIAKRKLVSEEDVEDVRREIQIMHHLAGHPNVVSIVGAYEDAVAVHLVMELCAGGELFDRIVQRGHYSEKAAAQLARVIIGVVEACHSLGVMHRDLKPENFLFVNHKEDSPLKTIDFGLSIFFKPGETYSDVVGSPYYVAPEVLMKHYGREVDVWSAGVIIYILLSGVPPFWDESEQGIFEQVLKGDLDFSSDPWPAISDSAKDLVRKMLNRDPRKRLTAHEALCHPWVCVDGVAPDKPLDSAVLTRLKQFSAMNKLKKMALRVIAE…
OgranCPK17-C7.3	RNA-seq	ND	ND	ND	ND	ND	ND	WLEEDGKPKIDCLEWRVLLMVDKQEILRLEVSVHHAERMARLDDTDDHPCQLRGRLLGVVPTLHDPVEQLPTSAELHDEVHGDGVLVRPDDGDHVWVAGEVVHDLDLPAHVLHVLLADQLPLGDGLAGEHLPRGLLHALVRGAELPLPELLPEGVEVLEPLGVTLEDGVGEESRALHALHLGLALVGGGGGEVGVGDGDALGGRGRGDG
OgranCPK17-D7.1	Annotation	106-364	407-442, 443-478, 479-512, 513-548	420-432, 456-468, 492-504, 526-538	1	4	4	MGNTCVGPSSAADRHGFFNSVSLAVLWRPGGRAEPSPPDCPPQESNHSSATSSTAPERVTIADSDLSSTPNSNPNEAKPKVKLVQSAGLLADSVLKRDSERLKDLYTLGKKLGQGQFGTTYQCVEKATGKVFACKSIAKRKLVSKEDVEDVRREIQIMHHLAGHPNVVSIVGAYEDAVAVHLVMELCAGGELFDRIVQRGHYSEKAAAQLARVIIGVVEACHSLGVMHRDLKPENFLFVNHKEDSPLKTIDFGLSIFFKPGETYSDVVGSPYYVAPEVLMKHYGREVDVWSAGVIIYILLSGVPPFWDESEHGIFEQVLKGDIDFSSDPWPAISDSAKDLVRKMLNRDPRKRLTAHEALCHPWVCVDGVAPDKPLDSAVLTRLKQFSAMNKLKKMALRV…
OgranCPK17-D7.2	RNA-seq	106-364	407-442, 443-478, 479-512, 513-548	420-432, 456-468, 492-504, 526-538	1	4	4	MGNTCVGPSSAADRHGFFNSVSLAVLWRPGGRAEPSPPDCPPQESNHSSATSSTAPERVTIADSDLSSTPNSNPNEAKPKVKLVQSAGLLADSVLKRDSERLKDLYTLGKKLGQGQFGTTYQCVEKATGKVFACKSIAKRKLVSKEDVEDVRREIQIMHHLAGHPNVVSIVGAYEDAVAVHLVMELCAGGELFDRIVQRGHYSEKAAAQLARVIIGVVEACHSLGVMHRDLKPENFLFVNHKEDSPLKTIDFGLSIFFKPGETYSDVVGSPYYVAPEVLMKHYGREVDVWSAGVIIYILLSGVPPFWDESEHGIFEQVLKGDIDFSSDPWPAISDSAKDLVRKMLNRDPRKRLTAHEALCHPWVCVDGVAPDKPLDSAVLTRLKQFSAMNKLKKMALRV…
OgranCPK17-D7.3	RNA-seq	106-364	407-442, 443-478, 479-512, 513-548	420-432, 456-468, 492-504, 526-538	1	4	4	MGNTCVGPSSAADRHGFFNSVSLAVLWRPGGRAEPSPPDCPPQESNHSSATSSTAPERVTIADSDLSSTPNSNPNEAKPKVKLVQSAGLLADSVLKRDSERLKDLYTLGKKLGQGQFGTTYQCVEKATGKVFACKSIAKRKLVSKEDVEDVRREIQIMHHLAGHPNVVSIVGAYEDAVAVHLVMELCAGGELFDRIVQRGHYSEKAAAQLARVIIGVVEACHSLGVMHRDLKPENFLFVNHKEDSPLKTIDFGLSIFFKPGETYSDVVGSPYYVAPEVLMKHYGREVDVWSAGVIIYILLSGVPPFWDESEHGIFEQVLKGDIDFSSDPWPAISDSAKDLVRKMLNRDPRKRLTAHEALCHPWVCVDGVAPDKPLDSAVLTRLKQFSAMNKLKKMALRV…
OgranCPK18-C7	Annotation	52-312	355-390, 392-427, 434-469, 472-499	368-380, 405-417, 447-459, 477-489	1	4	4	MGLCSSSSARRDARTPGGGNGAGNKDNGGRKGIVACGKRTDFGYDKDFEARYALGKLLGHGQFGYTFAAVDRRSSERVAVKRIDKNKMVLPVAVEDVKREVKILKALQGHENVVHFYNAFEDDNYVYIVMELCEGGELLDRILAKKDSRYSEKDAAVVVRQMLKVAAECHLHGLVHRDMKPENFLFKSTKEDSPLKATDFGLSDFIRPGKHFRDIVGSAYYVAPEVLKRKSGPESDVWSIGVITYILLCGRRPFWDKTEGGIFKEVLKNKPDFCRKPWPNITPCAKDFVQKLLVKDPRARLTAAQALSHEWVREGGQASDIPLDISVLHNMRQFVKYSRFKQFALRALASTLNAEELSDLRDQFNAIDVDKNGTISLEELKQALAKDVPWRLKGPRVLE…
OgranCPK18-D7	Annotation	52-312	355-390, 392-427, 434-469, 472-499	368-380, 405-417, 447-459, 477-489	1	4	4	MGLCSSSSARRDAGTPGGGNGAGNKDNGGRKGIVACGKRTDFGYDKDFEARYALGKLLGHGQFGYTFAAVDRRSSERVAVKRIDKNKMVLPVAVEDVKREVKILKALQGHENVVYFYNAFEDDNYVYIVMELCEGGELLDRILAKKDSRYSEKDAAVVVRQMLKVAAECHLHGLVHRDMKPENFLFKSTKEDSPLKATDFGLSDFIRPGKHFRDIVGSAYYVAPEVLKRKSGPESDVWSIGVITYILLCGRRPFWDKTEDGIFKEVLKNKPDFRRKPWPNITPCAKDFVQKLLVKDPRARLTAAQALSHEWVREGGQASDIPLDISVLHNMRQFVKYSRFKQFALRALASTLNAEELSDLRDQFNAIDVDKNGTISLEELKQALAKDVPWRLKGPRVLE…
OgranCPK19-C7.1	Annotation	85-343	385-420, 421-456, 457-491, 492-527	398-410, 434-446, 470-482, 505-517	1	4	4	MGQCCSRATSPDSGRGGANGYGYSHQTKPAQTTPNYNHPQPPPPAEVRYTPPAMNPPVVPPVVAPPKPTPDTILRKPYEDVRSVYSLGKELGRGQFGVTYLCTEITSGKQYACKSISKRKLVSKADKEDIRREIQIMQHLSGQQNIVEFRGAYEDKSNVHVVMELCAGGELFDRIIAKGHYSERAAATICRAVVNVVNICHFMGVMHRDLKPENFLLATKEENAMLKATDFGLSVFIEEGKMYRDIVGSAYYVAPEVLRRNYGKEIDVWSAGVILYILLSGVPPFWAETEKGIFDAILHGEIDFESQPWPSISESAKDLVRKMLTQDPKKRITSAQVLQHPWLREGEASDKPIDSAVLSRMKQFRAMNKLKKMALKVIASNLNEEEIKGLKQMFTNMDT…
OgranCPK19-C7.2	RNA-seq	85-343	385-420, 421-456, 457-491, 492-527	398-410, 434-446, 470-482, 505-517	1	4	4	MGQCCSRATSPDSGRGGANGYGYSHQTKPAQTTPNYNHPQPPPPAEVRYTPPAMNPPVVPPVVAPPKPTPDTILRKPYEDVRSVYSLGKELGRGQFGVTYLCTEITSGKQYACKSISKRKLVSKADKEDIRREIQIMQHLSGQQNIVEFRGAYEDKSNVHVVMELCAGGELFDRIIAKGHYSERAAATICRAVVNVVNICHFMGVMHRDLKPENFLLATKEENAMLKATDFGLSVFIEEGKMYRDIVGSAYYVAPEVLRRNYGKEIDVWSAGVILYILLSGVPPFWAETEKGIFDAILHGEIDFESQPWPSISESAKDLVRKMLTQDPKKRITSAQVLQHPWLREGEASDKPIDSAVLSRMKQFRAMNKLKKMALKVIASNLNEEEIKGLKQMFTNMDT…
OgranCPK19-C7.3	RNA-seq	85-343	385-420, 421-456, 457-491, 492-527	398-410, 434-446, 470-482, 505-517	1	4	4	MGQCCSRATSPDSGRGGANGYGYSHQTKPAQTTPNYNHPQPPPPAEVRYTPPAMNPPVVPPVVAPPKPTPDTILRKPYEDVRSVYSLGKELGRGQFGVTYLCTEITSGKQYACKSISKRKLVSKADKEDIRREIQIMQHLSGQQNIVEFRGAYEDKSNVHVVMELCAGGELFDRIIAKGHYSERAAATICRAVVNVVNICHFMGVMHRDLKPENFLLATKEENAMLKATDFGLSVFIEEGKMYRDIVGSAYYVAPEVLRRNYGKEIDVWSAGVILYILLSGVPPFWAETEKGIFDAILHGEIDFESQPWPSISESAKDLVRKMLTQDPKKRITSAQVLQHPWLREGEASDKPIDSAVLSRMKQFRAMNKLKKMALKVIASNLNEEEIKGLKQMFTNMDT…
OgranCPK19-D7.1	Annotation	85-343	385-420, 421-456, 457-492, 497-527	398-410, 434-446, 470-482, 505-517	1	4	4	MGQCCSRATSPDSSRGGANGYGYSHQTKPAQTTPSYNHPQPPPPAEVRYTPPAMNPPVVPPVVAPPKPTPDTILGKPYEDVRSVYSLGKELGRGQFGVTYLCTEIASGKQYACKSISKRKLVSKADKEDIRREIQIMQHLSGQQNIVEFRGAYEDKSNVHVVMELCAGGELFDRIIAKGHYSERAAATICRAVVNVVNICHFMGVMHRDLKPENFLLATKEENAMLKATDFGLSVFIEEGKMYRDIVGSAYYVAPEVLRRNYGKEIDVWSAGVILYILLSGVPPFWAETEKGIFDAILHGEIDFESQPWPSISESAKDLVRKMLTQDPKKRITSAQVLQHPWLREGEASDKPIDSAVLSRMKQFRAMNKLKKMALKVIASNLNEEEIKGLKQMFTNMDT…
OgranCPK19-D7.2	RNA-seq	85-343	385-420, 421-456, 457-492, 497-527	398-410, 434-446, 470-482, 505-517	1	4	4	MGQCCSRATSPDSSRGGANGYGYSHQTKPAQTTPSYNHPQPPPPAEVRYTPPAMNPPVVPPVVAPPKPTPDTILGKPYEDVRSVYSLGKELGRGQFGVTYLCTEIASGKQYACKSISKRKLVSKADKEDIRREIQIMQHLSGQQNIVEFRGAYEDKSNVHVVMELCAGGELFDRIIAKGHYSERAAATICRAVVNVVNICHFMGVMHRDLKPENFLLATKEENAMLKATDFGLSVFIEEGKMYRDIVGSAYYVAPEVLRRNYGKEIDVWSAGVILYILLSGVPPFWAETEKGIFDAILHGEIDFESQPWPSISESAKDLVRKMLTQDPKKRITSAQVLQHPWLREGEASDKPIDSAVLSRMKQFRAMNKLKKMALKVIASNLNEEEIKGLKQMFTNMDT…
OgranCPK19-D7.3	RNA-seq	85-343	385-420, 421-456, 457-492, 497-527	398-410, 434-446, 470-482, 505-517	1	4	4	MGQCCSRATSPDSSRGGANGYGYSHQTKPAQTTPSYNHPQPPPPAEVRYTPPAMNPPVVPPVVAPPKPTPDTILGKPYEDVRSVYSLGKELGRGQFGVTYLCTEIASGKQYACKSISKRKLVSKADKEDIRREIQIMQHLSGQQNIVEFRGAYEDKSNVHVVMELCAGGELFDRIIAKGHYSERAAATICRAVVNVVNICHFMGVMHRDLKPENFLLATKEENAMLKATDFGLSVFIEEGKMYRDIVGSAYYVAPEVLRRNYGKEIDVWSAGVILYILLSGVPPFWAETEKGIFDAILHGEIDFESQPWPSISESAKDLVRKMLTQDPKKRITSAQVLQHPWLREGEASDKPIDSAVLSRMKQFRAMNKLKKMALKVIASNLNEEEIKGLKQMFTNMDT…
OgranCPK19-D7.4	RNA-seq	85-343	385-420, 421-456, 457-492, 497-527	398-410, 434-446, 470-482, 505-517	1	4	4	MGQCCSRATSPDSSRGGANGYGYSHQTKPAQTTPSYNHPQPPPPAEVRYTPPAMNPPVVPPVVAPPKPTPDTILGKPYEDVRSVYSLGKELGRGQFGVTYLCTEIASGKQYACKSISKRKLVSKADKEDIRREIQIMQHLSGQQNIVEFRGAYEDKSNVHVVMELCAGGELFDRIIAKGHYSERAAATICRAVVNVVNICHFMGVMHRDLKPENFLLATKEENAMLKATDFGLSVFIEEGKMYRDIVGSAYYVAPEVLRRNYGKEIDVWSAGVILYILLSGVPPFWAETEKGIFDAILHGEIDFESQPWPSISESAKDLVRKMLTQDPKKRITSAQVLQHPWLREGEASDKPIDSAVLSRMKQFRAMNKLKKMALKVIASNLNEEEIKGLKQMFTNMDT…
OgranCPK2-C1	Annotation	61-319	362-397, 398-433, 434-469, 473-504	375-387, 411-423, 447-459, 482-494	1	4	4	MGNCCPGSGDAEPASSDTSTGNGSSSIKAGASPSSAPAQNKPPAPIGPVLGRPMEDVRSIYNIGKELGRGQFGVTSLCTHKATGQKFACKTIAKRKLSTKEDVEDVRREVQIMYHLAGQPNIVELKGAYEDKQSVHLVMELCAGGELFDRIIAKGHYTERAAASLLRTIVEIIHTCHSLGVIHRDLKPENFLLLSKDEDAPLKATDFGLSVFFKQGEVFKDIVGSAYYIAPEVLKRSYGPEADIWSVGVILYILLCGVPPFWAESEHGIFNSILRGQVDFTSDPWPRISASAKDLVRKMLNSDPKKRISAYEVLNHPWIKEDGEAPDTPLDNAVMNRLKQFRAMNQFKKAALRVIAGCLSEEEIRGLKEMFKSMDSDNSGTITVDELRKGLSKQGTKLT…
OgranCPK2-D1	Annotation	61-319	362-397, 398-433, 434-469, 473-504	375-387, 411-423, 447-459, 482-494	1	4	4	MGNCCPGSGDAEPASFDSSTGNGSSSIKAGASPSSAPAHNKPPAPIGPVLGRPMEDVRSIYNIGKELGRGQFGVTSLCTHKATGQKFACKTIAKRKLSTKEDVEDVRREVQIMYHLAGQPNIVELKGAYEDKQSVHLVMELCAGGELFDRIIAKGHYTERAAASLLRTIVEIIHTCHSLGVIHRDLKPENFLLLSKDEDAPLKATDFGLSVFFKQGEVFKDIVGSAYYIAPEVLKRSYGPEADIWSVGVILYILLSGVPPFWAESEHGIFNSILRGQVDFTSDPWPRISASAKDLVRKMLNSDPKKRISAYEVLNHPWIKEDGEAPDTPLDNAVMNRLKQFRAMNQFKKAALRVIAGCLSEEEIRGLKEMFKSMDSDNSGTITVDELRKGLSKQGTKLT…
OgranCPK20-C7	Annotation	72-330	373-408, 409-444, 445-480, 481-516	386-398, 422-434, 458-470, 494-506	1	4	4	MGNCCVTPEGSGRGRKKQQGKEPKQKQQKQQQQGKGKKPNPFSIEYNRSSAPSGPRLVVLREPTGRDIAARYELGGELGRGEFGVTYLCTERETGDAYACKSISKKKLRTAVDVEDVRREVDIMRHLPKHPNIVTLRDTYEDDNAVHLVMELCEGGELFDRIVARGHYTERAAALVTRTIVEVVQMCHKHGVMHRDLKPENFLFANKKETAALKAIDFGLSVFFTPGERFTEIVGSPYYMAPEVLKRNYGPEVDVWSAGVILYILLCGVPPFWAETEQGVAQAIIRSVIDFKRDPWPRVSDNAKDLVKGMLNPDPRRRLNAQQVLDHPWLQNIKKAPNVNLGETVKARLQQFSVMNKFKKHALRVIAEHLSVEEVAGIKDMFEKMDLNKDNMINFDELK…
OgranCPK20-D7.1	Annotation	72-330	373-408, 409-444, 445-480, 481-516	386-398, 422-434, 458-470, 494-506	1	4	4	MGNCCVTPEGSGRGRKKQQGKQKEPKQKQQQHQKKGKKPNPFSIEYNRSSAPSGPRLVVLREPTGRDIAARYELGGELGRGEFGVTYLCTERETGDAYACKSISKKKLRTAVDIEDVRREVDIMRHLPKHANIVTLRDTYEDDNAVHLVMELCEGGELFDRIVARGHYTERAAALVTRTIVEVVQMCHKHGVMHRDLKPENFLFANKKETAALKAIDFGLSVFFTPGERFTEIVGSPYYMAPEVLKRNYGPEVDVWSAGVILYILLCGVPPFWAETEQGVAQAIIRSVIDFKRDPWPRVSDNAKDLIKGMLNPDPRRRLNAQQVLDHPWLQNIKKAPNVNLGETVKARLQQFSVMNKFKKHALRVIAEHLSVEEVAGIKDMFEKMDLNKDNMINFDELK…
OgranCPK20-D7.2	RNA-seq	72-330	373-408	386-398	1	1	1	MGNCCVTPEGSGRGRKKQQGKQKEPKQKQQQHQKKGKKPNPFSIEYNRSSAPSGPRLVVLREPTGRDIAARYELGGELGRGEFGVTYLCTERETGDAYACKSISKKKLRTAVDIEDVRREVDIMRHLPKHANIVTLRDTYEDDNAVHLVMELCEGGELFDRIVARGHYTERAAALVTRTIVEVVQMCHKHGVMHRDLKPENFLFANKKETAALKAIDFGLSVFFTPGERFTEIVGSPYYMAPEVLKRNYGPEVDVWSAGVILYILLCGVPPFWAETEQGVAQAIIRSVIDFKRDPWPRVSDNAKDLIKGMLNPDPRRRLNAQQVLDHPWLQNIKKAPNVNLGETVKARLQQFSVMNKFKKHALRVIAEHLSVEEVAGIKDMFEKMDLNKDNMINFDELK…
OgranCPK21-C8	Annotation	75-361	404-439, 462-484, 485-512, 516-551	417-429, 462-474, 498-510, 529-541	1	4	4	MGGCYSAYASSRKLRGRISKISLVLPDPAPDATGAEASPRKDGDGVVVVDDVRGGGEDGGAAIATTTAEEFARRYVLGKELGRGEFGVTRRCRDAATGETLACKTIRRHRRLAPPPRVTAAGAAAAANAAAKAAAAHSEDVKREVAIMRRMSSASRGGGAATVVRLREACEDADGSVHLVMELCEGGELFDRIVARGHYSERAAANIFRTIVDVVQLCHSNGMIHRDLKPENFLFANKSEDSPLKVIDFGLSVFFKPGDRFTEVVGSAYYMAPEVLRRSYGPEVDVWSAGVILYILLCGVPPFWGDNDEKIAQAILRGGIDFNREPWPRVSGNAKDLVRRMLDPNPSTRLTAKQVLEHPWLKNADTAPNVSLGDAVRARLQQFSAMNKFKKKALGVVAR…
OgranCPK21-D8	Annotation	75-361	404-439, 440-475, 476-503, 507-542	417-429, 453-465, 489-501, 520-532	1	4	4	MGGCYSAYASSRKLRGRISRISLVIPDPAPAPAPDAEASPRKDGDGGGVVDDVRGGGGDGAAIATTTAEEFARRYVLGKELGRGEFGVTRRCRDAATGEALACKTIRRHRRLAPPPRVTAAGAAAAANAAAKAAAAHAEDVKREVAIMRRMSSASRGGGAAAVVRLREACEEADGSVHLVMELCEGGELFDRIVARGHYSERAAANIFRTIVDVVQLCHSNGVIHRDLKPENFLFANKSEDSPLKVIDFGLSVFFKPGDRFTEVVGSAYYMAPEVLRRSYGPEVDVWSAGVILYILLCGVPPFWGDNDEKIAQAILRGGIDFNREPWPRVSGNAKDLVRRMLDPNPSTRLTAKQVLEHPWLKNADTAPNVSLGDAVRARLQQFSAMNKFKKKALEVVAR…
OgranCPK22-C9.1	Annotation	96-359	407-442, 443-478, 479-514, 516-549	456-468, 492-504, 527-539	1	4	3	MGGCSSAFAAPTRMMRFGRGRAPAAILPVTSNDEPCCSPENNNKNSNDAGGEHQKGKSWRRWQYRRCGGGGGGGRKNAILGDAADVKTAAGFAERYRLGAELGRGEFGVTRRCSDAATGEALACKTIRRKRLRRCGGDAEDVRREVEILRRVSALGAGAESVVRLREACEDSDGVHLVMELCEGGELFDRIFARGHYTERAAAKLARTIVGVVQLCHENGVMHRDLKPENFLFANKSEDSPLKAIDFGLSVFFKPGERFTQVVGSTYYMAPEVLNRSYGPEADVWSAGVILYILLCGVPPFWGDNDEKTVTAILQGGINFQREPWPKVSPHAKDLVSKMLDPNPSTRLTAKEVLEHPWLKNADRAPNVSLGEIVRSRLMQFSAMNKFKKKALGHLPMKV…
OgranCPK22-C9.2	RNA-seq	ND	ND	ND	ND	ND	ND	VRPKKLRTAFLSAKLPMPVPIDLRGNYGNATSSGPSRSPAHPAHATQRRDQRLATQPRRPVAFPPLFSLTHARGARQGGRGDAREGGRLELDTRARGASGGGGSKHPSGGVGDAMGGCSSAFAAPTRMMRFGRGRAPAAILPVTSNDEPCCSPENNNKNSNDAGGEHQKGKSWRRWQYRRCGCGGAAATPRTCGARWRSCGASPPSAPAPNPWCGSARPARTPTASTSSWSFARAASSSTASSPAATTPSAPPPSSPAPSSASSRRVLN
OgranCPK22-D9.1	Annotation	93-356	404-439, 440-475, 476-511, 513-546	417-429, 453-465, 489-501, 524-536	1	4	4	MGGCSSAFAVPTRMMRFGRGRAPAAILPVTSNDEPCCSPDNNKNNDDAGSEHQKGKSWRRWQYRRCGGGGGRKNAILGDAADVKTAAGFAERYRLGAELGRGEFGVTRRCADAATGEALACKTIRRKRLRRCGGDAEDVRREVEILRRVSALGAGADSVVRLREACEDSDGVHLVMELCEGGELFDRIFARGHYTERAAAKLARTIVGVVQLCHENGVMHRDLKPENFLFANKSEDSPLKAIDFGLSVFFKPGERFTQVVGSTYYMAPEVLNRSYGPEADVWSAGVILYILLCGVPPFWGDNDEKIVTAILQGGINFQREPWPKVSPHAKDLVSKMLDPNPSTRLTAKEVLEHPWLKNADRAPNVSLGEIVRSRLMQFSAMNKFKKKALGHLPMKVVAK…
OgranCPK22-D9.2	RNA-seq	93-316	ND	ND	1	ND	ND	MGGCSSAFAVPTRMMRFGRGRAPAAILPVTSNDEPCCSPDNNKNNDDAGSEHQKGKSWRRWQYRRCGGGGGRKNAILGDAADVKTAAGFAERYRLGAELGRGEFGVTRRCADAATGEALACKTIRRKRLRRCGGDAEDVRREVEILRRVSALGAGADSVVRLREACEDSDGVHLVMELCEGGELFDRIFARGHYTERAAAKLARTIVGVVQLCHENGVMHRDLKPENFLFANKSEDSPLKAIDFGLSVFFKPGERFTQVVGSTYYMAPEVLNRSYGPEADVWSAGVILYILLCGVPPFWGGEVNTMLPLFVLHLNS
OgranCPK23-C10.1	Annotation	74-332	375-410, 445-478, 479-514	492-504	1	3	1	MGNSCQNGTYGNNYQNSNRFQNDRFASRYIDGNDTEDCYSGSSRASLVGALRHGLNLKSTPVLGYKTPNVRELYTLGRELGQGQFGKTYLCTEISTGCQYACKTILKSNLRYVSDIEDVRREIQIMHHLSGQKNIVTIKDAYEDEQAVHIVMELCAGGELFSKIQKRGHYSERKAAELIKIIVGIIETCHSHGVMHRDLKPENFLLLDADDEFSVKAIDFGLSVFFRPGQVFREVVGSPYYIAPEVLEKRYGPEADIWTAGVILYVLLTGVPPFWADTQSGIYDKVLDGRVDFKSNPWPRISDSAKDLIKKMLCPYPSERLKAHDVLKHPWICDNGVATDQALDPSVLPRLKQFSAMNRLKKLSLQVIAEHLSEEEIVGLREMFKAMDTKNRSVVTFGE…
OgranCPK23-C10.2	RNA-seq	74-332	375-410, 445-478, 479-514	492-504	1	3	1	MGNSCQNGTYGNNYQNSNRFQNDRFASRYIDGNDTEDCYSGSSRASLVGALRHGLNLKSTPVLGYKTPNVRELYTLGRELGQGQFGKTYLCTEISTGCQYACKTILKSNLRYVSDIEDVRREIQIMHHLSGQKNIVTIKDAYEDEQAVHIVMELCAGGELFSKIQKRGHYSERKAAELIKIIVGIIETCHSHGVMHRDLKPENFLLLDADDEFSVKAIDFGLSVFFRPGQVFREVVGSPYYIAPEVLEKRYGPEADIWTAGVILYVLLTGVPPFWADTQSGIYDKVLDGRVDFKSNPWPRISDSAKDLIKKMLCPYPSERLKAHDVLKHPWICDNGVATDQALDPSVLPRLKQFSAMNRLKKLSLQVIAEHLSEEEIVGLREMFKAMDTKNRSVVTFGE…
OgranCPK23-D10.1	Annotation	74-332	375-410, 445-478, 479-514	492-504	1	3	1	MGNSCQNGTYGNNCQNYNRFQNDRCASRYDDGNDTEDCYSGSSRASLAGALRQGLNLKSIPVLGYKTPNVRELYTLGRELGQGQFGKTYLCTEISTGCQYACKTILKSNLRYMSDIEDVRREIQIMHHLSGQKNIVTIKDAYEDEQAVHIVMELCAGGELFSKIQKRGHYSERKAAELIKIIVGIIETCHSHGVMHRDLKPENFLLLDADDEFSVKAIDFGLSVFFKPGQIFREVVGSPYYIAPEVLEKRYGPEADIWTAGVILYVLLSGVPPFWADTQSGIYNKVLDGCVDFKSNPWPRISDSAKDLIRKMLCPYPSERLKAHEVLKHPWICDNGVATDRALDPSVLPRLKQFSAMNRLKKLSLQVIAERLSEEEIVGLREMFKAMDTKNRSVVTFGE…
OgranCPK23-D10.2	RNA-seq	74-332	375-410, 445-478, 479-514	492-504	1	3	1	MGNSCQNGTYGNNCQNYNRFQNDRCASRYDDGNDTEDCYSGSSRASLAGALRQGLNLKSIPVLGYKTPNVRELYTLGRELGQGQFGKTYLCTEISTGCQYACKTILKSNLRYMSDIEDVRREIQIMHHLSGQKNIVTIKDAYEDEQAVHIVMELCAGGELFSKIQKRGHYSERKAAELIKIIVGIIETCHSHGVMHRDLKPENFLLLDADDEFSVKAIDFGLSVFFKPGQIFREVVGSPYYIAPEVLEKRYGPEADIWTAGVILYVLLSGVPPFWADTQSGIYNKVLDGCVDFKSNPWPRISDSAKDLIRKMLCPYPSERLKAHEVLKHPWICDNGVATDRALDPSVLPRLKQFSAMNRLKKLSLQVIAERLSEEEIVGLREMFKAMDTKNRSVVTFGE…
OgranCPK24-C11.1	Annotation	49-307	350-385, 386-421, 422-457, 460-491	363-375, 399-411, 435-447, 469-481	1	4	4	MQPDPSGSGDANAKAKLPPPVTAPSSSAAAGGRPVSVLPHKTANVRDHYRIGKKLGQGQFGTTYLCVDKASGGEYACKSIPKRKLLCREDYEDVWREIQIMHHLSEHPNVVRIRGAYEDALFVHIVMELCAGGELFDRIVAKGHYSERAAAQLIRTIVGVVEGCHSLGVMHRDLKPENFLFASAAEDAPLKATDFGLSMFYKPGDKFSDVVGSPYYVAPEVLQKCYGPESDVWSAGVILYILLCGVPPFWAETEAGIFRQILRGKLDFESEPWPSISDSAKDLVRNMLCRDPTKRLTAHEVICHPWIVDDAVAPDKPIDSAVLSRLKHFSAMNKLKKMALRVIAESLSEEEIGGLKELFKMIDTDNSGTITFDELKEGLKRVGSELTEHEIQALMEAAD…
OgranCPK24-C11.2	RNA-seq	49-307	350-385, 386-421, 422-457, 460-491	363-375, 399-411, 435-447, 469-481	1	4	4	MQPDPSGSGDANAKAKLPPPVTAPSSSAAAGGRPVSVLPHKTANVRDHYRIGKKLGQGQFGTTYLCVDKASGGEYACKSIPKRKLLCREDYEDVWREIQIMHHLSEHPNVVRIRGAYEDALFVHIVMELCAGGELFDRIVAKGHYSERAAAQLIRTIVGVVEGCHSLGVMHRDLKPENFLFASAAEDAPLKATDFGLSMFYKPGDKFSDVVGSPYYVAPEVLQKCYGPESDVWSAGVILYILLCGVPPFWAETEAGIFRQILRGKLDFESEPWPSISDSAKDLVRNMLCRDPTKRLTAHEVICHPWIVDDAVAPDKPIDSAVLSRLKHFSAMNKLKKMALRVIAESLSEEEIGGLKELFKMIDTDNSGTITFDELKEGLKRVGSELTEHEIQALMEAAD…
OgranCPK24-D11.1	Annotation	47-305	348-383, 384-419, 420-455, 458-489	361-373, 397-409, 433-445, 467-479	1	4	4	MQPDPSGSGDANAKAKLPPPVTAPSAAAGGRPVSVLPHKTANVRDHYRIGKKLGQGQFGTTYLCVDKAGGGEYACKSIPKRKLLCREDYEDVWREIQIMHHLSEHPNVVRIRGAYEDALFVHIVMELCAGGELFDRIVAKGHYSERAAAQLIRTIVGVVEGCHSLGVMHRDLKPENFLFASAAEDAPLKATDFGLSMFYKPGDKFSDVVGSPYYVAPEVLQKCYGPESDVWSAGVILYILLCGVPPFWAETEAGIFRQILRGKLDFESEPWPTISDSAKDLVRNMLCRDPTKRLTAHEVLCHPWIVDDAVAPDKPIDSAVLSRLKHFSAMNKLKKMALRVIAESLSEEEIGGLKELFKMIDTDNSGTITFDELKEGLKRVGSELTEHEIQALMEAADID…
OgranCPK24-D11.2	RNA-seq	47-305	348-383, 384-419, 420-455, 458-489	361-373, 397-409, 433-445, 467-479	1	4	4	MQPDPSGSGDANAKAKLPPPVTAPSAAAGGRPVSVLPHKTANVRDHYRIGKKLGQGQFGTTYLCVDKAGGGEYACKSIPKRKLLCREDYEDVWREIQIMHHLSEHPNVVRIRGAYEDALFVHIVMELCAGGELFDRIVAKGHYSERAAAQLIRTIVGVVEGCHSLGVMHRDLKPENFLFASAAEDAPLKATDFGLSMFYKPGDKFSDVVGSPYYVAPEVLQKCYGPESDVWSAGVILYILLCGVPPFWAETEAGIFRQILRGKLDFESEPWPTISDSAKDLVRNMLCRDPTKRLTAHEVLCHPWIVDDAVAPDKPIDSAVLSRLKHFSAMNKLKKMALRVIAESLSEEEIGGLKELFKMIDTDNSGTITFDELKEGLKRVGSELTEHEIQALMEAADID…
OgranCPK25-C11	Annotation	76-334	377-412, 413-448, 449-484, 487-519	390-402, 426-438, 462-474, 497-509	1	4	4	MGQCCTGGGKAVAGDEAEPGPSKAEPPSRGASSKNGPGSAKQQPCSPAAKAAAAKKPAGPIGDVLERPMEEVRTTYSIGKELGRGQFGVTHLCTHKATGEKLACKTIAKRKLASKEDVDDVRREVQIMHHLSGQPNIVDLRGAYEDKHNVHLVMELCAGGELFDRIIARGHYTERAAAALLRAIVGIVHTCHSMGVIHRDLKPENFLLLSKGDDAPLKATDFGLSVFFKEGEVFRDIVGSAYYIAPEVLKRKYGPEADIWSIGVMLYIFLAGVPPFWAESENAIFTAILRGQIDLASEPWPKISSGAKDLVRKMLNINPKERLTSFQVLNHPWIKEDGDAPDVPLDNVVLNRLKQFRAMNQFKKAALRIIAGCLSEEEIKGLKEMFKNIDKDNSGTITL…
OgranCPK25-D11	Annotation	78-336	379-414, 415-450, 451-486, 489-521	392-404, 428-440, 464-476, 499-511	1	4	4	MGQCCTKGSGKAVAGDETEPGPSKAEPPSRGTSSKNGPGSAKQQPCSPAAKAAAAAKKPAGPIGDVLERPMEEVRTTYSIGKELGRGQFGVTHLCTHKATGEKLACKTIAKRKLTTKEDVDDVRREVQIMHHLSGQPNIVDLRGAYEDKHNVHLVMELCAGGELFDRIIARGHYTERAAAALLRAIVGIVHTCHSMGVIHRDLKPENFLLLSKGDDAPLKATDFGLSVFFKEGEVFRDIVGSAYYIAPEVLKRKYGPEADIWSIGVMLYIFLAGVPPFWAESENAIFTAILRGQIDLTSEPWPKISSGAKDLVRKMLNINPKERLTAFQVLNHPWIKEDGDAPDVPLDNVVLNRLKQFRAMNQFKKAALRIIAGCLSEEEIKGLKEMFKNIDKDNSGTI…
OgranCPK26-D12	Annotation	72-284	318-353, 354-389, 390-425, 428-460	367-379, 403-415	1	4	2	MGQCCTKGAGKAVACDKTESGPSKAEPPSRGTSSKNGPGSAKQQPCSPAAKMPAGPIGDVLERPMEEVRTTYSIGKALGRGQFGITHLCTHKATGEKLTSKEDVDDVRREVQIMHHLSGKPTSLTSNVHLVMELCAGGELFDRIIARGHYTERAAAALLRAIIGIMHTCYSMGVIHRDLKPENFLLLSKGDDTPLKATDFGLSVFFKEGEVFRDIVGSAYYIAPEVLKRKYGPEADIYIFLAGVPPFWAKSENAIFTAILRGRMLNINPKERLTAFQVLNHPWIKDGDAPDVQLNNVVLNRLKQFRAMNQFKKAALREEIKGLMEMFKNIDKDNSGTIMLEELKNGLAKQGTKFSDNEIELLMEAADADGNGMIDYEELVTAMVHMNQMDREEHLYTAF…
OgranCPK26a1-C12	Annotation	75-333	376-411, 412-447, 448-483, 486-518	389-401, 425-437, 461-473, 496-508	1	4	4	MGQCCTGTGKAVAGDAAEPGPSKAEPPSRGTSSKNGPGSAKQQPCSPAAKAAAKKPAGPIGDVLERPMEEVRTTYSIGKELGRGQFGVTHLCTHKATGEKLACKTIAKRKLASKEDVDDVRREVQIMHHLSGQPNIVDLRGAYEDKHNIHLVMELCAGGELFDRIIARGHYTERAAAALLRAIVGIVHTCHSMGVIHRDLKPENFLLLSKGDNAPLKATDFGLSVFFKEGEVFRDIVGSAYYIAPEVLKRKYGPEADIWSIGVMLYIFLAGVPPFWAESENAIFTAILRGQIDLASEPWPKISSGAKDLVRKMLNINPKERLTAFQVLNHPWIKEDGDAPDVPLDNVVLNRLKQFRAMNQFKKAALRIIAGCLSEEEIKGLKEMFKNIDKDNSGTITLE…
OgranCPK26a2-C10	Annotation	1-75	118-153, 198-220, 221-256	198-210, 234-246	1	3	2	MRRVVCLYIFLAGVPPFWAESENAIFTAILRGQIDLASEPCPKISSEAKDLVRKMLNINLKERLTAFQVLNHPWIKEDGDAPNVPLDNVVLNRLKQFRAMNQFKKAALRIIAGCLSEEEIKGLKEMFKNIDKDNSGTIMLEVLKNGLAKQGTKFSDNEIEQLMEAVSPHAETINFSSLRDEMLKLTGLLEIPSDFQADADGNGMIDYEEFVTATVHMNKMDREEHLYTAFQYFDKDNSGYITKEELEQALKEQGLYDAKEIKDVITDADSNNSSCALHALWFVSYLTSKPKIMLIQSKATITSLDEMYESVARYIGDSSPLHTH
OgranCPK27-C12	Annotation	154-412	455-490, 491-526, 527-562, 565-596	468-480, 504-516, 540-552, 574-586	1	4	4	MGNVCIGPRRSFAKNGLLGILRSRPATASSPSQPTTTSRSIPVVLPSTPSAADSKPPPPQPQPQQQQPTQTAPPVPVIISEPPPPPEPQRAPSQPPPQEQPSPSPPASNTTQPPQQQRQQSRAKKPAHIKRISSAGLQVESVLRRKTENLKDKYSLGRKLGQGQFGTTYLCVDKANGGEYACKSIAKRKLLTDEDVEDVRREIQIMHHLAGHPNIISIRGAYEDAVAVHVVMELCAGGELFDRIVRKGHYTERQAAGLARVIVAVVESCHSLGVMHRDLKPENFLFVGNEEDAPLKTIDFGLSMFFRPGEVFTDVVGSPYYVAPEVLRKNYGQEADVWSAGVIIYILLCGVPPFWAETEQGIFEQVLHGTLDFESDPWPNVSEGAKDLLRKVLVRDPKK…
OgranCPK27-D12	Annotation	150-408	451-486, 487-522, 523-558, 561-592	464-476, 500-512, 536-548, 570-582	1	4	4	MGNVCIGPRRTFAKNGLLGILRSRPTAASSPSQPTITSRSIPVVLPSSPSASDSKPPPLQQQQPTQTAPPVPVVISEPPPQLEPQPAQREPPPPQEQPSPPSPASNTSQPPQQRQQSRAKKPAHIKRISSAGLQVESVLRRKTENLKDKYSLGRKLGQGQFGTTYLCVDKANGGEYACKSIAKRKLLTDEDVEDVRREIQIMHHLAGHPNIISIRGAYEDAVAVHVVMELCAGGELFDRIVRKGHYTERQAAGLARVIVAVVESCHSLGVMHRDLKPENFLFVGNEEDAPLKTIDFGLSMFFRPGEVFTDVVGSPYYVAPEVLRKNYGQEADVWSAGVIIYILLCGVPPFWAETEQGIFEQVLHGTLDFESDPWPNVSEGAKDLLRKVLVRDPKKRLTA…
OgranCPK28-C12	Annotation	47-305	348-383, 384-419, 420-455, 458-489	361-373, 397-409, 433-445, 467-479	1	4	4	MQPDPQPHGPGREKAAGPRLPPPVTAPSVGRPASVLPHKTANVRDHYRIGKKLGQGQFGTTYLCVGKSDGGEYACKSIPKRKLLCREDYEDVWREIQIMHHLSEHRNVVRIRGAYEDALFVHIVMELCAGGELFDRIVAKGHYSERAAAQLIRTIVGVVEGCHSLGVMHRDLKPENFLFASTAEDAPLKATDFGLSVFYKPGDKFSDVVGSPYYVAPEVLQKIYGPEADVWSAGVILYILLCGVPPFWAETESGIFRQILRGKLDLESEPWPSISDSAKDLVRKMLIRDPTKRFTAHEVLCHPWIVDDAVAPDKPIDSAVLSRLKHFSAMNKLKKMALRVIAESLSEEEIGGLKELFKMIDTDNSGTITYDELKNGLKRVGSDLMEPEIQALMDAADID…
OgranCPK28-D12	Annotation	47-305	348-383, 384-419, 420-455, 458-489	361-373, 397-409, 433-445, 467-479	1	4	4	MQPDPQPHGPGREKAAGPRLPPPVTAPSVGRPASVLPHKTANVRDHYRIGKKLGQGQFGTTYLCVGKSDGGEYACKSIPKRKLLCREDYEDVWREIQIMHHLSEHRNVVRIRGAYEDALFVHIVMELCAGGELFDRIVAKGHYSERAAAQLIRTIVGVVEGCHSLGVMHRDLKPENFLFASTAEDAPLKATDFGLSMFYKPGDKFSDVVGSPYYVAPEVLQKIYGPEADVWSAGVILYILLCGVPPFWAETESGIFRQILRGKLDLESAPWPSISDSAKDLVRKMLIRDPTKRFTAHEVLCHPWIVDDAVAPDKPIDSAVLSRLKHFSAMNKLKKMALRVIAESLSEEEIGGLKELFKMIDTDNSGTITYDELKNGLKRVGSDLMEPEIQALMDAADID…
OgranCPK29-C12	Annotation	87-345	388-423, 424-459, 460-495, 498-528	437-449, 473-485, 506-518	1	4	3	MGNCCVSRPSGYKRRRCGSSSTPHHHQHRGGRRLIGAANMRCLSTVSSVSDAARAVMSAEQASVLGSDGKGGALITAAAAEEMLRRYEIGEELGRGEFGVTRRCRDAATGEQLACKSISKRKLRSSVDVEDVRREVAIMRSLPAHANVVRLREAFEDADAVHLVMEVCEGGELFDRIVARGHYTERAAAAVMRTIMDVVQHCHKNGVMHRDLKPENFLYANASENSPLKVIDFGLSVCFKPGARFNEIVGSPYYMAPEVLKRNYGQEIDIWSAGVILYILLCGVPPFWAETDEGIAQAIIRSHIDFQREPWPKVSDNAKDLVRRMLDPSPYTRLTAQQNEEHPWIQNASEAPNIPLGEAVRSRLKQFTVMNKFKKKALLVVAEYLPTEELDAMRELFNM…
OgranCPK29-D12.1	Annotation	85-343	386-421, 422-457, 458-493, 496-526	435-447, 471-483, 504-516	1	4	3	MGNCCVSRPSGNKRRRCGSSSAPHHQHRGGRRHIGAANMRCLSTVSSVSDVARAVMSEPATVLGSNNKGGGLTTTAAAEEMLRRYEIGEELGRGEFGVTRRCRDSATGEQLACKSISKRKLRSSVDVEDVRREVAIMRSLPAHPNVVRLREAFEDADAVHLVMEVCEGGELFDRIVARGHYTERAAAAVMRTIMDVVQHCHKNGVMHRDLKPENFLYANASENSPLKVIDFGLSVCFKPGARFNEIVGSPYYMAPEVLKRNYGQEIDIWSAGVILYILLCGVPPFWAETDEGIAQAIIRSHIDFQREPWPKVSENAKDLVRRMLDPSPYTRLTAQQSEEHPWIQNASAAPNIPLGEAVRSRLKQFIVMNKFKKKALLVVAEYLPTEELDAIRELFNMLD…
OgranCPK29-D12.2	RNA-seq	1-138	181-216, 217-252, 253-288, 291-321	230-242, 266-278, 299-311	1	4	3	MHRDLKPENFLYANASENSPLKVIDFGLSVCFKPGARFNEIVGSPYYMAPEVLKRNYGQEIDIWSAGVILYILLCGVPPFWAETDEGIAQAIIRSHIDFQREPWPKVSENAKDLVRRMLDPSPYTRLTAQQVLEHPWIQNASAAPNIPLGEAVRSRLKQFIVMNKFKKKALLVVAEYLPTEELDAIRELFNMLDTNKKGHLTLEELRKGLQVIGHNIHDTDVDMLMEAADIDGNGMLDCKEFVTVSIHLKKIRSEEHLPKVFNFFDKNGSGYIEIEELKEALSPRGDQKSIDDIFLDVDIDKDGKISYEEFELMMKAGMDWRNASRQYSRAVYNTLSRKMFKEVSLKLDHSGPLVAAGK
OgranCPK29-D12.3	RNA-seq	162-329	ND	ND	1	ND	ND	MMRENSLKANHHPAPPFPSISLLLLSCPRERGRGSEERDHRPPELARRRPRVRSFNSSTIPATTVAVRCGGAGAAAKMGNCCVSRPSGNKRRRCGSSSAPHHQHRGGRRHIGAANMRCLSTVSSVSDVARAVMSEPATVLGSNNKGGGLTTTAAAEEMLRRYEIGEELGRGEFGVTRRCRDSATGEQLACKSISKRKLRSSVDVEDVRREVAIMRSLPAHPNVVRLREAFEDADAVHLVMEVCEGGELFDRIVARGHYTERAAAAVMRTIMDVVQHCHKNGVMHRDLKPENFLYANASENSPLKVIDFGLSVCFKPGTKYDKTTAISHI
OgranCPK3-C1	Annotation	75-333	376-411, 412-447, 448-483, 484-519	389-401, 461-473, 497-509	1	4	3	MGNCCRSPAAAAREDVKSSHFPASAGKKKPHQARNGGVGGGGGGGGGGGGGAGQKRLPVLGEEGYELIGGIDDKYALDRELGRGEFGVTYLCMDRDTKELLACKSISKRKLRTAVDVEDVRREVAIMRHLPKSASIVSLREACEDEGAVHLVMELCEGGELFDRIVARGHYTERAAANVTRTIVEVVQLCHRHGVIHRDLKPENFLFANKKENSPLKAIDFGLSIFFKPGEKFSEIVGSPYYMAPEVLKRNYGPEIDIWSAGVILYILLCGVPPFWAETEQGVAQAILRGNIDFKREPWPNVSENAKDLVRHMLEPDPKLRLTAKQVLEHPWLQNAKKAPNVPLGDIVKSRLKQFSRMNRFKRRALRVIADHLSAEEVEDIKEMFKAMDTDNDGIVSYE…
OgranCPK3-D1	Annotation	70-328	371-406, 407-442, 443-478, 479-514	384-396, 456-468, 492-504	1	4	3	MGNCCRSPAAAAREDVKSSHFPASAGKKKPHQARNVAAGGGGGCGGAGQKRLPVLGEEGCELIGGIDDKYVLDRELGRGEFGVTYLCMDRDTKELLACKSISKRKLRTAVDVEDVRREVAIMRHLPKSASIVSLREACEDEGAVHLVMELCEGGELFDRIVARGHYTERAAANVTRTIVEVVQLCHRHGVIHRDLKPENFLFANKKENSPLKAIDFGLSIFFKPGEKFSEIVGSPYYMAPEVLKRNYGPEIDIWSAGVILYILLCGVPPFWAETEQGVAQAILRGNIDFKREPWPNVSENAKDLVRRMLEPDPKLRLTAKQVLEHPWLQNAKKAPNVPLGDIVKSRLKQFSRMNRFKRRALRVIADHLSAEEVEDIKEMFKAMDTDNDGIVSYEELKSG…
OgranCPK4-C2	Annotation	56-316	359-394, 396-431, 438-473, 476-503	372-384, 409-421, 451-463, 481-493	1	4	4	MGACLSSSPPATAADGGSGKRQRRRDPKGKVPDGGGGEKEQARVEFGYERDFEGRYQVGRLLGHGQFGYTFAATDRTSGDRVAVKRIDKAKMVRPVAVEDVKREVKILKELKGHENIVHFYNAFEDDSYVYIVMELCEGGELLDRILAKKNSRYSEKDAAVVVRQMLKVAAECHLHGLVHRDMKPENFLFKSTKEDSPLKATDFGLSDFIKPGKKFHDIVGSAYYVAPEVLKRRSGPESDVWSIGVITYILLCGRRPFWNKTEDGIFREVLRNKPDFRKKPWPGISSGAKDFVKKLLVKNPRARLTAAQALSHPWVREGGEASEIPVDISVLSNMRQFVKYSRFKQFALRALASTLKEEELADLKDQFDAIDVDKSGSISIEEMRHALAKDLPWRLKGP…
OgranCPK4-D2	Annotation	61-321	364-399, 401-436, 443-478, 481-508	377-389, 414-426, 456-468, 486-498	1	4	4	MGACFSSSPHPATAADGGSGKRRRRDPKGKVPDVGGGDKEATATQAARVEFGYERDFEGRYQVGRLLGHGQFGYTFAATDRTSGDRVAVKRIDKAKMVRPVAVEDVKREVKILKELKGHENIVHFYNAFEDDSYVYIVMELCEGGELLDRILAKKNSRYSEKDAAVVVRQMLKVAAECHLHGLVHRDMKPENFLFKSTKEDSPLKATDFGLSDFIKPGKKFHDIVGSAYYVAPEVLKRRSGPESDVWSIGVITYILLCGRRPFWNKTEDGIFREVLRNKPDFRKKPWPGISSGAKDFVKKLLVKNPRARLTAAQALSHPWVREGGEASEIPVDISVLSNMRQFVKYSRFKQFALRALASTLKEEELADLKDQFDAIDVDKSGSISIEEMRHALAKDLPW…
OgranCPK5-C2	Annotation	90-348	391-426, 427-462, 463-498, 499-532	404-416, 440-452, 476-488, 510-522	1	4	4	MGNTCGVTLRSKYFASFRGASQRHEAGYAPVATSAAAAADEPTGKKAPRAAAADSAAPPHAASMKRGAPAPAELTANVLGHPTPSLSEHYALGRKLGQGQFGTTYLCTDLATGVDYACKSIAKRKLITKEDVEDVRREIQIMHHLAGHRNVVAIKGAYEDQQYVHIVMELCAGGELFDRIIERGQFSERKAAELTRIIVGVIEACHSLGVIHRDLKPENFLLANKDDDLSLKAIDFGLSVFFKPGQVFTDVVGSPYYVAPEVLRKCYGPEADVWTAGVILYILLSGVPPFWAETQQGIFDAVLKGVIDFDSDPWPVISDSAKDLIRRMLNPRPKERLTAHEVLCHPWICDHGVAPDRPLDPAVLSRIKQFSAMNKLKKMALRVIAESLSEEEIAGLKEM…
OgranCPK5-D2	Annotation	89-347	390-425, 426-461, 462-497, 498-531	403-415, 439-451, 475-487, 509-521	1	4	4	MGNTCGVTLRSKYFASFRGASQRHEAGYAPVATSAAAAAADEPTGKKAPRAAATADAPHAASMKRGAPAPAELTANVLGHPTPSLSEHYALGRKLGQGQFGTTYLCTDLATGVDYACKSIAKRKLITKEDVEDVRREIQIMHHLAGHRNVVAIKGAYEDSQYVHIVMELCAGGELFDRIIERGQFSERKAAELTRIIVGVIEACHSLGVIHRDLKPENFLLANKDDDLSLKAIDFGLSVFFKPGQVFTDVVGSPYYVAPEVLRKSYGPEADVWTAGVILYILLSGVPPFWAETQQGIFDAVLKGVIDFDSDPWPVISDSAKDLIRRMLNPRPKERLTAHEVLCHPWICDHGVAPDRPLDPAVLSRIKQFSAMNKLKKMALRVIAESLSEEEIAGLKEMF…
OgranCPK6-C2	Annotation	28-286	329-364, 365-400, 401-436, 440-470	342-354, 378-390, 414-426, 448-460	1	4	4	MPIRSHQQLLSSPTAVLGHVTPPLRDLYSVGRKLGQGQFGTTYLCTHLSTGADFACKSIAKRKLLTPEDVDDVRREIQIMHHLAGHSSVVTIQGAYEDTLYVHIVMELCEGGELFDRIVDRGYFSERKAAEITRVIVGVVEACHSLGVMHRDLKPENFLLKDRAREASLKAIDFGLSVFFKPGQVFTDVVGSPYYVAPEVLCKHYGPEADVWTAGVIVYILLSGVPPFWAETQQGIFDAVLRGALDFDSEPWPSISDSAKDLIRRMLRSPPKERLTAHQVLCHPWVCEDGVAPDRPLAPAVLSRLKQFSAMNRLKKMALRVIARSLSEEELAGLKEMFKAMDTDGSGAITFDELKEGLRRYGSNLREAEIRDLMDAADVDKSGTIDYDEFIAATVHLNK…
OgranCPK6-D2.1	Annotation	28-286	329-364, 365-400, 401-436, 440-470	342-354, 378-390, 414-426, 448-460	1	4	4	MPIRSHQQLLSSPTAVLGHLTPPLRELYSVGRKLGQGQFGTTYLCTHLSTGADFACKSIAKRKLLTPEDVDDVRREIQIMHHLAGHASVVTIQGAYEDTLYVHIVMELCEGGELFDRIVDRGYFSERKAAEITRVIVGVVEACHSLGVMHRDLKPENFLLKDRAREASLKAIDFGLSVFFKPGQVFTDVVGSPYYVAPEVLCKHYGPEADVWTAGVIVYILLSGVPPFWAETQQGIFDAVLRGALDFDSDPWPTISDSAKDLIRRMLRSPPKDRLTAHQVLCHPWVCEDGVAPDRPLAPAVLSRLKQFSAMNRLKKMALRVIARSLSEEELAGLKEMFKAMDTDASGAITFDELKEGLRRYGSNLREAEIRDLMDAADVDKSGTIDYDEFIAATVHLNK…
OgranCPK6-D2.2	RNA-seq	ND	ND	ND	ND	ND	ND	MAAAAAVAASPANAPCFPSTRGARPVLVSLRVSRRVKVAAADPAPAFNSVTAFAPATVANLGPGFDFLGCAVADASLSLGDTVTAILDPSLPPGTVAIASVTSPSRPTLADRLSRDPLRNCAGVAAIAALRALGVQSHAVSIHLTKGLPLGSGLGSSAASAAAAAKAVDALFGSLLCQDDLVLAGLESEKAVSGFHADNIAPAILGGFVLVRSYDPFHLIPLSSPPALRLHFVLVTPDFEAPTSKMRAALPKQVAVHQHVRNSSQAAALVAAVLQGDAGVIGSAMSSDGIVEPTRAPLIPGMAAVKAAALEAGALGCTISGAGPTAVAVIEGEEKGEEVGRRMVEAFANAGNLKATATVAQLDRVGARVISTSTLE
OgranCPK7-C1.1	Annotation	84-342	385-420, 457-489, 491-526	504-516	1	3	1	MGNQCQNGTLGSDYHNRFPREHAISRYADGYVQEDSYLDLKKFDDTWPEVNNFKPTAASILRRGFDPTSINVLGRKTADLREHYILGRKLGQGQFGTTYLCTEINTGCEYACKTIPKRKLITKEDFEDVRREIQIMHHLSGHKNVVAIKDIYEDGQAVHIVMELCAGGELFDRIQEKGHYSERKAAELIRIIVSIVAMCHSLGVMHRDLKPENFLLLDKDDDLSIKAIDFGLSVFFKPGQVFTELVGSPYYVAPEVLHKRYGPESDVWSAGVILYVLLSGVPPFWAETQQGIFDAVLKGHIDFQSDPWPKISDSAKDLIRKMLSHCPSERLKAHEVLRHPWICENGVATDQALDPSVISRLKQFSAMNKLKKLALRVIAERLSEEEIAGLREMFKAVDT…
OgranCPK7-C1.2	RNA-seq	84-342	385-420, 457-489, 491-526	504-516	1	3	1	MGNQCQNGTLGSDYHNRFPREHAISRYADGYVQEDSYLDLKKFDDTWPEVNNFKPTAASILRRGFDPTSINVLGRKTADLREHYILGRKLGQGQFGTTYLCTEINTGCEYACKTIPKRKLITKEDFEDVRREIQIMHHLSGHKNVVAIKDIYEDGQAVHIVMELCAGGELFDRIQEKGHYSERKAAELIRIIVSIVAMCHSLGVMHRDLKPENFLLLDKDDDLSIKAIDFGLSVFFKPGQVFTELVGSPYYVAPEVLHKRYGPESDVWSAGVILYVLLSGVPPFWAETQQGIFDAVLKGHIDFQSDPWPKISDSAKDLIRKMLSHCPSERLKAHEVLRHPWICENGVATDQALDPSVISRLKQFSAMNKLKKLALRVIAERLSEEEIAGLREMFKAVDT…
OgranCPK7-C1.3	RNA-seq	84-342	385-420, 457-489, 491-526	504-516	1	3	1	MGNQCQNGTLGSDYHNRFPREHAISRYADGYVQEDSYLDLKKFDDTWPEVNNFKPTAASILRRGFDPTSINVLGRKTADLREHYILGRKLGQGQFGTTYLCTEINTGCEYACKTIPKRKLITKEDFEDVRREIQIMHHLSGHKNVVAIKDIYEDGQAVHIVMELCAGGELFDRIQEKGHYSERKAAELIRIIVSIVAMCHSLGVMHRDLKPENFLLLDKDDDLSIKAIDFGLSVFFKPGQVFTELVGSPYYVAPEVLHKRYGPESDVWSAGVILYVLLSGVPPFWAETQQGIFDAVLKGHIDFQSDPWPKISDSAKDLIRKMLSHCPSERLKAHEVLRHPWICENGVATDQALDPSVISRLKQFSAMNKLKKLALRVIAERLSEEEIAGLREMFKAVDT…
OgranCPK7-C1.4	RNA-seq	84-342	385-420, 457-489, 491-526	504-516	1	3	1	MGNQCQNGTLGSDYHNRFPREHAISRYADGYVQEDSYLDLKKFDDTWPEVNNFKPTAASILRRGFDPTSINVLGRKTADLREHYILGRKLGQGQFGTTYLCTEINTGCEYACKTIPKRKLITKEDFEDVRREIQIMHHLSGHKNVVAIKDIYEDGQAVHIVMELCAGGELFDRIQEKGHYSERKAAELIRIIVSIVAMCHSLGVMHRDLKPENFLLLDKDDDLSIKAIDFGLSVFFKPGQVFTELVGSPYYVAPEVLHKRYGPESDVWSAGVILYVLLSGVPPFWAETQQGIFDAVLKGHIDFQSDPWPKISDSAKDLIRKMLSHCPSERLKAHEVLRHPWICENGVATDQALDPSVISRLKQFSAMNKLKKLALRVIAERLSEEEIAGLREMFKAVDT…
OgranCPK7-C1.5	RNA-seq	ND	ND	ND	ND	ND	ND	MAVVGARKNMRQYINSPSSPISLGSSNAFDESSLELSTRTADGSTTNAVLVAIVASVGNLLQGWDNAAIAGAIIYIKNDFNLQNNPLMEGLILAMSLIGATITTAISGIISNSIGKRPLLSFTAILYFISALITLQASNEYMLLLARLIYGFGLGLVVTYAPLYISETAPTNMRGLLNTLPQFNGSLGMLLSYIMVFCMSLTANPDWRIMLGSLSIPSFVFLLLCIFYLPESPVFLVSKGKIEEAKSVMKRLRGANEVSSEMAFIIQGLTVDQDNYIEDYMISRDNENFDDESVSNIETTTLYGHEEGVTWIARPFEGKDIVENDHSPIPSLIDPIVTLFDSMHGNIFDTPEFTSSENMLSDVVVAKADLESQEEVDSDFEDDLDHPLLFHRGSYMEGT…
OgranCPK7-C3.1	Annotation	84-342	385-420, 457-489, 491-526	504-516	1	3	1	MGNQCQNGTLGSDYHNRFPREHAVSRYADGYVQEDSYLDLKKFDDTWPEVNNFKPTAASILRRGLDPTSINVLGRKTADLREHYILGRKLGQGQFGTTYLCTEINTGCEYACKTIPKRKLITKQDVEDVRREIQIMHHLSGHKNVVAIKDVYEDGQAVHIVMELCAGGELFDRIQEKGHYSERKAAELIRIIVSIVAMCHSLGVMHRDLKPENFLLLDKDDDLSIKAIDFGLSVFFKPGQVFTELVGSPYYVAPEVLHKRYGPESDVWSAGVILYVLLSGVPPFWAETQQGIFDAVLKGHIDFQSDPWPKISDSAKDLIRKMLSHCPSERLKAHEVLRHPWICENGVATDQALDPSVISRLKQFSAMNKLKKLALRVIAERLSEEEIAGLREMFKAVDT…
OgranCPK7-C3.2	RNA-seq	84-342	385-420, 457-489, 491-526	504-516	1	3	1	MGNQCQNGTLGSDYHNRFPREHAVSRYADGYVQEDSYLDLKKFDDTWPEVNNFKPTAASILRRGLDPTSINVLGRKTADLREHYILGRKLGQGQFGTTYLCTEINTGCEYACKTIPKRKLITKQDVEDVRREIQIMHHLSGHKNVVAIKDVYEDGQAVHIVMELCAGGELFDRIQEKGHYSERKAAELIRIIVSIVAMCHSLGVMHRDLKPENFLLLDKDDDLSIKAIDFGLSVFFKPGQVFTELVGSPYYVAPEVLHKRYGPESDVWSAGVILYVLLSGVPPFWAETQQGIFDAVLKGHIDFQSDPWPKISDSAKDLIRKMLSHCPSERLKAHEVLRHPWICENGVATDQALDPSVISRLKQFSAMNKLKKLALRVIAERLSEEEIAGLREMFKAVDT…
OgranCPK8-C3	Annotation	63-321	364-399, 400-435, 436-471, 472-507	377-389, 413-425, 449-461, 485-497	1	4	4	MGNCCGTPATAEEGGKRRRKQKKANPFTVAYNRGPSAAGAAPAGRPGLVVLRDPTGRDLGARYELGGELGRGEFGITYLCTEAATGDRYACKSISKRKLRTPVDVEDVRREVEIMRHMPPHPNIVSLRAAYEDEDNVHLVMELCEGGELFDRIVARGHYTERAAAAVTRTIVEVVQMCHRHGVMHRDLKPENFLYANKKDSSPLKAIDFGLSVFFRPGERFTEIVGSPYYMAPEVLKRHYGPEVDVWSAGVILYILLCGVPPFWAETEQGVAQAIIRSVVDFKREPWPRVSEPAKDLVRRMLDPNPMTRLTAEQVLEHPWLHDSKKMPDIPLGDTVRARLQQFAAMNKLKKKALKVIAEHLSAEEAADIKDMFDKMDVSKNGQLTFEDFKAGLRKLGNQ…
OgranCPK8-D3	Annotation	62-320	363-398, 399-434, 435-470, 471-506	376-388, 412-424, 448-460, 484-496	1	4	4	MGNCCGTPATAEEGGKRRRKQKKANPFTVAYNRGPAAAGAPVGRPGLVVLRDPTGRDLGARYELGGELGRGEFGITYLCTEAATGDRYACKSISKRKLRTPVDVEDVRREVEIMRHMPSHPNIVSLRAAYEDEDNVHLVMELCEGGELFDRIVARGHYTERAAAAVTRTIVEVVQMCHRHGVMHRDLKPENFLYANKKDSSPLKAIDFGLSVFFRPGERFTEIVGSPYYMAPEVLKRHYGPEVDVWSAGVILYILLCGVPPFWAETEQGVAQAIIRSVVDFKREPWPRVSEPAKDLVRRMLDPNPMTRLTAEQVLEHPWLHDSKKMPDIPLGDAVRARLQQFAAMNKLKKKALKVIAEHLSAEEAADIKDMFDKMDVSKNGQLTFEDFKAGLHKLGNQM…
OgranCPK9-C3.1	Annotation	102-360	403-438, 439-474, 475-510, 511-546	416-428, 488-500, 524-536	1	4	3	MGNTCCVAPATTEEAEPRRVDAPPRDHHAAKKPPAATTATRQRHGQEPKPKPRARARDKTKPNPYDWAPPRVLPARGGGAAAVRVLEGVVPHHPRLRVTDKYQLGRELGRGEFGVTHLATDRATRERLACKSIPKRRLRTAVDVADVRREVAIMASLPDHPALVRLRAAYEDAEAVHLVMELCDGGELFDRIVARGRYTERAAAAAARTVAEVVRACHAHGVMHRDLKPENFLYAGKSEDAQLKAIDFGLSVFFRPGERFREIVGSPYYMAPEVLRRDYGPEVDIWSAGVILYILLCGVPPFWAETEQGVARAILRGAVDFDREPWPRISRAAKSLVRQMLDVDPRRRPTAQQVLDHPWLHHAARAPNVPLGDVVRARLKQFSLMNRFKKKAMRVIAEH…
OgranCPK9-C3.2	RNA-seq	102-360	403-438, 439-474, 475-510, 511-546	416-428, 488-500, 524-536	1	4	3	MGNTCCVAPATTEEAEPRRVDAPPRDHHAAKKPPAATTATRQRHGQEPKPKPRARARDKTKPNPYDWAPPRVLPARGGGAAAVRVLEGVVPHHPRLRVTDKYQLGRELGRGEFGVTHLATDRATRERLACKSIPKRRLRTAVDVADVRREVAIMASLPDHPALVRLRAAYEDAEAVHLVMELCDGGELFDRIVARGRYTERAAAAAARTVAEVVRACHAHGVMHRDLKPENFLYAGKSEDAQLKAIDFGLSVFFRPGERFREIVGSPYYMAPEVLRRDYGPEVDIWSAGVILYILLCGVPPFWAETEQGVARAILRGAVDFDREPWPRISRAAKSLVRQMLDVDPRRRPTAQQVLDHPWLHHAARAPNVPLGDVVRARLKQFSLMNRFKKKAMRVIAEH…
OgranCPK9-D3	Annotation	114-372	415-450, 451-486, 487-522, 523-558	428-440, 500-512, 536-548	1	4	3	MGNTCACCVAPVTEEAEPRREEARRRDHHAAKKPAAAATTTPPRQRHGQEPGSGGGREKPKPRVRARDKAKPNPYDWAPPRVLPARGGGGAVAAVRVLEGVVPHHPRLRVTDKYQLGRELGRGEFGVTHLATDRATRERLACKSIPKRRLRTAVDVADVRREVAIMASLPDHPALVRLRAAYEDAEAVHLVMELCDGGELFDRIVARGRYTERAAAAAARTVAEVVRACHAHGVMHRDLKPENFLYAGKSEDAQLKAIDFGLSVFFRPGERFREIVGSPYYMAPEVLRRDYGPEVDIWSAGVILYILLCGVPPFWAETEQGVARAILRGAVDFDREPWPRISRAAKSLVRQMLDVDPRRRPTAQQVLDHPWLHHASRAPNVPLGDVVRARLKQFSLMNR…
OgranCRK1-C3	Annotation	140-402	ND	ND	1	ND	ND	MGLCHGKSAAVLEPTVVEEEETRVAEAAAAPAKPASPAPSAAAAKPGTPKQHKFPFYLPSPLPPSSYKGSPANSSVASTPARGGFKRPFPPPSPAKHIRALLARRHGSVKPNEASIPESGEPGVALDKSFGFSKHFAAKYELGQEVGRGHFGYTCAATCKKGELKGEDVAVKVIPKAKMTTAIAIEDVRREVRILSSLAGHSNLVQFYDAYEDEENVYIVMELCKGGELLDRILARGGKYSEEDAKVVIRQILSVASFCHLQGVVHRDLKPENFLFSSKDENSAMKVIDFGLSDFVKPDERLNDIVGSAYYVAPEVLHRSYGTEADMWSIGVIVYILLCGSRPFWARTESGIFRAVLKADPSFEEAPWPTLSAEAKDFVRRLLNKDYRKRMTAAQALCH…
OgranCRK1-D3	Annotation	135-397	ND	ND	1	ND	ND	MGLCHGKSAAVLEPTAAAEEATCVAEAAAAPAKAASPAAKPGTPKQHKFPFYLPSPLPPSSYKGSPANSSVASTPARGGFKRPFPPPSPAKHIRALLARRHGSVKPNEASIPESGEPGVALDKSFGFSKHFAAKYELGREVGRGHFGYTCAATCKKGELKGEDVAVKVIPKAKMTTAIAIEDVRREVRILSSLAGHSNLVQFYDAYEDEENVYIVMELCKGGELLDRILARGGKYSEEDAKVVIRQILSVASFCHLQGVVHRDLKPENFLFSSKDENSAMKVIDFGLSDFVKPDERLNDIVGSAYYVAPEVLHRSYGTEADMWSIGVIVYILLCGSRPFWARTESGIFRAVLKADPSFEEAPWPTLSAEAKDFVRRLLNKDYRKRMTAAQALCHPWIRG…
OgranCRK2-D3	Annotation	172-434	ND	ND	1	ND	ND	MGQCYGKGASARTADDDECGVVTAHQSPPPANGLPSTPPRQAQAQAAVVGTPRRRGSKSGSTTPVHQTPGVAWPSPYPSGGASPLPAGVSPSPARSTPRRFFKRPFPPPSPAKHIKATLAKRLGGGKPKEGTIPEEGGVGAGGGGGGAADGAETERPLDKTFGFSKNFGAKYELGKEVGRGHFGHTCSAVVKKGEYKGQTVAVKIIAKAKMTTAISIEDVRREVKILRALSGHNNLVKFYDACEDGLNVYIVMELCEGGELLDRILARGGRYTEEDAKAIVVQILSVVAFCHLQGVVHRDLKPENFLFTTRDENAPMKLIDFGLSDFIRPDERLNDIVGSAYYVAPEVLHRSYSMEADIWSIGVITYILLCGSRPFWARTESGIFRSVLRADPNFDDSP…
OgranCRK2-D6	Annotation	175-437	ND	ND	1	ND	ND	MGQCYGKGASARTADDEYGVVTAHQSPPRANGLPSTPPGQQQAQAQAPAAATGTPRRRVSKSGSTTPVHQTPGVAWPSPYPSGGASPLPAGVSPSPARSTPRRFFKRPFPPPSPAKHIKATLAKRLGGGKPKEGTIPEEGGVGAGGGGGGGADGAETERPLDKTFGFSKNFGAKYELGKEVGRGHFGHTCSAVVKKGEYKGQTVAVKIIAKAKMTTAISIEDVRREVKILRALSGHNNLVKFYDACEDGLNVYIVMELCEGGELLDRILARGGRYTEEDAKAIVVQILSVVAFCHLQGVVHRDLKPENFLFTTRDENAPMKLIDFGLSDFIRPDERLNDIVGSAYYVAPEVLHRSYSMEADIWSIGVITYILLCGSRPFWARTESGIFRSVLRADPNFD…
OgranCRK3-C7	Annotation	152-414	ND	ND	1	ND	ND	MGGCHAKPLTHDEADGVGSPPREPPALAPATPPRGSGAATPAWKTKPWASPFFGFSTPSPSPAHHLFSSSKSASSPRRSPAPTGSAPTTPARRLLRLPFPPPSPAKHIRQALARRHGPPRPSIPEEGGDGEGEGGRGLDKGFGFNKGFAAKYDMGDEVGRGHFGYTCSARIKKGARKGDAVAVKVIPKAKMTTSIAIEDVRREVKILKALAGHKNLVQFYDAYEDNDNVYIVMELCEGGELLDRILSRGGKYSEDDAKAVLVQILNVVSFCHIQGVVHRDLKPENFLFTSKDENSQLKAIDFGLSDFVKPDERLNDIVGSAYYVAPEVLHRCYSTEADVWSIGVIAYILLCGSRPFWARTESGIFRSVLKADPSYNEAPWPSLTPEAMDFVKRLLCKDP…
OgranCRK3-D7	Annotation	149-411	ND	ND	1	ND	ND	MGGCHAKPLTHDEADGVGSPPREPPPATPPRGSGAVTPAWKTKPWASPFFGFSTPSPSPAHHLFSSSKSAASPRRSPAPTGSAPTTPARRLLRLPFPPPSPAKHIRQALARRHGPPRPSIPEEGGDGEGEGGRGLDKGFGFNKGFAAKYDMGDEVGRGHFGYTCSAKIKKGARKGDAVAVKVIPKAKMTTSIAIEDVRREVKILKALAGHKNLVQFYDAYEDNDNVYIVMELCEGGELLDRILSRGGKYSEDDAKAVLVQILNVVSFCHIQGVVHRDLKPENFLFTSKDENSQLKAIDFGLSDFVKPDERLNDIVGSAYYVAPEVLHRCYSTEADVWSIGVIAYILLCGSRPFWARTESGIFRSVLKADPSYNEAPWPSLTPEAMDFVKRLLCKDPRRR…
OgranCRK4-C7	Annotation	138-400	442-477	ND	1	1	ND	MGLCHGKPSQIPEPEADEAAAGRVAAGDAAGAASPGPAAAAAKPGTPKQPKFPFYMPSPLPPSSYKSSPANSSVASTPARGGFKRPFPPPSPAKHIRALLARRHGSVKPNEASIPEGGEPEVGLDKGFGFSKHFFAKYELGDEVGRGHFGYTCSAKAKKGEHKGHDVAVKVIPKAKMTTAIAIEDVRREVRILSSLTGHSNLVQFYDAFEDEDNVYIVMELCKGGELLDRILARGGKYSEDDAKAVMVQILSVVSFCHLQGVVHRDLKPENFLFTSKDENSALKVIDFGLSDFVKPDERLNDIVGSAYYVAPEVLHRSYGTEADMWSIGVIAYILLCGSRPFWARTESGIFRAVLKAEPSFDEAPWPTLTAEAKDFVKRLLNKDYRKRMTAAQALSHPW…
OgranCRK4-D7	Annotation	142-404	446-481	ND	1	1	ND	MGLCHGKPRQIPEPEAGEEAARVAVGDATGAGNGASSPGPVAAAATKPGTPKQPKFPFYLPSPLPPSSYKSSPANSSMASTPARGGFKRPFPPPSPAKHIRALLARRHGSVKPNEASIPEGGEPELGLDKSFGFSKHFFAKYELGDEVGRGHFGYTCSAKAKKGEHKGQDVAVKVIPKAKMTTAIAIEDVRREVRILSSLTGHSNLVQFYDAFEDEDNVYIVMELCKGGELLDRILARGGKYSEEDAKVVMVQILSVVSFCHLQGVVHRDLKPENFLFTSKDENSALKVIDFGLSDFVKPDERLNDIVGSAYYVAPEVLHRSYGTEADMWSIGVIAYILLCGSRPFWARTESGIFRAVLKAEPSFDEAPWPTLTAEAKDFVKRLLNKDYRKRMTAAQAL…
OgranCRK5-C10	Annotation	173-435	ND	ND	1	ND	ND	MGQCYARNVPVDGDGGGGGGGVVTTTISVSAAGEEVVAGGGGGGRRSGRPSPAGTPRRRAGATPARSSVAGSPWAGSPLPEGIAPSPAPSATTPRRFFRRPFPPPSPAKHIKASLARRLGQRSPASAQAQAAKPPAEVPIPEHGGGAAAAAAGEVERELDKSFGYDRHFAAKYELGKEVGRGHFGHTCLARARKGDMRGQLLAVKVISKAKMTTAISIEDVRREVKILKALSGHSNLVKFYDACEDALNVYIIMELCEGGELLDKILSRGGRYTEEDAKVIVEQILNVVSFCHLQGVVHRDLKPENFLFSTRDDHSPMKIIDFGLSDFIRPDERLNDIVGSAYYVAPEVLHRSYSTEADMWSIGVITYILLCGSRPFWARTESGIFRSVLRADPNFDDA…
OgranCRK5-D10	Annotation	170-432	ND	ND	1	ND	ND	MGQCYARNVPVDGEGGRGGGGVVTTTISVSAAGEEVAAGGGGGRRSGRQSPAGTPRRRGAGATPARSSVAGSPWAGSPLPEGIAPSPAPSATTPRRFFRRPFPPPSPAKHIKASLARRLGQRSPALAQAQAAKPPAEVPVPEHGGAAAAAEVERELDKSFGYDGHFAAKYELGKEVGRGHFGHTCLARARKGDMRGQLLAVKVISKAKMTTAISIEDVRREVKILKALSGHSNLVKFYDACEDALNVYIIMELCEGGELLDRILSRGGRYTEEDAKVIVEQILNVVAFCHLQGVVHRDLKPENFLFSTRDDHSPMKIIDFGLSDFIRPDERLNDIVGSAYYVAPEVLHRSYSTEADMWSIGVITYILLCGSRPFWARTESGIFRSVLRADPNFDDAPWS…
OgranPEPRK1-C9	Annotation	101-350	ND	ND	1	ND	ND	MESSLPRKRKGARSACSLVGSFREPTTVARKRACREPKPRPEKKKNPSDDASGRGGGVVQTAPPASGRAAPENPSRGLKRKLGCIESATRMGRKKRLESEYELGAEIGQGKFGSVRICRAKVGGEEFACKALPKNGEETVHREVEIMQHLSGHPGIVTLKAVFEDADKFYLVMELCGGGRLLDEMAREGKFSEQRAAIVIKDLMCVVKYCHEMGVVHRDIKPENILLTKAGKIKLADFGLAARVADGQKLSGIAGSPAYVAPEVLSGCYSEKVDIWGAGVLLHVLLHGSLPFHGGSLDAVFEAIKTVELDFHSGPWESISSLARDLISRMLNRDVPFRITADEVLSHPWVMFYTDCPLKAVTANLSITNKIVAPRITWDRIRLHCESISSDSSSQRSAD…
OgranPEPRK1-D9	Annotation	99-348	ND	ND	1	ND	ND	MESSLPRKRKGARSACSLVGSFHEATVARKRACREPKPRPEKKKNPSDDASGRGGVVQTAPPASGRAAPESPSRGLKRKLGCIESATRMGRKKRLESEYELGAEIGQGKFGSVRICRAKVGGEEFACKALPKNGEETVHREVEIMQHLSGHPGIVTLKAVFEDADKFYLVMELCGGGRLLDEMAREGKFSEQRAAIVIKDLMSVVKYCHEMGVVHRDIKPENILLTKAGKIKLADFGLAARVADGQKLSGIAGSPAYVAPEVLSGCYSEKVDIWGAGVLLHVLLHGSLPFQGGSLDAVFEAIKTVELDFHSGPWESISSLARDLISRMLKRDVPSRITADEVLSHPWVVFYTECPLKAVTANLSVTNKIVAPRITWDRIRLHCESISSDSSSQRSADQD…
OgranPEPRK2-C6	Annotation	38-296	ND	ND	1	ND	ND	MAAAGGGGGDAKYNSYKAPGLRGAILEAAHVSCLEDRYALGPQLGWGQFGVIRSCSDMVTGEALACKSIAKDRLVSPDDVRGVKLEIEVMARLSGHPNVVDLKAVYEDEESVHLVMELCAGGELFHRLEERGCFSEHEAAVLFRYLMEVVAHCHSKGIVHRDLKPENILLVSKSPSSPIKLADFGLATYIQPGRSLSGMVGSPFYIAPEVLAGGYNEAADVWSAGVILYILLSGIPPFWGKTKSKIFECIRSTELRFPSDPWEKVSDSAKELITEMLQRDPRQRLTAKQVLEHSWIQDHADQSQDSCGHCHEINLRGEDPGSCSFSTPLASCSRDVSFNTGGLVSCQSMSEEVCSPTFACRSSFSAFVAENAPSCVLSGFSFGGVCEPCDAVFPSPVAS…
OgranPEPRK2-D6	Annotation	39-297	ND	ND	1	ND	ND	MAAVGGGGVADAKYNSYKAPGLRGAILEATHVSCLEDGYALGPQLGWGQFGVIRSCSDMVTGEALACKSIAKDRLVSPDDVRGVKLEIEVMARLSGHPNVVDLKAVYEDEESVHLVMELCAGGELFHRLEERGCFSEHEAAVLFRYLMEVVAHCHSKGIVHRDLKPENILLVSKSPSLPIKLADFGLATYIQPGRSLSGMVGSPFYIAPEVLAGGYNEAADVWSAGVILYILLSGIPPFWGKTKSKIFECIRSTELRFSSDPWDKVSDSAKELITEMLRRDPRQRLTAKQVLEHSWIQEHADQSQDSCGHCHEINLRGEDPGSCSFSTTQASCSRDVSFNTGGLVACQSMSEEVCSPTFACRSSFSAFVAENAQSCTLSGFSFGGVCEPCDAVFSSPVA…
OgranPPCK1-C2	Annotation	9-282	ND	ND	1	ND	ND	MSGELKRDYEIGEEIGRGRFGVVHRCTSRATGEVFAVKSVDRSQLADDLDRELAELEPKLAQLAAAGNPGVVQVHAVYEDEAWTHMVMDLCSGPDLLDWIRLRRGAPVPEPVAAAVVAQLAEALAHCHRRGVAHRDVKPDNILLDVVGDDDDGIDGGGTPRARLADFGSAAWVGESGGSAEGLVGTPHYVAPEVVAGGEYGEKADVWSAGVVLYVLLSGGALPFGGETAAEVLASVLRGSVRFPPRLFAGVSPAAKDLMRRMMCRDTWRRFSAEQVLGHPWIVSGGGARAMEQPT
OgranPPCK1-D2	Annotation	9-281	ND	ND	1	ND	ND	MSGELKRDYEIGEEIGRGRFGVVHRCTSRATGEVFAVKSVDRSQLADDLDRELAELEPKLAQLAAAGNPGVVQVHAVYEDEAWTHMVMDLCSGPDLLDWIRLRRGAPVPEPVAAAVVAQLAEALAHCHRRGVAHRDVKPDNILLDVVGDDDDGIDGGTPRARLADFGSAAWVGESGGSAEGLVGTPHYVAPEVVAGGEYGEKADVWSAGVVLYVLLSGGALPFGGETAAEVLSSVLRGSVRFPPRLFAGVSPAAKDLMRRMMCRDTWRRFSAEQVLGHPWIVSGGGARAMEQPT
OgranPPCK2-C2	Annotation	13-279	ND	ND	1	ND	ND	MSSGGELALRQEYVIGDEIGRGRFGTVRRCYAVATGEAFAVKSTPKAPLREVEAADALDLALAEQEPKVHLVASAPGPGASPHVVALHAAFEDDAAVHLVVDLCAGGDLLSLVSARGRLPEHEAADLMAQLASALASCHRRGVAHRDVKPDNLLFDGSGVLKLGDFGSAEWFGDGRPMTGLVGTPYYVAPEVVAGREYGEKVDVWTAGVVLYMMLSGTVPFYGATPAEIFQCVLRGNLRFPPRAFASVSPEAKDLMRRMLCKDVSRRFSADQVLRHPWIVSRGGAAVMG
OgranPPCK2-D2	Annotation	13-279	ND	ND	1	ND	ND	MSSGGELALRQEYVIGDEIGRGRFGTVRHCYAVATGEAFAVKSTPKAPLREVEAADALDLALAEQEPKVHLVASAPGPGASPHVVALHAAFEDDAAVHLVVDLCAGGDLLSLVSARGRLPEHEAADLMAQLASALASCHRRGVAHRDVKPDNLLFDGGGVLKLGDFGSAEWFGDGRAMTGLVGTPYYVAPEVVAGREYDEKVDVWSAGVVLYMMLSGTVPFYGATAAEIFQCVLRGNLRFPPRAFASVSPEAKDLMRRMLCKDVSRRFSADQVLRHPWIVSHGGAAMMG
OgranPPCK3-C4	Annotation	9-273	ND	ND	1	ND	ND	MSEELKRDFEIGEEIGRGRFGVVHRCASRSTGEAYAVKSVDRSRLSDDLDRSLAALEPKLAQLAAAGNSGVVQVHAVYEDDDWTHMVMDLCTGPDLLDWVRLRCGQPVPEPDAAAVVAQIAEALALCHRRGVAHRDVKPDNVLLDATGDGPPRVRLADFGSAAWVGDGISAEGLVGTPHYVAPEVVAGGEYGEKADVWSAGVVMYVLLTGGALPFGGETASDVFAAVLRGNLRFPPRLFSGVSPAAKDLMRRMMCRDVYRRFSAEQVLRHPWIVSGGGARDVQPT
OgranPPCK3-D4	Annotation	9-273	ND	ND	1	ND	ND	MSEELKRDFEIGKEIGRGRFGVVHRCASRSTGEPYAVKSVDRSRLSDDLDRSLAALEPKLAQLAAAGNPGVVQVHAVYEDDAWTHMVMDLCTGPDLLDWVRLRCGQPVPEPDAAAVVAQITEALALCHRRGVAHRDVKPDNVLLDASGEGPPRVRLADFGSAAWVGNGITAEGLVGTPHYVAPEVVAGGEYGEKADVWSAAVVMYVLLTGGALPFGGETASDVFAAVLRGNLRFPPRLFSGVSPAAKDLMRRMMCRDVYRRFSAEQVLRHPWIVSGGGARDAQPT
OlatiCCaMK-C5.1	Annotation	13-298	392-427, 428-463, 470-505	405-417, 441-453, 483-495	1	3	3	MSKTENRKLSDDYEVVNVLGRGGFSIVRRGVSKSAEKTQVAIKTLRRLGPAMAGMKQGPKPVPGSGLPMWKQVSISDALLTNEILVMRRIVESVAPHPNVISLHDVYEDVHGVHLVLELCSGGELFDRIVGRDRYSEFDAACIVRQIASGLEALHKASIVHRDLKPENCLFSDKDEKSTLKIMDFGLSSVEDLSDPIVALFGSIDYVSPEALSRQEVSAASDMWSVGVILYILLSGCPPFHAATNREKQQRILQGEFSFQDHTWKTISSSAKDLISCLLSVQPYKRPTASDLLRHPWVIGDCAKQDLMDAEVVSKLQKFNARRKLRAAAIASILSCKVALRTKRLRNLLGTHDLTSEELDNLRLHFGRICADGENATLSEFEQVLRAMKMDSLIPLAPR…
OlatiCCaMK-C5.2	RNA-seq	61-346	440-475, 476-511, 518-553	453-465, 489-501, 531-543	1	3	3	DYIMLSHMVLFNDQVFRRRSFLCTPNCSFQFVLPQTLPSTSCRQSKFIMSKTENRKLSDDYEVVNVLGRGGFSIVRRGVSKSAEKTQVAIKTLRRLGPAMAGMKQGPKPVPGSGLPMWKQVSISDALLTNEILVMRRIVESVAPHPNVISLHDVYEDVHGVHLVLELCSGGELFDRIVGRDRYSEFDAACIVRQIASGLEALHKASIVHRDLKPENCLFSDKDEKSTLKIMDFGLSSVEDLSDPIVALFGSIDYVSPEALSRQEVSAASDMWSVGVILYILLSGCPPFHAATNREKQQRILQGEFSFQDHTWKTISSSAKDLISCLLSVQPYKRPTASDLLRHPWVIGDCAKQDLMDAEVVSKLQKFNARRKLRAAAIASILSCKVALRTKRLRNLLGT…
OlatiCCaMK-C5.3	RNA-seq	13-298	392-427, 428-463, 470-505	405-417, 441-453, 483-495	1	3	3	MSKTENRKLSDDYEVVNVLGRGGFSIVRRGVSKSAEKTQVAIKTLRRLGPAMAGMKQGPKPVPGSGLPMWKQVSISDALLTNEILVMRRIVESVAPHPNVISLHDVYEDVHGVHLVLELCSGGELFDRIVGRDRYSEFDAACIVRQIASGLEALHKASIVHRDLKPENCLFSDKDEKSTLKIMDFGLSSVEDLSDPIVALFGSIDYVSPEALSRQEVSAASDMWSVGVILYILLSGCPPFHAATNREKQQRILQGEFSFQDHTWKTISSSAKDLISCLLSVQPYKRPTASDLLRHPWVIGDCAKQDLMDAEVVSKLQKFNARRKLRAAAIASILSCKVALRTKRLRNLLGTHDLTSEELDNLRLHFGRICADGENATLSEFEQVLRAMKMDSLIPLAPR…
OlatiCCaMK-C5.4	RNA-seq	54-339	433-468, 469-504, 511-546	446-458, 482-494, 524-536	1	3	3	MIRSSGEGAFFVLLTAPSSLFFPKLFLPLPAVLQSRQSKFIMSKTENRKLSDDYEVVNVLGRGGFSIVRRGVSKSAEKTQVAIKTLRRLGPAMAGMKQGPKPVPGSGLPMWKQVSISDALLTNEILVMRRIVESVAPHPNVISLHDVYEDVHGVHLVLELCSGGELFDRIVGRDRYSEFDAACIVRQIASGLEALHKASIVHRDLKPENCLFSDKDEKSTLKIMDFGLSSVEDLSDPIVALFGSIDYVSPEALSRQEVSAASDMWSVGVILYILLSGCPPFHAATNREKQQRILQGEFSFQDHTWKTISSSAKDLISCLLSVQPYKRPTASDLLRHPWVIGDCAKQDLMDAEVVSKLQKFNARRKLRAAAIASILSCKVALRTKRLRNLLGTHDLTSEE…
OlatiCCaMK-D5.1	Annotation	13-295	389-424, 425-460, 467-502	402-414, 438-450, 480-492	1	3	3	MSKTASRKLSDDYEVVDVLGRGGFSIVRRGVSKSAEKTQVAIKTLRRLGPAMAMAGMKQEGSGLPMWKQASISDALLTNEILVMRRIVESVAPHPNVIGLHDVYEDVHGVHLVLELCSGGELFDRIVGRDRYSEFDAACVVRQIASGLEALHKASVVHRDLKPENCLFSDKDENSTLKIMDFGLSSVQDLSDPIVALFGSIDYVSPEALSRQEVSAASDMWSVGVIMYILLSGCPPFHAATNREKQQRILQGEFSFQDHTWKTISSSAKDLISRLLSVQPYKRPTASDLLRHPWVIGDCAKQDLMDAEVVSKLQKFNARRKLRAAAIASVLSCKVALRTKKLRNLLGTHDLTSKELDNLRLHFGRICADGENATLSEFEQVLRAMKMDSLIPLAPRVFD…
OlatiCCaMK-D5.2	RNA-seq	53-335	429-464, 465-500, 507-542	442-454, 478-490, 520-532	1	3	3	MIRSSGGGACFVLLTAPSSLCSAVPQTLFLLLPSGRLSPIMSKTASRKLSDDYEVVDVLGRGGFSIVRRGVSKSAEKTQVAIKTLRRLGPAMAMAGMKQEGSGLPMWKQASISDALLTNEILVMRRIVESVAPHPNVIGLHDVYEDVHGVHLVLELCSGGELFDRIVGRDRYSEFDAACVVRQIASGLEALHKASVVHRDLKPENCLFSDKDENSTLKIMDFGLSSVQDLSDPIVALFGSIDYVSPEALSRQEVSAASDMWSVGVIMYILLSGCPPFHAATNREKQQRILQGEFSFQDHTWKTISSSAKDLISRLLSVQPYKRPTASDLLRHPWVIGDCAKQDLMDAEVVSKLQKFNARRKLRAAAIASVLSCKVALRTKKLRNLLGTHDLTSKELDNL…
OlatiCCaMK-D5.3	RNA-seq	13-295	389-424, 425-460, 467-502	402-414, 438-450, 480-492	1	3	3	MSKTASRKLSDDYEVVDVLGRGGFSIVRRGVSKSAEKTQVAIKTLRRLGPAMAMAGMKQEGSGLPMWKQASISDALLTNEILVMRRIVESVAPHPNVIGLHDVYEDVHGVHLVLELCSGGELFDRIVGRDRYSEFDAACVVRQIASGLEALHKASVVHRDLKPENCLFSDKDENSTLKIMDFGLSSVQDLSDPIVALFGSIDYVSPEALSRQEVSAASDMWSVGVIMYILLSGCPPFHAATNREKQQRILQGEFSFQDHTWKTISSSAKDLISRLLSVQPYKRPTASDLLRHPWVIGDCAKQDLMDAEVVSKLQKFNARRKLRAAAIASVLSCKVALRTKKLRNLLGTHDLTSKELDNLRLHFGRICADGENATLSEFEQVLRAMKMDSLIPLAPRVFD…
OlatiCPK1-C1	Annotation	67-325	368-403, 404-439, 440-475, 476-510	381-393, 417-429, 453-465, 488-500	1	4	4	MGNRTSRHHRPAPEQPPPQPKPKPQPQQQQGQWPRPQQPTPPPAAAAPDAAMGRVLGRPMEDIRTTYTFGRELGRGQFGVTYLVTHKATGQRFACKSIATRKLVHRDDIEDVRREVQIMHHLTGHRNIVELRGAYEDRHSVNLIMELCEGGELFDRIIARGHYSERAAAALCREIVAVVHSCHSMGVFHRDLKPENFLFLSKSEDSPLKATDFGLSVFFKPGEHFKDLVGSAYYVAPEVLKRNYGAEADIWSAGVILYILLSGVPPFWAESEDGIFDAVLRGHIDFSSDPWPSISNGAKDLVKKMLRQDPKERLTAAEILNHPWIREDGEAPDKPLDITVISRMKQFRAMNKLKKVALKVVAENLSDEEITGLKEMFRSLDTDNSGTITLEELRSGLPK…
OlatiCPK1-D1	Annotation	70-328	371-406, 407-442, 443-478, 479-513	384-396, 420-432, 456-468, 491-503	1	4	4	MGNRTSRHHRPAPEQPPPQPKPKPQPQPQQQQGQWPRPQQPTQPPPAAAAADAAMGRVLGRPMEDVRATYTFGRELGRGQFGVTYLVTHKATGQRFACKSIATRKLVHRDDIEDVRREVQIMHHLTGHRNIVELRGAYEDRHSVNLIMELCEGGELFDRIIARGHYSERAAAALCREIVAVVHSCHSMGVFHRDLKPENFLFLSKSEDSPLKATDFGLSVFFKPGEHFKDLVGSAYYVAPEVLKRNYGAEADIWSAGVILYILLSGVPPFWAESEDGIFDAVLRGHIDFSSDPWSSISNGAKDLVKKMLRQDPKERLTAAEILNHPWIREDGEAPDKPLDITVISRMKQFRAMNKLKKVALKVVAENLSDEEITGLKEMFRSLDTDNSGTITLEELRSG…
OlatiCPK10-C3	Annotation	130-388	431-466, 467-502, 503-538, 541-572	444-456, 480-492, 516-528, 550-562	1	4	4	MGNTCVGPSISKNGFFQSVSTVLWKARQDGDALPAANGSDGGGRLPPPPSDAPLAVQNKAPEPVKIVSTTDSASAKPAVEQDTSKSSSGSDSGEAARPRPRVPPVKRVSSAGLLVGSVLKRKTENLKDKYSLGRKLGQGQFGTTYLCVERTTGKEFACKSILKRKLVTDDDVEDVRREIQIMYHLAGHPNVISIRGAYEDAVAVHLVMELCAGGELFDRIVQKGHYTERKAAELARVIVGVVEVCHSMGVMHRDLKPENFLFADQTEEAALKTIDFGLSIFFRPGQIFTDVVGSPYYVAPEVLKKKYGPEADVWSAGVIIYILLCGVPPFWAENEQGIFEEVLHGRLDFQSEPWPSISEGAKDLVRRMLVRDPKKRLTAHEVLRHPWVQVGGLAPDKPL…
OlatiCPK10-D3	Annotation	128-386	429-464, 465-500, 501-536, 539-570	442-454, 478-490, 514-526, 548-560	1	4	4	MGNTCVGPSISKNGFFQSVSTVLWKARQDGDALPGANGPDGGRLPPPPPSDAPLAVQSKAPEPVKIVSSTDSAAAEHDTSKASAGSDSGEAAAARPRPRVPPVKRVSSAGLLVGSVLKRKTENLKDKYSLGRKLGQGQFGTTYLCVERTTGKEFACKSILKRKLVTDDDVEDVRREIQIMYHLAGHPNVISIRGAYEDAVAVHLVMELCAGGELFDRIVQKGHYTERKAAELARVIVGVVEVCHSMGVMHRDLKPENFLFADQTEEAALKTIDFGLSIFFRPGQIFTDVVGSPYYVAPEVLKKKYGPEADVWSAGVIIYILLCGVPPFWAENEQGIFEEVLHGRLDFQSEPWPSISEGAKDLVRRMLVRDPKKRLTAHEVLRHPWVQVGGLAPDKPLDS…
OlatiCPK11-C3	Annotation	112-370	413-448, 449-484, 485-520, 521-554	426-438, 462-474, 498-510, 532-544	1	4	4	MGNNCVGPSAASHNGFFANVALWRPRPADAAPPALPPPSSAPSDQAPEPVTIPPSEHSSHHSSRSADPSTPTAAEQQANKAAPKVKRVQSAGLLADSVLKRDVNTARLKDLYTIGKKLGQGQFGTTYLCVEKATGQEFACKSIAKRKLLTQEDVEDVRREIQIMHHLAGHANVVSIVGAYEDAVAVQLVMELCAGGELFDRIIQRGHYSEKAAAQLARVIVGVIEACHSLGVMHRDLKPENFLFIHQKEDSPLKAIDFGLSIFFKPGETFTDVVGSPYYVAPEVLMKHYGREVDVWSAGVIIYILLSGVPPFWDESEQGIFEQVLKGDLDFSSEPWPNISESAKDLVRKMLIRDPKKRLTAHEALCHPWVCVDGVAPDKPLDSAVLSRLKQFSAMNKLK…
OlatiCPK11-D3	Annotation	115-373	416-451, 452-487, 488-523, 524-557	429-441, 465-477, 501-513, 535-547	1	4	4	MGNNCVGPSAAGRNGFFANVALWRPRPADEAPPALPPPSTAPSDQAPEPVTIPPSEHSSHHSSRSADPSTPSAAESQAPAANKAAPKVKRVQSAGLLADSVLKRDVNTARLKDLYTIGKKLGQGQFGTTYLCVEKATGREFACKSIAKRKLLTQEDVEDVRREIQIMHHLAGHANVVSIVGAYEDAVAVQLVMELCAGGELFDRIIQRGHYSEKAAAQLARVIVGVIEACHSLGVMHRDLKPENFLFIHQKEDSPLKAIDFGLSIFFKPGETFTDVVGSPYYVAPEVLMKHYGREVDVWSAGVIIYILLSGVPPFWDESEQGIFEQVLKGDLDFSSEPWPNISESAKDLVRKMLIRDPKKRLTAHEALCHPWVCVDGVAPDKPLDSAVLSRLKQFSAMN…
OlatiCPK12-C4.1	Annotation	96-354	396-431, 432-467, 468-503, 504-538	409-421, 445-457, 481-493, 516-528	1	4	4	MGNCFTKTYEIPITSDTMRRPASTAERSKARGYEPGTWRRPSFSRHGAPPHRPPTGARPGSSSSSSAAGALSRRASGGGEMGHVLRRPMVSVRSLYQLEQKLGSGQFGTTYLCTERATENRYACKSVSKRKLVRPTDEDDVRREITILQHLSGQPNIVEFRGAYEDNDHVHLVMEFCSGGELFDRITTKGNYSERQAAAVCRDILTVVHVCHFMGVIHRDLKPENFLLASADDDAPLKAIDFGLSVFIEEGKVYKDIVGSAYYVAPEVLQRNYGKEADIWSAGVILYILLCGTPPFWAETEKGIFDAILVNKVDFSTSPWPSISESAKDLIRQMLHRDPQKRITASQALEHRWLKEGGASDRPIDSAVLSRMKQFKAMNKLKQLALKVIAENLSPEEIK…
OlatiCPK12-C4.2	RNA-seq	96-307	ND	ND	1	ND	ND	MGNCFTKTYEIPITSDTMRRPASTAERSKARGYEPGTWRRPSFSRHGAPPHRPPTGARPGSSSSSSAAGALSRRASGGGEMGHVLRRPMVSVRSLYQLEQKLGSGQFGTTYLCTERATENRYACKSVSKRKLVRPTDEDDVRREITILQHLSGQPNIVEFRGAYEDNDHVHLVMEFCSGGELFDRITTKGNYSERQAAAVCRDILTVVHVCHFMGVIHRDLKPENFLLASADDDAPLKAIDFGLSVFIEEGKVYKDIVGSAYYVAPEVLQRNYGKEADIWSAGVILYILLCGTPPFWAGKHSYMLAL
OlatiCPK12-D4	Annotation	96-354	396-431, 432-467, 468-503, 504-538	409-421, 445-457, 481-493, 516-528	1	4	4	MGNCFTKTYEIPITSGTMRRPASTAERGKARGEQGTGNWQRPSFPRHGAPPHRPPTGTRPGSSSSLAAGALSRRASGGGEVGPVLRRPMVNVRSLYVLERKLGSGQFGTTYLCTERATGLQYACKSVSKRKLVRRTDEDDVRREITILQHLSGQPNIVEFRGAYEDNDHVHLVMEFCSGGELFDRITAKGSYSERQAAAVCRDILTVVHVCHFMGVIHRDLKPENFLLASADDDAPLKAIDFGLSVFIEEGKVYKDIVGSAYYVAPEVLQRNYGKEADIWSAGVILYILLCGTPPFLAETEKGIFNAILVGQLDFSSSPWPSISESAKDLIRQMLNRDPQKRITASQALEHRWLKEGGASDRPIDSAVLSRMKQFKAMNKLKQLALKVIAENLSPEEIN…
OlatiCPK13-C4.1	Annotation	86-344	387-422, 423-458, 459-494, 495-528	400-412, 436-448, 472-484, 506-518	1	4	4	MGNACGGSLRSKYLSFKQTASQRHDTDDNAAAADSPKKPSRPPAAAKTDDHPVPASAPAAAMRRGQAPTDLGSVLGHPTPNLRDLYAMGRKLGQGQFGTTYLCTELSTGVDYACKSISKRKLITKEDIEDVRREIQIMHHLSGHENVVAIKGAYEDQLYVHIVMELCAGGELFDRIIQRGHYSERKAAELTRIIVGVVEACHSLGVMHRDLKPENFLLANKDDDLSLKAIDFGLSVFFKPGQVFTDVVGSPYYVAPEVLLKHYGPEADVWTAGVILYILLSGVPPFWAETQQGIFDAVLKGVIDFDSDPWPVISDSAKDLITRMLNPRPKERLTAHEVLCHPWIRDHEVAPDRPLDPAVLSRIKQFSAMNKLKKMALRVIAESLSEEEIAGLKEMFQTM…
OlatiCPK13-C4.2	RNA-seq	86-344	387-422, 423-458, 459-494, 495-528	400-412, 436-448, 472-484, 506-518	1	4	4	MGNACGGSLRSKYLSFKQTASQRHDTDDNAAAADSPKKPSRPPAAAKTDDHPVPASAPAAAMRRGQAPTDLGSVLGHPTPNLRDLYAMGRKLGQGQFGTTYLCTELSTGVDYACKSISKRKLITKEDIEDVRREIQIMHHLSGHENVVAIKGAYEDQLYVHIVMELCAGGELFDRIIQRGHYSERKAAELTRIIVGVVEACHSLGVMHRDLKPENFLLANKDDDLSLKAIDFGLSVFFKPGQVFTDVVGSPYYVAPEVLLKHYGPEADVWTAGVILYILLSGVPPFWAETQQGIFDAVLKGVIDFDSDPWPVISDSAKDLITRMLNPRPKERLTAHEVLCHPWIRDHEVAPDRPLDPAVLSRIKQFSAMNKLKKMALRVIAESLSEEEIAGLKEMFQTM…
[truncated: 2,128 more rows]
